# Supplementary material for: Mitofusins regulate lipid metabolism to mediate the development of lung fibrosis
Source: Nat Commun. 2019 Jul 29;10:3390. doi: 10.1038/s41467-019-11327-1 (PMC6662701; doi:10.1038/s41467-019-11327-1)
Supplement: Supplementary file 3 — Supplementary Data 1 [file 41467_2019_11327_MOESM3_ESM.xlsx]

## Sheet: Differentially expressed genes
Gene_name	logFC	p-value	adjusted p-value
Cldn4	5.03281	8.61954e-20	1.11178e-15
Exoc4	1.73047	1.06937e-19	1.11178e-15
Ccng1	3.00861	5.07958e-19	3.52065e-15
Tnip3	2.8184	6.91442e-18	2.21252e-14
Ddias	2.4941	4.47106e-18	2.21252e-14
Slc19a2	2.12424	5.98567e-18	2.21252e-14
Commd3	1.3629	7.4485e-18	2.21252e-14
Lif	2.82305	1.23035e-17	3.19784e-14
Dglucy	2.67221	1.72959e-17	3.99593e-14
Aen	2.40396	2.21132e-17	4.59799e-14
Nsf	0.746757	2.94481e-17	5.49995e-14
Eppk1	1.8349	3.17412e-17	5.49995e-14
Tnfrsf10b	2.26953	6.69125e-17	9.93794e-14
Gtse1	2.45609	6.64069e-17	9.93794e-14
Tacstd2	2.97691	1.50807e-16	1.95983e-13
Psmd2	0.700146	1.44253e-16	1.95983e-13
Gapdh	1.25819	1.62073e-16	1.98234e-13
Cox6b2	2.50471	1.75951e-16	2.03253e-13
Zfp385a	2.06847	1.89591e-16	2.07482e-13
Il18bp	2.27028	3.40512e-16	3.54013e-13
Nup50	0.911884	3.65606e-16	3.62002e-13
Klhdc8a	2.10387	3.92628e-16	3.71087e-13
Cdc34	1.48572	4.82342e-16	4.36058e-13
Ppa1	1.85559	5.5335e-16	4.79409e-13
Tbc1d2	1.52452	6.26405e-16	5.20994e-13
Spop	-0.688301	7.73451e-16	5.98871e-13
Cystm1	1.1265	7.77643e-16	5.98871e-13
Rhbdl2	1.61483	8.2095e-16	6.09644e-13
Gjb4	2.84688	1.03978e-15	7.45524e-13
Usp18	2.4188	1.26591e-15	8.77405e-13
Vcp	0.587945	1.36451e-15	8.93072e-13
Mdm2	1.71729	1.37442e-15	8.93072e-13
Cat	-1.05822	1.67405e-15	1.0548e-12
Itm2a	2.84928	1.923e-15	1.17603e-12
Syt12	1.8587	2.09368e-15	1.24383e-12
Cgref1	2.05787	2.22873e-15	1.28728e-12
Ccdc25	0.998394	2.38238e-15	1.33883e-12
Notch3	2.33886	3.62784e-15	1.9851e-12
Phlda3	3.53594	3.83242e-15	1.99467e-12
St6galnac6	-1.21207	3.83719e-15	1.99467e-12
St3gal4	2.06552	4.03778e-15	2.04774e-12
Pdk2	-1.07963	4.33653e-15	2.14689e-12
Atg9b	2.92762	4.65246e-15	2.14974e-12
Lasp1	1.26271	4.49384e-15	2.14974e-12
Inf2	2.37103	4.6162e-15	2.14974e-12
Ei24	1.11848	4.84983e-15	2.155e-12
Cdkn1a	3.20085	5.05873e-15	2.155e-12
Ptrh1	1.67486	5.07839e-15	2.155e-12
Psmd14	0.90122	5.07267e-15	2.155e-12
Ddit4l	2.1411	6.10608e-15	2.48949e-12
Cep170b	1.0892	6.00871e-15	2.48949e-12
Zfp365	2.86998	6.8238e-15	2.7286e-12
Pidd1	1.6936	7.4026e-15	2.85911e-12
Mrpl11	1.00209	7.4252e-15	2.85911e-12
Foxo4	-0.910041	8.3435e-15	3.1543e-12
Ppp1r13l	1.78976	9.72905e-15	3.61243e-12
Thyn1	2.06813	1.0062e-14	3.67051e-12
Bax	1.89406	1.23336e-14	4.42161e-12
Txnrd3	-1.29911	1.31048e-14	4.61845e-12
S100a11	1.61826	1.57272e-14	5.42665e-12
Selenop	-1.05794	1.59201e-14	5.42665e-12
Fgf1	-0.962808	1.62161e-14	5.4384e-12
Aox3	-1.95729	1.71985e-14	5.58762e-12
Aaas	1.61949	1.70228e-14	5.58762e-12
Ctdsp2	-0.711257	1.76139e-14	5.63456e-12
Mgmt	2.03516	2.214e-14	6.91849e-12
Psmd11	0.84872	2.2293e-14	6.91849e-12
Ckmt1	1.28984	2.61081e-14	7.98333e-12
Srxn1	1.83003	2.89205e-14	8.60866e-12
Abcb1b	2.50627	2.89812e-14	8.60866e-12
Psmc2	0.768139	3.2006e-14	9.37325e-12
Eif4a1	0.808414	3.3273e-14	9.60897e-12
Ptpdc1	1.44735	3.43164e-14	9.77455e-12
Traf4	1.15382	3.5132e-14	9.87161e-12
Add3	-1.12429	3.69187e-14	1.02354e-11
Cltb	0.915375	3.77612e-14	1.03312e-11
Slc12a4	1.13489	3.94882e-14	1.06634e-11
Gtf2i	-0.589692	4.00483e-14	1.06747e-11
Ces1d	-1.62493	4.05572e-14	1.06747e-11
Pdk1	-1.06543	5.11123e-14	1.32847e-11
Nkx2-9	2.49836	5.23024e-14	1.34262e-11
Scn1b	2.26433	5.35493e-14	1.35787e-11
Ykt6	0.511131	5.60201e-14	1.40341e-11
Grhl3	1.68262	6.1815e-14	1.50547e-11
Nudcd2	0.996325	6.25674e-14	1.50547e-11
Mboat1	2.47905	6.29904e-14	1.50547e-11
Otub1	0.685071	6.09451e-14	1.50547e-11
Nploc4	0.752904	6.40681e-14	1.51383e-11
Frmd8	0.874636	6.61898e-14	1.54499e-11
Zdhhc5	0.739525	6.68729e-14	1.54499e-11
Coq7	0.933285	6.9481e-14	1.55767e-11
Utp4	0.960747	6.90892e-14	1.55767e-11
Polk	1.81096	6.96694e-14	1.55767e-11
Nudt18	0.947091	7.14463e-14	1.58041e-11
Specc1	0.895551	7.61048e-14	1.66573e-11
Slc4a11	2.26842	7.83236e-14	1.69644e-11
Ndufb6	0.920877	8.17707e-14	1.70026e-11
Nus1	0.683473	8.04576e-14	1.70026e-11
Psmd1	0.591676	8.01088e-14	1.70026e-11
Dnajc28	-0.887297	8.14307e-14	1.70026e-11
Abhd14b	-0.692827	8.46403e-14	1.73104e-11
Rnase4	-0.931375	8.49159e-14	1.73104e-11
Tmem110	-0.92523	8.71319e-14	1.75896e-11
Anpep	-1.36362	8.87955e-14	1.77531e-11
Trp53inp1	2.15933	9.6214e-14	1.88606e-11
Adam9	1.05213	9.67099e-14	1.88606e-11
Ddx1	0.614731	9.70559e-14	1.88606e-11
Sf3a1	0.533266	1.00666e-13	1.93809e-11
Pgk1	0.742135	1.10195e-13	2.1021e-11
Edn1	3.15363	1.12005e-13	2.11719e-11
Gba	0.749447	1.16681e-13	2.18571e-11
Rnh1	0.855017	1.26076e-13	2.33308e-11
Gfer	1.0958	1.26792e-13	2.33308e-11
Ttll12	0.919159	1.2971e-13	2.36585e-11
Dixdc1	-1.43145	1.3154e-13	2.37836e-11
Rin1	1.73923	1.44377e-13	2.58795e-11
Tril	-1.91456	1.4983e-13	2.66275e-11
Agrn	1.5864	1.54548e-13	2.72332e-11
Ephb6	-1.21573	1.61767e-13	2.82658e-11
Tmem176a	1.044	1.65581e-13	2.8454e-11
Piezo1	0.915399	1.64439e-13	2.8454e-11
Anxa1	3.19129	1.74095e-13	2.96718e-11
Riok3	0.603551	1.85695e-13	3.13915e-11
Fut8	-0.88517	1.92717e-13	3.23158e-11
Rap2b	1.73162	2.10546e-13	3.36761e-11
Gcnt2	1.89234	2.05413e-13	3.36761e-11
Lgi3	-0.886798	2.08214e-13	3.36761e-11
Cpped1	0.858393	2.1011e-13	3.36761e-11
Jcad	-0.809809	2.07106e-13	3.36761e-11
St8sia6	2.06476	2.04656e-13	3.36761e-11
Dhrs3	-1.25872	2.20507e-13	3.50001e-11
Plau	2.42504	2.22924e-13	3.51156e-11
Isg15	3.3363	2.28317e-13	3.56947e-11
Galns	0.856413	2.40985e-13	3.7394e-11
Cdc42ep1	1.53762	2.46279e-13	3.79324e-11
Tmem220	-0.973352	2.51079e-13	3.83874e-11
Malt1	1.9128	2.54024e-13	3.85542e-11
Lsm12	0.924483	2.58964e-13	3.88722e-11
Gpr155	-1.01454	2.59858e-13	3.88722e-11
Coro1c	1.28041	2.67489e-13	3.93012e-11
Trim16	2.64159	2.6548e-13	3.93012e-11
Fam83h	1.14597	2.68397e-13	3.93012e-11
Sprr1a	4.7217	2.74518e-13	3.96392e-11
Svop	1.27517	2.73606e-13	3.96392e-11
Tmbim4	0.796817	2.82068e-13	4.04485e-11
Zdhhc3	-0.881863	2.8895e-13	4.09392e-11
Ston2	0.823933	2.89427e-13	4.09392e-11
Ptgr1	1.57945	3.00902e-13	4.22747e-11
Ube2m	0.640163	3.09619e-13	4.32075e-11
Sesn2	2.16944	3.118e-13	4.32217e-11
Xpnpep1	0.791738	3.18526e-13	4.38617e-11
Zmat3	1.67901	3.20873e-13	4.38942e-11
Usp14	0.800895	3.31784e-13	4.50901e-11
Mettl7a1	-1.25448	3.38771e-13	4.57407e-11
Pon1	-3.66565	3.43913e-13	4.61353e-11
Eaf1	0.638244	3.53096e-13	4.70637e-11
Sac3d1	1.18137	3.8302e-13	5.07197e-11
Macrod1	-1.31845	3.85404e-13	5.07197e-11
Ereg	2.54277	3.96336e-13	5.18302e-11
Rps27l	1.41244	4.08243e-13	5.30537e-11
Sytl1	1.33537	4.17985e-13	5.39824e-11
Parp3	1.01982	4.29764e-13	5.5161e-11
Psat1	1.99184	4.34242e-13	5.53939e-11
Plxna1	1.50351	4.52189e-13	5.73315e-11
Slc39a14	1.38748	4.79582e-13	6.04361e-11
Ceacam1	1.6991	4.93641e-13	6.1833e-11
Orai2	1.31413	5.16574e-13	6.43181e-11
Noct	1.59403	5.24832e-13	6.49573e-11
Unc13d	1.04753	5.47433e-13	6.73538e-11
Lgals3bp	1.97725	5.56813e-13	6.81048e-11
Mbtps1	-0.566018	5.74431e-13	6.98487e-11
Ptp4a3	1.83359	5.85918e-13	7.08314e-11
Cpt1c	2.07648	6.04366e-13	7.23597e-11
Map2k4	0.662917	6.0552e-13	7.23597e-11
Mapk6	0.925011	6.38916e-13	7.59141e-11
Etv4	1.5947	6.56397e-13	7.7548e-11
Ssh1	1.04306	6.79202e-13	7.93407e-11
Ly6a	2.86968	6.76063e-13	7.93407e-11
Pinx1	0.827668	6.86468e-13	7.97415e-11
Rmdn2	-1.04422	6.97955e-13	8.06255e-11
Aars	0.818908	7.18752e-13	8.25691e-11
Slc22a18	1.00814	7.32319e-13	8.36654e-11
Prelid3b	0.727479	7.98001e-13	9.03918e-11
Prss22	3.89809	7.99889e-13	9.03918e-11
Osbpl1a	-0.744587	8.15429e-13	9.11571e-11
Lcn2	2.50307	8.13982e-13	9.11571e-11
Ammecr1l	0.809432	8.80464e-13	9.7901e-11
Tnfrsf23	1.55893	9.27571e-13	1.0259e-10
Abhd4	0.868141	9.32923e-13	1.02636e-10
Lpcat4	1.69151	9.96779e-13	1.09084e-10
Kif1c	0.576524	1.03463e-12	1.12633e-10
Cdc42bpg	0.895669	1.06878e-12	1.15746e-10
2200002D01Rik	2.88454	1.07749e-12	1.16084e-10
Adcy7	-1.09715	1.10551e-12	1.18489e-10
Plekhb1	-0.662975	1.15763e-12	1.23439e-10
Cs	0.541289	1.1636e-12	1.23443e-10
Timm17a	0.927458	1.19238e-12	1.25854e-10
Krt19	2.20241	1.19867e-12	1.25878e-10
Tubb4b	1.06697	1.24704e-12	1.303e-10
Ly6e	0.878195	1.2979e-12	1.34936e-10
Cttn	0.838831	1.33504e-12	1.38107e-10
Psmc3	0.718541	1.34542e-12	1.38492e-10
Eloa	0.494663	1.46005e-12	1.49551e-10
Mrpl45	0.607493	1.50443e-12	1.53341e-10
Acss1	-1.11494	1.58548e-12	1.60814e-10
Atp5b	0.541637	1.59457e-12	1.60951e-10
Kazn	1.13909	1.60693e-12	1.61415e-10
Bst2	1.91659	1.66127e-12	1.65872e-10
Krt7	2.1606	1.66725e-12	1.65872e-10
Txnl1	0.683561	1.69399e-12	1.67729e-10
Fetub	2.55294	1.71107e-12	1.68618e-10
Slc7a11	0.719017	1.8123e-12	1.77751e-10
Bpifb5	-1.90365	1.85839e-12	1.81416e-10
Slc9a3r1	0.795999	2.09851e-12	2.03899e-10
Ctps	2.13404	2.13218e-12	2.06207e-10
Cers3	0.803028	2.18802e-12	2.10628e-10
Atp6v1d	0.689641	2.19826e-12	2.10637e-10
Rev1	1.16673	2.30375e-12	2.19733e-10
Cycs	0.819553	2.3454e-12	2.22685e-10
Rnf169	1.17911	2.44104e-12	2.30712e-10
Sort1	-0.64844	2.49745e-12	2.34704e-10
Ehd1	0.948419	2.50586e-12	2.34704e-10
Wnt7a	2.22991	2.52182e-12	2.3514e-10
Ajuba	1.82021	2.54063e-12	2.35837e-10
Cops6	0.63039	2.76395e-12	2.55426e-10
Shc1	0.647879	2.79048e-12	2.5613e-10
Psmc4	0.684734	2.7962e-12	2.5613e-10
Tpp1	0.710976	2.91437e-12	2.65783e-10
Vill	1.42176	2.95423e-12	2.67075e-10
Tuba1c	1.20035	2.94415e-12	2.67075e-10
Psmd12	0.703468	3.10792e-12	2.79754e-10
Rhbdf2	0.810435	3.17782e-12	2.84812e-10
Dnajc5	0.721348	3.24282e-12	2.89391e-10
Cmpk1	0.612096	3.32641e-12	2.95582e-10
Psmb7	0.719809	3.34519e-12	2.95985e-10
D630039A03Rik	-1.24928	3.39732e-12	2.99324e-10
Slc39a11	1.17722	3.55047e-12	3.11498e-10
Apaf1	1.101	3.5698e-12	3.11878e-10
Ccpg1	-0.674708	3.60462e-12	3.13602e-10
Lyz2	-1.01255	3.69228e-12	3.17246e-10
Llgl2	0.813544	3.68017e-12	3.17246e-10
Itgb6	1.77721	3.66969e-12	3.17246e-10
Coq10b	1.54191	3.78155e-12	3.2358e-10
Capza1	0.747841	3.84179e-12	3.26386e-10
Akr1b8	2.42318	3.84574e-12	3.26386e-10
Shisa4	1.78842	3.91185e-12	3.29958e-10
Prdx3	0.820286	3.91957e-12	3.29958e-10
Arhgap40	1.31656	4.04385e-12	3.36335e-10
Ube3b	0.395973	4.04265e-12	3.36335e-10
Csad	-0.839453	4.02276e-12	3.36335e-10
Bcar1	0.696146	4.11366e-12	3.40778e-10
Slpi	1.94587	4.24385e-12	3.50168e-10
Tshr	1.2506	4.30957e-12	3.52791e-10
Cfl1	0.815162	4.29879e-12	3.52791e-10
Tmem121b	-1.4767	4.4673e-12	3.64269e-10
Src	0.745242	4.5684e-12	3.71057e-10
Sgms2	1.59715	4.65634e-12	3.76728e-10
Eda2r	1.70046	4.68055e-12	3.77219e-10
Mpi	0.973799	4.82749e-12	3.8756e-10
Dnm1	0.654366	4.86065e-12	3.88721e-10
Krt8	1.86518	5.07513e-12	4.04319e-10
Plaur	3.09527	5.22592e-12	4.14737e-10
Dram1	-0.611926	5.24579e-12	4.14737e-10
Nmt1	0.484842	5.44563e-12	4.27287e-10
Psmc5	0.700785	5.42809e-12	4.27287e-10
Zfp750	1.62607	5.78991e-12	4.52592e-10
Plcd4	1.7428	5.89202e-12	4.58849e-10
Sdcbp2	1.73423	5.97298e-12	4.63419e-10
Sord	-1.15918	6.02059e-12	4.65376e-10
Myh9	1.12834	6.11812e-12	4.71163e-10
Tmem176b	0.715919	6.32537e-12	4.81771e-10
Gdf15	3.56188	6.31427e-12	4.81771e-10
Cpsf2	0.517912	6.3239e-12	4.81771e-10
Cstb	1.03371	6.4371e-12	4.88491e-10
Prkar2a	1.02309	6.61411e-12	5.00099e-10
Fam198b	1.56919	6.72774e-12	5.06847e-10
Ubap2	0.643957	6.82057e-12	5.10144e-10
Ddr1	1.10969	6.80795e-12	5.10144e-10
Adrm1	0.667011	7.21847e-12	5.36048e-10
St14	0.666322	7.21155e-12	5.36048e-10
Slc35f6	0.651071	7.57304e-12	5.59348e-10
Psapl1	1.25621	7.58602e-12	5.59348e-10
Fabp12	-1.18159	7.81317e-12	5.6606e-10
Hprt	0.591693	7.71877e-12	5.6606e-10
Nme1	1.08906	7.81096e-12	5.6606e-10
Kpnb1	0.426528	7.75962e-12	5.6606e-10
Cbr2	-1.44982	7.80497e-12	5.6606e-10
Afg3l1	0.443367	7.94119e-12	5.73337e-10
Cops5	0.66643	7.99887e-12	5.75504e-10
Kalrn	-0.481569	8.04745e-12	5.77002e-10
Eif2s1	0.775178	8.25063e-12	5.89537e-10
Ly6g6c	2.29849	8.36309e-12	5.95527e-10
Sp6	0.79338	8.4448e-12	5.99292e-10
Mxi1	-0.800789	8.60922e-12	6.08883e-10
Adam12	0.574865	8.72457e-12	6.10808e-10
Clu	1.84089	8.70294e-12	6.10808e-10
Etf1	0.558529	8.71267e-12	6.10808e-10
Psmc1	0.709314	8.90924e-12	6.21644e-10
Grb7	-0.855832	9.02648e-12	6.27717e-10
Hes2	-2.35328	9.57933e-12	6.63944e-10
Tmem43	1.31241	9.66486e-12	6.67646e-10
Tmem59	-0.422105	9.73624e-12	6.68137e-10
Cd151	0.844522	9.73007e-12	6.68137e-10
Serinc4	-0.499751	1.01308e-11	6.90875e-10
Slc6a14	1.17108	1.0134e-11	6.90875e-10
Bak1	1.15482	1.02092e-11	6.93724e-10
Eya2	1.1481	1.11001e-11	7.51803e-10
Plaa	0.611424	1.1151e-11	7.528e-10
Il4ra	1.81736	1.13062e-11	7.60811e-10
Traf1	-1.36973	1.15984e-11	7.77951e-10
Esd	0.911604	1.16451e-11	7.78576e-10
Npc1	-1.14921	1.19915e-11	7.99163e-10
Pmpca	0.517888	1.22443e-11	8.13406e-10
Tpm3	0.765737	1.23291e-11	8.16431e-10
Zfp704	-1.04862	1.28969e-11	8.51316e-10
Cars	0.840649	1.35189e-11	8.8955e-10
Psmb4	0.732204	1.36014e-11	8.92025e-10
Abcc5	1.07635	1.36423e-11	8.92025e-10
Lrrc59	0.781131	1.37502e-11	8.96262e-10
Mybpc2	1.00609	1.38322e-11	8.98788e-10
Iah1	-0.873992	1.43313e-11	9.28323e-10
Ptpn14	1.36653	1.43985e-11	9.29775e-10
Pom121	0.694445	1.46644e-11	9.44014e-10
Tmem132a	1.32358	1.48636e-11	9.53883e-10
Pfdn1	0.899745	1.54377e-11	9.87683e-10
Fat1	0.892512	1.60157e-11	1.02152e-09
Ppp2ca	0.500354	1.65988e-11	1.05547e-09
Ecm1	1.52234	1.67716e-11	1.0632e-09
Celf5	1.2593	1.69929e-11	1.07396e-09
Aaed1	-0.815208	1.71349e-11	1.07965e-09
Nop9	0.500673	1.75027e-11	1.0995e-09
Anxa3	1.3788	1.78034e-11	1.11502e-09
Mthfd2	1.60973	1.82278e-11	1.13817e-09
Tmem159	-1.05784	1.84842e-11	1.15073e-09
Umps	0.715336	1.87676e-11	1.16488e-09
Sulf2	1.45843	1.89127e-11	1.17039e-09
Bex2	-1.9808	1.93626e-11	1.19468e-09
Epha2	1.98546	1.97374e-11	1.2142e-09
F3	2.85741	1.98042e-11	1.21472e-09
Maea	0.570019	2.01508e-11	1.23234e-09
Bcan	-1.96725	2.06276e-11	1.25663e-09
Hras	0.70991	2.07293e-11	1.25663e-09
Cdkl3	0.912291	2.07065e-11	1.25663e-09
Rnf4	0.485674	2.08709e-11	1.26154e-09
Pxn	0.616514	2.10252e-11	1.2659e-09
Memo1	0.588252	2.10649e-11	1.2659e-09
Ptprn2	1.53293	2.11496e-11	1.26733e-09
Snx25	-0.746794	2.19305e-11	1.31035e-09
Dera	0.729414	2.24564e-11	1.33778e-09
Nckipsd	0.584057	2.25183e-11	1.33778e-09
Pde1b	-1.42147	2.31598e-11	1.37197e-09
Nubp1	0.657709	2.33431e-11	1.3789e-09
Tmem40	1.42157	2.35258e-11	1.38576e-09
Bcl2l1	1.1949	2.55355e-11	1.49989e-09
Kcmf1	0.453324	2.59577e-11	1.51612e-09
Pdcd6ip	0.59601	2.59431e-11	1.51612e-09
Rnf19a	0.790522	2.6057e-11	1.51766e-09
Naa15	0.553089	2.62618e-11	1.52531e-09
Gjb5	0.804579	2.63431e-11	1.52577e-09
Cox5b	0.742255	2.70876e-11	1.56453e-09
Ctdsp1	-0.489699	2.71638e-11	1.56459e-09
Krt80	2.30579	2.73148e-11	1.56894e-09
Sftpa1	-0.773544	2.75559e-11	1.57843e-09
Aco1	0.570945	2.80901e-11	1.60082e-09
Tcp11l2	-1.41788	2.81008e-11	1.60082e-09
AU040320	0.415743	2.87345e-11	1.63245e-09
Mybl1	1.24904	2.90006e-11	1.64308e-09
Mab21l3	0.725872	2.91285e-11	1.64584e-09
Lama5	1.06862	2.93602e-11	1.65443e-09
Tspan31	0.594125	2.96037e-11	1.66365e-09
Psme3	0.517103	3.1003e-11	1.73292e-09
Rdm1	-0.966476	3.09326e-11	1.73292e-09
Cxcl17	1.94281	3.15285e-11	1.75756e-09
Eif3d	0.692275	3.17592e-11	1.7657e-09
Lmna	1.36325	3.18934e-11	1.76842e-09
Dnajb11	0.638147	3.2971e-11	1.82332e-09
Cpm	-1.1355	3.36932e-11	1.85831e-09
D830031N03Rik	1.1164	3.4964e-11	1.92329e-09
Metap1	0.563676	3.50605e-11	1.92352e-09
Mdm1	-1.18107	3.56244e-11	1.93911e-09
Plxnb2	0.67562	3.56094e-11	1.93911e-09
Tubb6	1.98258	3.55881e-11	1.93911e-09
Ctsd	0.852365	3.57192e-11	1.93919e-09
B3glct	-0.636573	3.58639e-11	1.94198e-09
Zrsr1	-0.897954	3.75905e-11	2.03018e-09
Snx21	-1.33638	3.78563e-11	2.03924e-09
Col2a1	0.418774	3.80183e-11	2.04267e-09
Mrvi1	0.383659	3.98242e-11	2.1287e-09
Calm1	0.813331	3.98063e-11	2.1287e-09
Psmd6	0.577561	4.1146e-11	2.19371e-09
Tmem19	0.533743	4.13411e-11	2.19848e-09
Gna15	1.17837	4.16865e-11	2.21119e-09
Ptprj	1.17313	4.38914e-11	2.32222e-09
Cmtm8	-0.88729	4.4482e-11	2.3475e-09
Cdh16	-1.69207	4.55389e-11	2.39719e-09
Sat1	0.908938	4.65683e-11	2.44519e-09
Psmd4	0.642224	4.71452e-11	2.46925e-09
Aldh6a1	-1.07215	4.91401e-11	2.56726e-09
Cst8	-1.97384	5.06244e-11	2.63158e-09
Il24	1.72034	5.0499e-11	2.63158e-09
Clptm1	0.356343	5.17186e-11	2.68176e-09
Npepps	0.613125	5.19422e-11	2.68665e-09
Cd81	0.779654	5.28575e-11	2.72721e-09
Atp2a2	0.479874	5.36314e-11	2.76029e-09
Anxa10	1.0138	5.51771e-11	2.83283e-09
Actb	1.08798	5.58378e-11	2.85969e-09
Krt18	1.61649	5.75721e-11	2.94127e-09
Tor1aip2	0.622469	5.8841e-11	2.99873e-09
Adar	0.780214	5.93801e-11	3.0188e-09
Psmd13	0.641418	6.06272e-11	3.07469e-09
Thop1	0.844676	6.24435e-11	3.15909e-09
Ccdc86	0.844656	6.33526e-11	3.19731e-09
Zfp623	0.446245	6.36021e-11	3.20212e-09
N4bp2l1	-1.57188	6.44706e-11	3.23801e-09
Tnfrsf12a	2.77418	6.53717e-11	3.27536e-09
Ano1	1.76187	6.5579e-11	3.27785e-09
Dab1	0.507056	6.61132e-11	3.29662e-09
Bend4	0.794621	6.83499e-11	3.38526e-09
Golm1	0.806068	6.83751e-11	3.38526e-09
Rrn3	0.582998	6.83792e-11	3.38526e-09
Rhou	1.37334	7.00733e-11	3.46089e-09
Tmem37	1.61078	7.06067e-11	3.47897e-09
Naa50	0.690613	7.09327e-11	3.48677e-09
Rnf11	0.661698	7.17625e-11	3.51924e-09
Ss18	-0.374204	7.24832e-11	3.54622e-09
Ran	0.672955	7.29908e-11	3.56267e-09
Kctd3	0.745526	7.33395e-11	3.56394e-09
Lacc1	1.04193	7.33595e-11	3.56394e-09
Tmem184c	1.12267	7.51209e-11	3.641e-09
Tmtc2	-0.744321	7.56137e-11	3.65636e-09
Susd6	0.752206	7.68666e-11	3.70832e-09
Sntb2	0.924226	8.06125e-11	3.88004e-09
Itgav	1.15583	8.22533e-11	3.94987e-09
Nol9	0.507589	8.30635e-11	3.97958e-09
Itgb4	1.83574	8.34584e-11	3.98931e-09
Fam102a	0.525702	8.4447e-11	4.02731e-09
Msn	1.43152	8.47663e-11	4.03329e-09
Tapbp	0.627975	8.54014e-11	4.05423e-09
Nynrin	-0.867477	8.60023e-11	4.07345e-09
Orai3	-0.48655	8.6669e-11	4.09324e-09
Armcx1	-0.969279	8.68139e-11	4.09324e-09
9930111J21Rik1	1.15885	8.75909e-11	4.12054e-09
Stk35	0.89955	8.84163e-11	4.13737e-09
Dennd2c	0.971406	8.85457e-11	4.13737e-09
Ap1m2	0.398677	8.82246e-11	4.13737e-09
Ssbp2	-0.657358	9.00338e-11	4.19747e-09
Rxylt1	0.58467	9.11017e-11	4.23776e-09
9530068E07Rik	-0.315679	9.2553e-11	4.28609e-09
Rars	0.728804	9.39258e-11	4.34e-09
Cdadc1	-0.488606	9.47964e-11	4.36532e-09
Nfe2l2	1.02817	9.48936e-11	4.36532e-09
Kcnj4	0.403987	9.78687e-11	4.49224e-09
Rtca	0.556109	1.01645e-10	4.63914e-09
Plec	1.09267	1.01431e-10	4.63914e-09
Fas	1.69419	1.01738e-10	4.63914e-09
Lamc2	1.55983	1.07672e-10	4.89894e-09
Wsb2	0.79909	1.09773e-10	4.98365e-09
Sra1	0.638092	1.13571e-10	5.14484e-09
Tulp4	0.8279	1.14323e-10	5.16767e-09
Ak1	1.2023	1.14829e-10	5.17926e-09
Cxcl16	1.09435	1.19689e-10	5.38678e-09
Bckdha	-0.824973	1.20192e-10	5.39773e-09
Srp72	0.566447	1.21563e-10	5.44756e-09
Irf7	2.19516	1.31852e-10	5.89589e-09
Micu1	0.585262	1.33726e-10	5.93155e-09
Ndufab1	0.659754	1.33382e-10	5.93155e-09
Zbtb42	0.462299	1.32979e-10	5.93155e-09
Arsa	-0.671179	1.3379e-10	5.93155e-09
Lgals9	1.33946	1.37327e-10	6.07539e-09
Fcgrt	-0.939419	1.39113e-10	6.14134e-09
Lgals3	2.08184	1.39583e-10	6.14904e-09
Casp7	0.814343	1.43625e-10	6.31372e-09
Tes	1.05701	1.44308e-10	6.33036e-09
Chst15	1.22726	1.46813e-10	6.42671e-09
Adh5	0.44193	1.47721e-10	6.45287e-09
Abcf2	0.385988	1.51083e-10	6.58587e-09
Tap1	1.20447	1.53955e-10	6.69702e-09
Capzb	0.647159	1.54771e-10	6.7045e-09
Homer3	1.02971	1.54655e-10	6.7045e-09
Cenpt	1.18941	1.5934e-10	6.884e-09
Fzd7	-1.10864	1.59577e-10	6.884e-09
Rnf14	0.552315	1.61142e-10	6.93711e-09
Lrrc57	0.489182	1.64455e-10	7.06512e-09
Irgm1	0.772315	1.65514e-10	7.09592e-09
Slc25a24	1.49031	1.66027e-10	7.1033e-09
Agps	0.52016	1.67249e-10	7.14087e-09
Magix	-0.802177	1.67618e-10	7.14196e-09
2310022A10Rik	0.546658	1.69051e-10	7.18828e-09
Clptm1l	0.45475	1.70344e-10	7.22849e-09
Psmd8	0.655161	1.71303e-10	7.25439e-09
Serpind1	-1.49025	1.76003e-10	7.43827e-09
Mvp	0.632281	1.77008e-10	7.46559e-09
Gbp2	1.6549	1.78447e-10	7.46569e-09
Ethe1	0.871846	1.78344e-10	7.46569e-09
Myo19	0.783925	1.784e-10	7.46569e-09
Slc23a3	1.22099	1.78149e-10	7.46569e-09
Camk2n1	-0.834765	1.79148e-10	7.47995e-09
Nabp1	1.19362	1.80839e-10	7.52037e-09
Arhgap19	0.833839	1.80804e-10	7.52037e-09
Tceal1	-1.06456	1.81958e-10	7.55182e-09
Nol3	1.11232	1.82627e-10	7.56445e-09
Dctn4	0.454068	1.85519e-10	7.669e-09
Eef1e1	0.699329	1.86243e-10	7.68364e-09
Med15	0.451628	1.88877e-10	7.77687e-09
Cyb561	0.610561	1.95161e-10	8.01974e-09
Pkp3	0.766012	1.95581e-10	8.02112e-09
Filip1	1.68813	1.96577e-10	8.0303e-09
Atp5g3	0.601803	1.9647e-10	8.0303e-09
Ephx1	1.4169	1.98431e-10	8.09017e-09
Rsad2	1.62948	2.00495e-10	8.15829e-09
R3hdml	1.0366	2.04539e-10	8.30659e-09
Pml	0.854514	2.08966e-10	8.46984e-09
Ippk	0.665467	2.12629e-10	8.60154e-09
Adss	0.597239	2.15132e-10	8.66905e-09
Emb	-0.633062	2.14961e-10	8.66905e-09
Exosc7	-0.945783	2.23683e-10	8.99623e-09
Inka2	1.1984	2.27645e-10	9.13789e-09
Thbs1	2.79686	2.32544e-10	9.29865e-09
Esr1	-0.864136	2.32237e-10	9.29865e-09
Arhgef16	0.596335	2.34486e-10	9.35829e-09
Osbpl7	0.60482	2.3722e-10	9.44925e-09
Arap2	1.00295	2.37977e-10	9.46129e-09
Aldoa	0.507834	2.41357e-10	9.57735e-09
Dao	1.02835	2.43603e-10	9.64807e-09
Dync1li1	0.477284	2.48221e-10	9.79364e-09
Pa2g4	0.580366	2.47894e-10	9.79364e-09
Frem2	-0.455816	2.547e-10	1.00302e-08
Lims1	0.803098	2.56665e-10	1.00885e-08
Ifi27l2a	3.98144	2.61413e-10	1.02558e-08
Rab35	0.653847	2.70011e-10	1.05731e-08
Tomm40	0.593614	2.71058e-10	1.05942e-08
Slc1a1	1.50837	2.71927e-10	1.06082e-08
Mtx1	0.735309	2.73588e-10	1.0653e-08
Mmadhc	0.52778	2.74814e-10	1.06808e-08
Mak16	0.682487	2.77119e-10	1.07503e-08
Fam83a	1.07789	2.87563e-10	1.11346e-08
Slc6a8	0.860239	2.91367e-10	1.1261e-08
Slc6a9	-0.908513	3.0346e-10	1.16869e-08
Fosl1	1.89107	3.03511e-10	1.16869e-08
Fgfr2	-0.932942	3.08339e-10	1.18508e-08
Nipal3	-0.507766	3.13863e-10	1.20409e-08
Gfm1	0.430769	3.19314e-10	1.22274e-08
Slc2a9	0.833256	3.22182e-10	1.23146e-08
Pla2g1b	-1.37708	3.24692e-10	1.2377e-08
Gna11	0.271471	3.25006e-10	1.2377e-08
Hdgf	0.612773	3.28998e-10	1.24833e-08
Lrp3	-0.945844	3.28832e-10	1.24833e-08
Xpot	-0.505208	3.31327e-10	1.25488e-08
4921507P07Rik	-0.839572	3.32857e-10	1.25838e-08
Lzic	0.873341	3.3532e-10	1.26539e-08
Adgrf5	-0.56112	3.36994e-10	1.26941e-08
Tmem184b	0.590749	3.38584e-10	1.27309e-08
Prrg4	2.03674	3.40178e-10	1.27535e-08
Clstn1	-0.49858	3.40413e-10	1.27535e-08
Ces1e	-1.15098	3.42627e-10	1.28134e-08
Trmt61a	0.922206	3.43358e-10	1.28177e-08
Galnt1	0.439486	3.44959e-10	1.28544e-08
Gstm1	-1.3292	3.48682e-10	1.29698e-08
Uaca	0.601916	3.57163e-10	1.32616e-08
Kcne2	-1.2044	3.57839e-10	1.3263e-08
Ccnf	1.05227	3.65227e-10	1.35127e-08
Ap3b1	0.353085	3.66872e-10	1.35495e-08
Cdc42	0.535228	3.70417e-10	1.36562e-08
Ddx39	1.01427	3.71441e-10	1.36697e-08
Ergic2	0.542957	3.7819e-10	1.38935e-08
5330417C22Rik	-0.772966	3.85111e-10	1.40979e-08
Tpm2	1.8395	3.8492e-10	1.40979e-08
Dctd	0.69985	3.90647e-10	1.42754e-08
Ifi44	1.50396	3.95493e-10	1.44272e-08
Fblim1	1.61955	4.00494e-10	1.4584e-08
Nop58	0.773466	4.01439e-10	1.45929e-08
Fam196a	0.483841	4.02584e-10	1.4609e-08
Cpox	0.709352	4.04753e-10	1.46621e-08
Nrg1	1.43441	4.1191e-10	1.48954e-08
Sowahb	1.03326	4.15e-10	1.49811e-08
Ythdf2	0.548339	4.16838e-10	1.50214e-08
Tsg101	0.401585	4.17753e-10	1.50283e-08
Mindy3	0.551742	4.20105e-10	1.50868e-08
Ola1	0.587382	4.24081e-10	1.52033e-08
Sh3pxd2b	0.8301	4.30195e-10	1.53959e-08
Afp	1.03699	4.3599e-10	1.55765e-08
Fhl2	1.4989	4.37718e-10	1.56114e-08
Them5	1.32265	4.526e-10	1.61146e-08
Cdc42se2	0.492546	4.53463e-10	1.61177e-08
Steap1	1.72949	4.6026e-10	1.63036e-08
Tbrg4	0.512644	4.60186e-10	1.63036e-08
Evpl	1.08367	4.63336e-10	1.63846e-08
R3hdm4	0.508598	4.65739e-10	1.64348e-08
Psmb5	0.663415	4.66336e-10	1.64348e-08
Mlx	0.489764	4.70901e-10	1.65676e-08
Mars	0.529081	4.74317e-10	1.66596e-08
Vpreb3	-1.66228	4.77802e-10	1.67537e-08
Pfn1	0.752354	4.82116e-10	1.68765e-08
Coq8a	-1.00402	4.89712e-10	1.70337e-08
Oasl2	2.09989	4.88186e-10	1.70337e-08
Uqcrc1	0.566639	4.885e-10	1.70337e-08
Ptprn	0.949294	4.89883e-10	1.70337e-08
Znfx1	0.537227	4.93681e-10	1.71371e-08
Tnfrsf1b	1.05978	5.08586e-10	1.76251e-08
Vwa2	-0.548917	5.10897e-10	1.76757e-08
Psmd3	0.60424	5.13324e-10	1.77301e-08
Acat1	-0.493802	5.24432e-10	1.80838e-08
Eif3a	0.510919	5.29614e-10	1.82322e-08
Kmt5a	0.6928	5.34735e-10	1.83781e-08
Tgfbr2	0.87421	5.43081e-10	1.86341e-08
4930453N24Rik	0.590499	5.45192e-10	1.86758e-08
Tubb2a	1.95056	5.54716e-10	1.89488e-08
Esrra	0.748797	5.54986e-10	1.89488e-08
1700017B05Rik	0.784412	5.61128e-10	1.91271e-08
Efna3	1.40545	5.66453e-10	1.92586e-08
Lap3	0.78757	5.66837e-10	1.92586e-08
Ttc21b	-0.671031	5.69706e-10	1.93245e-08
Srm	1.18152	5.73965e-10	1.94056e-08
Vmp1	0.600032	5.73134e-10	1.94056e-08
Mapk13	0.909359	5.78443e-10	1.95253e-08
Snx4	0.672179	5.83579e-10	1.96667e-08
Dnm1l	0.515957	5.9003e-10	1.98519e-08
Kpna2	1.27227	5.9639e-10	2.00335e-08
Apoo	0.64589	6.00118e-10	2.01262e-08
Tspan12	-0.974352	6.01129e-10	2.01277e-08
Rab21	0.482503	6.03347e-10	2.01584e-08
Dscaml1	0.619557	6.03986e-10	2.01584e-08
Tor1b	0.499298	6.07773e-10	2.02523e-08
Orm1	2.77201	6.19152e-10	2.05689e-08
Areg	2.41753	6.19254e-10	2.05689e-08
Prpf40a	0.501363	6.22548e-10	2.06453e-08
Ifi27l2b	1.35157	6.26236e-10	2.07346e-08
Serpine2	1.0753	6.28724e-10	2.07509e-08
Mgst3	1.30213	6.32663e-10	2.08478e-08
Becn1	0.367517	6.34852e-10	2.08868e-08
Gm5431	0.91714	6.4102e-10	2.10564e-08
Osbpl9	0.576802	6.4521e-10	2.11606e-08
Sptssa	-0.612171	6.60891e-10	2.16408e-08
Kctd5	0.435424	6.661e-10	2.17771e-08
Ifrd1	1.23115	6.7291e-10	2.19652e-08
Mgll	-1.49554	6.75106e-10	2.20023e-08
9530003J23Rik	-1.04835	6.78541e-10	2.20452e-08
Itga2	1.47834	6.7845e-10	2.20452e-08
Usp43	0.928093	6.83937e-10	2.21858e-08
Cryab	1.65066	6.94613e-10	2.2497e-08
Fam178b	-1.90043	6.98351e-10	2.25829e-08
Rnf186	-1.27026	7.02586e-10	2.26846e-08
Sms	-0.589656	7.07356e-10	2.28032e-08
BC016579	1.05825	7.23163e-10	2.32767e-08
Ifitm3	2.34716	7.28874e-10	2.34242e-08
Ecd	0.316603	7.31011e-10	2.34567e-08
Tsr1	0.667366	7.36628e-10	2.36005e-08
Psmb6	0.572362	7.40563e-10	2.36861e-08
Plcxd2	0.631442	7.4158e-10	2.36861e-08
Odc1	0.918178	7.47092e-10	2.38256e-08
Adk	-0.594121	7.50144e-10	2.38863e-08
Pkm	0.642781	7.61187e-10	2.41639e-08
Prdx4	1.05592	7.61e-10	2.41639e-08
Pacsin2	0.551641	7.70076e-10	2.44088e-08
Senp5	0.510623	7.77054e-10	2.45925e-08
Inava	1.16736	7.78323e-10	2.45952e-08
Pigk	0.385373	7.87794e-10	2.48191e-08
Fn3k	-1.29515	7.87156e-10	2.48191e-08
Mrpl37	0.501659	7.92369e-10	2.49255e-08
Slc16a6	1.55193	7.95154e-10	2.49753e-08
Ebf4	-0.696895	8.25961e-10	2.58287e-08
Zbtb7b	0.518062	8.24521e-10	2.58287e-08
Ifngr2	1.25992	8.26052e-10	2.58287e-08
Tmem42	-0.830317	8.39048e-10	2.61957e-08
Fgfr1	-0.781397	8.44689e-10	2.63323e-08
D230025D16Rik	-0.553414	8.52044e-10	2.65218e-08
Dpp3	0.499543	8.66136e-10	2.69201e-08
Pcmtd2	-0.90292	8.73692e-10	2.70806e-08
Taldo1	0.644302	8.74288e-10	2.70806e-08
Slc25a22	0.515856	8.75205e-10	2.70806e-08
Sptan1	0.753508	8.8993e-10	2.74953e-08
Atp7b	-1.30616	8.92105e-10	2.75216e-08
F8a	0.723744	9.03577e-10	2.78342e-08
Eif2s2	0.70487	9.12555e-10	2.80692e-08
Ube2v1	0.412221	9.28934e-10	2.85082e-08
Stard3nl	-0.629132	9.29569e-10	2.85082e-08
Plbd2	0.451668	9.53733e-10	2.91796e-08
Exoc5	0.494829	9.5427e-10	2.91796e-08
Gpn3	-0.518025	9.61633e-10	2.93185e-08
Nuak2	0.905804	9.61507e-10	2.93185e-08
Kif5b	0.54108	9.67598e-10	2.94572e-08
Dyrk3	1.63332	9.73916e-10	2.96062e-08
Tekt5	1.32915	9.76667e-10	2.96465e-08
Ctsh	1.1398	9.82371e-10	2.97762e-08
Lrp8	0.599714	9.86805e-10	2.9867e-08
Tvp23a	0.748693	9.88415e-10	2.98723e-08
Txndc9	0.474324	9.91189e-10	2.99126e-08
Nemp2	-1.14744	1.00173e-09	3.01869e-08
Hacd3	-0.628017	1.01231e-09	3.04616e-08
Uqcrq	0.831088	1.01894e-09	3.06169e-08
Arhgef38	-1.10198	1.0212e-09	3.06404e-08
Gatad2a	0.506813	1.02838e-09	3.08115e-08
Dctn3	0.499487	1.0372e-09	3.10308e-08
Slc7a6	0.769896	1.05446e-09	3.14567e-08
Pik3cb	0.667045	1.05345e-09	3.14567e-08
Gale	1.107	1.06774e-09	3.17944e-08
Thoc5	0.511352	1.07036e-09	3.17944e-08
Sftpc	-0.784337	1.06928e-09	3.17944e-08
Scgb1c1	-1.28224	1.08056e-09	3.20513e-08
Ubl3	0.569993	1.08682e-09	3.21914e-08
Perp	1.21528	1.09815e-09	3.24804e-08
Pcolce	1.18962	1.10572e-09	3.25426e-08
Shroom4	1.00714	1.10651e-09	3.25426e-08
Tmem8	-0.759305	1.10487e-09	3.25426e-08
Ahnak	1.30196	1.10243e-09	3.25426e-08
Scamp5	0.84925	1.13902e-09	3.33573e-08
Slc7a4	-0.827668	1.13775e-09	3.33573e-08
Mapk11	1.27583	1.18726e-09	3.4721e-08
Vmac	-0.711352	1.18928e-09	3.47313e-08
Nipa2	0.531637	1.19682e-09	3.49025e-08
Bmf	-1.86225	1.21983e-09	3.55238e-08
Pgam1	0.673188	1.23913e-09	3.60353e-08
Ints2	0.701228	1.25173e-09	3.63508e-08
Sun2	-0.633238	1.29283e-09	3.74922e-08
N4bp1	0.636458	1.30769e-09	3.78701e-08
Slc19a3	-1.13145	1.32403e-09	3.82901e-08
Zmynd15	0.759856	1.34206e-09	3.86551e-08
Rhod	0.854774	1.34223e-09	3.86551e-08
Psma3	0.561686	1.36309e-09	3.92015e-08
Wdr1	0.665902	1.38483e-09	3.97247e-08
Met	-0.890694	1.3851e-09	3.97247e-08
Enc1	0.851805	1.39896e-09	4.0067e-08
Eif2b4	0.428315	1.4016e-09	4.00874e-08
Vwa5a	0.584824	1.40822e-09	4.02033e-08
Vps53	0.358937	1.40952e-09	4.02033e-08
Axin2	-0.929897	1.4243e-09	4.0569e-08
Actg1	0.987283	1.43326e-09	4.07684e-08
Mdh2	0.522931	1.43662e-09	4.08081e-08
Twf1	0.525452	1.43953e-09	4.08351e-08
Hsd17b12	0.605394	1.44447e-09	4.09195e-08
Rpf2	0.917901	1.44764e-09	4.09534e-08
B2m	1.15116	1.48588e-09	4.19781e-08
Adamtsl5	1.07663	1.48831e-09	4.19897e-08
Iigp1	1.502	1.49597e-09	4.21487e-08
Dnajc2	0.621747	1.51557e-09	4.26432e-08
Kctd9	0.627731	1.51987e-09	4.27062e-08
Elmod3	-1.02462	1.52839e-09	4.28877e-08
Notum	-1.59708	1.53371e-09	4.29789e-08
Rtkn	-0.910241	1.54295e-09	4.31226e-08
Uxs1	0.350429	1.54298e-09	4.31226e-08
Car8	-1.11521	1.56441e-09	4.36629e-08
Rtp4	1.84895	1.56764e-09	4.36944e-08
Omp	0.697107	1.57105e-09	4.37308e-08
Epb41l5	0.612853	1.58272e-09	4.39966e-08
Nsun4	0.464249	1.61694e-09	4.47684e-08
Eed	0.568195	1.61617e-09	4.47684e-08
Ipo4	0.602108	1.61333e-09	4.47684e-08
Ttc9	0.902999	1.62362e-09	4.48935e-08
Cnot6	0.443755	1.66029e-09	4.58464e-08
Ap1g1	0.466742	1.66391e-09	4.58855e-08
Herc6	0.917333	1.68106e-09	4.62287e-08
Morc1	1.17982	1.68303e-09	4.62287e-08
Lamc1	0.891459	1.68218e-09	4.62287e-08
Trmt10a	0.51646	1.70289e-09	4.67126e-08
Ccnd1	2.02735	1.71193e-09	4.68987e-08
Mme	-0.975559	1.71433e-09	4.69026e-08
Ccdc57	-0.869314	1.75853e-09	4.79857e-08
Txnrd1	0.733501	1.77057e-09	4.82508e-08
Fhl3	0.96896	1.80281e-09	4.9001e-08
March5	0.913284	1.8195e-09	4.93903e-08
Ralb	0.599032	1.84037e-09	4.98915e-08
Atp13a1	0.428209	1.85283e-09	5.01434e-08
Slc25a4	0.734331	1.8689e-09	5.04438e-08
Mlkl	1.19972	1.87287e-09	5.04438e-08
P4hb	0.433854	1.87082e-09	5.04438e-08
Arpc2	0.624745	1.90404e-09	5.12171e-08
Hsd11b2	1.74661	1.93201e-09	5.19022e-08
Mlec	0.672973	1.97505e-09	5.29217e-08
Acad11	0.432472	1.98328e-09	5.30737e-08
Fam168b	-0.373102	1.99699e-09	5.33035e-08
Dusp7	1.63798	1.99644e-09	5.33035e-08
Nucb2	-0.683192	2.00763e-09	5.35189e-08
Rab5c	0.327084	2.0212e-09	5.38115e-08
Cyfip1	0.427737	2.03453e-09	5.40971e-08
H2afv	-0.76171	2.04759e-09	5.4375e-08
Rnf10	0.423493	2.06405e-09	5.4742e-08
Zranb3	0.872601	2.08445e-09	5.52128e-08
Fam3a	-0.388985	2.08989e-09	5.5216e-08
Nek6	0.725157	2.08918e-09	5.5216e-08
Nhp2	0.92987	2.12929e-09	5.61858e-08
Ap1s1	0.663158	2.16758e-09	5.70834e-08
Psma2	0.422205	2.1688e-09	5.70834e-08
Npr1	-0.554767	2.17194e-09	5.70939e-08
Gjb3	1.62512	2.1793e-09	5.71267e-08
Pno1	0.893202	2.17916e-09	5.71267e-08
Tfg	0.388888	2.18144e-09	5.71267e-08
Itga3	0.952003	2.18542e-09	5.7159e-08
Naa25	0.65636	2.19973e-09	5.73171e-08
Traf3	0.66796	2.19632e-09	5.73171e-08
Klf5	0.881798	2.19918e-09	5.73171e-08
Psme2	0.741868	2.21101e-09	5.74668e-08
Zfp740	-0.533786	2.2174e-09	5.74893e-08
Ablim3	1.21946	2.21622e-09	5.74893e-08
Scmh1	0.643438	2.22944e-09	5.77294e-08
Tppp	-1.39095	2.2475e-09	5.81248e-08
Rab22a	0.501284	2.28553e-09	5.90104e-08
Ube2f	0.643848	2.29026e-09	5.90104e-08
H2-Q7	2.12472	2.28827e-09	5.90104e-08
Ifit1	1.8072	2.32177e-09	5.97482e-08
Cct2	0.49565	2.33049e-09	5.98986e-08
Card19	0.841233	2.33912e-09	6.00461e-08
Flot2	0.52782	2.35303e-09	6.03288e-08
Eya1	-1.02521	2.36126e-09	6.04652e-08
Eif4e	0.483312	2.37779e-09	6.059e-08
Capns1	0.570344	2.37501e-09	6.059e-08
Clcn5	0.924234	2.36968e-09	6.059e-08
Tmx2	0.463985	2.3743e-09	6.059e-08
Col23a1	-1.29001	2.38145e-09	6.06089e-08
Mrpl16	0.678816	2.39183e-09	6.07987e-08
Ywhaz	0.465354	2.41926e-09	6.1382e-08
Psmd5	0.338332	2.42068e-09	6.1382e-08
Lrrc41	0.515509	2.42754e-09	6.14809e-08
Wwp1	0.686171	2.45918e-09	6.22064e-08
Coq2	0.526046	2.48718e-09	6.28382e-08
Mrpl19	0.527703	2.4968e-09	6.30049e-08
Tmem199	0.537201	2.50248e-09	6.30717e-08
Tmem50b	-0.53522	2.52518e-09	6.35666e-08
Samm50	0.49947	2.53527e-09	6.37435e-08
Hgs	0.443362	2.54354e-09	6.38743e-08
Gpc4	0.679046	2.55053e-09	6.39724e-08
Cox5a	0.754699	2.55692e-09	6.40555e-08
Hif1a	0.56343	2.57072e-09	6.43237e-08
Nup205	0.452519	2.64105e-09	6.60041e-08
Txnrd2	-0.604081	2.65457e-09	6.62624e-08
Sec23b	0.554505	2.73036e-09	6.79908e-08
Lrrc8a	0.603506	2.74958e-09	6.83875e-08
Srebf1	-0.610108	2.76234e-09	6.8623e-08
Bcl2l15	2.07253	2.77876e-09	6.88661e-08
Adam10	0.578579	2.77688e-09	6.88661e-08
Clic1	0.732152	2.78294e-09	6.88876e-08
Neto2	0.384748	2.83015e-09	6.99731e-08
Ppp1r14c	-0.936442	2.84358e-09	7.02215e-08
Nrip3	0.466071	2.88008e-09	7.10385e-08
Usp5	0.404421	2.9325e-09	7.22459e-08
Tars	0.484887	2.94558e-09	7.23966e-08
Cir1	-0.648321	2.94299e-09	7.23966e-08
Fmo5	-0.740705	2.99971e-09	7.364e-08
Ptbp1	0.282054	3.04652e-09	7.47009e-08
Zfand2a	0.8785	3.09251e-09	7.55612e-08
Midn	0.92868	3.08836e-09	7.55612e-08
Gramd2	1.1488	3.09026e-09	7.55612e-08
Lrrc47	0.384346	3.14586e-09	7.67745e-08
Bbs2	-0.786433	3.22825e-09	7.86006e-08
Hk1	0.633124	3.23321e-09	7.86295e-08
Grpel1	0.512236	3.27798e-09	7.95322e-08
Isca2	0.739348	3.27788e-09	7.95322e-08
Rph3al	-0.93357	3.29936e-09	7.98645e-08
Acaca	-0.798026	3.29894e-09	7.98645e-08
Mrpl46	0.7348	3.32771e-09	8.04571e-08
Psma1	0.498316	3.33381e-09	8.0511e-08
Cox8a	0.474902	3.34645e-09	8.07224e-08
Dusp28	-0.587215	3.36533e-09	8.10837e-08
Pard6b	1.06974	3.40806e-09	8.20184e-08
Nfkbie	0.989666	3.42784e-09	8.23989e-08
Vopp1	1.25966	3.44274e-09	8.26287e-08
Rnase4	0.312138	3.44932e-09	8.26287e-08
Bysl	0.691512	3.44774e-09	8.26287e-08
Mcam	2.52126	3.46236e-09	8.28457e-08
Oacyl	0.489589	3.48282e-09	8.32393e-08
Tg	-1.27934	3.489e-09	8.32912e-08
Dhx32	0.471264	3.56324e-09	8.49662e-08
Kpna3	0.721033	3.57321e-09	8.51061e-08
Arhgap35	0.556615	3.61157e-09	8.59216e-08
Cntfr	-1.11905	3.61906e-09	8.60014e-08
Grwd1	0.862353	3.62933e-09	8.61469e-08
Cdc42bpa	-0.57371	3.6379e-09	8.62519e-08
Fam83e	0.989109	3.65376e-09	8.64306e-08
Gpaa1	0.354433	3.6537e-09	8.64306e-08
Stam	0.54173	3.66e-09	8.64799e-08
Slc39a1	0.585603	3.68931e-09	8.69749e-08
Tmem79	0.586831	3.70882e-09	8.73357e-08
Nfkb2	1.01304	3.74144e-09	8.80042e-08
Sbno2	1.051	3.75663e-09	8.82618e-08
Cds1	-0.639749	3.78956e-09	8.89349e-08
Casp3	0.83411	3.82621e-09	8.96939e-08
Mrpl33	0.843314	3.86187e-09	9.03261e-08
Fst	0.279639	3.85911e-09	9.03261e-08
Lin52	-0.531321	3.88716e-09	9.08154e-08
Bola3	0.570908	3.98025e-09	9.27817e-08
Tmem126a	0.690277	4.00906e-09	9.33482e-08
Mad2l2	0.527333	4.07139e-09	9.45882e-08
Mecr	0.77713	4.07853e-09	9.46482e-08
Uck2	0.918635	4.11125e-09	9.53012e-08
Peli2	-0.73575	4.13208e-09	9.56775e-08
Cep63	-0.424334	4.1399e-09	9.5752e-08
Vamp3	0.492999	4.15337e-09	9.59567e-08
Sec14l4	-0.836605	4.20466e-09	9.7034e-08
Tspan4	1.73482	4.23744e-09	9.76818e-08
Cfap36	0.608258	4.33969e-09	9.98176e-08
Psmb3	0.531501	4.34633e-09	9.98599e-08
Oat	-0.581122	4.35982e-09	1.00059e-07
Ttll1	0.663489	4.42625e-09	1.01472e-07
Prr5l	1.17016	4.45777e-09	1.01988e-07
Smurf1	0.5088	4.45859e-09	1.01988e-07
Slc26a4	2.88035	4.49705e-09	1.02755e-07
Strap	0.381195	4.51233e-09	1.02991e-07
Nptx1	0.498862	4.51787e-09	1.03005e-07
Stat6	-0.337612	4.5718e-09	1.0412e-07
Ap2a1	0.347118	4.5868e-09	1.04347e-07
Fosl2	1.21071	4.61499e-09	1.04846e-07
Taz	-0.625972	4.6188e-09	1.04846e-07
Psmb2	0.4855	4.66187e-09	1.05708e-07
Cox7a2	0.662599	4.73979e-09	1.07241e-07
Ppp1r14b	0.955808	4.73956e-09	1.07241e-07
Garnl3	0.706613	4.76307e-09	1.07651e-07
Lztr1	0.5745	4.79001e-09	1.08142e-07
Uba3	0.44181	4.79587e-09	1.08157e-07
Eif5a2	0.9823	4.80701e-09	1.0829e-07
Gsr	0.583506	4.81825e-09	1.08391e-07
Map3k20	0.709558	4.82189e-09	1.08391e-07
Atp6v1c2	-1.1624	4.82767e-09	1.08404e-07
Psmd7	0.520619	4.9105e-09	1.10145e-07
Fam160a2	0.564712	4.93124e-09	1.10491e-07
Ywhag	0.777581	4.95698e-09	1.10948e-07
Csnk1g1	0.693276	4.96238e-09	1.10949e-07
Rangap1	0.830428	4.99099e-09	1.11349e-07
Pip4p2	0.655783	4.99967e-09	1.11423e-07
Serpinb2	1.66224	5.10673e-09	1.13688e-07
Itpripl2	1.0601	5.12195e-09	1.13905e-07
Fxyd4	2.2138	5.1578e-09	1.14579e-07
Acot9	0.914794	5.28288e-09	1.17233e-07
Phf1	-0.738612	5.29594e-09	1.17397e-07
Lsr	0.564136	5.32988e-09	1.17898e-07
Glrx3	0.809364	5.32449e-09	1.17898e-07
Kctd13	0.689108	5.41086e-09	1.19562e-07
Nppb	0.88282	5.43511e-09	1.19971e-07
Tnfsf13	-0.997852	5.47576e-09	1.2074e-07
Fam107b	1.82545	5.54606e-09	1.22031e-07
Dlgap4	0.556542	5.55207e-09	1.22034e-07
Dot1l	0.723438	5.56928e-09	1.2206e-07
Ino80e	0.431176	5.57086e-09	1.2206e-07
Mrps31	0.423203	5.55985e-09	1.2206e-07
Dhx58	1.23203	5.61378e-09	1.22871e-07
Pcgf2	-0.604323	5.62846e-09	1.23063e-07
Robo3	0.545592	5.67521e-09	1.23695e-07
Dlst	0.360579	5.67303e-09	1.23695e-07
Dcbld1	0.640171	5.68427e-09	1.23762e-07
Dstn	0.677352	5.71662e-09	1.24336e-07
Rnft2	0.303562	5.72911e-09	1.24348e-07
Creb3l1	-0.974964	5.74132e-09	1.24483e-07
Tsta3	0.46286	5.76248e-09	1.24812e-07
Dll1	0.802995	5.79829e-09	1.25457e-07
Tom1l1	0.662126	5.82879e-09	1.25985e-07
Ddah1	0.413901	5.92444e-09	1.2792e-07
Stag2	-0.458768	5.93278e-09	1.27927e-07
Psmc6	0.588886	5.93706e-09	1.27927e-07
Uggt1	0.415679	5.99837e-09	1.29114e-07
Slc46a3	-0.795089	6.00813e-09	1.2919e-07
Abce1	0.544416	6.035e-09	1.29634e-07
Ddx47	0.697448	6.14058e-09	1.3163e-07
Lig3	0.389372	6.13597e-09	1.3163e-07
Mpzl3	1.45502	6.16091e-09	1.3193e-07
Tshz2	-1.06222	6.17785e-09	1.32156e-07
Pkhd1	0.47095	6.21599e-09	1.32836e-07
Gtf3c3	0.412854	6.23549e-09	1.33116e-07
Wfs1	0.549354	6.33011e-09	1.34917e-07
Nars	0.509609	6.33284e-09	1.34917e-07
Ggt5	-0.946319	6.35944e-09	1.35102e-07
Spryd4	0.712999	6.357e-09	1.35102e-07
Tmem28	-0.847647	6.36104e-09	1.35102e-07
Abl2	0.537662	6.39107e-09	1.35602e-07
Ankrd46	0.40241	6.42483e-09	1.36179e-07
Tirap	0.446917	6.53653e-09	1.38405e-07
Krt83	0.844612	6.56886e-09	1.38949e-07
Mtx2	0.511591	6.71299e-09	1.41853e-07
Eya3	0.459413	6.74831e-09	1.42455e-07
Acp1	0.418104	6.75649e-09	1.42482e-07
Mtmr2	0.387474	6.79936e-09	1.43241e-07
Ccdc122	0.810151	6.81852e-09	1.435e-07
Nras	0.963672	6.88711e-09	1.44797e-07
Tspan8	1.56018	6.93629e-09	1.45631e-07
Ifi35	0.842683	6.94083e-09	1.45631e-07
Ssx2ip	0.513957	7.0292e-09	1.47188e-07
Psma5	0.578591	7.04429e-09	1.47356e-07
Rcan1	1.50873	7.07607e-09	1.47872e-07
Zwint	0.954113	7.17867e-09	1.49866e-07
Ndufs3	0.419969	7.20334e-09	1.50157e-07
Atp5g1	0.551752	7.2143e-09	1.50157e-07
Pcdhgb7	-0.665764	7.21126e-09	1.50157e-07
Zyx	1.08398	7.28775e-09	1.51534e-07
S100a6	2.24457	7.30243e-09	1.51599e-07
Nop2	0.615209	7.30544e-09	1.51599e-07
Cdc14a	-0.717311	7.38964e-09	1.53193e-07
Ndnf	2.19682	7.46122e-09	1.54523e-07
Mllt6	-0.776854	7.6257e-09	1.57772e-07
Ccn2	2.39927	7.67738e-09	1.58684e-07
Mx2	0.899368	7.69657e-09	1.58922e-07
Slc35d1	0.86463	7.7789e-09	1.60463e-07
Arl8a	0.64408	7.84761e-09	1.6172e-07
Stk40	0.846081	7.91273e-09	1.62724e-07
Ncln	0.42849	7.91427e-09	1.62724e-07
Got2	0.418395	7.9198e-09	1.62724e-07
Ammecr1	0.576316	8.0014e-09	1.64238e-07
Actr2	0.527883	8.14745e-09	1.67071e-07
Timp3	2.59394	8.18104e-09	1.67595e-07
Rgs16	1.91937	8.25765e-09	1.68997e-07
Sfxn1	0.654145	8.31461e-09	1.69996e-07
Atp5f1	0.641305	8.3247e-09	1.70035e-07
Polr1e	0.705857	8.37784e-09	1.70952e-07
Gnmt	-1.20816	8.47487e-09	1.72763e-07
Pcmtd1	-0.494976	8.52479e-09	1.7361e-07
Alg3	0.847546	8.62237e-09	1.75254e-07
Map3k6	0.919466	8.66932e-09	1.76036e-07
Mif4gd	-0.585508	8.7035e-09	1.76558e-07
Ranbp10	0.507234	8.90145e-09	1.80398e-07
Trafd1	0.610352	8.93372e-09	1.80875e-07
Fbxo9	-0.405908	8.99943e-09	1.82028e-07
Stx11	1.44182	9.12215e-09	1.84331e-07
2310007B03Rik	1.18782	9.18678e-09	1.85457e-07
Ist1	0.462825	9.26942e-09	1.86944e-07
Cdipt	0.451624	9.28117e-09	1.86999e-07
Slc35b1	0.701595	9.3267e-09	1.87735e-07
Pomp	0.530607	9.3513e-09	1.88048e-07
Marveld3	0.651457	9.39958e-09	1.88836e-07
H2-K1	1.13323	9.44094e-09	1.89484e-07
Brix1	0.576259	9.47102e-09	1.89904e-07
Tinag	-0.974201	9.5173e-09	1.90649e-07
Nrd1	0.339914	9.63256e-09	1.92772e-07
Bex4	-1.14923	9.67501e-09	1.93435e-07
Tmem109	-0.598855	9.71662e-09	1.9408e-07
Wnt7b	1.29881	9.75357e-09	1.94631e-07
Ccdc51	0.588773	9.82737e-09	1.95916e-07
Ing1	-0.618981	9.87471e-09	1.96554e-07
Api5	0.340001	9.90703e-09	1.96938e-07
Ctnnd1	0.476905	9.94742e-09	1.97552e-07
Pkdrej	-0.621695	1.0036e-08	1.9912e-07
1110008P14Rik	0.692022	1.00998e-08	2.00196e-07
Itih1	-1.00094	1.02082e-08	2.02151e-07
Gipc1	0.597443	1.02566e-08	2.02916e-07
Amigo1	-0.77016	1.02826e-08	2.03237e-07
Fam185a	0.650483	1.03542e-08	2.04459e-07
Iars	0.637744	1.04094e-08	2.05354e-07
Ptpn2	0.724884	1.04843e-08	2.06634e-07
Exosc9	0.751509	1.05537e-08	2.07753e-07
Ddx58	0.806592	1.05739e-08	2.07753e-07
Vamp2	-0.58427	1.0581e-08	2.07753e-07
Ercc5	0.661499	1.06176e-08	2.08276e-07
Rela	0.510634	1.0661e-08	2.08929e-07
Pcdh1	1.01544	1.06919e-08	2.09337e-07
Pus1	0.729009	1.08465e-08	2.12164e-07
Tkfc	0.570168	1.10881e-08	2.16688e-07
Ubr1	-0.613041	1.13599e-08	2.21348e-07
Emp1	2.23274	1.1343e-08	2.21348e-07
Gde1	-0.484425	1.13527e-08	2.21348e-07
Tomm70a	0.518516	1.13692e-08	2.21348e-07
Fsd1l	-0.541483	1.1421e-08	2.22149e-07
Rab27b	-0.979451	1.15902e-08	2.25229e-07
Uchl3	0.752418	1.16972e-08	2.27095e-07
Pgpep1	0.555032	1.17725e-08	2.28345e-07
Ogfod3	-0.547782	1.18171e-08	2.28995e-07
Nubp2	0.41878	1.19276e-08	2.30922e-07
Ppif	0.608732	1.20443e-08	2.32964e-07
Cckar	-1.79719	1.22e-08	2.35757e-07
Gspt1	0.444939	1.23549e-08	2.38528e-07
Eif1ax	0.533242	1.24549e-08	2.40236e-07
Cops3	0.327725	1.2839e-08	2.47187e-07
Ogdhl	0.341369	1.28357e-08	2.47187e-07
Tmem139	0.654306	1.2877e-08	2.47459e-07
Ergic1	0.538601	1.28705e-08	2.47459e-07
Jade3	0.874113	1.28988e-08	2.4765e-07
Adprm	-0.54837	1.29797e-08	2.48974e-07
Zbp1	2.07947	1.31464e-08	2.51938e-07
Rfc5	0.608599	1.32143e-08	2.53005e-07
Rnf167	-0.772729	1.33284e-08	2.54955e-07
Trrap	-0.555455	1.35705e-08	2.59349e-07
Fads3	0.576577	1.36811e-08	2.60983e-07
Dnlz	0.546846	1.36699e-08	2.60983e-07
Snx22	-0.435604	1.37609e-08	2.62264e-07
Chchd7	-0.947196	1.38157e-08	2.63067e-07
Slc25a17	0.631441	1.38358e-08	2.6321e-07
Gja1	1.26321	1.38592e-08	2.63413e-07
Pdcd5	0.602625	1.39376e-08	2.64419e-07
Zbed3	-0.554396	1.39304e-08	2.64419e-07
Mapre1	0.475808	1.39634e-08	2.64668e-07
Jagn1	0.566629	1.40174e-08	2.65449e-07
Rgp1	0.395427	1.40429e-08	2.65691e-07
Wnk4	0.960111	1.40842e-08	2.66231e-07
Parp12	0.659828	1.40988e-08	2.66263e-07
Copb2	0.363522	1.43158e-08	2.70116e-07
Bphl	-0.404278	1.46001e-08	2.7523e-07
Vdr	-0.832948	1.46686e-08	2.76272e-07
Rasgrf1	0.844117	1.48654e-08	2.79725e-07
Phgr1	1.95547	1.49408e-08	2.8066e-07
Ndufa11	0.610024	1.49421e-08	2.8066e-07
Ripk3	1.07271	1.49918e-08	2.81341e-07
Pcsk7	0.382585	1.50313e-08	2.81826e-07
Ramp1	-1.77966	1.50893e-08	2.8266e-07
Eif4e2	0.448413	1.51093e-08	2.8278e-07
Tbc1d7	0.64654	1.518e-08	2.83847e-07
Pkp2	0.635268	1.52301e-08	2.84529e-07
Eif2d	0.512169	1.53447e-08	2.86154e-07
Snap47	0.537155	1.53798e-08	2.86162e-07
Mpz	-1.36389	1.53721e-08	2.86162e-07
Rpp38	1.0158	1.53864e-08	2.86162e-07
Ssr3	0.510255	1.55186e-08	2.87849e-07
Gpn2	0.620258	1.55127e-08	2.87849e-07
Gpam	-1.0391	1.55137e-08	2.87849e-07
Cnga1	-0.594154	1.55979e-08	2.89062e-07
Top3b	0.562874	1.57422e-08	2.91477e-07
Rab40c	0.467131	1.58865e-08	2.93887e-07
Tnc	0.741591	1.59932e-08	2.95596e-07
Ripk4	1.00188	1.60836e-08	2.97004e-07
Tmem185b	0.637636	1.61714e-08	2.9836e-07
Ndufc1	0.625195	1.64568e-08	3.03356e-07
Ybx1	0.590203	1.64926e-08	3.03748e-07
Sgsm2	0.56564	1.67278e-08	3.07806e-07
Polr3gl	-0.761616	1.67691e-08	3.08293e-07
Smyd2	0.7401	1.69187e-08	3.10769e-07
Ankrd13b	0.845457	1.70173e-08	3.12305e-07
Chmp4c	0.700699	1.70375e-08	3.12399e-07
Lpl	-1.43591	1.71972e-08	3.1505e-07
Rab11fip1	0.899495	1.72785e-08	3.1626e-07
Adam15	0.858767	1.73258e-08	3.16848e-07
Noc4l	0.491849	1.79282e-08	3.27576e-07
Alcam	-0.459134	1.82817e-08	3.33741e-07
Anxa5	1.0241	1.83106e-08	3.33976e-07
Tgfa	0.795138	1.83326e-08	3.34084e-07
Slc4a5	-1.03398	1.83686e-08	3.34447e-07
Cyc1	0.464942	1.84406e-08	3.35465e-07
Pgam5	0.418203	1.85793e-08	3.37692e-07
Tsc22d2	0.796127	1.88784e-08	3.42828e-07
AI467606	-0.662251	1.89434e-08	3.43673e-07
Edrf1	0.505848	1.91748e-08	3.46999e-07
Cct7	0.489763	1.92991e-08	3.48945e-07
Tpm4	0.92608	1.94214e-08	3.50851e-07
Smarcal1	-0.371156	1.9548e-08	3.52525e-07
Adi1	-0.886639	1.95372e-08	3.52525e-07
Otud7b	0.790744	1.97415e-08	3.55398e-07
Btbd10	0.562774	1.97401e-08	3.55398e-07
Pou6f1	-0.674838	1.97727e-08	3.55652e-07
Ly6c1	1.51788	1.9863e-08	3.56967e-07
Psma6	0.541115	2.00597e-08	3.60191e-07
Samhd1	0.96804	2.0343e-08	3.64334e-07
Atp7a	0.661216	2.03329e-08	3.64334e-07
Dock9	-0.545701	2.03426e-08	3.64334e-07
Cmas	0.631901	2.03819e-08	3.64717e-07
0610040J01Rik	0.448989	2.05264e-08	3.66986e-07
Icam1	1.14998	2.05908e-08	3.67822e-07
Map3k9	0.719553	2.06977e-08	3.69414e-07
Actn1	1.12918	2.08074e-08	3.71053e-07
Irgq	0.581322	2.08387e-08	3.71293e-07
Mtch2	0.4492	2.09456e-08	3.72879e-07
Snx6	0.499955	2.10231e-08	3.73938e-07
Luzp1	0.664997	2.10806e-08	3.74641e-07
Ptprg	-0.566388	2.11589e-08	3.75711e-07
Zfp330	0.411978	2.13991e-08	3.79652e-07
Appbp2	0.487021	2.15539e-08	3.82071e-07
Ociad2	-0.835254	2.15942e-08	3.82461e-07
Prodh	-0.716509	2.18143e-08	3.8603e-07
Ttc30b	-0.651871	2.20332e-08	3.89571e-07
Irf9	0.778335	2.22333e-08	3.92776e-07
Bloc1s2	0.827221	2.22743e-08	3.93166e-07
Pomgnt2	-0.547985	2.24452e-08	3.95846e-07
Epn1	0.372608	2.25099e-08	3.96651e-07
Hs3st1	1.20321	2.25972e-08	3.97853e-07
Arfgef2	0.398476	2.28256e-08	4.01043e-07
B4galt1	0.480908	2.28349e-08	4.01043e-07
Htra4	1.14578	2.28363e-08	4.01043e-07
Arf2	0.525317	2.31707e-08	4.06572e-07
Pawr	0.994267	2.34964e-08	4.1194e-07
Nmd3	0.593126	2.36253e-08	4.13851e-07
Fkbp9	-0.29543	2.39319e-08	4.18516e-07
Dars	0.544065	2.39292e-08	4.18516e-07
Aldh2	-0.526825	2.39865e-08	4.19119e-07
Thumpd3	0.479208	2.43082e-08	4.24383e-07
AI661453	0.703196	2.49872e-08	4.35506e-07
Tmem214	0.469401	2.51871e-08	4.38622e-07
Ptpn11	0.431875	2.54061e-08	4.42067e-07
Pbx3	-0.466425	2.54916e-08	4.43184e-07
Pten	0.511721	2.56102e-08	4.44873e-07
Slc44a2	0.633122	2.61082e-08	4.52766e-07
Rps6ka4	0.660422	2.6102e-08	4.52766e-07
Rbm19	0.488858	2.61969e-08	4.53927e-07
Epgn	1.01736	2.69664e-08	4.66872e-07
Adgrg6	1.04964	2.72272e-08	4.70938e-07
Selenos	-0.479552	2.72466e-08	4.70938e-07
Mrps7	0.518105	2.73304e-08	4.71602e-07
Slc45a4	0.545874	2.74121e-08	4.7262e-07
Pprc1	0.882046	2.75983e-08	4.75437e-07
Pqlc3	0.90608	2.76815e-08	4.76475e-07
Mrpl20	0.549494	2.77462e-08	4.76799e-07
Pigs	0.364485	2.77371e-08	4.76799e-07
Zc3h7b	0.305126	2.78291e-08	4.77828e-07
Mettl16	0.397356	2.80053e-08	4.80457e-07
Mfsd5	0.550001	2.84457e-08	4.8761e-07
Ing4	-0.674051	2.87576e-08	4.92552e-07
Lpp	0.811979	2.89814e-08	4.95568e-07
Myof	0.745067	2.91401e-08	4.97871e-07
Cab39	0.512474	2.92892e-08	5.00009e-07
Cwh43	0.614183	2.97087e-08	5.06754e-07
Cavin3	1.88563	2.97556e-08	5.07137e-07
Maob	-0.370114	2.99905e-08	5.10723e-07
Pros1	0.820358	3.01862e-08	5.13635e-07
Gkn3	-2.10334	3.02861e-08	5.14913e-07
Ccdc97	0.377306	3.04887e-08	5.17935e-07
Taco1	0.503861	3.05185e-08	5.18018e-07
Slc7a1	0.820982	3.06425e-08	5.19274e-07
Cyp39a1	-0.591469	3.06422e-08	5.19274e-07
Acss2	-1.22642	3.07009e-08	5.19418e-07
Mrps18a	0.475543	3.06951e-08	5.19418e-07
Ncbp1	0.346341	3.07887e-08	5.20479e-07
Ogfrl1	1.12221	3.08636e-08	5.21322e-07
Sema7a	0.907325	3.13368e-08	5.28886e-07
Farsb	0.531214	3.14376e-08	5.30156e-07
Rabac1	-0.491921	3.16162e-08	5.32303e-07
Psmb1	0.495696	3.16041e-08	5.32303e-07
Tpcn1	-0.363453	3.18051e-08	5.35052e-07
Klhl13	-1.17243	3.19581e-08	5.36757e-07
Atp6v0e	0.571561	3.19564e-08	5.36757e-07
Ado	0.486867	3.20378e-08	5.37661e-07
9130401M01Rik	0.808276	3.2289e-08	5.41439e-07
Nifk	0.468686	3.25113e-08	5.44728e-07
Zfhx2	0.54351	3.25477e-08	5.44898e-07
Mrps18b	0.825369	3.27897e-08	5.48067e-07
Hars	0.420892	3.27716e-08	5.48067e-07
Vars	0.577537	3.29192e-08	5.49791e-07
Cep70	-0.905835	3.30166e-08	5.50975e-07
Atic	0.666658	3.33109e-08	5.55439e-07
Degs1	-0.745471	3.33806e-08	5.56155e-07
Hnrnph3	-0.596561	3.34422e-08	5.56291e-07
Cdkn1b	-0.723885	3.34308e-08	5.56291e-07
Mlxipl	-0.78974	3.38094e-08	5.61949e-07
Wdr75	0.589507	3.39349e-08	5.63585e-07
Samd8	0.663022	3.40284e-08	5.64352e-07
Chuk	0.555179	3.40353e-08	5.64352e-07
Gls	0.708811	3.4099e-08	5.64957e-07
Eva1a	0.852952	3.44261e-08	5.69922e-07
Kars	0.49296	3.45302e-08	5.7119e-07
Nsfl1c	0.392088	3.47569e-08	5.74483e-07
Uqcr11	0.495592	3.48946e-08	5.76302e-07
Hs3st6	-1.30939	3.50707e-08	5.78751e-07
Gnb1	0.430582	3.52433e-08	5.81137e-07
Serpinb6b	0.635922	3.53263e-08	5.82044e-07
Ndufa9	0.425223	3.56831e-08	5.87457e-07
Cog8	0.412989	3.59848e-08	5.91956e-07
Mif	0.716078	3.60754e-08	5.92978e-07
Casp8	0.552082	3.61564e-08	5.93838e-07
AI464131	-0.988899	3.62447e-08	5.94819e-07
Ppp1r3f	0.600889	3.65196e-08	5.98858e-07
Uqcrfs1	0.377925	3.69482e-08	6.0541e-07
Pgd	0.445119	3.70554e-08	6.06687e-07
Csnk1d	0.348767	3.72277e-08	6.09029e-07
Nup93	0.491961	3.7447e-08	6.10821e-07
Tmem30a	0.622083	3.74548e-08	6.10821e-07
Snap29	0.44679	3.74229e-08	6.10821e-07
Gpr107	0.312881	3.75574e-08	6.12015e-07
Tgfb2	1.15548	3.76957e-08	6.13307e-07
Picalm	0.471522	3.76773e-08	6.13307e-07
Urb2	0.43126	3.80939e-08	6.19302e-07
Dtx3l	0.59477	3.81268e-08	6.19352e-07
Uqcrb	0.415613	3.82181e-08	6.2035e-07
Taf1c	0.544684	3.84296e-08	6.23206e-07
Stat1	0.692306	3.8454e-08	6.23206e-07
Fdx1l	0.680486	3.85539e-08	6.23438e-07
Lactb	0.882217	3.85346e-08	6.23438e-07
Nudt5	0.647294	3.85582e-08	6.23438e-07
Osgep	-0.642434	3.86491e-08	6.24421e-07
Tpd52	0.316943	3.88471e-08	6.27134e-07
Anxa8	1.76368	3.91146e-08	6.30962e-07
Slc16a11	-1.07184	3.95235e-08	6.3657e-07
Klhl24	-1.11182	3.95096e-08	6.3657e-07
Taf9	0.501326	3.97477e-08	6.39686e-07
Rpl21	-0.533157	3.9927e-08	6.42004e-07
Uhmk1	0.723697	3.99535e-08	6.42004e-07
Ndufa8	0.510173	4.10224e-08	6.58671e-07
Arhgef26	0.980665	4.11443e-08	6.60119e-07
Fndc3b	0.490513	4.12933e-08	6.61999e-07
Tox4	0.34897	4.16809e-08	6.67697e-07
Actr1a	0.407005	4.17176e-08	6.67771e-07
Flnb	0.68369	4.19697e-08	6.71289e-07
Eogt	0.720135	4.22392e-08	6.75081e-07
Sdhaf4	0.592066	4.23422e-08	6.76207e-07
Cct8	0.564592	4.29694e-08	6.85697e-07
Dhrs1	0.40897	4.3525e-08	6.9403e-07
Abca7	0.440502	4.38931e-08	6.99364e-07
Carhsp1	0.56469	4.44705e-08	7.0802e-07
Igf2r	0.693138	4.47305e-08	7.11616e-07
Abtb2	0.981925	4.51615e-08	7.17923e-07
Ndufa12	0.50757	4.57137e-08	7.26145e-07
Lrrc28	0.526662	4.58643e-08	7.27981e-07
Padi4	0.756973	4.59645e-08	7.29015e-07
Rmnd5a	-0.424609	4.61621e-08	7.31591e-07
Nfs1	0.368799	4.62061e-08	7.31731e-07
Dhx15	0.341804	4.68782e-08	7.4181e-07
Use1	-0.703215	4.70886e-08	7.44572e-07
Rap2a	0.51523	4.73325e-08	7.47293e-07
Eif2ak2	0.753027	4.73108e-08	7.47293e-07
Palld	0.493744	4.78097e-08	7.54254e-07
Bahd1	0.330054	4.7957e-08	7.56005e-07
Arhgap1	0.474543	4.81722e-08	7.58821e-07
Tbc1d15	0.46646	4.90219e-08	7.71622e-07
Tmem120a	0.754159	4.97426e-08	7.82374e-07
C87436	-0.453915	4.99031e-08	7.84304e-07
Flnc	0.706659	5.11007e-08	8.0252e-07
Asna1	0.486133	5.13808e-08	8.06309e-07
Med19	0.435192	5.14738e-08	8.0716e-07
Slc6a15	-1.01807	5.17348e-08	8.10641e-07
Plpbp	0.432691	5.19934e-08	8.1408e-07
Wrap73	0.624187	5.21709e-08	8.16245e-07
Kif3b	0.349658	5.23685e-08	8.17773e-07
Apoe	-1.71107	5.23866e-08	8.17773e-07
Plod2	2.02105	5.23134e-08	8.17773e-07
Fip1l1	0.399559	5.27594e-08	8.22975e-07
Angel1	0.631144	5.29298e-08	8.25015e-07
Zbtb21	0.644521	5.36477e-08	8.35578e-07
Mllt11	0.69053	5.38818e-08	8.38596e-07
G6pdx	0.454178	5.4059e-08	8.40724e-07
Eif1a	0.59928	5.42361e-08	8.42849e-07
Tmem106a	0.737399	5.42952e-08	8.43137e-07
Serpine1	0.982011	5.44767e-08	8.45324e-07
Sf3b3	0.393202	5.46207e-08	8.46926e-07
Inpp5k	-0.534072	5.46961e-08	8.47463e-07
Myadm	0.919655	5.48018e-08	8.4847e-07
Shmt2	0.599	5.49851e-08	8.50673e-07
Ube2g2	0.460552	5.52746e-08	8.53248e-07
Bub3	0.405786	5.52655e-08	8.53248e-07
Mrps6	0.886678	5.52119e-08	8.53248e-07
Fstl3	1.09867	5.54089e-08	8.54687e-07
Scamp3	0.403293	5.60761e-08	8.64337e-07
Cfap20	-0.653975	5.6288e-08	8.66718e-07
Gpr68	0.475168	5.63139e-08	8.66718e-07
Arf3	0.491153	5.64376e-08	8.67337e-07
Ocln	0.815556	5.69244e-08	8.73527e-07
Fndc4	-0.68574	5.7056e-08	8.74901e-07
Wdr36	0.549414	5.72613e-08	8.77168e-07
Zfp516	0.507943	5.72883e-08	8.77168e-07
Cstf3	0.535661	5.74294e-08	8.78683e-07
Trim11	0.656612	5.76707e-08	8.81725e-07
Camk1	-0.592944	5.77134e-08	8.8173e-07
Myc	1.79435	5.77764e-08	8.82045e-07
Nupr1	-1.19796	5.84919e-08	8.92313e-07
Vdac2	0.42041	5.8564e-08	8.92757e-07
Pex3	-0.324043	5.8673e-08	8.93764e-07
Pde12	0.609229	5.96016e-08	9.07245e-07
Timm50	0.445518	5.97253e-08	9.08462e-07
Tph2	0.282255	5.98608e-08	9.09858e-07
Naa40	0.472609	6.03625e-08	9.16813e-07
Hspb8	1.42569	6.047e-08	9.17106e-07
Eif3c	0.410656	6.0454e-08	9.17106e-07
Capn2	0.862969	6.10673e-08	9.2549e-07
Kcnj13	-1.37483	6.13327e-08	9.28835e-07
Cyhr1	-0.369817	6.2003e-08	9.37873e-07
Car15	-0.87682	6.20197e-08	9.37873e-07
Gstcd	0.546342	6.22554e-08	9.40753e-07
Knop1	0.44686	6.24742e-08	9.43375e-07
Marcks	1.47864	6.38687e-08	9.63731e-07
Ndufa5	0.544434	6.43935e-08	9.70945e-07
Arhgef5	0.400572	6.48076e-08	9.76111e-07
Slc16a2	-0.567921	6.48769e-08	9.76111e-07
Tsen54	0.492633	6.48396e-08	9.76111e-07
Syt1	0.355115	6.4972e-08	9.76835e-07
Adsl	0.490508	6.51305e-08	9.78511e-07
Mrpl42	0.518085	6.52071e-08	9.78955e-07
Sh3bp1	0.68182	6.54379e-08	9.81711e-07
B3gnt9	-0.513886	6.61171e-08	9.91184e-07
Tmeff1	-0.55958	6.62954e-08	9.92876e-07
Mgat2	0.413917	6.63254e-08	9.92876e-07
Gbp3	0.984301	6.67778e-08	9.9821e-07
Ifi27	1.03478	6.71032e-08	1.00235e-06
Necap2	0.343306	6.72583e-08	1.00395e-06
Rbbp9	-0.493435	6.91931e-08	1.03209e-06
Cav2	1.01906	6.9571e-08	1.03698e-06
Ints1	0.502737	6.98026e-08	1.03969e-06
Slc31a1	-0.762258	6.98571e-08	1.03976e-06
Ppme1	0.345766	7.00639e-08	1.04134e-06
Gtf2f2	0.597207	7.00633e-08	1.04134e-06
Adap1	0.849163	7.04599e-08	1.04648e-06
Csrnp2	0.723671	7.0696e-08	1.04924e-06
Ttc7	-0.49733	7.08151e-08	1.05026e-06
Man2a2	0.617802	7.16743e-08	1.06152e-06
Mid2	0.729966	7.1677e-08	1.06152e-06
Eif4g2	0.411814	7.17925e-08	1.06248e-06
Neo1	-0.525504	7.32083e-08	1.08189e-06
Rflnb	-0.814154	7.31574e-08	1.08189e-06
Tspyl4	-0.875319	7.3451e-08	1.08394e-06
Prrc1	-0.398622	7.34099e-08	1.08394e-06
Fam219a	0.526035	7.39856e-08	1.09028e-06
Sbk1	0.623878	7.39441e-08	1.09028e-06
Gpr160	0.575373	7.40745e-08	1.09082e-06
Bscl2	0.366471	7.48374e-08	1.10127e-06
Eftud2	0.336614	7.55581e-08	1.11109e-06
Chd3	-0.531547	7.57051e-08	1.11246e-06
2310057M21Rik	0.465452	7.69512e-08	1.12998e-06
Gadd45a	0.888209	7.722e-08	1.13257e-06
Pls1	0.674102	7.72371e-08	1.13257e-06
Fam216a	0.658002	7.74043e-08	1.13368e-06
Bcl2l13	0.31419	7.74213e-08	1.13368e-06
C1ra	0.764561	7.77636e-08	1.13709e-06
Pygo1	-0.664207	7.8265e-08	1.14362e-06
Nsun2	0.38135	7.86258e-08	1.14746e-06
Thrb	-0.638623	7.86386e-08	1.14746e-06
Iffo2	0.676281	7.94698e-08	1.15878e-06
Elob	0.609453	7.96411e-08	1.16046e-06
Uba1	0.266517	7.97363e-08	1.16103e-06
Itpk1	-0.68418	8.00099e-08	1.1642e-06
Sema3c	1.6754	8.03236e-08	1.16713e-06
Eme1	0.640469	8.02983e-08	1.16713e-06
Fgfrl1	-0.44878	8.06117e-08	1.1705e-06
Col6a2	1.7533	8.22954e-08	1.19412e-06
Lrrc4	0.608868	8.2802e-08	1.20063e-06
Nup153	0.493797	8.30268e-08	1.20305e-06
Mtch1	-0.521453	8.33063e-08	1.20626e-06
Myh13	-0.650607	8.34405e-08	1.20736e-06
Cct3	0.681069	8.42374e-08	1.21708e-06
Cct6a	0.704874	8.42832e-08	1.21708e-06
Srp68	0.367462	8.4288e-08	1.21708e-06
Il12b	0.27602	8.53681e-08	1.23182e-06
Slc7a2	-1.44618	8.56513e-08	1.23505e-06
Gorasp2	0.333497	8.64973e-08	1.24639e-06
Piwil4	1.21665	8.75264e-08	1.25947e-06
Efhd2	0.549676	8.76215e-08	1.25997e-06
Nans	0.570836	8.81621e-08	1.26512e-06
Strn3	0.384823	8.87691e-08	1.27295e-06
Aig1	-0.48659	8.92997e-08	1.27968e-06
Ankib1	0.42773	9.01355e-08	1.28987e-06
Ctnna1	0.374004	9.03157e-08	1.29156e-06
Mrs2	0.439997	9.08497e-08	1.29831e-06
Immt	0.277449	9.20381e-08	1.31439e-06
Tuft1	0.717863	9.23469e-08	1.31789e-06
Tm9sf4	0.351587	9.39008e-08	1.33839e-06
Psmb8	1.01987	9.39118e-08	1.33839e-06
Ndufa4	0.483188	9.43802e-08	1.34322e-06
Kctd12b	-0.591568	9.43679e-08	1.34322e-06
Cacna1d	-0.498681	9.48971e-08	1.34966e-06
Swt1	-0.386238	9.65343e-08	1.372e-06
Pink1	-0.54141	9.67336e-08	1.37343e-06
Ccdc58	0.812508	9.67666e-08	1.37343e-06
Maf1	-0.524982	9.69211e-08	1.37468e-06
Arpc4	0.490791	9.76071e-08	1.38347e-06
Nadk2	-0.477393	9.76779e-08	1.38353e-06
Tbc1d30	-1.06195	9.82173e-08	1.39022e-06
Phf11d	0.851277	9.84992e-08	1.39326e-06
Kctd10	0.450724	9.99082e-08	1.41127e-06
Ppp4r1	0.457504	1.00006e-07	1.4117e-06
Efna4	0.581194	1.00156e-07	1.41259e-06
Rbm3	1.12914	1.00428e-07	1.41477e-06
Gdi2	0.376073	1.01959e-07	1.43536e-06
Wasf2	0.447968	1.02221e-07	1.4371e-06
Yipf4	-0.47951	1.02166e-07	1.4371e-06
Rnf121	0.468643	1.02441e-07	1.43923e-06
Sf3b4	0.38701	1.03401e-07	1.45076e-06
Nprl3	0.350334	1.03379e-07	1.45076e-06
Ccn1	3.19362	1.0367e-07	1.45354e-06
Cox6a1	0.536709	1.04764e-07	1.4669e-06
Gnai3	0.352497	1.04994e-07	1.46914e-06
Slc52a3	-0.654499	1.05313e-07	1.47261e-06
Tbl3	0.525463	1.06209e-07	1.48414e-06
Sorbs2	0.48139	1.0655e-07	1.4879e-06
Fkbp15	-0.459843	1.06805e-07	1.49046e-06
Cpsf3	-0.428037	1.06888e-07	1.49062e-06
Cdk18	0.505772	1.08018e-07	1.50538e-06
Dynlrb1	0.566945	1.08167e-07	1.50644e-06
Cox19	0.422477	1.08438e-07	1.50874e-06
Rbl2	-0.514977	1.08509e-07	1.50874e-06
Pigf	0.857674	1.08549e-07	1.50874e-06
Pxmp4	-0.575533	1.08647e-07	1.50908e-06
Bcl7a	-0.545339	1.0906e-07	1.51279e-06
Pdlim7	0.969172	1.09031e-07	1.51279e-06
Fuca1	0.403845	1.09136e-07	1.51284e-06
Ppp1r16a	-0.3356	1.09279e-07	1.51382e-06
Spg7	0.390945	1.09867e-07	1.52095e-06
Dhdh	-0.565108	1.10208e-07	1.52448e-06
Ppp1r15b	0.386156	1.10643e-07	1.52864e-06
Cyp2c23	-0.848644	1.11021e-07	1.53284e-06
Prdm11	-0.545214	1.1154e-07	1.53797e-06
Zdhhc18	0.519977	1.11517e-07	1.53797e-06
Trappc1	0.533427	1.11684e-07	1.53893e-06
Shisa5	0.432634	1.12552e-07	1.54986e-06
Actn4	0.598627	1.12847e-07	1.55199e-06
Eif4g1	0.464534	1.12856e-07	1.55199e-06
Ptgfrn	-0.471807	1.13782e-07	1.5637e-06
Mrps9	-0.821221	1.14279e-07	1.56949e-06
Dbf4	0.542737	1.15998e-07	1.591e-06
Mcu	0.453992	1.17817e-07	1.61488e-06
Irak1	0.322155	1.18547e-07	1.62274e-06
Tstd3	1.0288	1.18856e-07	1.6259e-06
Cyp4v3	-0.609211	1.20274e-07	1.64422e-06
Creb3	0.578759	1.21425e-07	1.65797e-06
Tmem251	0.473042	1.21439e-07	1.65797e-06
Rbms3	-0.688004	1.22439e-07	1.67052e-06
Pdlim5	0.572418	1.22621e-07	1.67106e-06
Ap3s1	0.456819	1.23127e-07	1.67661e-06
Cops8	0.403691	1.23211e-07	1.67665e-06
Arpc5l	0.452547	1.23465e-07	1.67901e-06
Zbtb18	0.708863	1.24432e-07	1.69105e-06
Rasgef1b	1.54464	1.25107e-07	1.69912e-06
Ttpal	0.400943	1.26046e-07	1.70964e-06
Bzw1	0.35665	1.26492e-07	1.71345e-06
Serf1	-0.86229	1.26415e-07	1.71345e-06
Cldn12	0.502859	1.27324e-07	1.7236e-06
Ptpn23	0.596945	1.27505e-07	1.72493e-06
Xaf1	1.40344	1.28081e-07	1.73047e-06
Dnajc18	0.494058	1.28006e-07	1.73047e-06
Paip2b	0.449679	1.28381e-07	1.7334e-06
Tspan6	0.815137	1.29041e-07	1.74117e-06
Agpat1	0.34058	1.29295e-07	1.74347e-06
Pm20d2	-0.581321	1.29762e-07	1.74863e-06
Mtap	0.596907	1.30296e-07	1.75356e-06
Ube2d3	0.393571	1.31175e-07	1.76424e-06
Bik	-0.952357	1.31827e-07	1.77187e-06
Myo18a	0.510408	1.32145e-07	1.775e-06
P2rx4	-0.464869	1.32446e-07	1.77788e-06
Atad3a	0.456311	1.33207e-07	1.78696e-06
Fam214b	0.623625	1.34251e-07	1.79864e-06
Galnt4	-0.497614	1.34223e-07	1.79864e-06
Fignl2	0.536233	1.34612e-07	1.80115e-06
Ggnbp1	-0.95018	1.34541e-07	1.80115e-06
Ssr4	0.53999	1.35132e-07	1.80579e-06
Synpo	0.718408	1.351e-07	1.80579e-06
Zcchc17	0.47273	1.35507e-07	1.80963e-06
Mthfsd	0.621442	1.35595e-07	1.80964e-06
Gnb4	0.667833	1.36388e-07	1.81905e-06
Lgi2	1.29021	1.3663e-07	1.82113e-06
Asb6	0.525601	1.36853e-07	1.82293e-06
Parp14	0.758995	1.38609e-07	1.84513e-06
Gtf3c4	0.382725	1.39158e-07	1.85126e-06
Sfn	2.14536	1.40081e-07	1.86235e-06
Wdr12	0.550436	1.40786e-07	1.87052e-06
Alg8	0.563504	1.41917e-07	1.88434e-06
Sla2	0.401119	1.4208e-07	1.88501e-06
Myo1c	0.699295	1.42148e-07	1.88501e-06
Pmaip1	1.09712	1.43683e-07	1.90415e-06
Abhd17c	0.883781	1.4444e-07	1.91296e-06
Hadh	-0.510076	1.46811e-07	1.94244e-06
Ubash3b	0.681637	1.46853e-07	1.94244e-06
Tjp1	0.603451	1.48341e-07	1.95963e-06
Mustn1	-0.905656	1.48318e-07	1.95963e-06
Psma7	0.506014	1.50336e-07	1.98346e-06
Sin3b	0.429818	1.50317e-07	1.98346e-06
Batf3	0.708206	1.5203e-07	2.00454e-06
Fbxw10	0.561207	1.5233e-07	2.00603e-06
Eif2b5	0.378546	1.52336e-07	2.00603e-06
Cstf2	0.285046	1.52453e-07	2.0063e-06
Mrps22	0.550122	1.5425e-07	2.02867e-06
Ankfy1	0.345649	1.54718e-07	2.03353e-06
Zfp568	0.735432	1.55464e-07	2.04205e-06
C6	-0.838341	1.55707e-07	2.04395e-06
Dnmt1	0.560686	1.56128e-07	2.04818e-06
Tjap1	0.527568	1.56396e-07	2.0504e-06
Vta1	0.391163	1.57325e-07	2.06129e-06
Nupl1	0.389787	1.58022e-07	2.06911e-06
Yrdc	0.562602	1.58367e-07	2.07103e-06
Rpl10	-0.516651	1.60387e-07	2.09612e-06
C77080	0.508848	1.60838e-07	2.1007e-06
Srrm4	0.268493	1.61635e-07	2.10582e-06
Bicd2	0.605949	1.61424e-07	2.10582e-06
Slc4a7	0.441066	1.61544e-07	2.10582e-06
Ctsb	0.428141	1.61912e-07	2.1081e-06
Ccdc9b	0.959243	1.63164e-07	2.12307e-06
Tubb2b	0.875943	1.6355e-07	2.12676e-06
Fahd2a	-0.51671	1.63683e-07	2.12716e-06
Ccnd3	0.679438	1.65455e-07	2.14885e-06
Lpcat3	0.56912	1.6576e-07	2.15147e-06
Sdcbp	0.41266	1.6629e-07	2.15565e-06
Plekha7	0.587877	1.66272e-07	2.15565e-06
Dusp6	1.07784	1.67306e-07	2.16612e-06
Ripor1	0.321452	1.68221e-07	2.17661e-06
Hbp1	-0.537841	1.71879e-07	2.22256e-06
Eif5	0.539261	1.72544e-07	2.22977e-06
Cd177	1.29758	1.72868e-07	2.23257e-06
Ppm1b	-0.445128	1.73212e-07	2.23563e-06
Atp5c1	0.365462	1.74925e-07	2.25634e-06
Mapk1ip1l	0.521169	1.76645e-07	2.27711e-06
Anapc15	0.740486	1.769e-07	2.27899e-06
Ckap4	0.625584	1.78383e-07	2.29525e-06
Pfdn5	-0.53554	1.78808e-07	2.29929e-06
Crk	0.299765	1.80476e-07	2.3193e-06
Man1a	-0.707743	1.80724e-07	2.32106e-06
Rabl6	0.35032	1.8152e-07	2.32984e-06
Dcaf8	-0.313184	1.83077e-07	2.34838e-06
Phlda1	1.50384	1.83221e-07	2.34877e-06
Sqstm1	0.586095	1.83765e-07	2.3543e-06
Slx1b	-0.548163	1.8418e-07	2.35817e-06
Kifc2	-0.753872	1.8476e-07	2.36414e-06
Usp47	0.422061	1.86779e-07	2.38849e-06
Ostm1	0.437718	1.87115e-07	2.39133e-06
Rb1	0.546204	1.89132e-07	2.41562e-06
Mpst	-0.565445	1.90689e-07	2.43401e-06
Ppp2r2a	0.381077	1.91612e-07	2.44428e-06
Emc7	0.327457	1.91943e-07	2.44701e-06
Sec13	0.415793	1.92786e-07	2.45625e-06
S100g	-0.824921	1.93464e-07	2.46338e-06
Elovl5	0.573376	1.93853e-07	2.46683e-06
Ankrd1	1.36754	1.94477e-07	2.47324e-06
Magee1	-0.495028	1.95944e-07	2.48886e-06
Zbtb4	-0.544057	1.95943e-07	2.48886e-06
Mrps11	0.489362	1.96117e-07	2.48954e-06
Mttp	0.565369	1.96715e-07	2.4956e-06
Usp4	0.271349	1.99803e-07	2.53169e-06
Itga1	-0.87284	1.9978e-07	2.53169e-06
Tex261	0.341236	2.01967e-07	2.556e-06
Taf4b	0.590137	2.05922e-07	2.60446e-06
Eml3	-0.419805	2.06426e-07	2.60925e-06
Igtp	0.833081	2.08144e-07	2.62777e-06
Gid4	-0.41215	2.08099e-07	2.62777e-06
Hnrnpu	0.379355	2.09742e-07	2.64582e-06
Tmtc3	0.487682	2.0993e-07	2.64582e-06
Tmed9	0.359046	2.09956e-07	2.64582e-06
Tpm1	0.66527	2.10295e-07	2.6485e-06
Rab5if	0.476336	2.10872e-07	2.65416e-06
Mrps10	0.498069	2.11242e-07	2.6572e-06
Prdm4	0.436993	2.11528e-07	2.6592e-06
Cald1	1.19539	2.11925e-07	2.66257e-06
Psma4	0.607386	2.13237e-07	2.67744e-06
Glcci1	-0.741549	2.13469e-07	2.67857e-06
Rrp12	0.836595	2.13585e-07	2.67857e-06
Hmgxb3	0.380983	2.14654e-07	2.69036e-06
Lzts3	-0.525493	2.1543e-07	2.69846e-06
Mknk1	0.314605	2.16476e-07	2.7083e-06
Rcan3	0.507258	2.18712e-07	2.73462e-06
Bbs9	-0.528115	2.20919e-07	2.75687e-06
Gnai2	0.43066	2.21022e-07	2.75687e-06
Dync1i2	0.42781	2.20756e-07	2.75687e-06
Kng2	2.5163	2.23886e-07	2.78925e-06
Rnf114	-0.455733	2.24236e-07	2.79193e-06
Bop1	0.50605	2.2509e-07	2.80089e-06
Anp32e	-0.322757	2.25345e-07	2.80239e-06
Ints14	0.368092	2.25512e-07	2.80279e-06
Map7d1	0.767483	2.26901e-07	2.81837e-06
Pik3r3	0.728967	2.27789e-07	2.82602e-06
Il6	1.76107	2.27682e-07	2.82602e-06
Cdcp1	0.499437	2.29423e-07	2.84459e-06
Lrp11	0.486315	2.30989e-07	2.86231e-06
Pxmp2	-0.778976	2.31653e-07	2.86882e-06
Zfp395	-0.596549	2.32696e-07	2.87832e-06
H2-D1	0.927285	2.32988e-07	2.88022e-06
Dhrs7b	0.473813	2.36606e-07	2.9232e-06
Ppp3r1	0.489844	2.36834e-07	2.92429e-06
Acbd3	0.387592	2.37993e-07	2.93271e-06
Trp53inp2	0.696668	2.3808e-07	2.93271e-06
Bnip3	-0.717955	2.38061e-07	2.93271e-06
Rbms1	0.449259	2.38486e-07	2.93596e-06
Zfp872	1.14466	2.38698e-07	2.93684e-06
Fbxw9	0.838846	2.41582e-07	2.97056e-06
Hacd1	0.709023	2.42207e-07	2.97649e-06
Tmem107	-0.642062	2.43866e-07	2.9951e-06
Ddx49	0.37391	2.45363e-07	3.00816e-06
Cltc	0.475972	2.4556e-07	3.0088e-06
Tmem87a	0.407509	2.46053e-07	3.01129e-06
Baz1a	0.675096	2.46041e-07	3.01129e-06
Usp22	0.444376	2.47788e-07	3.03074e-06
Pcif1	-0.34709	2.5032e-07	3.05991e-06
Smim14	-0.423321	2.5076e-07	3.06348e-06
Lman1	0.394396	2.51256e-07	3.06774e-06
Deptor	-0.651134	2.52237e-07	3.07791e-06
Gclm	0.6717	2.5351e-07	3.09163e-06
Neu3	0.622409	2.57311e-07	3.13615e-06
Ppp6c	0.397858	2.57587e-07	3.13767e-06
Vps18	0.32691	2.58552e-07	3.14759e-06
Ddx21	0.586905	2.59338e-07	3.1553e-06
Tma16	0.643152	2.60556e-07	3.16827e-06
Myl6	0.661573	2.62368e-07	3.18844e-06
Gprc5a	0.865935	2.67867e-07	3.25336e-06
Ccnyl1	0.49377	2.69936e-07	3.27657e-06
Rrp7a	0.39279	2.71175e-07	3.28778e-06
Me2	0.575779	2.71101e-07	3.28778e-06
Timm23	0.36435	2.72241e-07	3.29879e-06
Fam207a	0.387355	2.73366e-07	3.31048e-06
Vsig2	-0.743335	2.74402e-07	3.3211e-06
Gda	1.04278	2.74986e-07	3.32622e-06
Htatip2	0.688867	2.7571e-07	3.33305e-06
Spata2	0.365038	2.75997e-07	3.33458e-06
Imp3	-0.456005	2.77515e-07	3.34947e-06
Gad2	-0.493368	2.77552e-07	3.34947e-06
Mapre3	0.532714	2.78649e-07	3.36076e-06
Ppp1r9a	-0.544605	2.81309e-07	3.39052e-06
Erlin2	0.409524	2.81606e-07	3.39052e-06
Gaa	-0.35786	2.81539e-07	3.39052e-06
Uap1l1	0.692631	2.82139e-07	3.39497e-06
Parp10	0.719339	2.83938e-07	3.41267e-06
Poc1a	0.60227	2.85928e-07	3.4346e-06
Gle1	-0.325385	2.87739e-07	3.45437e-06
Htt	0.384882	2.88659e-07	3.46341e-06
Elmo2	-0.583079	2.89513e-07	3.47165e-06
Ranbp9	0.446805	2.90951e-07	3.48689e-06
Magi2	-0.682508	2.92439e-07	3.5027e-06
Thoc6	0.625809	2.93461e-07	3.51292e-06
Entr1	0.334876	2.9372e-07	3.51399e-06
Depdc7	0.906682	2.94584e-07	3.5223e-06
Fermt2	0.647268	2.94814e-07	3.52302e-06
Ipo5	0.437177	2.95753e-07	3.53222e-06
Sowahc	-0.604227	2.96214e-07	3.53569e-06
Zfp703	1.18307	3.0045e-07	3.58214e-06
Atp5mpl	0.660938	3.00828e-07	3.5846e-06
Ccnk	0.35133	3.0458e-07	3.62722e-06
Ece2	1.00744	3.05059e-07	3.63085e-06
Pphln1	0.31866	3.06281e-07	3.64331e-06
Atp6v1h	0.348182	3.07488e-07	3.65557e-06
Trappc3	0.324058	3.07771e-07	3.65685e-06
Casd1	-0.443947	3.0805e-07	3.65807e-06
Tgm1	1.63464	3.08368e-07	3.65976e-06
Msh6	0.511244	3.09467e-07	3.67071e-06
Kctd8	-0.723832	3.11295e-07	3.68818e-06
Macc1	0.576192	3.11247e-07	3.68818e-06
Dazap2	-0.272662	3.13662e-07	3.71411e-06
Snd1	-0.422528	3.15113e-07	3.72297e-06
Ehd2	1.24616	3.14974e-07	3.72297e-06
Mcph1	0.396984	3.14998e-07	3.72297e-06
Timm8b	0.413176	3.15126e-07	3.72297e-06
Dcxr	0.846271	3.1906e-07	3.7673e-06
Rpp30	0.564048	3.20585e-07	3.78316e-06
Ncoa3	0.433437	3.20817e-07	3.78375e-06
Shroom3	0.788987	3.21329e-07	3.78693e-06
Pipox	-0.58772	3.21451e-07	3.78693e-06
Mpp1	0.494104	3.23765e-07	3.81203e-06
Ermp1	-0.489949	3.25642e-07	3.83196e-06
Echs1	-0.565658	3.27819e-07	3.8554e-06
Plk5	0.715898	3.30144e-07	3.87872e-06
Marveld1	-0.616913	3.30175e-07	3.87872e-06
Snx16	0.534645	3.32096e-07	3.89908e-06
Keap1	0.317057	3.32406e-07	3.90052e-06
Ndufs6	0.469766	3.34624e-07	3.92433e-06
Hist2h2be	-1.28833	3.35905e-07	3.93345e-06
Ctbs	0.458018	3.35969e-07	3.93345e-06
Pin1	0.339112	3.35898e-07	3.93345e-06
Wdr43	0.453568	3.367e-07	3.93978e-06
Zcrb1	0.424049	3.37976e-07	3.95249e-06
Plxna4	0.770749	3.40196e-07	3.97545e-06
Pask	0.539465	3.40321e-07	3.97545e-06
Paip2	-0.465083	3.42033e-07	3.99321e-06
Fez2	0.67865	3.42697e-07	3.99871e-06
Emd	0.533664	3.45691e-07	4.03138e-06
Nudcd1	0.455754	3.46826e-07	4.04235e-06
Zfp142	0.388538	3.4705e-07	4.0427e-06
Mark3	0.329429	3.48978e-07	4.06288e-06
Tmem184a	0.284891	3.50663e-07	4.07793e-06
Plscr1	0.538494	3.51164e-07	4.08104e-06
Susd1	0.694289	3.52132e-07	4.08588e-06
Tfe3	0.346894	3.52051e-07	4.08588e-06
Xpo5	0.321217	3.544e-07	4.1099e-06
Cpn1	-0.622799	3.57674e-07	4.14555e-06
Fam53c	0.387675	3.57957e-07	4.14652e-06
1700020L24Rik	-1.36004	3.60234e-07	4.17057e-06
Madd	-0.340726	3.64672e-07	4.2196e-06
Dtd1	-0.452091	3.65521e-07	4.22707e-06
Cbr3	0.783287	3.69935e-07	4.27574e-06
Zdhhc21	0.487958	3.70435e-07	4.27915e-06
Flot1	0.54967	3.70754e-07	4.28045e-06
S100a14	1.59694	3.74567e-07	4.32207e-06
Usp15	0.303513	3.76325e-07	4.33995e-06
Dvl2	-0.518905	3.78193e-07	4.35907e-06
Yars	0.370156	3.81145e-07	4.39066e-06
Npdc1	0.404268	3.82165e-07	4.39997e-06
Atp6v0a2	0.451794	3.84482e-07	4.42421e-06
Mageh1	-0.543448	3.85625e-07	4.4349e-06
Mrpl54	0.543579	3.86562e-07	4.44322e-06
Itih2	0.973394	3.88739e-07	4.46577e-06
Lmnb2	0.453133	3.90673e-07	4.48341e-06
Tuba4a	0.466026	3.90706e-07	4.48341e-06
Tpmt	0.61489	3.93036e-07	4.50767e-06
Tmc7	0.595257	3.93914e-07	4.51525e-06
Flna	1.3048	3.95496e-07	4.52838e-06
Ing2	-0.713891	3.96489e-07	4.53726e-06
Sdhd	0.391457	3.97685e-07	4.54844e-06
Dffa	0.559467	4.02317e-07	4.59889e-06
1700007K13Rik	1.75529	4.07891e-07	4.66004e-06
Pak2	0.334935	4.10751e-07	4.69014e-06
Mat1a	0.812546	4.11307e-07	4.69391e-06
Cyp2f2	-1.91452	4.11747e-07	4.69636e-06
Vdac1	0.38487	4.15272e-07	4.73396e-06
Mafk	0.90302	4.15751e-07	4.73683e-06
Arl4c	1.01298	4.17821e-07	4.7578e-06
BC037034	0.51961	4.1864e-07	4.76452e-06
Taf10	0.614162	4.1897e-07	4.76567e-06
Ndufb9	0.479304	4.24012e-07	4.82038e-06
Atp5o	0.477398	4.24529e-07	4.82362e-06
Slc13a3	-1.27855	4.30035e-07	4.88351e-06
Eif2b1	0.290836	4.30315e-07	4.88402e-06
Wnt9a	0.589349	4.31575e-07	4.89566e-06
Ncl	0.441701	4.33332e-07	4.91249e-06
Mtrex	0.396996	4.34096e-07	4.91621e-06
Tmbim1	0.389788	4.35056e-07	4.9244e-06
Crct1	1.36681	4.35872e-07	4.93095e-06
Nrep	-1.10671	4.37758e-07	4.94959e-06
Sdhb	0.473316	4.38379e-07	4.95392e-06
Sgcb	-0.614391	4.39389e-07	4.96264e-06
Cpq	-0.419634	4.40034e-07	4.96722e-06
Slc25a25	1.37383	4.44378e-07	5.01354e-06
Ubqln2	-0.343914	4.46074e-07	5.02994e-06
Plekhh1	0.573458	4.51304e-07	5.08616e-06
Plekhg6	0.594078	4.55102e-07	5.12341e-06
Fmnl3	0.820298	4.54916e-07	5.12341e-06
Lmo7	1.04974	4.59328e-07	5.16819e-06
Sept8	0.355205	4.60668e-07	5.18046e-06
Tmem173	1.14434	4.61435e-07	5.18628e-06
Zfand3	0.338225	4.63705e-07	5.20898e-06
Neurl4	-0.460032	4.64093e-07	5.20951e-06
Derl1	0.267218	4.64256e-07	5.20951e-06
Traf7	0.328975	4.67585e-07	5.24124e-06
G6pc3	0.576985	4.72384e-07	5.29218e-06
Abcc6	-0.657775	4.73498e-07	5.3018e-06
Washc5	0.318948	4.7503e-07	5.31609e-06
Pik3ap1	-1.09642	4.78583e-07	5.35298e-06
Irf6	0.44587	4.83379e-07	5.40371e-06
Eif3j1	0.577773	4.87762e-07	5.44978e-06
Gtpbp4	0.477802	4.88058e-07	5.45015e-06
Rnd3	1.37197	4.90224e-07	5.4714e-06
Ssbp4	0.707686	4.9816e-07	5.55402e-06
Ywhae	0.364945	4.9996e-07	5.57109e-06
Veph1	0.962827	5.00705e-07	5.57641e-06
Ankrd52	0.501305	5.03788e-07	5.60474e-06
Plek2	0.738135	5.05228e-07	5.61776e-06
Pkia	0.705324	5.0791e-07	5.64456e-06
S100a7a	1.0443	5.09105e-07	5.65482e-06
Rnps1	0.39211	5.09709e-07	5.65851e-06
Chrac1	-0.47813	5.13541e-07	5.69801e-06
Rheb	0.342988	5.14805e-07	5.70898e-06
Mob3a	0.62163	5.17516e-07	5.73598e-06
BC017158	-0.431555	5.21344e-07	5.77533e-06
Ptprk	-0.561903	5.29347e-07	5.86087e-06
Col12a1	1.36288	5.31788e-07	5.88477e-06
Pik3r2	-0.354993	5.35988e-07	5.92808e-06
Vps33b	-0.597876	5.3718e-07	5.93811e-06
Tma7	0.502228	5.3892e-07	5.95201e-06
Samd4	0.84892	5.3901e-07	5.95201e-06
Pip5k1a	0.467323	5.39837e-07	5.95798e-06
Ncdn	0.449542	5.42875e-07	5.98833e-06
Mfn2	0.398937	5.43233e-07	5.9891e-06
Pabpc1	0.530608	5.45369e-07	6.00946e-06
Cpeb4	0.839908	5.51163e-07	6.0701e-06
Vac14	0.37142	5.52988e-07	6.08696e-06
Nubpl	0.546648	5.54651e-07	6.10204e-06
Brms1l	0.435788	5.55858e-07	6.10886e-06
Rnf39	0.827999	5.55624e-07	6.10886e-06
Dsp	0.574121	5.56333e-07	6.11085e-06
Nif3l1	0.499638	5.59119e-07	6.13374e-06
Acbd4	-0.63394	5.59302e-07	6.13374e-06
Dis3	0.460089	5.6039e-07	6.14243e-06
Rfc4	0.700349	5.62449e-07	6.16175e-06
Cideb	1.00797	5.65005e-07	6.18649e-06
Rrp9	0.774726	5.69254e-07	6.22974e-06
Fam222b	0.473133	5.75574e-07	6.29559e-06
Ube2l6	0.933876	5.8311e-07	6.37466e-06
Cox7a2l	-0.457615	5.84762e-07	6.38936e-06
Zfp850	0.298681	5.90433e-07	6.44794e-06
Nol11	0.440145	5.9164e-07	6.45772e-06
Ncaph2	0.295462	5.98745e-07	6.53184e-06
Caprin1	0.416618	6.00028e-07	6.54241e-06
Prss57	0.846764	6.00472e-07	6.54383e-06
Steap2	0.808683	6.03778e-07	6.57641e-06
Hdac2	-0.288432	6.04241e-07	6.57801e-06
Babam1	0.414213	6.09013e-07	6.62648e-06
Dcaf4	0.918339	6.11739e-07	6.65266e-06
Crb3	0.412304	6.13122e-07	6.66422e-06
Pelp1	0.351491	6.14834e-07	6.67933e-06
Chid1	0.435015	6.15614e-07	6.68432e-06
Slc1a3	-0.927983	6.16973e-07	6.69557e-06
Sdsl	0.70176	6.17418e-07	6.69603e-06
Zfp809	0.757897	6.17659e-07	6.69603e-06
Rnf122	0.785262	6.23435e-07	6.75513e-06
Ndc1	0.575338	6.24854e-07	6.76697e-06
Nfyb	0.436582	6.32297e-07	6.84045e-06
Drg2	0.293417	6.3547e-07	6.87121e-06
Ndufaf4	0.517469	6.36116e-07	6.87462e-06
Tm2d1	0.40619	6.38011e-07	6.89067e-06
Ap2a2	0.338401	6.38264e-07	6.89067e-06
Cdc42ep3	-0.60567	6.41795e-07	6.92519e-06
Dhx37	0.456937	6.44931e-07	6.95174e-06
Wnk1	0.430982	6.45346e-07	6.95174e-06
Gtf2f1	0.546126	6.45593e-07	6.95174e-06
Med14	0.336344	6.52385e-07	7.02124e-06
Prdx1	0.422672	6.68571e-07	7.18096e-06
Ift172	-0.398942	6.68927e-07	7.18096e-06
Per2	1.44341	6.68952e-07	7.18096e-06
Arpc5	0.382828	6.68233e-07	7.18096e-06
Sytl5	0.933697	6.70904e-07	7.19819e-06
Ptges3	0.572678	6.71468e-07	7.20053e-06
Mfsd9	0.586568	6.72333e-07	7.20609e-06
Lsm2	0.622862	6.73477e-07	7.21463e-06
Anxa2	0.714175	6.76964e-07	7.24826e-06
Rrp36	0.4932	6.77503e-07	7.2503e-06
2510009E07Rik	-0.380067	6.78167e-07	7.25367e-06
Antxr1	-1.00584	6.79237e-07	7.26138e-06
Opn3	0.710108	6.80944e-07	7.27589e-06
Dusp14	0.891193	6.90326e-07	7.37234e-06
Sh3glb1	0.419894	6.91769e-07	7.38396e-06
Camk2d	0.671232	6.94112e-07	7.40516e-06
Cacul1	0.483779	6.95116e-07	7.41208e-06
Rpl22	-0.493082	7.01819e-07	7.47971e-06
Ncf1	-1.058	7.0298e-07	7.48824e-06
Rwdd1	0.46242	7.05429e-07	7.51049e-06
Mapkapk3	0.470327	7.13978e-07	7.59762e-06
Abtb1	-0.696636	7.15703e-07	7.61208e-06
Gpr137b	-0.573651	7.16691e-07	7.61869e-06
Mx1	1.04411	7.17473e-07	7.62311e-06
Msh2	-0.411854	7.20245e-07	7.64865e-06
Pnldc1	-0.540474	7.25891e-07	7.70075e-06
Dlk2	0.811878	7.27564e-07	7.71455e-06
Cabin1	-0.431384	7.28389e-07	7.71937e-06
Cox7c	0.488606	7.29177e-07	7.72377e-06
Npc2	0.588008	7.31382e-07	7.74319e-06
Mcf2l	-1.04325	7.32415e-07	7.75018e-06
Fgl1	1.52915	7.32883e-07	7.75119e-06
H2-Ke6	-0.567186	7.36661e-07	7.78718e-06
Asns	0.733955	7.37573e-07	7.7889e-06
Esyt1	0.485054	7.37268e-07	7.7889e-06
Phox2a	0.419525	7.39391e-07	7.80352e-06
Mmp15	-0.546539	7.39707e-07	7.80352e-06
Ptprm	-0.371352	7.44714e-07	7.85236e-06
Tmc4	0.437438	7.49624e-07	7.90012e-06
Senp1	0.358413	7.51008e-07	7.91069e-06
Rtn4	0.709528	7.51831e-07	7.91535e-06
Kbtbd3	-0.544186	7.53775e-07	7.9318e-06
Hsdl2	0.387249	7.57061e-07	7.95833e-06
Timp2	1.31418	7.73207e-07	8.12395e-06
Pcca	-0.539966	7.7467e-07	8.1352e-06
Rwdd2b	0.389837	7.81787e-07	8.20581e-06
1700037H04Rik	0.614319	7.97024e-07	8.36151e-06
Utp15	0.350807	7.98806e-07	8.37598e-06
Gnl2	0.36683	8.00874e-07	8.39344e-06
Lpar3	-0.86187	8.05214e-07	8.42446e-06
Nsmce1	0.604884	8.04934e-07	8.42446e-06
Prelid1	0.485035	8.05377e-07	8.42446e-06
Tor3a	0.699316	8.05455e-07	8.42446e-06
Pomt1	0.398291	8.11599e-07	8.48445e-06
Crebrf	-0.760477	8.14386e-07	8.50685e-06
Frat1	-0.551468	8.1456e-07	8.50685e-06
Commd4	0.466245	8.22734e-07	8.57929e-06
Fntb	0.46722	8.22692e-07	8.57929e-06
Foxj3	0.474355	8.26207e-07	8.60687e-06
Dynll1	0.705385	8.33741e-07	8.68101e-06
Kiz	-0.499087	8.34775e-07	8.68743e-06
Slco4a1	0.885119	8.39953e-07	8.7282e-06
Rragb	-0.558227	8.43095e-07	8.75648e-06
Aprt	0.38826	8.44788e-07	8.76968e-06
Gtf2ird2	-0.38195	8.52649e-07	8.84687e-06
Mrpl47	0.451664	8.62038e-07	8.93983e-06
Ftsj3	0.539301	8.73365e-07	9.04827e-06
Oas1g	0.77721	8.74189e-07	9.0523e-06
Pmepa1	0.570558	8.76024e-07	9.06526e-06
Uxt	0.508809	8.76749e-07	9.06526e-06
Mrps2	0.567344	8.76605e-07	9.06526e-06
Trp53	0.641462	8.81502e-07	9.10987e-06
Retreg2	-0.290119	8.88648e-07	9.17917e-06
Naa20	0.47015	8.89421e-07	9.18259e-06
Gstt3	-0.532735	8.90114e-07	9.18518e-06
Smarca4	0.402511	9.00335e-07	9.28548e-06
Taf12	0.450714	9.08676e-07	9.36022e-06
Dguok	-0.437415	9.08877e-07	9.36022e-06
Pik3ca	-0.468124	9.13521e-07	9.40339e-06
Slc25a3	0.342396	9.14471e-07	9.40851e-06
Tmem150c	-0.641757	9.15559e-07	9.41504e-06
Hyal2	0.489553	9.27172e-07	9.52505e-06
Plpp2	0.454776	9.29595e-07	9.54522e-06
Fam120a	0.325494	9.43665e-07	9.68491e-06
Emc4	0.368248	9.49094e-07	9.73544e-06
Trim32	0.442974	9.49525e-07	9.73544e-06
Tinf2	0.387775	9.50933e-07	9.74507e-06
Gss	0.452476	9.5378e-07	9.76944e-06
Coa3	0.455628	9.54889e-07	9.77597e-06
Inpp4a	-0.468031	9.60873e-07	9.8324e-06
Uqcr10	0.425289	9.64323e-07	9.86284e-06
Sept11	1.03237	9.66906e-07	9.8844e-06
Mettl7b	0.678967	9.67596e-07	9.8866e-06
Faf1	0.310814	9.6929e-07	9.89904e-06
Tmem54	0.970988	9.76043e-07	9.95822e-06
Plscr3	0.521485	9.81109e-07	1.0005e-05
Perm1	0.554847	9.96088e-07	1.01528e-05
S100a10	0.680128	9.96953e-07	1.01566e-05
Cdc42se1	0.267391	9.98607e-07	1.01685e-05
Tbcb	0.557161	9.99883e-07	1.01765e-05
Gstz1	-0.498036	1.00278e-06	1.0201e-05
Zw10	-0.443283	1.00332e-06	1.02014e-05
Lgmn	0.497927	1.00504e-06	1.02139e-05
Noc3l	0.442231	1.00934e-06	1.02526e-05
Dlat	0.326549	1.00987e-06	1.02531e-05
Snai3	0.800586	1.01483e-06	1.02983e-05
Lrrc40	0.350585	1.01591e-06	1.03043e-05
Tpt1	-0.499488	1.02134e-06	1.03492e-05
Qpctl	0.524268	1.0248e-06	1.03793e-05
Bambi	-0.974324	1.02775e-06	1.04041e-05
Scarf1	-0.688589	1.02961e-06	1.04128e-05
Nkrf	0.436516	1.03261e-06	1.0438e-05
Hnrnpab	0.329331	1.03556e-06	1.04627e-05
Flrt3	1.52082	1.03788e-06	1.04811e-05
Oas1a	1.28505	1.04534e-06	1.05467e-05
Rhoa	0.319221	1.04539e-06	1.05467e-05
Hint1	0.509643	1.0472e-06	1.05599e-05
Stat2	0.578233	1.05418e-06	1.06251e-05
Tnfrsf9	0.984661	1.0601e-06	1.06796e-05
Gmps	0.372948	1.0662e-06	1.07358e-05
Smg5	0.347749	1.0745e-06	1.0809e-05
Gkap1	-0.316965	1.08076e-06	1.08666e-05
Dusp8	1.40065	1.08261e-06	1.0877e-05
Trp53i13	-0.554712	1.08284e-06	1.0877e-05
Kpna1	0.432311	1.08414e-06	1.08796e-05
Ptgs2	1.60337	1.08395e-06	1.08796e-05
G0s2	-1.44477	1.10134e-06	1.10468e-05
Nacc1	0.360797	1.1075e-06	1.1098e-05
Cops7b	-0.46862	1.10736e-06	1.1098e-05
Anxa7	0.532048	1.10824e-06	1.11e-05
Mrpl51	0.483726	1.11037e-06	1.1116e-05
Smpdl3b	1.08049	1.11238e-06	1.11307e-05
Slc39a10	0.669973	1.11636e-06	1.11652e-05
P2rx6	-0.744797	1.12554e-06	1.12516e-05
Ube2j1	0.359872	1.12763e-06	1.1267e-05
Prkcsh	0.414622	1.12897e-06	1.12709e-05
Gpt	-0.759853	1.12909e-06	1.12709e-05
Dpyd	-0.588402	1.13148e-06	1.12893e-05
[truncated: 1,642 more rows]

## Sheet: Enirched GO terms
ID	Description	GeneRatio	BgRatio	p-value	adjusted p-value	Up-regulated genes	Down-regulated genes
GO:0097190	apoptotic signaling pathway	193/3395	593/23577	7.44105e-30	4.42668e-26	Ndufs3|Mtch2|Thbs1|Chac1|Pdia3|Mal|Rbck1|Bcl2l1|Src|Tgfb2|Eya2|Zmat3|Pdcd10|Lmna|Mllt11|Mcl1|Ngf|Gclm|Sh3glb1|Perp|Bcl10|Trp53inp1|Dnaja1|Creb3|Trim32|Tm2d1|Faf1|Mknk1|Eya3|Sfn|Wnt4|Epha2|Tnfrsf1b|Tnfrsf9|Tnfrsf18|Slc35f6|Htt|Wfs1|Chek2|Ddit4|Erp29|P2rx7|Serpine1|Zc3hc1|Krcc1|Mif|Bid|Ltbr|Ddx47|Plaur|Timm50|Pdcd5|Bax|Aen|Pias4|Rrp8|Usp47|Tnfrsf22|Tnfrsf23|Cttn|Timp3|Tlr3|Casp3|Apaf1|Ndufa13|Jak3|…	Creb3l1|Madd|Bmf|Stk4|Il7|G0s2|Sfrp2|Sort1|Map3k5|Hdac2|Pink1|Tnfrsf25|P2rx4|Nupr1|Bnip3|Fgfr1|Ing2|Cradd|Nrp1|Bcl2a1a|Cep63|Flcn|Arrb2|Pdk2|Spop|Pcgf2|Eya1|Dapk1|Jmy|Ing5|Nfatc4|Bnip3l|Tpt1|Rrm2b|Deptor|Bik|Vdr|Msh2|Tmem109|Traf1|Pdk1|Zfp385b
GO:2001233	regulation of apoptotic signaling pathway	134/3395	390/23577	1.73732e-23	5.16767e-20	Ndufs3|Mtch2|Thbs1|Pdia3|Mal|Rbck1|Bcl2l1|Src|Tgfb2|Eya2|Lmna|Mllt11|Mcl1|Gclm|Sh3glb1|Bcl10|Trp53inp1|Dnaja1|Creb3|Trim32|Faf1|Eya3|Wnt4|Slc35f6|Htt|Wfs1|Erp29|Serpine1|Zc3hc1|Mif|Bid|Ltbr|Plaur|Pdcd5|Bax|Pias4|Usp47|Tnfrsf22|Tnfrsf23|Cttn|Timp3|Apaf1|Ndufa13|Jak3|Hmox1|Nol3|Cyld|Icam1|Ei24|Mdm2|Pml|Ctsh|Plscr1|Hyal2|Gpx1|Slc25a5|Psmd10|Casp8|Trp53|Psme3|Tmbim1|Slc9a3r1|P4hb|Hif1a|Siva1|Akt1|Eef…	Creb3l1|Madd|Bmf|Stk4|Il7|G0s2|Sfrp2|Hdac2|Pink1|Bnip3|Fgfr1|Ing2|Cradd|Nrp1|Cep63|Flcn|Arrb2|Spop|Pcgf2|Eya1|Dapk1|Ing5|Nfatc4|Tpt1|Rrm2b|Deptor|Bik|Traf1
GO:0072594	establishment of protein localization to organelle	166/3395	537/23577	4.21094e-23	8.3503e-20	Mtch2|Chp1|Rbck1|Chmp4b|Tgfb2|Sys1|Sulf2|Rab23|Rae1|Pkia|Snx16|Wwtr1|Ssr3|Kpna4|Lmna|Mtx1|Adar|Ube2d3|Sh3glb1|Ddx58|Dnaja1|Creb3|Ugcg|Faf1|Prdx1|Kpna6|Gpn2|Mfn2|Pex1|Il6|Grpel1|Srp72|Scarb2|Ranbp2|Ran|Cct6a|Pom121|Hk1|Smurf1|Cct7|Sec61a1|Bid|Phb2|Tomm40|Ceacam1|Timm50|Psmd8|Pdcd5|Nup62|Bax|Tsg101|Timm13|Nup98|Ipo7|Fam53b|Gnptab|Tlr3|Ndufa13|Wdr75|Nup93|Nol3|Cyld|Rhou|Mmp12|Keap1|Ei24|Cct2|Snupn|P…	Atg13|Gdf5|Rab33b|Sfrp2|Pex3|Ipo13|Pink1|Cd36|Sppl3|Gpn3|Pbld1|Ruvbl2|Ing1|Pik3r2|Mbtps1|Eda|Arxes1|Fzd7|Srebf1|Thra|Axin2|Zbed3|Bnip3l|Pkd1|Pex6|Ppm1b|Bambi|Ranbp6|Sufu|Hnmt
GO:0044257	cellular protein catabolic process	191/3395	670/23577	7.75092e-22	1.15276e-18	Psmc3|Abtb2|Capn2|Nsfl1c|Rbck1|Chmp4b|Trp53inp2|Psma7|Adrm1|Chmp4c|Wwtr1|Gba|Psmb4|Psmd4|Lats1|Otud7b|Psma5|Ube2d3|Sdcbp|Ube2j1|Wwp1|Vcp|Uggt1|Rgp1|Trim32|Plaa|Rnf11|Plk3|Psmb2|Rnf19b|Fbxo6|Isg15|Ankib1|Psmc2|Maea|Rnf4|Wfs1|Usp46|Uba6|Chek2|Kctd10|Fbxw8|Ranbp2|Zfand2a|Gna12|Smurf1|Tmf1|Usp18|Ube2g2|Usp5|Hspbp1|Cdc34|Rnf126|Psmc4|Psmd8|Tsg101|Rnf121|Usp47|Psma1|Kctd13|Psmd13|Cd81|Erlin2|Rnf122|Ppp…	Ubr1|Ddrgk1|Rnf114|Hectd3|Hace1|Rpl5|Rmnd5a|Derl3|Abtb1|Crbn|Apoe|Arrb1|Bnip3|Fbxo9|Usp11|Ubqln2|Rnf145|Gid4|Arrb2|Scpep1|Spop|Bnip3l|Kcne2|Pkd1|Rnf8|Cul9|Rnf125|Sufu
GO:0051603	proteolysis involved in cellular protein catabolic process	182/3395	629/23577	1.24485e-21	1.48112e-18	Psmc3|Abtb2|Capn2|Nsfl1c|Rbck1|Chmp4b|Trp53inp2|Psma7|Adrm1|Chmp4c|Wwtr1|Gba|Psmb4|Psmd4|Lats1|Otud7b|Psma5|Ube2d3|Sdcbp|Ube2j1|Wwp1|Vcp|Uggt1|Trim32|Plaa|Rnf11|Plk3|Psmb2|Rnf19b|Fbxo6|Isg15|Ankib1|Psmc2|Maea|Rnf4|Wfs1|Usp46|Uba6|Kctd10|Fbxw8|Ranbp2|Zfand2a|Gna12|Smurf1|Tmf1|Usp18|Ube2g2|Usp5|Hspbp1|Cdc34|Rnf126|Psmc4|Psmd8|Tsg101|Rnf121|Usp47|Psma1|Kctd13|Psmd13|Erlin2|Rnf122|Ppp2cb|Ube2n|Dda1|G…	Ubr1|Ddrgk1|Rnf114|Hectd3|Hace1|Rpl5|Rmnd5a|Derl3|Abtb1|Crbn|Arrb1|Fbxo9|Usp11|Ubqln2|Rnf145|Gid4|Arrb2|Scpep1|Spop|Kcne2|Pkd1|Rnf8|Cul9|Rnf125|Sufu
GO:0007005	mitochondrion organization	155/3395	505/23577	2.62143e-21	2.59915e-18	Mtch2|Bcl2l1|Eya2|Mfn1|Ndufc1|Lmna|Gba|Mtx1|Mllt11|Mcl1|Gclm|Ube2d3|Sh3glb1|Ndufaf4|Ndufb6|Ugcg|Coa5|Atpaf1|Sesn2|Sfn|Slc9a1|Mfn2|Dnajc11|Atg9b|Slc35f6|Letm1|Grpel1|Htt|Mrpl15|P2rx7|Supv3l1|Cox19|Smurf1|Dna2|Cav2|Ndufa5|Ndufb2|Immt|Bid|Phb2|Ndufa9|Ndufa3|Tomm40|Plaur|Timm50|Psmd8|Sdhaf1|Pdcd5|Bax|Timm13|Mef2a|Tmem135|Mrpl17|Coq7|Ndufab1|Cttn|Pet100|Ppp2cb|Slc25a4|Ndufa13|Wdr75|Nol3|Spg7|Rhou|Afg3…	Atg13|Bmf|Pink1|Mpv17|Kdr|Slc4a5|Bnip3|Tk2|Fez1|Vps13c|Bcl2a1a|Taz|Flcn|Srebf1|Arrb2|Polg2|Zbed3|Ddhd1|Bnip3l|Rrm2b|Bik|Ggnbp1|Cox7a2l|Hnmt
GO:0009141	nucleoside triphosphate metabolic process	99/3395	265/23577	1.22627e-20	1.04215e-17	Mtch2|Itpa|Bcl2l1|Eif6|Samhd1|Rab23|Atp5e|Mfn1|Cox5b|Atp5f1|Ampd2|Gnai3|Ndufb6|Vcp|Cmpk1|Uqcrh|Ctps|Ak2|Gale|Atp5k|Cox6a1|Ddit4|P2rx7|Atp6v0a2|Hk1|Atp5j2|Slc25a13|Cycs|Mif|Bid|Gapdh|Ldha|Ampd3|Coq7|Aldoa|Dctpp1|Ndufa12|Atp5l|Sdhd|Cox5a|Mpi|Pkm|Rhoa|Uqcrc1|Atp5b|Pgk1|Atp7a|Uqcr10|Uqcrq|Trp53|Nme1|Nme2|Atp5g1|Atp6v0a1|Cmpk2|Hif1a|Uqcrb|Ndufs6|Cox7c|Mocs2|Ppif|Pde12|Parg|Ndufb9|Myc|Cyc1|Atp5g2|Dnm1l…	Pink1|Khk|Mlxipl|Dguok|Pfkl|Cox6a2|Insr|Taz|Mecp2|Flcn|Mbip|Adk|Rrm2b|Nme3|Cox7a2l|Msh2
GO:0051169	nuclear transport	131/3395	412/23577	1.2112e-19	8.13203e-17	Chp1|Rbck1|Eif6|Tgfb2|Sulf2|Rrs1|Rab23|Rae1|Ptpn14|Pkia|Wwtr1|Nmd3|Kpna4|Smg5|Lmna|Adar|Ltv1|Ddx58|Nol6|Creb3|Ncbp1|Faf1|Prdx1|Kpna6|Khdrbs1|Gpn2|Sfn|Zfp593|Nupl2|Il6|Sdad1|Ranbp2|Ptpn11|Ran|Pom121|Smurf1|Phb2|Ceacam1|Nup62|Htatip2|Nup98|Ipo7|Fam53b|Tlr3|Abce1|Ddx39|Nup93|Nol3|Cyld|Mmp12|Keap1|Ei24|Tbrg1|Mdm2|Snupn|Pml|Uaca|Adam10|Hyal2|Emd|Flna|Psmd10|Thoc5|Ppp3r1|Fbxw11|Ppp2ca|Trp53|Mybbp1a|Ywh…	Gdf5|Sfrp2|Anp32e|Ipo13|Cd36|Sppl3|Gpn3|Pbld1|Camk1|Ing1|Pik3r2|Ankle1|Mbtps1|Xpot|Eda|Fzd7|Thra|Axin2|Pkd1|Ppm1b|Bambi|Ranbp6|Frat1|Sufu|Gle1
GO:0009144	purine nucleoside triphosphate metabolic process	93/3395	248/23577	1.33501e-19	8.13203e-17	Mtch2|Itpa|Bcl2l1|Eif6|Samhd1|Rab23|Atp5e|Mfn1|Cox5b|Atp5f1|Ampd2|Gnai3|Ndufb6|Vcp|Uqcrh|Ak2|Gale|Atp5k|Cox6a1|Ddit4|P2rx7|Atp6v0a2|Hk1|Atp5j2|Slc25a13|Cycs|Mif|Bid|Gapdh|Ldha|Ampd3|Coq7|Aldoa|Ndufa12|Atp5l|Sdhd|Cox5a|Mpi|Pkm|Rhoa|Uqcrc1|Atp5b|Pgk1|Atp7a|Uqcr10|Uqcrq|Trp53|Nme1|Nme2|Atp5g1|Atp6v0a1|Hif1a|Uqcrb|Ndufs6|Cox7c|Mocs2|Ppif|Pde12|Parg|Ndufb9|Myc|Cyc1|Atp5g2|Dnm1l|Atp6v1a|Atp5o|Ndufa7|Nd…	Pink1|Khk|Mlxipl|Dguok|Pfkl|Cox6a2|Insr|Taz|Mecp2|Flcn|Mbip|Adk|Nme3|Cox7a2l|Msh2
GO:0009199	ribonucleoside triphosphate metabolic process	92/3395	244/23577	1.36696e-19	8.13203e-17	Mtch2|Itpa|Bcl2l1|Eif6|Rab23|Atp5e|Mfn1|Cox5b|Atp5f1|Ampd2|Gnai3|Ndufb6|Vcp|Uqcrh|Ctps|Ak2|Gale|Atp5k|Cox6a1|Ddit4|P2rx7|Atp6v0a2|Hk1|Atp5j2|Slc25a13|Cycs|Mif|Bid|Gapdh|Ldha|Ampd3|Coq7|Aldoa|Ndufa12|Atp5l|Sdhd|Cox5a|Mpi|Pkm|Rhoa|Uqcrc1|Atp5b|Pgk1|Atp7a|Uqcr10|Uqcrq|Trp53|Nme1|Nme2|Atp5g1|Atp6v0a1|Hif1a|Uqcrb|Ndufs6|Cox7c|Mocs2|Ppif|Pde12|Parg|Ndufb9|Myc|Cyc1|Atp5g2|Dnm1l|Atp6v1a|Atp5o|Ndufa7|Nduf…	Pink1|Khk|Mlxipl|Pfkl|Cox6a2|Insr|Taz|Mecp2|Flcn|Mbip|Nme3|Cox7a2l|Msh2
GO:0006913	nucleocytoplasmic transport	130/3395	409/23577	1.72935e-19	9.35262e-17	Chp1|Rbck1|Eif6|Tgfb2|Sulf2|Rrs1|Rab23|Rae1|Ptpn14|Pkia|Wwtr1|Nmd3|Kpna4|Smg5|Lmna|Adar|Ltv1|Ddx58|Nol6|Creb3|Ncbp1|Faf1|Prdx1|Kpna6|Khdrbs1|Gpn2|Sfn|Zfp593|Nupl2|Il6|Sdad1|Ranbp2|Ptpn11|Ran|Pom121|Smurf1|Phb2|Ceacam1|Nup62|Htatip2|Nup98|Ipo7|Fam53b|Tlr3|Abce1|Ddx39|Nup93|Nol3|Cyld|Mmp12|Keap1|Ei24|Mdm2|Snupn|Pml|Uaca|Adam10|Hyal2|Emd|Flna|Psmd10|Thoc5|Ppp3r1|Fbxw11|Ppp2ca|Trp53|Mybbp1a|Ywhae|Tob…	Gdf5|Sfrp2|Anp32e|Ipo13|Cd36|Sppl3|Gpn3|Pbld1|Camk1|Ing1|Pik3r2|Ankle1|Mbtps1|Xpot|Eda|Fzd7|Thra|Axin2|Pkd1|Ppm1b|Bambi|Ranbp6|Frat1|Sufu|Gle1
GO:0009123	nucleoside monophosphate metabolic process	93/3395	252/23577	4.68442e-19	2.19144e-16	Mtch2|Adss|Bcl2l1|Eif6|Atp5e|Gmps|Cox5b|Atp5f1|Ampd2|Ndufb6|Vcp|Uqcrh|Ak2|Gale|Atp5k|Cox6a1|Ddit4|P2rx7|Atp6v0a2|Hk1|Atp5j2|Slc25a13|Cycs|Mif|Bid|Gapdh|Ldha|Ampd3|Coq7|Aldoa|Dctd|Ndufa12|Atp5l|Sdhd|Cox5a|Mpi|Pkm|Nt5e|Rhoa|Uqcrc1|Atp5b|Hprt|Pgk1|Atp7a|Uqcr10|Uqcrq|Shmt1|Trp53|Atic|Atp5g1|Atp6v0a1|Hif1a|Uqcrb|Ndufs6|Cox7c|Ppif|Pde12|Parg|Ndufb9|Myc|Cyc1|Adsl|Atp5g2|Dnm1l|Umps|Atp6v1a|Atp5o|Ndufa7|N…	Pink1|Khk|Mlxipl|Pfkl|Cox6a2|Insr|Taz|Mecp2|Prps2|Flcn|Cox7a2l|Msh2
GO:0009161	ribonucleoside monophosphate metabolic process	91/3395	244/23577	5.01549e-19	2.19144e-16	Mtch2|Adss|Bcl2l1|Eif6|Atp5e|Gmps|Cox5b|Atp5f1|Ampd2|Ndufb6|Vcp|Uqcrh|Ak2|Gale|Atp5k|Cox6a1|Ddit4|P2rx7|Atp6v0a2|Hk1|Atp5j2|Slc25a13|Cycs|Mif|Bid|Gapdh|Ldha|Ampd3|Coq7|Aldoa|Ndufa12|Atp5l|Sdhd|Cox5a|Mpi|Pkm|Nt5e|Rhoa|Uqcrc1|Atp5b|Hprt|Pgk1|Atp7a|Uqcr10|Uqcrq|Trp53|Atic|Atp5g1|Atp6v0a1|Hif1a|Uqcrb|Ndufs6|Cox7c|Ppif|Pde12|Parg|Ndufb9|Myc|Cyc1|Adsl|Atp5g2|Dnm1l|Umps|Atp6v1a|Atp5o|Ndufa7|Ndufv2|Ndufa…	Pink1|Khk|Mlxipl|Pfkl|Cox6a2|Insr|Taz|Mecp2|Prps2|Flcn|Cox7a2l|Msh2
GO:0009205	purine ribonucleoside triphosphate metabolic process	90/3395	240/23577	5.15721e-19	2.19144e-16	Mtch2|Itpa|Bcl2l1|Eif6|Rab23|Atp5e|Mfn1|Cox5b|Atp5f1|Ampd2|Gnai3|Ndufb6|Vcp|Uqcrh|Ak2|Gale|Atp5k|Cox6a1|Ddit4|P2rx7|Atp6v0a2|Hk1|Atp5j2|Slc25a13|Cycs|Mif|Bid|Gapdh|Ldha|Ampd3|Coq7|Aldoa|Ndufa12|Atp5l|Sdhd|Cox5a|Mpi|Pkm|Rhoa|Uqcrc1|Atp5b|Pgk1|Atp7a|Uqcr10|Uqcrq|Trp53|Nme1|Nme2|Atp5g1|Atp6v0a1|Hif1a|Uqcrb|Ndufs6|Cox7c|Mocs2|Ppif|Pde12|Parg|Ndufb9|Myc|Cyc1|Atp5g2|Dnm1l|Atp6v1a|Atp5o|Ndufa7|Ndufv2|Nd…	Pink1|Khk|Mlxipl|Pfkl|Cox6a2|Insr|Taz|Mecp2|Flcn|Mbip|Nme3|Cox7a2l|Msh2
GO:0010942	positive regulation of cell death	179/3395	650/23577	8.15596e-19	3.23466e-16	Mtch2|Thbs1|Pdia3|Mal|Rbck1|Bcl2l1|Src|Tgfb2|Prkci|Zmat3|Anxa5|Mllt11|Mcl1|Lats1|F3|Camk2d|Sh3glb1|Cyr61|Bcl10|Trp53inp1|Bag1|B4galt1|Vcp|Dnaja1|Ctgf|Faf1|Slc9a1|Cdc42|Dffa|Agrn|Il6|Htt|Chek2|Ssh1|Ddit4|P2rx7|Aimp2|Cycs|Gadd45a|Tex261|Shq1|Bid|Gapdh|Ltbr|Col18a1|Ube2m|Cdc34|Plaur|Ceacam1|Pdcd5|Bax|Htatip2|Pias4|Picalm|Ucp2|Dcun1d3|Txnrd1|Adam8|Arhgef7|Timp3|Casp3|Apaf1|Ndufa13|Jak3|Hmox1|Dusp6|Ka…	Bmf|Ltk|Degs1|Stk4|G0s2|Sfrp2|Sort1|Casp6|Map3k5|Unc13b|Pink1|Cd36|Ing4|Cdkn1b|Arrb1|Apbb1|Nupr1|Bnip3|Hpgd|Cradd|Hp|Bcl2a1a|Flcn|Spop|Axin2|Dapk1|Jmy|Itga1|Ing5|Nfatc4|Bnip3l|C6|Bik|Vdr|Spdef|Mtch1
GO:0055086	nucleobase-containing small molecule metabolic process	179/3395	652/23577	1.14975e-18	4.27492e-16	Mtch2|Adss|Thbs1|Itpa|Bcl2l1|Eif6|Samhd1|Rab23|Atp5e|Mfn1|Gmps|Cox5b|Atp5f1|Ampd2|Gnai3|Ndufb6|Vcp|Mtap|Cmpk1|Uqcrh|Ctps|Cap1|Ak2|Gale|Cda|Epha2|Nppb|Pgd|Wfs1|Txndc9|Cxcl10|Atp5k|Oasl2|Cox6a1|Ddit4|Oas1a|P2rx7|Atp6v0a2|Mdh2|Hk1|Atp5j2|Slc25a13|Cycs|Nt5c3|Mif|Bid|Gapdh|Dera|Pnkp|Ldha|Rrm1|Ampd3|Coq7|Aldoa|Dctpp1|Txnrd1|Taldo1|Dctd|Ndufa12|Pgls|Kars|Aprt|Atp5l|Sdhd|Dlat|Fdx1|Idh3a|Cox5a|Mpi|Pkm|Nt5…	Npr1|Dpyd|Npr2|Ece1|Pink1|Khk|Ncf1|Mlxipl|Ahcyl2|Dguok|Pfkl|Ldhb|Apoe|Nucb2|Cox6a2|Insr|Adcy7|Tk2|Acat1|Taz|Mecp2|Prps2|Aox3|Flcn|Cbr2|Mbip|Aldh6a1|Ramp1|Pde4d|Nnt|Adk|Rrm2b|Pde1b|Adcy9|Nme3|Gabbr1|Cox7a2l|Msh2|Macrod1
GO:0009117	nucleotide metabolic process	168/3395	599/23577	1.42227e-18	4.97712e-16	Mtch2|Adss|Thbs1|Itpa|Bcl2l1|Eif6|Samhd1|Rab23|Atp5e|Mfn1|Gmps|Cox5b|Atp5f1|Ampd2|Gnai3|Ndufb6|Vcp|Cmpk1|Uqcrh|Ctps|Cap1|Ak2|Gale|Cda|Epha2|Nppb|Pgd|Wfs1|Cxcl10|Atp5k|Oasl2|Cox6a1|Ddit4|Oas1a|P2rx7|Atp6v0a2|Mdh2|Hk1|Atp5j2|Slc25a13|Cycs|Nt5c3|Mif|Bid|Gapdh|Dera|Pnkp|Ldha|Rrm1|Ampd3|Coq7|Aldoa|Dctpp1|Txnrd1|Taldo1|Dctd|Ndufa12|Pgls|Kars|Atp5l|Sdhd|Dlat|Fdx1|Idh3a|Cox5a|Mpi|Pkm|Nt5e|Me1|Rhoa|Uqcrc1…	Npr1|Npr2|Ece1|Pink1|Khk|Ncf1|Mlxipl|Dguok|Pfkl|Ldhb|Apoe|Nucb2|Cox6a2|Insr|Adcy7|Tk2|Acat1|Taz|Mecp2|Prps2|Flcn|Cbr2|Mbip|Ramp1|Pde4d|Nnt|Adk|Rrm2b|Pde1b|Adcy9|Nme3|Gabbr1|Cox7a2l|Msh2
GO:0017038	protein import	110/3395	329/23577	1.67049e-18	5.52098e-16	Chp1|Rbck1|Tgfb2|Sulf2|Rab23|Rae1|Pkia|Wwtr1|Kpna4|Lmna|Adar|Ddx58|Creb3|Faf1|Prdx1|Kpna6|Gpn2|Pex1|Il6|Grpel1|Ranbp2|Ran|Pom121|Arhgef5|Phb2|Tomm40|Ceacam1|Timm50|Pdcd5|Nup62|Timm13|Nup98|Ipo7|Fam53b|Tlr3|Ndufa13|Nup93|Nol3|Cyld|Mmp12|Keap1|Ei24|Snupn|Pml|Uaca|Hyal2|Emd|Flna|Psmd10|Hspd1|Ppp3r1|Fbxw11|Ppp2ca|Trp53|Tob1|Kpnb1|Kpna2|Slc9a3r1|Sphk1|Nfkbia|Ppm1a|Akap5|Akt1|Nup153|Ipo11|Timm23|Ipo4|N…	Gdf5|Sfrp2|Pex3|Ipo13|Cd36|Sppl3|Gpn3|Pbld1|Apoe|Ing1|Pik3r2|Mbtps1|Eda|Fzd7|Thra|Axin2|Pkd1|Pex6|Ppm1b|Bambi|Ranbp6|Sufu
GO:0009167	purine ribonucleoside monophosphate metabolic process	89/3395	241/23577	2.55819e-18	8.00983e-16	Mtch2|Adss|Bcl2l1|Eif6|Atp5e|Gmps|Cox5b|Atp5f1|Ampd2|Ndufb6|Vcp|Uqcrh|Ak2|Gale|Atp5k|Cox6a1|Ddit4|P2rx7|Atp6v0a2|Hk1|Atp5j2|Slc25a13|Cycs|Mif|Bid|Gapdh|Ldha|Ampd3|Coq7|Aldoa|Ndufa12|Atp5l|Sdhd|Cox5a|Mpi|Pkm|Nt5e|Rhoa|Uqcrc1|Atp5b|Hprt|Pgk1|Atp7a|Uqcr10|Uqcrq|Trp53|Atic|Atp5g1|Atp6v0a1|Hif1a|Uqcrb|Ndufs6|Cox7c|Ppif|Pde12|Parg|Ndufb9|Myc|Cyc1|Adsl|Atp5g2|Dnm1l|Atp6v1a|Atp5o|Ndufa7|Ndufv2|Ndufaf7|Co…	Pink1|Khk|Mlxipl|Pfkl|Cox6a2|Insr|Taz|Mecp2|Prps2|Flcn|Cox7a2l|Msh2
GO:0006753	nucleoside phosphate metabolic process	169/3395	608/23577	2.93891e-18	8.74179e-16	Mtch2|Adss|Thbs1|Itpa|Bcl2l1|Eif6|Samhd1|Rab23|Atp5e|Mfn1|Gmps|Cox5b|Atp5f1|Ampd2|Gnai3|Ndufb6|Vcp|Cmpk1|Uqcrh|Ctps|Cap1|Ak2|Gale|Cda|Epha2|Nppb|Pgd|Wfs1|Cxcl10|Atp5k|Oasl2|Cox6a1|Ddit4|Oas1a|P2rx7|Atp6v0a2|Mdh2|Hk1|Atp5j2|Slc25a13|Cycs|Nt5c3|Mif|Bid|Gapdh|Dera|Pnkp|Ldha|Rrm1|Ampd3|Coq7|Aldoa|Dctpp1|Txnrd1|Taldo1|Dctd|Ndufa12|Pgls|Kars|Atp5l|Sdhd|Dlat|Fdx1|Idh3a|Cox5a|Mpi|Pkm|Nt5e|Me1|Rhoa|Uqcrc1…	Npr1|Npr2|Ece1|Pink1|Khk|Ncf1|Mlxipl|Dguok|Pfkl|Ldhb|Apoe|Nucb2|Cox6a2|Insr|Adcy7|Tk2|Acat1|Taz|Mecp2|Prps2|Flcn|Cbr2|Mbip|Ramp1|Pde4d|Nnt|Adk|Rrm2b|Pde1b|Adcy9|Nme3|Gabbr1|Cox7a2l|Msh2
GO:0009126	purine nucleoside monophosphate metabolic process	89/3395	242/23577	3.48183e-18	9.86353e-16	Mtch2|Adss|Bcl2l1|Eif6|Atp5e|Gmps|Cox5b|Atp5f1|Ampd2|Ndufb6|Vcp|Uqcrh|Ak2|Gale|Atp5k|Cox6a1|Ddit4|P2rx7|Atp6v0a2|Hk1|Atp5j2|Slc25a13|Cycs|Mif|Bid|Gapdh|Ldha|Ampd3|Coq7|Aldoa|Ndufa12|Atp5l|Sdhd|Cox5a|Mpi|Pkm|Nt5e|Rhoa|Uqcrc1|Atp5b|Hprt|Pgk1|Atp7a|Uqcr10|Uqcrq|Trp53|Atic|Atp5g1|Atp6v0a1|Hif1a|Uqcrb|Ndufs6|Cox7c|Ppif|Pde12|Parg|Ndufb9|Myc|Cyc1|Adsl|Atp5g2|Dnm1l|Atp6v1a|Atp5o|Ndufa7|Ndufv2|Ndufaf7|Co…	Pink1|Khk|Mlxipl|Pfkl|Cox6a2|Insr|Taz|Mecp2|Prps2|Flcn|Cox7a2l|Msh2
GO:0043068	positive regulation of programmed cell death	166/3395	596/23577	4.77439e-18	1.29104e-15	Mtch2|Thbs1|Pdia3|Mal|Rbck1|Bcl2l1|Src|Tgfb2|Prkci|Zmat3|Anxa5|Mllt11|Mcl1|Lats1|F3|Camk2d|Sh3glb1|Cyr61|Bcl10|Trp53inp1|Bag1|B4galt1|Vcp|Dnaja1|Ctgf|Faf1|Slc9a1|Cdc42|Dffa|Agrn|Il6|Htt|Chek2|P2rx7|Cycs|Gadd45a|Tex261|Shq1|Bid|Gapdh|Ltbr|Col18a1|Ube2m|Cdc34|Plaur|Ceacam1|Pdcd5|Bax|Htatip2|Pias4|Dcun1d3|Adam8|Arhgef7|Timp3|Casp3|Apaf1|Ndufa13|Jak3|Hmox1|Dusp6|Cyld|Ddx19a|Pawr|Phlda1|Pin1|Ei24|Pml|…	Bmf|Ltk|Degs1|Stk4|G0s2|Sfrp2|Sort1|Casp6|Map3k5|Unc13b|Pink1|Ing4|Arrb1|Apbb1|Nupr1|Bnip3|Hpgd|Cradd|Bcl2a1a|Flcn|Spop|Dapk1|Jmy|Itga1|Ing5|Nfatc4|Bnip3l|C6|Bik|Vdr|Spdef|Mtch1
GO:0043065	positive regulation of apoptotic process	164/3395	590/23577	9.37879e-18	2.42585e-15	Mtch2|Thbs1|Pdia3|Mal|Rbck1|Bcl2l1|Src|Tgfb2|Prkci|Zmat3|Anxa5|Mllt11|Mcl1|Lats1|F3|Camk2d|Sh3glb1|Cyr61|Bcl10|Trp53inp1|Bag1|B4galt1|Vcp|Dnaja1|Ctgf|Faf1|Slc9a1|Cdc42|Dffa|Agrn|Il6|Htt|Chek2|P2rx7|Cycs|Gadd45a|Tex261|Shq1|Bid|Gapdh|Ltbr|Col18a1|Ube2m|Cdc34|Plaur|Ceacam1|Pdcd5|Bax|Pias4|Dcun1d3|Adam8|Arhgef7|Timp3|Casp3|Apaf1|Ndufa13|Jak3|Hmox1|Dusp6|Cyld|Ddx19a|Pawr|Phlda1|Pin1|Ei24|Pml|Uaca|Rps…	Bmf|Ltk|Degs1|Stk4|G0s2|Sfrp2|Sort1|Casp6|Map3k5|Unc13b|Pink1|Ing4|Arrb1|Apbb1|Nupr1|Bnip3|Hpgd|Cradd|Bcl2a1a|Flcn|Spop|Dapk1|Jmy|Itga1|Ing5|Nfatc4|Bnip3l|C6|Bik|Vdr|Spdef|Mtch1
GO:0034504	protein localization to nucleus	120/3395	382/23577	1.2e-17	2.97449e-15	Hnrnpu|Chp1|Rbck1|Src|Tgfb2|Sulf2|Rrs1|Rab23|Rae1|Pkia|Wwtr1|Nmd3|Kpna4|Hdgf|Cct3|Lmna|Adar|Otud7b|Ddx58|Creb3|Faf1|Prdx1|Kpna6|Sesn2|Gpn2|Rpf2|Il6|Htt|Ranbp2|Ran|Cct6a|Pom121|Cav2|Cct7|Phb2|Abca7|Ceacam1|Nup62|Nup98|Ipo7|Fam53b|Tlr3|Nup93|Nol3|Cyld|Mmp12|Pin1|Keap1|Ei24|Cct2|Mdm2|Snupn|Pml|Uaca|Hyal2|Emd|Flna|Psmd10|Lif|Ppp3r1|Cct4|Fbxw11|Ppp2ca|Trp53|Tob1|Kpnb1|Kat7|Kpna2|Slc9a3r1|Sphk1|Nfkbia|…	Gdf5|Sfrp2|Ipo13|Cd36|Sppl3|Gpn3|Pbld1|Ing1|Pik3r2|Mbtps1|Pygo1|Eda|Fzd7|Flcn|Thra|Axin2|Sun2|Pkd1|Taf8|Ppm1b|Tor1aip1|Bambi|Ranbp6|Sufu
GO:1903827	regulation of cellular protein localization	165/3395	597/23577	1.34621e-17	3.20344e-15	Prr5l|Chp1|Csnk2a1|Rbck1|Bcl2l1|Tm9sf4|Trp53inp2|Src|Tgfb2|Sulf2|Rab23|Ptpn14|Pkia|Prkci|Wwtr1|Nmd3|Pdcd10|Cct3|Lmna|Otud7b|Gpsm2|Camk2d|Ube2d3|Sh3glb1|Ube2j1|Ddx58|Dnaja1|Creb3|Ugcg|Faf1|Prdx1|Plk3|Sesn2|Sfn|Cdc42|Epha2|Arhgef16|Il6|Ssh1|Ptpn11|Cct6a|Cav2|Cct7|Ube2g2|Ceacam1|Psmd8|Pdcd5|Ccne1|Nup62|Tsg101|Cib1|Picalm|Nrg1|Tlr3|Wdr75|Nup93|Nol3|Cyld|Rhou|Pin1|Keap1|Ei24|Cct2|Mdm2|Pml|Uaca|Rab11a|…	Atg13|Cnst|Ddrgk1|Sfrp2|Tmem59|Pink1|Crocc|Cd36|Sppl3|Pbld1|Derl3|Camk1|C2cd5|Iqgap1|Numa1|Pik3r2|Mbtps1|Ank3|Eda|Fzd7|Flcn|Srebf1|Vamp2|Inpp5k|Thra|Axin2|Zbed3|Bnip3l|Kalrn|Pkd1|Ppm1b|Bambi|Sufu|Hnmt
GO:0046034	ATP metabolic process	81/3395	215/23577	2.15083e-17	4.92126e-15	Mtch2|Bcl2l1|Eif6|Atp5e|Cox5b|Atp5f1|Ampd2|Ndufb6|Vcp|Uqcrh|Ak2|Gale|Atp5k|Cox6a1|Ddit4|P2rx7|Atp6v0a2|Hk1|Atp5j2|Slc25a13|Cycs|Mif|Bid|Gapdh|Ldha|Ampd3|Coq7|Aldoa|Ndufa12|Atp5l|Sdhd|Cox5a|Mpi|Pkm|Rhoa|Uqcrc1|Atp5b|Pgk1|Atp7a|Uqcr10|Uqcrq|Trp53|Atp5g1|Atp6v0a1|Hif1a|Uqcrb|Ndufs6|Cox7c|Ppif|Pde12|Parg|Ndufb9|Myc|Cyc1|Atp5g2|Dnm1l|Atp6v1a|Atp5o|Ndufa7|Ndufv2|Ndufaf7|Cox8a|Pgam1|Nudt5|Atp5c1|Slc25a2…	Pink1|Khk|Mlxipl|Pfkl|Cox6a2|Insr|Taz|Mecp2|Flcn|Cox7a2l|Msh2
GO:0034330	cell junction organization	80/3395	212/23577	3.02934e-17	6.67465e-15	Ptprj|Src|Tgfb2|Pard6b|Prkci|S100a10|Cgn|Pip5k1a|Capza1|Perp|Tln1|Wnt4|Cdc42|Wdr1|Gja1|Coro1c|Pxn|Lims1|Rac1|Cd177|Ceacam1|Actn4|Lsr|Plekha7|Pkp3|Cttn|Arhgef7|Zfp703|Marveld3|Rhoa|Ptpn23|Pdcd6ip|Flna|Shroom2|Arhgap6|Ccm2|Myo1c|Vmp1|Itgb4|Mpp5|Actn1|Dsp|F2rl1|Ocln|Itga2|Vcl|Fermt2|Ajuba|Fn1|Sh3bp1|Clasp1|Pkp2|Ppm1f|Phldb2|Cxadr|Pdpk1|Plec|Flot1|Lamc1|Srf|Vegfa|Crb3|Efna5|Mpp7|Ctnna1|Smad7|Rhod|Cfl…	Ptprk|Col16a1|Kdr|Iqgap1|Nrp1|Pard3|Ace2|Flcn|Mtss1|Mpz
GO:0043632	modification-dependent macromolecule catabolic process	150/3395	531/23577	5.15765e-17	1.09582e-14	Psmc3|Abtb2|Nsfl1c|Rbck1|Trp53inp2|Psma7|Adrm1|Exosc9|Wwtr1|Gba|Psmd4|Lats1|Otud7b|Psma5|Ube2d3|Sdcbp|Ube2j1|Wwp1|Vcp|Trim32|Plaa|Rnf11|Plk3|Rnf19b|Fbxo6|Exosc10|Isg15|Ankib1|Psmc2|Maea|Rnf4|Wfs1|Usp46|Uba6|Kctd10|Fbxw8|Ranbp2|Zfand2a|Gna12|Smurf1|Usp18|Ube2g2|Usp5|Hspbp1|Cdc34|Rnf126|Psmc4|Psmd8|Tsg101|Rnf121|Usp47|Psma1|Kctd13|Psmd13|Erlin2|Rnf122|Ppp2cb|Ube2n|Dda1|Gipc1|N4bp1|Cyld|Psmd7|Keap1|…	Ubr1|Ddrgk1|Rnf114|Hectd3|Hace1|Rpl5|Rmnd5a|Derl3|Abtb1|Crbn|Arrb1|Fbxo9|Exosc7|Usp11|Ubqln2|Rnf145|Gid4|Arrb2|Spop|Rnf8|Cul9|Rnf125|Sufu
GO:0019941	modification-dependent protein catabolic process	147/3395	523/23577	1.70959e-16	3.50701e-14	Psmc3|Abtb2|Nsfl1c|Rbck1|Trp53inp2|Psma7|Adrm1|Wwtr1|Gba|Psmd4|Lats1|Otud7b|Psma5|Ube2d3|Sdcbp|Ube2j1|Wwp1|Vcp|Trim32|Plaa|Rnf11|Plk3|Rnf19b|Fbxo6|Isg15|Ankib1|Psmc2|Maea|Rnf4|Wfs1|Usp46|Uba6|Kctd10|Fbxw8|Ranbp2|Zfand2a|Gna12|Smurf1|Usp18|Ube2g2|Usp5|Hspbp1|Cdc34|Rnf126|Psmc4|Psmd8|Tsg101|Rnf121|Usp47|Psma1|Kctd13|Psmd13|Erlin2|Rnf122|Ppp2cb|Ube2n|Dda1|Gipc1|N4bp1|Cyld|Psmd7|Keap1|Mdm2|Psma4|Cul5…	Ubr1|Ddrgk1|Rnf114|Hectd3|Hace1|Rpl5|Rmnd5a|Derl3|Abtb1|Crbn|Arrb1|Fbxo9|Usp11|Ubqln2|Rnf145|Gid4|Arrb2|Spop|Rnf8|Cul9|Rnf125|Sufu
GO:0030029	actin filament-based process	176/3395	669/23577	2.14624e-16	4.25599e-14	Dstn|Id1|Hck|Src|Tgfb2|Prkci|Ankrd23|Shc1|Tpm3|S100a10|Pip5k1a|Lats1|Capza1|Camk2d|Sdcbp|Tpm2|Tln1|Trim32|Ctgf|Cap1|Fhl3|Phactr4|Wasf2|Grhl3|Marcks|Wnt4|Cdc42|Capzb|Pdpn|Mad2l2|Mical1|Wdr1|Bst1|Sdad1|Shroom3|Ssh1|Coro1c|Pxn|Arpc3|Ran|Pdgfa|Actb|Rac1|Arpc1b|Capza2|Wasl|Flnc|Cald1|Mtpn|Zyx|Arhgef5|Tacstd2|Ghrl|Arpc4|Myadm|Ehd2|Cnn2|Pak4|Actn4|Scn1b|Mybpc2|Mef2a|Cyfip1|Kctd13|Cttn|Fat1|Palld|Bst2|Tp…	Itpka|Cdc42bpa|Hdac2|Arhgef19|Espn|Cckar|Baiap2l1|Fry|Ppp1r9a|Met|Antxr1|Arrb1|Apbb1|Pik3r2|Nrp1|Pard3|Dixdc1|Inpp5k|Rac3|Jmy|Pde4d|Cacna1d|Mtss1|Sun2|Pi4ka|Kcne2|Cdc42ep3|Kcnn2
GO:0006511	ubiquitin-dependent protein catabolic process	145/3395	517/23577	3.36256e-16	6.45286e-14	Psmc3|Abtb2|Nsfl1c|Rbck1|Trp53inp2|Psma7|Adrm1|Wwtr1|Gba|Psmd4|Lats1|Otud7b|Psma5|Ube2d3|Sdcbp|Ube2j1|Wwp1|Vcp|Trim32|Plaa|Rnf11|Plk3|Rnf19b|Fbxo6|Ankib1|Psmc2|Maea|Rnf4|Wfs1|Usp46|Uba6|Kctd10|Fbxw8|Ranbp2|Zfand2a|Gna12|Smurf1|Usp18|Ube2g2|Usp5|Hspbp1|Cdc34|Rnf126|Psmc4|Psmd8|Tsg101|Rnf121|Usp47|Psma1|Kctd13|Psmd13|Erlin2|Rnf122|Ppp2cb|Ube2n|Dda1|Gipc1|N4bp1|Cyld|Psmd7|Keap1|Mdm2|Psma4|Cul5|Pml|A…	Ubr1|Ddrgk1|Rnf114|Hectd3|Hace1|Rpl5|Rmnd5a|Derl3|Abtb1|Crbn|Arrb1|Fbxo9|Usp11|Ubqln2|Rnf145|Gid4|Arrb2|Spop|Rnf8|Cul9|Rnf125|Sufu
GO:0030036	actin cytoskeleton organization	159/3395	592/23577	8.76835e-16	1.63009e-13	Dstn|Id1|Hck|Src|Tgfb2|Prkci|Ankrd23|Shc1|Tpm3|S100a10|Pip5k1a|Lats1|Capza1|Sdcbp|Tpm2|Tln1|Trim32|Ctgf|Cap1|Fhl3|Phactr4|Wasf2|Grhl3|Marcks|Wnt4|Cdc42|Capzb|Mad2l2|Mical1|Wdr1|Bst1|Sdad1|Shroom3|Ssh1|Coro1c|Pxn|Arpc3|Ran|Pdgfa|Actb|Rac1|Arpc1b|Capza2|Wasl|Cald1|Mtpn|Zyx|Arhgef5|Tacstd2|Ghrl|Arpc4|Myadm|Ehd2|Cnn2|Pak4|Actn4|Mybpc2|Mef2a|Cyfip1|Kctd13|Cttn|Fat1|Palld|Bst2|Tpm4|Bcar1|Spire2|Pawr|Rh…	Itpka|Cdc42bpa|Hdac2|Arhgef19|Espn|Cckar|Baiap2l1|Fry|Ppp1r9a|Met|Antxr1|Arrb1|Pik3r2|Nrp1|Dixdc1|Inpp5k|Rac3|Jmy|Mtss1|Pi4ka|Cdc42ep3
GO:0010638	positive regulation of organelle organization	163/3395	613/23577	1.00819e-15	1.81749e-13	Hnrnpu|Dstn|Id1|Hck|Src|Mfn1|Cct3|Gba|S100a10|Mllt11|Gpsm2|Ube2d3|Sh3glb1|Sdcbp|Ugcg|Ctgf|Wnt4|Mfn2|Htt|Stx18|Wdr1|Slain2|Epgn|Ereg|Dynll1|Pxn|Ranbp2|Mapkapk5|Arpc3|Cct6a|Rac1|Arpc1b|Smurf1|Wasl|Arhgef5|Dctn1|Cct7|Tgfa|Arpc4|Bid|Phb2|Plaur|Ptbp1|Psmd8|Pdcd5|Pnkp|Arid5a|Nup62|Bax|Cyfip1|Eed|Ctr9|Cttn|Tnks|Palld|Ube2n|Wdr75|Katnb1|Spire2|Rhou|Icam1|Dnmt1|Syt1|Cct2|Pml|Anxa2|Tpm1|Poc1a|Rhoa|Pdcd6ip|…	Atg13|Bmf|5330417C22Rik|Pink1|Crocc|Kdr|Baiap2l1|Met|Cdkn1b|C2cd5|Ruvbl2|Arrb1|Numa1|Slx1b|Bnip3|Insr|Ing2|Nrp1|Vps13c|Fyco1|Mecp2|Srebf1|Jmy|Zbed3|Ddhd1|Mtss1|Bik|Map3k4|Phf1|Cdc42ep3|Hnmt
GO:0030162	regulation of proteolysis	172/3395	659/23577	1.05853e-15	1.85212e-13	Mtch2|Ctnnd1|Abtb2|Thbs1|Chac1|Csnk2a1|Src|R3hdml|Slpi|Rab23|Sh3d19|Gba|Efna3|Ecm1|Lats1|Ngf|F3|Perp|Cyr61|Bcl10|Sdcbp|Ube2j1|Vcp|Trim32|Ctgf|Nrd1|Plk3|Rnf19b|Sfn|Tnfrsf1b|Ankib1|Mical1|Il6|Htt|Serpine1|Zfand2a|Ints1|Gna12|Smurf1|Cycs|Tmf1|Bid|Ube2g2|Usp5|Gapdh|Pbp2|Cstb|Hspbp1|Plaur|Pdcd5|Bax|Picalm|Usp47|Mgmt|Adam8|Timp3|Plat|Adam9|Apaf1|Ndufa13|Dda1|Gipc1|N4bp1|Nol3|Ist1|Kars|Tmtc3|Pawr|Mdm2|C…	Ldlrad3|Ddrgk1|Cst8|Cst13|Rnf114|Sfrp2|Map3k5|Reck|Tmem59|Hdac2|Camk2n1|Rpl5|Derl3|Antxr1|Abtb1|Apoe|Rgma|C2cd3|Arrb1|Cradd|Ubqln2|Arrb2|Spop|Dapk1|Itih1|C6|Serpind1|Kcne2|App|Pkd1|Mtch1|Rnf125|Sufu
GO:0022613	ribonucleoprotein complex biogenesis	118/3395	395/23577	1.4431e-15	2.45285e-13	Nat10|Imp4|Mettl15|Nop56|Eif6|Ddx27|Rrs1|Exosc9|Nmd3|Adar|Ltv1|Nol6|Ncbp1|Nsun4|Gnl2|Zfp593|Mrto4|Rpf2|Exosc10|Nol9|Mrpl20|Nop14|Sdad1|Mrpl1|Noc4l|Denr|Ran|Ddx21|Usp39|Shq1|Nop2|Ddx47|Strap|Pwp2|Gemin7|Fbl|Mrps11|Rrp8|Mak16|Abce1|Wdr75|Ogfod1|Nol3|Prmt7|Urb2|Ppan|Rps27l|Rrp9|Usp4|Ptges3|Pa2g4|Sf3a1|Ddx56|Cnot6|Nhp2|Nop58|Wdr12|Mettl16|Tsr1|Utp18|Ftsj3|Nol11|Mrps7|Utp14b|Eif5|Gtpbp4|Ncl|Utp15|Taf9…	Rpl5|Ruvbl2|Mrps9|Txnl4b|Imp3|Rpl14|Exosc7|Rpl10|Tsr2|Gemin4|Grb7|Rpl7|Rps23|Ddx17|Rpl35a
GO:0031329	regulation of cellular catabolic process	162/3395	612/23577	1.91406e-15	3.16299e-13	Prr5l|Hnrnpu|Chmp4b|Trp53inp2|Sh3d19|Smg5|Gba|Zc3h12d|Mcl1|Lats1|Gnai3|Sh3glb1|Sdcbp|Trp53inp1|Ube2j1|Vcp|Rgp1|Nrd1|Plk3|Ybx1|Pabpc4|Rragc|Rnf19b|Ythdf2|Sesn2|Tnfrsf1b|Mfn2|Dffa|Ankib1|Htt|P2rx7|Supv3l1|Zfand2a|Gna12|Smurf1|Zc3hav1|Mif|Tmf1|Ube2g2|Usp5|Hspbp1|Ptbp1|Samd4b|Bax|Uvrag|Eif4g2|Adam8|Pkp3|Cd81|Cttn|Elavl1|Timp3|Adam9|Apaf1|Dda1|Hmox1|Gipc1|Wdr75|N4bp1|Tmtc3|Mtmr2|Tirap|Mdm2|Pafah1b2|Pm…	Bmf|Eif2ak4|Ddrgk1|Rnf114|5330417C22Rik|Tmem59|Pink1|Kdr|Rpl5|Tpcn1|Mlxipl|Derl3|Apoe|Rgma|Bnip3|Insr|Dram1|Pik3r2|Hp|Fez1|Vps13c|Fyco1|Rragb|Ubqln2|Flcn|Srebf1|Axin2|Dapk1|Bnip3l|Kcne2|Pkd1|Npc1|Rnf125|Scgb1a1|Sufu
GO:0097193	intrinsic apoptotic signaling pathway	94/3395	288/23577	2.85283e-15	4.54279e-13	Ndufs3|Mtch2|Chac1|Bcl2l1|Src|Zmat3|Pdcd10|Mllt11|Mcl1|Sh3glb1|Perp|Dnaja1|Creb3|Trim32|Sfn|Epha2|Tnfrsf1b|Wfs1|Chek2|Ddit4|Erp29|Krcc1|Mif|Bid|Plaur|Bax|Aen|Pias4|Rrp8|Usp47|Casp3|Apaf1|Ndufa13|Hmox1|Nol3|Cyld|Ei24|Mdm2|Pml|Uaca|Rps27l|Plscr1|Gpx1|Shisa5|Eda2r|Hint1|Trp53|Mybbp1a|Hic1|Slc9a3r1|P4hb|Hif1a|Vdac2|Ppif|Ero1l|Ripk3|Clu|Myc|Zfp385a|Rrn3|Ppm1f|Dnm1l|Parl|Phlda3|Sod2|Bak1|Ptgs2|Cdkn1a|M…	Creb3l1|Map3k5|Hdac2|Pink1|Nupr1|Bnip3|Bcl2a1a|Cep63|Flcn|Pdk2|Spop|Jmy|Nfatc4|Tpt1|Rrm2b|Msh2|Tmem109|Pdk1|Zfp385b
GO:0034660	ncRNA metabolic process	124/3395	427/23577	2.90177e-15	4.54279e-13	Nat10|Imp4|Mettl15|Nop56|Trmt6|Eif6|Top1|Ddx27|Rrs1|Exosc9|Ints3|Tdrkh|Adar|Ints12|Trmt10a|Nol6|Polr1e|Ncbp1|Snapc3|Nsun4|Yrdc|Yars|Mybl1|Mrto4|Rpf2|Exosc10|Nol9|Nop14|Mrpl1|Noc4l|Pus1|Pop7|Ints1|Ddx21|Shq1|Thumpd3|Nop2|Ddx47|Pwp2|Fbl|Sars2|Mrps11|Rrp8|Thumpd1|Gtf3c1|Cars|Mak16|Farsa|Wdr75|Aars|Kars|Piwil4|Smarca4|Rrp9|Mars|Pa2g4|Ddx56|Rars|Nhp2|Nop58|Wdr12|Trp53|Mettl16|Tsr1|Ints2|Utp18|Mettl2|F…	Dtd1|Rpl5|Mrps9|Imp3|Rpl14|Exosc7|Mecp2|Trmt2b|Tsr2|Polg2|Rpl7|Osgep|Ang|Ddx17|Rpl35a|Elac1
GO:1902532	negative regulation of intracellular signal transduction	141/3395	511/23577	3.6962e-15	5.54277e-13	Ndufs3|Ptprj|Hipk3|Spred1|Thbs1|Chp1|Tmem127|Flrt3|Bcl2l1|Sla2|Src|Tgfb2|Gba|Cdc42se1|Mcl1|Otud7b|Sh3glb1|Dnaja1|Creb3|Trim32|Dab1|Faf1|Sesn2|Gpatch3|Otud3|Epha2|Mfn2|Wfs1|Ddit4|P2rx7|Lrrc4|Tnip3|Mif|Bid|Myadm|Cdc34|Plaur|Ceacam1|Akt1s1|Nup62|Cib1|Usp47|Kctd13|Inpp5f|Dusp8|Timp3|Ppp2cb|Ndufa13|Dusp6|Nol3|Cyld|Marveld3|Sesn3|Pin1|Mdm2|Uaca|Dusp7|Cish|Hyal2|Gpx1|Rhoa|Tspan6|Psmd10|Stat1|Lif|Nprl3|F…	Creb3l1|Dgkz|Ubr1|Sfrp2|Esr1|Hdac2|Pink1|Camk2n1|Sesn1|Magi2|Arhgap24|Met|Apoe|Arrb1|Pik3r2|Cep63|Rps6ka6|Ace2|Flcn|Gps2|Inpp5k|Cmya5|Tpt1|Rrm2b|Deptor|Ppm1b
GO:0097191	extrinsic apoptotic signaling pathway	80/3395	228/23577	3.72686e-15	5.54277e-13	Thbs1|Pdia3|Mal|Rbck1|Bcl2l1|Src|Tgfb2|Eya2|Lmna|Mllt11|Mcl1|Ngf|Gclm|Bcl10|Faf1|Mknk1|Eya3|Tnfrsf1b|Htt|P2rx7|Serpine1|Zc3hc1|Bid|Ltbr|Ddx47|Bax|Tnfrsf22|Tnfrsf23|Cttn|Timp3|Tlr3|Ndufa13|Jak3|Hmox1|Nol3|Cyld|Icam1|Pml|Hyal2|Gpx1|Casp8|Psme3|Tmbim1|Siva1|Lgals3|Tnfrsf10b|Gdnf|Stk3|Col2a1|Acvr1b|Krt18|Krt8|Pak2|Tnfrsf12a|Pdpk1|Bak1|Vegfa|Ctnna1|Ppp1ca|Rela|Fas|Pten|Pea15a|Lcn2|Dab2ip|Itga6|Itgav	Madd|Stk4|Il7|G0s2|Sfrp2|Sort1|Fgfr1|Nrp1|Bcl2a1a|Eya1|Dapk1|Deptor|Traf1
GO:0032386	regulation of intracellular transport	146/3395	536/23577	3.84081e-15	5.57292e-13	Arhgap1|Prr5l|Chp1|Rbck1|Bcl2l1|Tm9sf4|Src|Sulf2|Rab23|Ptpn14|Pkia|Wwtr1|Pdcd10|Adora3|Sec24b|Ube2d3|Sh3glb1|Ube2j1|Ddx58|Creb3|Ugcg|Faf1|Prdx1|Plk3|Khdrbs1|Sfn|Cdc42|Rint1|Il6|Slc35f6|Stx18|Nus1|Ptpn11|Atp2a2|Ube2g2|Ehd2|Ceacam1|Psmd8|Pdcd5|Nup62|Cyfip1|Cib1|Il4ra|Inpp5f|Stxbp2|Tlr3|Hmox1|Wdr75|Nup93|Nol3|Cyld|Rhou|Mtmr2|Keap1|Rab21|Ei24|Mdm2|Cryab|Uaca|Anxa2|Tmem30a|Hyal2|Ptpn23|Slc25a5|Emd|Fln…	Atg13|Sfrp2|Unc13b|Pink1|Cd36|Sppl3|Pbld1|Derl3|Camk1|C2cd5|Numa1|Pik3r2|Use1|Mbtps1|Fez1|Ank3|Mecp2|Eda|Fzd7|Srebf1|Vamp2|Inpp5k|Thra|Axin2|Zbed3|Bnip3l|Pkd1|Crebrf|Ppm1b|Bambi|Sufu|Hnmt
GO:0051345	positive regulation of hydrolase activity	134/3395	479/23577	5.6318e-15	7.97705e-13	Mtch2|Hnrnpu|Pcna|Efna3|S100a10|Pip5k1a|F3|Perp|Cyr61|Bcl10|Vcp|Creb3|Rgp1|Tbc1d2|Ctgf|Ptafr|Grhl3|Wnt4|Epha2|Arhgef16|Agrn|Tbc1d1|Coro1c|Dynll1|Lims1|Cav2|Zc3hav1|Arhgef5|Cycs|Bid|Pdcd5|Bax|Picalm|Tbc1d10b|Arhgef7|Apaf1|Ndufa13|Myo9b|Ccl17|Kars|Pawr|Slc39a10|Pin1|Icam1|Dnm2|Tbc1d15|Pml|Uaca|Rps27l|Tpm1|Rasgrf1|Ctsh|Plscr1|Rhoa|Arhgap6|Stat1|Hspd1|Ppp2ca|Casp8|Pfn1|Sgsm2|Ccl2|Ccl7|Arhgap23|Psme3|…	Ddrgk1|Sfrp2|Esr1|Arhgef38|Map3k5|Pink1|Arhgef19|Magi2|Arhgap24|Rpl5|Antxr1|Tbc1d17|Rgma|Arrb1|Fgfr2|Fgfr1|Cradd|Tbc1d30|Dvl2|Dapk1|Msh3|Itga1|Ang|Dock9|Kalrn|Mtch1|Tor1aip1|Msh2
GO:0045859	regulation of protein kinase activity	168/3395	650/23577	5.95897e-15	8.24417e-13	Ptprj|Hipk3|Spred1|Thbs1|Chp1|Flrt3|Src|Tgfb2|Pkia|Wwtr1|Rap2b|Pdcd10|Gba|Cks1b|Shc1|Adar|Lats1|Cyr61|Ccnc|Dnaja1|Shb|Cdkn2b|Dab1|Lrp8|Sesn2|Map3k6|Sfn|Cdc42|Agrn|Il6|Mapre3|Epgn|Ereg|Coro1c|Pxn|Erp29|Ptpn11|P2rx7|Prkrip1|Pdgfa|Lrrc4|Arhgef5|Gadd45a|Mif|Tgfa|Ghrl|Gprc5a|Cxcl17|Ceacam1|Pak4|Akt1s1|Nup62|Tsg101|Cib1|Uvrag|Mvp|Adam8|Dusp8|Cd81|Ccnd1|Adam9|Nrg1|Casp3|Dusp6|Kars|Chordc1|Tirap|Ubash3b|…	Madd|Stk4|Sfrp2|Lpar3|Map3k5|Camk2n1|Ncf1|Ppp1r9a|Met|Camk1|Cdkn1b|Apoe|Nr2f2|Iqgap1|Arrb1|Insr|Fgfr1|Acsl1|Slc27a1|Aplp2|Dvl2|Arrb2|Inpp5k|Unc119|Ppp1r1b|Axin2|Itga1|Ang|Deptor|Ppp1r1a|App|Map3k4|Pkd1|Fgf1
GO:0045216	cell-cell junction organization	71/3395	193/23577	8.34108e-15	1.12775e-12	Ptprj|Src|Tgfb2|Pard6b|Prkci|S100a10|Cgn|Pip5k1a|Perp|Wnt4|Cdc42|Wdr1|Gja1|Coro1c|Pxn|Lims1|Rac1|Cd177|Ceacam1|Actn4|Lsr|Plekha7|Pkp3|Cttn|Arhgef7|Zfp703|Marveld3|Rhoa|Ptpn23|Pdcd6ip|Flna|Shroom2|Arhgap6|Ccm2|Myo1c|Mpp5|Actn1|Dsp|F2rl1|Ocln|Itga2|Vcl|Fermt2|Ajuba|Clasp1|Pkp2|Ppm1f|Phldb2|Cxadr|Pdpk1|Srf|Vegfa|Crb3|Efna5|Mpp7|Ctnna1|Smad7|Rhod|Cfl1|Pten|Itgav	Ptprk|Col16a1|Kdr|Iqgap1|Nrp1|Pard3|Ace2|Flcn|Mtss1|Mpz
GO:2001234	negative regulation of apoptotic signaling pathway	76/3395	214/23577	8.63389e-15	1.1414e-12	Ndufs3|Bcl2l1|Src|Eya2|Lmna|Mcl1|Gclm|Sh3glb1|Dnaja1|Creb3|Trim32|Eya3|Wnt4|Slc35f6|Htt|Wfs1|Serpine1|Zc3hc1|Mif|Bid|Plaur|Bax|Usp47|Tnfrsf22|Tnfrsf23|Cttn|Ndufa13|Hmox1|Nol3|Icam1|Mdm2|Gpx1|Slc25a5|Psmd10|Psme3|Tmbim1|Hif1a|Akt1|Prelid1|Vdac2|Ppif|Lgals3|Clu|Gdnf|Mkl1|Col2a1|Zfp385a|Pam16|Rrn3|Parl|Sod2|Ptgs2|Vegfa|Ctnna1|Rela|Syvn1|Pea15a|Itga6|Nfe2l2|Itgav	Creb3l1|Madd|Bmf|Il7|Sfrp2|Hdac2|Pink1|Ing2|Nrp1|Cep63|Arrb2|Pcgf2|Eya1|Dapk1|Tpt1|Rrm2b
GO:0042254	ribosome biogenesis	88/3395	267/23577	1.14554e-14	1.48148e-12	Nat10|Imp4|Mettl15|Nop56|Eif6|Ddx27|Rrs1|Exosc9|Nmd3|Ltv1|Nol6|Nsun4|Gnl2|Zfp593|Mrto4|Rpf2|Exosc10|Nol9|Mrpl20|Nop14|Sdad1|Mrpl1|Noc4l|Ran|Ddx21|Shq1|Nop2|Ddx47|Pwp2|Fbl|Mrps11|Rrp8|Mak16|Abce1|Wdr75|Urb2|Ppan|Rps27l|Rrp9|Pa2g4|Ddx56|Nhp2|Nop58|Wdr12|Mettl16|Tsr1|Utp18|Ftsj3|Nol11|Mrps7|Utp14b|Gtpbp4|Ncl|Utp15|Skiv2l2|Gnl3|Ipo4|Dis3|Brix1|Bop1|Rrp7a|Rsl1d1|Rrn3|Lsg1|Ipo9|Riok2|Tbl3|Wdr46|Rrp36|B…	Rpl5|Mrps9|Imp3|Rpl14|Exosc7|Rpl10|Tsr2|Rpl7|Ddx17|Rpl35a
GO:0031344	regulation of cell projection organization	175/3395	691/23577	1.20828e-14	1.51324e-12	Caprin1|B2m|Id1|Src|Prkci|Mfn1|Plxna2|Ngf|Pdlim5|Dab1|Lrp8|Wasf2|Cdc42|Capzb|Epha2|Pdpn|Agrn|Il6|Ywhah|Htt|Scarb2|Ssh1|Coro1c|Dynll1|Fbxw8|Mapkapk5|P2rx7|Rac1|Smurf1|Wasl|Zfp365|Plxna4|Ndnf|Tacstd2|Mif|Plxna1|Wnt7a|Ptbp1|Scn1b|Plk5|Cyfip1|Cib1|Eif4g2|Syt17|Inpp5f|Eps8l2|Tnfrsf22|Tnfrsf23|Cttn|Arhgef7|Vdac3|Nrg1|Katnb1|Cyld|Ist1|Def8|Icam1|Dnm2|Rab21|Prkcsh|Syt1|Ntm|Mdm2|Llph|Sema7a|Rab11a|Mapk6|T…	Itpka|Ltk|Sfrp2|Amigo1|Lpar3|Hdac2|Crocc|Espn|Magi2|Arhgap24|Ppp1r9a|Met|Sema4f|Dguok|Mgll|Camk1|Apoe|Rgma|Iqgap1|Apbb1|Fgfr1|Nrp1|Fez1|Rab3ip|Dixdc1|Neo1|Tbc1d30|Bmp5|Mecp2|Bhlhb9|Scarf1|Kif3c|Fam110c|Ptprg|Nfatc4|Sdc2|Kalrn|Robo2|Cdc42ep3|Dync2li1
GO:0072521	purine-containing compound metabolic process	143/3395	528/23577	1.22097e-14	1.51324e-12	Mtch2|Adss|Thbs1|Itpa|Bcl2l1|Eif6|Samhd1|Rab23|Atp5e|Mfn1|Gmps|Cox5b|Atp5f1|Ampd2|Gnai3|Ndufb6|Vcp|Mtap|Uqcrh|Cap1|Ak2|Gale|Epha2|Nppb|Wfs1|Slc2a9|Cxcl10|Atp5k|Oasl2|Cox6a1|Ddit4|Oas1a|P2rx7|Atp6v0a2|Hk1|Atp5j2|Slc25a13|Cycs|Nt5c3|Mif|Bid|Gapdh|Ldha|Ampd3|Coq7|Aldoa|Ndufa12|Aprt|Atp5l|Sdhd|Cox5a|Mpi|Pkm|Nt5e|Rhoa|Uqcrc1|Atp5b|Hprt|Pgk1|Atp7a|Uqcr10|Uqcrq|Hint1|Shmt1|Trp53|Nme1|Atic|Nme2|Atp5g1|At…	Npr1|Dpyd|Npr2|Ece1|Pink1|Khk|Mlxipl|Ahcyl2|Dguok|Pfkl|Apoe|Nucb2|Cox6a2|Insr|Adcy7|Acat1|Taz|Mecp2|Prps2|Aox3|Flcn|Mbip|Ramp1|Pde4d|Adk|Pde1b|Adcy9|Nme3|Gabbr1|Cox7a2l|Msh2|Macrod1
GO:0016072	rRNA metabolic process	74/3395	207/23577	1.30474e-14	1.58406e-12	Nat10|Imp4|Mettl15|Nop56|Eif6|Top1|Ddx27|Rrs1|Exosc9|Nol6|Polr1e|Nsun4|Mrto4|Rpf2|Exosc10|Nol9|Nop14|Mrpl1|Noc4l|Ddx21|Shq1|Nop2|Ddx47|Pwp2|Fbl|Mrps11|Rrp8|Gtf3c1|Mak16|Wdr75|Smarca4|Rrp9|Mars|Pa2g4|Ddx56|Nhp2|Nop58|Wdr12|Trp53|Mettl16|Tsr1|Utp18|Ftsj3|Nol11|Utp14b|Gtpbp4|Ncl|Utp15|Skiv2l2|Pelo|Dis3|Bop1|Rrp7a|Rsl1d1|Rrn3|Riok2|Tbl3|Wdr46|Rrp36|Bysl|Wdr43|Riok3|Wdr36|Wdr55	Rpl5|Mrps9|Imp3|Rpl14|Exosc7|Tsr2|Rpl7|Ang|Ddx17|Rpl35a
GO:0051170	nuclear import	91/3395	282/23577	1.70454e-14	2.02806e-12	Chp1|Rbck1|Tgfb2|Sulf2|Rab23|Rae1|Pkia|Wwtr1|Kpna4|Lmna|Adar|Ddx58|Creb3|Faf1|Prdx1|Kpna6|Gpn2|Il6|Ranbp2|Ran|Pom121|Phb2|Ceacam1|Nup62|Htatip2|Nup98|Ipo7|Fam53b|Tlr3|Nup93|Nol3|Cyld|Mmp12|Keap1|Ei24|Snupn|Pml|Uaca|Hyal2|Emd|Flna|Psmd10|Ppp3r1|Fbxw11|Ppp2ca|Trp53|Tob1|Kpnb1|Kpna2|Slc9a3r1|Sphk1|Nfkbia|Ppm1a|Akap5|Akt1|Nup153|Ipo11|Ipo4|Nupl1|Kpna3|Ipo5|Parp10|Nup50|Ranbp1|Kpna1|Ipo9|Ptgs2|Cdkn1a|…	Gdf5|Sfrp2|Ipo13|Cd36|Sppl3|Gpn3|Pbld1|Ing1|Pik3r2|Mbtps1|Eda|Fzd7|Thra|Axin2|Pkd1|Ppm1b|Bambi|Ranbp6|Sufu
GO:0006606	protein import into nucleus	90/3395	278/23577	1.91224e-14	2.23057e-12	Chp1|Rbck1|Tgfb2|Sulf2|Rab23|Rae1|Pkia|Wwtr1|Kpna4|Lmna|Adar|Ddx58|Creb3|Faf1|Prdx1|Kpna6|Gpn2|Il6|Ranbp2|Ran|Pom121|Phb2|Ceacam1|Nup62|Nup98|Ipo7|Fam53b|Tlr3|Nup93|Nol3|Cyld|Mmp12|Keap1|Ei24|Snupn|Pml|Uaca|Hyal2|Emd|Flna|Psmd10|Ppp3r1|Fbxw11|Ppp2ca|Trp53|Tob1|Kpnb1|Kpna2|Slc9a3r1|Sphk1|Nfkbia|Ppm1a|Akap5|Akt1|Nup153|Ipo11|Ipo4|Nupl1|Kpna3|Ipo5|Parp10|Nup50|Ranbp1|Kpna1|Ipo9|Ptgs2|Cdkn1a|Tmem173|…	Gdf5|Sfrp2|Ipo13|Cd36|Sppl3|Gpn3|Pbld1|Ing1|Pik3r2|Mbtps1|Eda|Fzd7|Thra|Axin2|Pkd1|Ppm1b|Bambi|Ranbp6|Sufu
GO:0006091	generation of precursor metabolites and energy	100/3395	324/23577	2.17106e-14	2.48378e-12	Ndufs3|Mtch2|Eif6|Cox5b|Ndufb6|Aco1|Vcp|Uqcrh|Stk40|Gale|Sdhb|Cox6a1|Ddit4|P2rx7|Mdh2|Cox19|Hk1|Slc25a13|Ndufa5|Cycs|Mif|Bid|Gapdh|Bax|Ldha|Coq7|Aldoa|Ndufa12|Sdhd|Dlat|Idh3a|Cox5a|Mpi|Pkm|Rhoa|Uqcrc1|Ppp1r3f|Ptges3|Cs|Phka1|Pgk1|Atp7a|Coq10b|Uqcr10|Tbrg4|Uqcrq|Trp53|Mybbp1a|Cyb561|Hif1a|Dlst|Akt1|Prelid1|Uqcrb|Ndufs6|Cox7c|Per2|Ndufs4|Ppif|Pask|Pde12|Ogdhl|Ndufb9|Myc|Cyc1|Adsl|Sco2|Sod2|Ndufa7|N…	Cat|Pik3ca|Acadm|Pink1|Khk|Mlxipl|Aass|Pfkl|Cox6a2|Bnip3|Insr|Coq10a|Taz|Mecp2|Flcn|Inpp5k|Polg2|Gaa|D2hgdh|Nfatc4|Slc1a3|Ppp1r1a|Gnmt|Cox7a2l|Msh2
GO:0019693	ribose phosphate metabolic process	135/3395	492/23577	2.2947e-14	2.57569e-12	Mtch2|Adss|Thbs1|Itpa|Bcl2l1|Eif6|Rab23|Atp5e|Mfn1|Gmps|Cox5b|Atp5f1|Ampd2|Gnai3|Ndufb6|Vcp|Cmpk1|Uqcrh|Ctps|Cap1|Ak2|Gale|Epha2|Nppb|Pgd|Wfs1|Cxcl10|Atp5k|Cox6a1|Ddit4|P2rx7|Atp6v0a2|Hk1|Atp5j2|Slc25a13|Cycs|Mif|Bid|Gapdh|Ldha|Ampd3|Coq7|Aldoa|Taldo1|Ndufa12|Pgls|Atp5l|Sdhd|Cox5a|Mpi|Pkm|Nt5e|Rhoa|Uqcrc1|Atp5b|Hprt|G6pdx|Pgk1|Atp7a|Uqcr10|Uqcrq|Hint1|Trp53|Nme1|Atic|Nme2|Atp5g1|Atp6v0a1|Timp2|Hi…	Npr1|Npr2|Ece1|Pink1|Khk|Mlxipl|Pfkl|Apoe|Nucb2|Cox6a2|Insr|Adcy7|Acat1|Taz|Mecp2|Prps2|Flcn|Mbip|Ramp1|Pde4d|Pde1b|Adcy9|Nme3|Gabbr1|Cox7a2l|Msh2
GO:0010498	proteasomal protein catabolic process	115/3395	395/23577	2.43627e-14	2.68396e-12	Psmc3|Abtb2|Nsfl1c|Rbck1|Wwtr1|Gba|Psmd4|Psma5|Ube2d3|Sdcbp|Ube2j1|Wwp1|Vcp|Uggt1|Plaa|Rnf11|Plk3|Rnf19b|Fbxo6|Ankib1|Psmc2|Maea|Rnf4|Wfs1|Zfand2a|Gna12|Smurf1|Tmf1|Ube2g2|Usp5|Hspbp1|Cdc34|Rnf126|Psmc4|Psmd8|Rnf121|Kctd13|Erlin2|Rnf122|Ppp2cb|Dda1|Gipc1|N4bp1|Psmd7|Tmtc3|Keap1|Mdm2|Pml|Arih1|Rnf111|Gpx1|Smarcc1|Cul4b|Psmd10|Psme4|Fbxw11|Osbpl7|Psmb3|Psme3|Psmc5|Psmd12|Nploc4|Csnk1d|Pomt2|Psmc1|P…	Ubr1|Ddrgk1|Rnf114|Hectd3|Rmnd5a|Derl3|Abtb1|Crbn|Arrb1|Fbxo9|Ubqln2|Rnf145|Gid4|Arrb2|Spop|Kcne2|Pkd1|Rnf125
GO:0045333	cellular respiration	61/3395	156/23577	2.60613e-14	2.81888e-12	Ndufs3|Mtch2|Cox5b|Ndufb6|Aco1|Vcp|Uqcrh|Sdhb|Cox6a1|Mdh2|Cox19|Slc25a13|Ndufa5|Cycs|Bid|Bax|Coq7|Ndufa12|Sdhd|Dlat|Idh3a|Cox5a|Uqcrc1|Cs|Coq10b|Uqcr10|Tbrg4|Uqcrq|Mybbp1a|Hif1a|Dlst|Prelid1|Uqcrb|Ndufs6|Cox7c|Ndufs4|Ogdhl|Ndufb9|Myc|Cyc1|Adsl|Sco2|Sod2|Ndufa7|Ndufv2|Cox8a|Slc25a25|Ndufa8	Cat|Pik3ca|Pink1|Cox6a2|Bnip3|Coq10a|Taz|Mecp2|Flcn|Polg2|D2hgdh|Nfatc4|Slc1a3
GO:0016049	cell growth	136/3395	502/23577	5.33914e-14	5.67189e-12	Ndufs3|Ptprj|Flrt3|Xrn2|Csnk2a1|Tgfb2|Ncoa3|Zmat3|Exosc9|Plxna2|Adam15|Zc3h12d|Ngf|Camk2d|Cyr61|Pdlim5|Sdcbp|Creb3|Ncbp1|Trim32|Ctgf|Sesn2|Sfn|Slc9a1|Cda|Nppb|Mad2l2|Atad3a|Dnajc2|Cgref1|Gja1|Supv3l1|Smurf1|Mtpn|Plxna4|Ndnf|Sec61a1|Plxna1|Emp1|Tsg101|Ndn|Cyfip1|Cib1|Usp47|Eif4g2|Syt17|Dcun1d3|Prdm4|Cd81|Cttn|Htra4|Nrg1|Slc25a4|Sorbs2|Ndufa13|Ist1|Osgin1|Pin1|Ppan|Dnm2|Rab21|Syt1|Smarca4|Ei24|Crya…	Eif2ak4|4932438A13Rik|Sfrp2|Esr1|Lpar3|Clstn1|Sesn1|Ros1|Sema4f|Mgll|Cdkn1b|Apoe|Rgma|Iqgap1|Apbb1|Nupr1|Nrp1|Slc9a6|Mecp2|Flcn|Nrn1|App
GO:0120035	regulation of plasma membrane bounded cell projection organization	171/3395	682/23577	6.34501e-14	6.62219e-12	Caprin1|B2m|Id1|Src|Prkci|Mfn1|Plxna2|Ngf|Pdlim5|Dab1|Lrp8|Wasf2|Cdc42|Capzb|Epha2|Pdpn|Agrn|Il6|Ywhah|Htt|Scarb2|Ssh1|Coro1c|Dynll1|Fbxw8|Mapkapk5|P2rx7|Rac1|Smurf1|Wasl|Zfp365|Plxna4|Ndnf|Tacstd2|Mif|Plxna1|Wnt7a|Ptbp1|Scn1b|Plk5|Cyfip1|Cib1|Eif4g2|Syt17|Inpp5f|Eps8l2|Tnfrsf22|Tnfrsf23|Cttn|Arhgef7|Vdac3|Nrg1|Katnb1|Cyld|Ist1|Def8|Icam1|Dnm2|Rab21|Prkcsh|Syt1|Ntm|Mdm2|Llph|Sema7a|Rab11a|Mapk6|T…	Itpka|Ltk|Sfrp2|Amigo1|Lpar3|Hdac2|Crocc|Espn|Magi2|Arhgap24|Ppp1r9a|Met|Sema4f|Dguok|Mgll|Camk1|Apoe|Rgma|Iqgap1|Apbb1|Fgfr1|Nrp1|Fez1|Rab3ip|Dixdc1|Neo1|Tbc1d30|Bmp5|Mecp2|Bhlhb9|Scarf1|Kif3c|Ptprg|Nfatc4|Sdc2|Kalrn|Robo2|Cdc42ep3|Dync2li1
GO:0034329	cell junction assembly	63/3395	167/23577	6.99572e-14	7.17544e-12	Ptprj|Src|Pard6b|S100a10|Cgn|Pip5k1a|Capza1|Tln1|Wnt4|Wdr1|Gja1|Coro1c|Pxn|Lims1|Rac1|Actn4|Lsr|Pkp3|Cttn|Arhgef7|Zfp703|Marveld3|Rhoa|Pdcd6ip|Arhgap6|Myo1c|Vmp1|Itgb4|Mpp5|Actn1|Ocln|Itga2|Vcl|Fermt2|Ajuba|Fn1|Sh3bp1|Clasp1|Pkp2|Ppm1f|Phldb2|Pdpk1|Plec|Flot1|Lamc1|Srf|Vegfa|Efna5|Mpp7|Ctnna1|Smad7|Rhod|Cfl1|Pten|Itgav	Ptprk|Col16a1|Kdr|Iqgap1|Nrp1|Pard3|Ace2|Flcn
GO:0009259	ribonucleotide metabolic process	131/3395	480/23577	8.63025e-14	8.60205e-12	Mtch2|Adss|Thbs1|Itpa|Bcl2l1|Eif6|Rab23|Atp5e|Mfn1|Gmps|Cox5b|Atp5f1|Ampd2|Gnai3|Ndufb6|Vcp|Cmpk1|Uqcrh|Ctps|Cap1|Ak2|Gale|Epha2|Nppb|Wfs1|Cxcl10|Atp5k|Cox6a1|Ddit4|P2rx7|Atp6v0a2|Hk1|Atp5j2|Slc25a13|Cycs|Mif|Bid|Gapdh|Ldha|Ampd3|Coq7|Aldoa|Ndufa12|Atp5l|Sdhd|Cox5a|Mpi|Pkm|Nt5e|Rhoa|Uqcrc1|Atp5b|Hprt|Pgk1|Atp7a|Uqcr10|Uqcrq|Hint1|Trp53|Nme1|Atic|Nme2|Atp5g1|Atp6v0a1|Timp2|Hif1a|Akap5|Tshr|Edn1|Uq…	Npr1|Npr2|Ece1|Pink1|Khk|Mlxipl|Pfkl|Apoe|Nucb2|Cox6a2|Insr|Adcy7|Acat1|Taz|Mecp2|Prps2|Flcn|Mbip|Ramp1|Pde4d|Pde1b|Adcy9|Nme3|Gabbr1|Cox7a2l|Msh2
GO:0006163	purine nucleotide metabolic process	132/3395	485/23577	8.6758e-14	8.60205e-12	Mtch2|Adss|Thbs1|Itpa|Bcl2l1|Eif6|Samhd1|Rab23|Atp5e|Mfn1|Gmps|Cox5b|Atp5f1|Ampd2|Gnai3|Ndufb6|Vcp|Uqcrh|Cap1|Ak2|Gale|Epha2|Nppb|Wfs1|Cxcl10|Atp5k|Oasl2|Cox6a1|Ddit4|Oas1a|P2rx7|Atp6v0a2|Hk1|Atp5j2|Slc25a13|Cycs|Mif|Bid|Gapdh|Ldha|Ampd3|Coq7|Aldoa|Ndufa12|Atp5l|Sdhd|Cox5a|Mpi|Pkm|Nt5e|Rhoa|Uqcrc1|Atp5b|Hprt|Pgk1|Atp7a|Uqcr10|Uqcrq|Hint1|Trp53|Nme1|Atic|Nme2|Atp5g1|Atp6v0a1|Timp2|Hif1a|Akap5|Tshr…	Npr1|Npr2|Ece1|Pink1|Khk|Mlxipl|Dguok|Pfkl|Apoe|Nucb2|Cox6a2|Insr|Adcy7|Acat1|Taz|Mecp2|Prps2|Flcn|Mbip|Ramp1|Pde4d|Adk|Pde1b|Adcy9|Nme3|Gabbr1|Cox7a2l|Msh2
GO:0044089	positive regulation of cellular component biogenesis	132/3395	488/23577	1.42748e-13	1.39214e-11	Psmc3|Ptprj|Flrt3|Id1|Src|S100a10|Gpsm2|Sh3glb1|Sdcbp|Vcp|Ctgf|Faf1|Wasf2|Wnt4|Cdc42|Agrn|Psmc2|Htt|Stx18|Slain2|Dynll1|Pxn|Arpc3|Lims1|P2rx7|Rac1|Arpc1b|Wasl|Arhgef5|Dctn1|Wnt7a|Ghrl|Arpc4|Bid|Epn1|Chmp2a|Cdc34|Psmc4|Nup62|Bax|Tsg101|Cyfip1|Eps8l2|Cttn|Palld|Wdr75|Spire2|Piezo1|Def8|Icam1|Dnm2|Tpm1|Hyal1|Rhoa|Pdcd6ip|Msn|Atp7a|Actr2|Sh3pxd2b|Cnot6|Fnip1|Trp53|Pfn1|Myo1c|Arpc2|Becn1|Psmc5|Hgs|Ahr…	Bmf|Esr1|5330417C22Rik|Amigo1|Unc13b|Col16a1|Crocc|Clstn1|Espn|Cd36|Kdr|Baiap2l1|Met|Cdkn1b|Iqgap1|Numa1|Slx1b|Nrp1|Mecp2|Bhlhb9|Ace2|Tppp|Jmy|Mtss1|Bik|Cdc42ep3
GO:0006364	rRNA processing	65/3395	178/23577	1.67037e-13	1.60275e-11	Nat10|Imp4|Mettl15|Nop56|Eif6|Ddx27|Rrs1|Exosc9|Nol6|Nsun4|Mrto4|Rpf2|Exosc10|Nol9|Nop14|Mrpl1|Noc4l|Ddx21|Shq1|Nop2|Ddx47|Pwp2|Fbl|Mrps11|Rrp8|Mak16|Wdr75|Rrp9|Pa2g4|Ddx56|Nhp2|Nop58|Wdr12|Mettl16|Tsr1|Utp18|Ftsj3|Nol11|Utp14b|Gtpbp4|Ncl|Utp15|Skiv2l2|Dis3|Bop1|Rrp7a|Rsl1d1|Riok2|Tbl3|Wdr46|Rrp36|Bysl|Wdr43|Riok3|Wdr36|Wdr55	Rpl5|Mrps9|Imp3|Rpl14|Exosc7|Tsr2|Rpl7|Ddx17|Rpl35a
GO:2001236	regulation of extrinsic apoptotic signaling pathway	61/3395	162/23577	1.9112e-13	1.80472e-11	Thbs1|Pdia3|Mal|Rbck1|Bcl2l1|Src|Tgfb2|Eya2|Lmna|Mcl1|Gclm|Bcl10|Faf1|Eya3|Htt|Serpine1|Zc3hc1|Bid|Ltbr|Bax|Tnfrsf22|Tnfrsf23|Cttn|Timp3|Jak3|Hmox1|Nol3|Cyld|Icam1|Pml|Hyal2|Gpx1|Casp8|Psme3|Tmbim1|Lgals3|Gdnf|Stk3|Col2a1|Pak2|Tnfrsf12a|Vegfa|Ctnna1|Ppp1ca|Rela|Fas|Pten|Pea15a|Itga6|Itgav	Madd|Stk4|Il7|G0s2|Sfrp2|Fgfr1|Nrp1|Eya1|Dapk1|Deptor|Traf1
GO:2001235	positive regulation of apoptotic signaling pathway	64/3395	176/23577	3.19771e-13	2.97237e-11	Mtch2|Thbs1|Pdia3|Mal|Rbck1|Tgfb2|Mllt11|Mcl1|Sh3glb1|Bcl10|Trp53inp1|Faf1|Bid|Ltbr|Plaur|Pdcd5|Bax|Pias4|Timp3|Apaf1|Jak3|Cyld|Ei24|Pml|Ctsh|Plscr1|Hyal2|Casp8|Trp53|Slc9a3r1|Siva1|Eef1e1|Ppif|Ripk3|Cideb|Clu|Stk3|Myc|Dnm1l|Pak2|Tnfrsf12a|Traf7|Bak1|Ctnna1|Pmaip1|Ptpn2|Ppp1ca|Fas|Pten|Pea15a|Nacc2|Gsn|Dab2ip	Bmf|Stk4|G0s2|Pink1|Bnip3|Cradd|Flcn|Spop|Ing5|Nfatc4|Bik
GO:0080135	regulation of cellular response to stress	147/3395	571/23577	4.25186e-13	3.89144e-11	Mtch2|Hipk3|Spred1|Wdr76|Pcna|Bcl2l1|Tgfb2|Smyd2|Eya2|Pdcd10|Cdc42se1|Mcl1|Ddah1|Ube2j1|Dnaja1|Creb3|Trim32|Ctgf|Prdx1|Eya3|Cdc42|Rint1|Wfs1|Chek2|Erp29|Zfp365|Arhgef5|Gadd45a|Mif|Wnt7a|Bid|Ube2g2|Ltbr|Ceacam1|Bax|Pias4|Rnf169|Fam168a|Usp47|Nsmce1|Inpp5f|Mgmt|Tlr3|Cops5|Ube2n|Babam1|Nup93|Nol3|Marveld3|Kars|Pawr|Chordc1|Tirap|Mdm2|Pml|Plscr1|Gpx1|Irak1|Eda2r|Psmd10|Thoc5|Rtn4|Map2k4|Trp53|Hic1|Pa…	Creb3l1|Eif2ak4|Sfrp2|Sema4c|Map3k5|Pink1|Cd36|Ncf1|Npas2|Met|Derl3|Rgma|Apbb1|Ypel3|Nsmce4a|Ing2|Ankle1|Dixdc1|Neo1|Vps13c|Ubqln2|Gps2|Dvl2|Scarf1|Spop|Axin2|Fut8|Eya1|Dek|Tpt1|App|Map3k4|Crebrf|Rnf8|Fign
GO:0043043	peptide biosynthetic process	165/3395	665/23577	4.55202e-13	4.10302e-11	Caprin1|Thbs1|Mrps5|Eif2s2|Gss|Eif6|Eif5a2|Mrpl47|Serp1|Gfm1|Zc3h12d|Gclm|Eif4e|Aco1|Ncbp1|Mrpl37|Mknk1|Nsun4|Eif2b3|Dph2|Rwdd1|Yars|Khdrbs1|Ythdf2|Sesn2|Ptafr|Mrpl20|Il6|Eif2b4|Mrpl33|Cpeb2|Mrpl1|Mrps18c|Mrpl15|Mapkapk5|Denr|Eif2b1|Aimp2|Mrpl19|Paip2b|Eif5b|Mrpl51|Gapdh|Ptbp1|Samd4b|Sars2|Cyfip1|Mrps11|Mrpl17|Eif4g2|Tufm|Eif3c|Cars|Elavl1|Eif4ebp1|Abce1|Farsa|Ogfod1|Aars|Kars|Piwil4|Pml|Rps27l|M…	Eif2ak4|Rps3a1|Esr1|Bdh2|Pink1|Rpl22|Rpl5|Rpl21|Ggt5|Abtb1|Eif4e3|Mrps9|Rpl14|Rbms3|Rpl10|Mecp2|Grb7|Polg2|Mif4gd|Rpl7|Dapk1|Rps23|Ang3|Ang|Ncbp2|Rpl35a|App|Hagh|Paip2|Gle1
GO:0009150	purine ribonucleotide metabolic process	127/3395	472/23577	6.22367e-13	5.50059e-11	Mtch2|Adss|Thbs1|Itpa|Bcl2l1|Eif6|Rab23|Atp5e|Mfn1|Gmps|Cox5b|Atp5f1|Ampd2|Gnai3|Ndufb6|Vcp|Uqcrh|Cap1|Ak2|Gale|Epha2|Nppb|Wfs1|Cxcl10|Atp5k|Cox6a1|Ddit4|P2rx7|Atp6v0a2|Hk1|Atp5j2|Slc25a13|Cycs|Mif|Bid|Gapdh|Ldha|Ampd3|Coq7|Aldoa|Ndufa12|Atp5l|Sdhd|Cox5a|Mpi|Pkm|Nt5e|Rhoa|Uqcrc1|Atp5b|Hprt|Pgk1|Atp7a|Uqcr10|Uqcrq|Hint1|Trp53|Nme1|Atic|Nme2|Atp5g1|Atp6v0a1|Timp2|Hif1a|Akap5|Tshr|Edn1|Uqcrb|Ndufs6|…	Npr1|Npr2|Ece1|Pink1|Khk|Mlxipl|Pfkl|Apoe|Nucb2|Cox6a2|Insr|Adcy7|Acat1|Taz|Mecp2|Prps2|Flcn|Mbip|Ramp1|Pde4d|Pde1b|Adcy9|Nme3|Gabbr1|Cox7a2l|Msh2
GO:0048514	blood vessel morphogenesis	142/3395	548/23577	6.28745e-13	5.50059e-11	Ptprj|Spred1|Thbs1|Id1|Tgfb2|Hs6st1|Naa15|Pdcd10|Adam15|Shc1|Ecm1|F3|Sec24b|Cyr61|Ddah1|B4galt1|Shb|Ctgf|Wasf2|Wnt4|Cdc42|Epha2|Nus1|Epgn|Ereg|Cxcl10|Anxa3|Gja1|Kctd10|Pxn|Serpine1|Pdgfa|Ndnf|Tgfa|Wnt7a|Ghrl|Col18a1|Cxcl17|Ceacam1|Bax|Htatip2|Mfge8|Cib1|Adam8|Rnh1|Col4a1|Hmox1|Smarca4|Mcam|Pml|Anxa2|Ctsh|Pik3cb|Hyal1|Gpx1|Rhoa|Tgfbr2|Atp5b|Flna|Prkx|Pgk1|Stat1|Itga7|Lif|Ccm2|Ppp3r1|Nprl3|Rtn4|Cas…	Jag1|Stk4|Pik3ca|Sfrp2|Cited2|Enpep|Cd36|Kdr|Arhgap24|Gtf2i|Ephb4|Tspan12|Apoe|Nr2f2|Anpep|Fgfr2|Fgfr1|Hpgd|Nrp1|Smad6|Foxo4|Flcn|Hdac5|Eya1|Ramp1|Ang3|Ang|Nfatc4|C6|Tbx1|Ptprm|Fgf1|Vegfb|Vav2|Hc
GO:0001525	angiogenesis	121/3395	444/23577	8.53643e-13	7.35988e-11	Spred1|Thbs1|Id1|Hs6st1|Naa15|Pdcd10|Adam15|Shc1|Ecm1|F3|Cyr61|Ddah1|B4galt1|Shb|Ctgf|Wasf2|Cdc42|Epha2|Nus1|Epgn|Ereg|Cxcl10|Anxa3|Kctd10|Pxn|Serpine1|Pdgfa|Ndnf|Tgfa|Wnt7a|Ghrl|Col18a1|Cxcl17|Ceacam1|Htatip2|Mfge8|Cib1|Adam8|Rnh1|Col4a1|Hmox1|Mcam|Pml|Anxa2|Ctsh|Pik3cb|Hyal1|Gpx1|Rhoa|Tgfbr2|Atp5b|Flna|Prkx|Pgk1|Stat1|Lif|Ppp3r1|Rtn4|Casp8|Sparc|Ccl2|Becn1|Sphk1|Jmjd6|Ahr|Hif1a|Ncl|Edn1|Plau|Ar…	Stk4|Pik3ca|Sfrp2|Enpep|Cd36|Kdr|Arhgap24|Gtf2i|Ephb4|Tspan12|Anpep|Fgfr2|Fgfr1|Nrp1|Foxo4|Flcn|Hdac5|Ramp1|Ang3|Ang|Nfatc4|C6|Tbx1|Ptprm|Fgf1|Vegfb|Vav2|Hc
GO:0043254	regulation of protein complex assembly	107/3395	376/23577	9.59354e-13	8.15314e-11	Psmc3|Vps18|Hck|Mapre1|Src|Pmepa1|Gba|Lats1|Capza1|Sh3glb1|Vcp|Faf1|Capzb|Fblim1|Psmc2|Rnf4|Slain2|Arpc3|Ptpn11|Rac1|Arpc1b|Capza2|Wasl|Mtpn|Arhgef5|Dctn1|Arpc4|Bid|Myadm|Epn1|Psmc4|Bax|Cyfip1|Ncln|Cttn|Eif4ebp1|Palld|Nol3|Spire2|Piezo1|Icam1|Cryab|Tpm1|Rhoa|Vill|Msn|Actr2|Fnip1|Trp53|Cldn7|Pfn1|Xaf1|Myo1c|Arpc2|Psmc5|Ahr|Ppm1a|Psmc1|Vdac2|Psmc6|Gmfb|Ajuba|Clu|Gtf2f2|Ralb|Asap1|Cdc42ep1|Twf1|Rrn3…	Bmf|Esr1|Unc13b|Pink1|Cd36|Baiap2l1|Ppp1r9a|Met|Crbn|Cdkn1b|Apoe|Numa1|Pik3r2|Smad6|Mecp2|Thra|Tppp|Jmy|Bik|Cdc42ep3
GO:0051640	organelle localization	134/3395	511/23577	1.11696e-12	9.35883e-11	Arhgap1|Hnrnpu|Vps18|Snap23|Bcl2l1|Chmp4b|Eif6|Pabpc1l|Rrs1|Chmp4c|Mfn1|Nmd3|Pdcd10|Plxna2|Stx11|Adora3|Ltv1|Gpsm2|Dab1|Sytl1|Zfp593|Cdc42|Mfn2|Kif1b|Pex1|Htt|Sdad1|P2rx7|Atp2a2|Ran|Cav2|Wasl|Exoc4|Dctn1|Copg1|Chmp2a|Bloc1s3|Actn4|Nup62|Mef2a|Cyfip1|Uvrag|Map6|Nup98|Syt17|Il4ra|Syt8|Stxbp2|Mcph1|Hmox1|Abce1|Spire2|Def8|Syt1|Rab11a|Dctn2|Sytl5|Il13ra2|Shroom2|Ykt6|Actr2|Spdl1|Snap47|Mis12|Ankfy1|P…	Cdc42bpa|4932438A13Rik|Trim46|Unc13b|Crocc|Magi2|Pclo|Slc4a5|Vps33b|Sytl2|Numa1|Fgfr2|Ankle1|Pard3|Fez1|Zw10|Cep63|Fyco1|Syp|Mecp2|Vamp2|Kif3c|Eya1|Stard3nl|Sun2|Rab27b|Stx5a
GO:0009615	response to virus	79/3395	246/23577	1.19011e-12	9.83327e-11	Bcl2l1|Samhd1|Zbp1|Batf3|Adar|Polr3c|Ddx58|Creb3|Gpatch3|Ifnlr1|Isg15|Il6|Cxcl10|Oasl1|Oasl2|Ddit4|Oas1a|Crcp|Ddx21|Zc3hav1|Nt5c3|Trim6|Ifitm3|Irf7|Tlr3|Ddx60|Bst2|Mmp12|Rnf26|Pml|Plscr1|Hyal2|Hyal1|Il23a|Stat2|Tspan6|Stat1|Il12b|Trim11|Lgals9|Dhx58|Becn1|Map3k14|Unc13d|Sec14l1|Nploc4|Ddx1|Rsad2|Ifi27l2a|Traf3|F2rl1|Polr3d|Mapk11|Tarbp2|Rtp4|Dtx3l|Cxadr|Ifngr2|Ifnar1|Mx1|Trim15|Ticam1|Eif2ak2|Rio…	Eif2ak4|Fv1|Mill2|Polr3b|Bnip3|Hyal3|Bnip3l|Ddx17|Ppm1b|Gpam
GO:0001558	regulation of cell growth	111/3395	397/23577	1.26674e-12	1.0323e-10	Ndufs3|Ptprj|Csnk2a1|Tgfb2|Ncoa3|Zmat3|Exosc9|Plxna2|Adam15|Zc3h12d|Ngf|Cyr61|Sdcbp|Creb3|Ncbp1|Trim32|Ctgf|Sesn2|Sfn|Slc9a1|Cda|Nppb|Mad2l2|Dnajc2|Cgref1|Gja1|Supv3l1|Smurf1|Mtpn|Plxna4|Plxna1|Tsg101|Cyfip1|Cib1|Usp47|Eif4g2|Syt17|Dcun1d3|Prdm4|Cd81|Cttn|Htra4|Nrg1|Slc25a4|Ndufa13|Ist1|Osgin1|Pin1|Ppan|Dnm2|Rab21|Syt1|Smarca4|Ei24|Cryab|Sema7a|Pml|Rab11a|Adam10|Hyal2|Hyal1|Rhoa|Fgf13|G6pdx|Psmd1…	4932438A13Rik|Sfrp2|Lpar3|Clstn1|Sesn1|Sema4f|Mgll|Cdkn1b|Apoe|Rgma|Apbb1|Nrp1|Mecp2|Flcn
GO:0031346	positive regulation of cell projection organization	115/3395	417/23577	1.34807e-12	1.083e-10	Caprin1|Src|Prkci|Mfn1|Ngf|Lrp8|Wasf2|Cdc42|Agrn|Il6|Htt|Scarb2|Coro1c|Dynll1|Fbxw8|Mapkapk5|P2rx7|Rac1|Smurf1|Wasl|Ndnf|Mif|Ptbp1|Scn1b|Plk5|Cyfip1|Eif4g2|Syt17|Eps8l2|Arhgef7|Nrg1|Katnb1|Ist1|Def8|Dnm2|Rab21|Syt1|Llph|Sema7a|Rab11a|Mapk6|Tmem30a|Nckipsd|Atp7a|Lif|Ddx56|Actr2|Cdkl3|Pfn1|Pafah1b1|Nme1|Nme2|Itga3|Arpc2|Kat2a|Sphk1|Fkbp1b|Itsn2|Epha4|Serpine2|Akap5|Plek2|Tubb2b|F2rl1|Enc1|Itga2|Cen…	Itpka|Ltk|Amigo1|Lpar3|Crocc|Espn|Magi2|Ppp1r9a|Met|Camk1|Apoe|Rgma|Iqgap1|Apbb1|Fgfr1|Nrp1|Fez1|Dixdc1|Bmp5|Mecp2|Bhlhb9|Scarf1|Kif3c|Kalrn|Robo2|Cdc42ep3
GO:0045862	positive regulation of proteolysis	90/3395	297/23577	1.36536e-12	1.083e-10	Mtch2|Ctnnd1|Src|Sh3d19|Gba|Efna3|F3|Perp|Cyr61|Bcl10|Vcp|Trim32|Ctgf|Nrd1|Plk3|Rnf19b|Tnfrsf1b|Ankib1|Zfand2a|Smurf1|Cycs|Bid|Usp5|Hspbp1|Pdcd5|Bax|Picalm|Adam8|Adam9|Apaf1|Ndufa13|Ist1|Kars|Tmtc3|Pawr|Mdm2|Pml|Arih1|Uaca|Rps27l|Ctsh|Rhoa|Psmd10|Stat1|Hspd1|Fbxw11|Ppp2ca|Casp8|Osbpl7|Psme3|Csnk1d|Epha4|Akt1|Prelid1|Plk2|Cideb|Clu|Rnf19a|Myc|Myh9|Il24|Senp1|Ppm1f|Pdcd2|Bak1|Ecscr|Rnf14|Pmaip1|Sma…	Ddrgk1|Rnf114|Sfrp2|Map3k5|Hdac2|Antxr1|Apoe|Rgma|Arrb1|Cradd|Ubqln2|Dapk1|C6|Kcne2|Mtch1|Rnf125
GO:0007346	regulation of mitotic cell cycle	131/3395	499/23577	1.83713e-12	1.43804e-10	Hnrnpu|Bcl2l1|Chmp4b|Rae1|Pkia|Chmp4c|Cks1b|Ints3|Zc3h12d|Gpsm2|Camk2d|Eif4e|Sdcbp|Shb|Cdkn2b|Plk3|Rcc1|Cdc42|Pdpn|Dbf4|Rint1|Ywhah|Epgn|Ereg|Cdc7|Chek2|Ranbp2|Ptpn11|Asns|Zwint|Gadd45a|Dctn1|Tgfa|Bid|Phb2|Chmp2a|Pak4|Plk5|Nup62|Anapc15|Usp47|Dcun1d3|Bub3|Ccnd1|Mcph1|Eif4ebp1|Tnks|Cyld|Nabp1|Mdm2|Pml|Rab11a|Rps27l|Parp3|Hyal1|Dync1li1|Oxsr1|Cul4b|Ccng1|Rad50|Wnt9a|Usp22|Map2k4|Trp53|Pafah1b1|Cltc…	Dgkz|Stk4|Esr1|Cdc14a|Syf2|Magi2|Trrap|Met|Cdkn1b|Numa1|Fgfr2|Insr|Fgfr1|Cradd|Zw10|Ctdsp2|Stag2|Mecp2|Foxo4|Bex4|Ctdsp1|Ube2e2|App|Map3k4|Pkd1|Cul9|Map4k3|Msh2|Cdk2ap2
GO:0006412	translation	159/3395	644/23577	1.87031e-12	1.44499e-10	Caprin1|Thbs1|Mrps5|Eif2s2|Eif6|Eif5a2|Mrpl47|Serp1|Gfm1|Zc3h12d|Eif4e|Aco1|Ncbp1|Mrpl37|Mknk1|Nsun4|Eif2b3|Dph2|Rwdd1|Yars|Khdrbs1|Ythdf2|Sesn2|Ptafr|Mrpl20|Il6|Eif2b4|Mrpl33|Cpeb2|Mrpl1|Mrps18c|Mrpl15|Mapkapk5|Denr|Eif2b1|Aimp2|Mrpl19|Paip2b|Eif5b|Mrpl51|Gapdh|Ptbp1|Samd4b|Sars2|Cyfip1|Mrps11|Mrpl17|Eif4g2|Tufm|Eif3c|Cars|Elavl1|Eif4ebp1|Abce1|Farsa|Ogfod1|Aars|Kars|Piwil4|Pml|Rps27l|Mars|Rbm3|…	Eif2ak4|Rps3a1|Esr1|Pink1|Rpl22|Rpl5|Rpl21|Abtb1|Eif4e3|Mrps9|Rpl14|Rbms3|Rpl10|Mecp2|Grb7|Polg2|Mif4gd|Rpl7|Dapk1|Rps23|Ang3|Ang|Ncbp2|Rpl35a|App|Paip2|Gle1
GO:0015980	energy derivation by oxidation of organic compounds	78/3395	244/23577	2.14357e-12	1.63489e-10	Ndufs3|Mtch2|Cox5b|Ndufb6|Aco1|Vcp|Uqcrh|Stk40|Sdhb|Cox6a1|Mdh2|Cox19|Slc25a13|Ndufa5|Cycs|Bid|Bax|Ldha|Coq7|Ndufa12|Sdhd|Dlat|Idh3a|Cox5a|Uqcrc1|Ppp1r3f|Ptges3|Cs|Phka1|Coq10b|Uqcr10|Tbrg4|Uqcrq|Trp53|Mybbp1a|Hif1a|Dlst|Akt1|Prelid1|Uqcrb|Ndufs6|Cox7c|Per2|Ndufs4|Pask|Ogdhl|Ndufb9|Myc|Cyc1|Adsl|Sco2|Sod2|Ndufa7|Ndufv2|Ppp1ca|Cox8a|Slc25a25|Ndufa8	Cat|Pik3ca|Acadm|Pink1|Khk|Cox6a2|Bnip3|Insr|Coq10a|Taz|Mecp2|Flcn|Inpp5k|Polg2|Gaa|D2hgdh|Nfatc4|Slc1a3|Ppp1r1a|Gnmt
GO:0051259	protein oligomerization	144/3395	567/23577	2.24054e-12	1.68721e-10	Chp1|Ehd4|Chmp4b|Samhd1|Src|Kctd3|Anxa5|Gba|S100a10|Camk2d|Sh3glb1|Bcl10|B4galt1|Vcp|Uqcrh|Khdrbs1|Rcc1|Marcks|Cda|Tnfrsf9|Gnb1|Agrn|Pdss2|Letm1|Sept11|Gja1|Micu1|Kctd10|Prkab1|Lims1|P2rx7|Tmem120a|Cav2|Mif|Col6a2|Col6a1|Bid|Chmp2a|Nup62|Bax|Uxs1|Rrm1|Trim6|Gna11|Taf10|Kctd13|Dctpp1|Txnrd1|Cbr4|Apaf1|Hmox1|Nacc1|Farsa|Nol3|Mlkl|Mtmr2|Keap1|Prkcsh|Syt1|Cryab|Pkm|Anxa2|Lipc|Me1|Prkar2a|Shmt2|Dync1l…	Cat|Bmf|Acadm|Arg1|Magi2|Kctd8|Fgfrl1|P2rx4|Crbn|Pfkl|Apoe|Kctd15|Oat|Insr|Hsf4|Acat1|Col23a1|Dvl2|P2rx5|Acaca|Cbr2|Hacl1|Mbl1|Sftpc|Khdrbs3|Bik|P2rx6|App|H2-Ke6|Gnmt|Vwa2
GO:0001568	blood vessel development	159/3395	646/23577	2.43885e-12	1.81359e-10	Ptprj|Spred1|Thbs1|Id1|Tgfb2|Hs6st1|Naa15|Pdcd10|Adam15|Shc1|Ecm1|F3|Sec24b|Cyr61|Ddah1|B4galt1|Shb|Ctgf|Wasf2|Wnt4|Cdc42|Luzp1|Epha2|Sema3c|Nus1|Epgn|Ereg|Cxcl10|Anxa3|Gja1|Kctd10|Pxn|Fbxw8|Serpine1|Pdgfa|Ndnf|Tgfa|Prokr1|Wnt7a|Ghrl|Col18a1|Cxcl17|Ceacam1|Bax|Htatip2|Mfge8|Cib1|Adam8|Rnh1|Col4a1|Gatad2a|Hmox1|Dnm2|Smarca4|Mcam|Mdm2|Pml|Anxa2|Ctsh|Pik3cb|Hyal1|Gpx1|Rhoa|Tgfbr2|Atp5b|Flna|Prkx|Pgk…	Jag1|Stk4|Pik3ca|Sfrp2|Cited2|Enpep|Reck|Cd36|Kdr|Arhgap24|Gtf2i|Ephb4|Tspan12|Antxr1|Apoe|Nr2f2|Mesp1|Anpep|Fgfr2|Fgfr1|Hpgd|Nrp1|Smad6|Foxo4|Flcn|Hdac5|Eya1|Ramp1|Ang3|Ang|Nfatc4|C6|Tbx1|Pkd1|Ptprm|Fgf1|Vegfb|Sufu|Vav2|Hc
GO:0002009	morphogenesis of an epithelium	138/3395	537/23577	2.5708e-12	1.88811e-10	Ctnnd1|Lin7c|Flrt3|Src|Tgfb2|Ncoa3|Rab23|Lama5|Pdcd10|Tmem79|Sec24b|Hs2st1|Cyr61|Bcl10|B4galt1|Tnc|Phactr4|Grhl3|Wnt4|Cdc42|Luzp1|Epha2|Pdpn|Sema3c|Il6|Htt|Wdr1|Areg|Cxcl10|Shroom3|Gja1|Pxn|Pdgfa|Rac1|Tacstd2|Plxna1|Wnt7a|Phb2|Zfp568|Coq7|Col4a1|Apaf1|Gatad2a|Tmtc3|Mmp12|Smarca4|St14|Pml|Ctsh|Rhoa|Tgfbr2|Flna|Prkx|Msn|Atp7a|Lif|Ccm2|Ppp3r1|Casp8|Pfn1|Pafah1b1|Kat2a|Wnk4|Etv4|Wnt10a|Slc9a3r1|Llgl2…	Jag1|Stk4|Frem2|Sfrp2|Esr1|Sema4c|Cited2|Mllt3|Ift172|Cc2d2a|Kdr|Arhgap24|Met|Rgma|Mesp1|C2cd3|Fgfr2|Fgfr1|Nrp1|Pard3|Bmp5|Med12|Dlg3|Dvl2|Hdac5|Eya1|Nfatc4|Mtss1|Vdr|Tbx1|Etv5|Pkd1|Fgf1|Slc12a2|Sufu
GO:0072358	cardiovascular system development	167/3395	689/23577	2.64653e-12	1.91742e-10	Ptprj|Spred1|Thbs1|Id1|Tgfb2|Hs6st1|Ptpn14|Naa15|Pdcd10|Adam15|Shc1|Ecm1|F3|Sec24b|Cyr61|Ddah1|B4galt1|Shb|Ctgf|Wasf2|Wnt4|Cdc42|Luzp1|Epha2|Pdpn|Sema3c|Nus1|Epgn|Ereg|Cxcl10|Anxa3|Gja1|Kctd10|Pxn|Fbxw8|Serpine1|Pdgfa|Ndnf|Tgfa|Prokr1|Wnt7a|Ghrl|Col18a1|Cxcl17|Ceacam1|Bax|Htatip2|Mfge8|Cib1|Adam8|Rnh1|Col4a1|Gatad2a|Hmox1|Dnm2|Smarca4|Mcam|Mdm2|Pml|Anxa2|Ctsh|Pik3cb|Hyal1|Gpx1|Rhoa|Tgfbr2|Atp5b|F…	Jag1|Stk4|Pik3ca|Sfrp2|Cited2|Enpep|Reck|Cd36|Sgcb|Kdr|Arhgap24|Gtf2i|Ephb4|Tspan12|Antxr1|Apoe|Nr2f2|Mesp1|Anpep|Fgfr2|Fgfr1|Hpgd|Nrp1|Smad6|Foxo4|Flcn|Sp2|Hdac5|Eya1|Ramp1|Ang3|Ang|Nfatc4|C6|Tbx1|Pkd1|Ptprm|Fgf1|Vegfb|Sufu|Vav2|Hc
GO:1900180	regulation of protein localization to nucleus	74/3395	227/23577	2.67517e-12	1.91742e-10	Chp1|Rbck1|Src|Tgfb2|Sulf2|Rab23|Pkia|Wwtr1|Nmd3|Cct3|Lmna|Otud7b|Ddx58|Creb3|Faf1|Prdx1|Sesn2|Il6|Cct6a|Cav2|Cct7|Ceacam1|Nup62|Tlr3|Nup93|Nol3|Cyld|Pin1|Keap1|Ei24|Cct2|Uaca|Hyal2|Emd|Flna|Psmd10|Lif|Cct4|Fbxw11|Ppp2ca|Kat7|Slc9a3r1|Sphk1|Nfkbia|Ppm1a|Akap5|Akt1|Nupl1|Pinx1|Ipo5|Parp10|Glis2|Dtx3l|Cct8|Ptgs2|Cdkn1a|Tmem173|Gnaq|Dab2ip	Sfrp2|Cd36|Sppl3|Pbld1|Pik3r2|Mbtps1|Eda|Fzd7|Flcn|Thra|Axin2|Pkd1|Ppm1b|Bambi|Sufu
GO:0034470	ncRNA processing	92/3395	310/23577	2.87495e-12	2.03608e-10	Nat10|Imp4|Mettl15|Nop56|Trmt6|Eif6|Ddx27|Rrs1|Exosc9|Ints3|Adar|Ints12|Trmt10a|Nol6|Ncbp1|Nsun4|Yrdc|Mrto4|Rpf2|Exosc10|Nol9|Nop14|Mrpl1|Noc4l|Pus1|Pop7|Ints1|Ddx21|Shq1|Thumpd3|Nop2|Ddx47|Pwp2|Fbl|Mrps11|Rrp8|Thumpd1|Mak16|Wdr75|Aars|Rrp9|Pa2g4|Ddx56|Nhp2|Nop58|Wdr12|Mettl16|Tsr1|Ints2|Utp18|Mettl2|Ftsj3|Nol11|Tsen54|Ddx1|Trmt5|Utp14b|Trmt61a|Gtpbp4|Ncl|Nsun2|Utp15|Skiv2l2|Dis3|Bop1|Rrp7a|Tarbp…	Rpl5|Mrps9|Imp3|Rpl14|Exosc7|Mecp2|Trmt2b|Tsr2|Rpl7|Osgep|Ddx17|Rpl35a|Elac1
GO:0043623	cellular protein complex assembly	140/3395	549/23577	3.2887e-12	2.3017e-10	Vps18|Snap23|Tm9sf4|Mapre1|Pmepa1|Adrm1|Ndufc1|Psmd4|Lats1|Capza1|Ndufaf4|Ndufb6|Coa5|Cenpw|Atpaf1|Capzb|Vamp3|Rnf4|Slain2|Arpc3|Atp6v0a2|Cox19|Rac1|Arpc1b|Pomp|Capza2|Ndufa5|Wasl|Nup205|Mtpn|Ndufb2|Dctn1|Arpc4|Ndufa9|Ndufa3|Myadm|Epn1|Chmp2a|Eid2|Psmd8|Sdhaf1|Mybpc2|Cyfip1|Uvrag|Picalm|Nup98|Trim6|Taf10|Ndufab1|Psmd13|Cttn|Pet100|Ndufa13|Nup93|Cenpt|Spire2|Icam1|Dnm2|Cct2|Cryab|Tpm1|Rhoa|Vill|Pt…	Bbs12|Pde4dip|Unc13b|Cd36|Baiap2l1|Ppp1r9a|Met|Cdkn1b|Numa1|Pik3r2|Tppp3|Smad6|Taz|Mecp2|Vamp2|Tppp|Jmy|Mtss1|Dnajc28|Cdc42ep3|Cox7a2l
GO:0006605	protein targeting	88/3395	292/23577	3.37501e-12	2.33464e-10	Chmp4b|Sys1|Snx16|Ssr3|Ssr2|Mtx1|Ube2d3|Sh3glb1|Ugcg|Mfn2|Pex1|Grpel1|Srp72|Scarb2|Ywhag|Smurf1|Exoc4|Sec61a1|Bid|Tomm40|Timm50|Psmd8|Pdcd5|Timm13|Cib1|Gnptab|Ndufa13|Gipc1|Wdr75|Nol3|Rhou|Pml|Timm8a1|Hspd1|Ywhae|Myo1c|Ccl2|Npepps|Arpc2|Kat2a|Gosr2|Srp68|Syngr2|Hgs|Akap5|Bicd2|Mlph|Ap3b1|Timm23|Rnf31|Ywhaz|Micall1|Samm50|Pam16|Ube2l3|Parl|Rtp4|Timm17a|Wdr46|Srp19|Lars|Ablim3|Rhod|Golga7b|Tomm40l|…	Atg13|Rab33b|Pex3|Pink1|Ncf1|C2cd5|Pard3|Rab3ip|Ank3|Zdhhc3|Arxes1|Srebf1|Inpp5k|Cacnb1|Zbed3|Bnip3l|Pex6|Hnmt
GO:0051301	cell division	141/3395	555/23577	3.70443e-12	2.53306e-10	Zbtb18|Dstn|Bcl2l1|Kif3b|Mapre1|Chmp4b|Top1|Tgfb2|Ncoa3|Pard6b|Rae1|Chmp4c|Wwtr1|Cks1b|Lats1|Gnai3|Gpsm2|Sh3glb1|Dctn3|Cenpw|Plk3|Ybx1|Rcc1|Sfn|Mad2l2|Mapre3|Maea|Haus3|Ereg|Sept11|Cdc7|Chek2|Rab35|Ran|Pdgfa|Wasl|Zfp365|Zc3hc1|Reep3|Zwint|Usp39|Dctn1|Tgfa|Wnt7a|Chmp2a|Plk5|Ccne1|Nup62|Tsg101|Cib1|Uvrag|Anapc15|Wee1|Bub3|Nup37|Ccnd1|Ckap2|Tnks|Ccdc124|Babam1|Gipc1|Katnb1|Cenpt|Ist1|Spire2|Pin1|Rab…	Cat|Sfrp2|Cdc14a|Ccng2|Pds5b|Numa1|Fgfr2|Fgfr1|Ing2|Pard3|Ank3|Zw10|Dixdc1|Cep63|Klhl13|Stag2|Fzd7|Flcn|Unc119|Actr8|Etv5|Rab11fip3|Rnf8|Fgf1|Cdk2ap2|Vegfb|Arl3|Fign
GO:0001944	vasculature development	164/3395	676/23577	3.85614e-12	2.58535e-10	Ptprj|Spred1|Thbs1|Id1|Tgfb2|Hs6st1|Ptpn14|Naa15|Pdcd10|Adam15|Shc1|Ecm1|F3|Sec24b|Cyr61|Ddah1|B4galt1|Shb|Ctgf|Wasf2|Wnt4|Cdc42|Luzp1|Epha2|Pdpn|Sema3c|Nus1|Epgn|Ereg|Cxcl10|Anxa3|Gja1|Kctd10|Pxn|Fbxw8|Serpine1|Pdgfa|Ndnf|Tgfa|Prokr1|Wnt7a|Ghrl|Col18a1|Cxcl17|Ceacam1|Bax|Htatip2|Mfge8|Cib1|Adam8|Rnh1|Col4a1|Gatad2a|Hmox1|Dnm2|Smarca4|Mcam|Mdm2|Pml|Anxa2|Ctsh|Pik3cb|Hyal1|Gpx1|Rhoa|Tgfbr2|Atp5b|F…	Jag1|Stk4|Pik3ca|Sfrp2|Cited2|Enpep|Reck|Cd36|Sgcb|Kdr|Arhgap24|Gtf2i|Ephb4|Tspan12|Antxr1|Apoe|Nr2f2|Mesp1|Anpep|Fgfr2|Fgfr1|Hpgd|Nrp1|Smad6|Foxo4|Flcn|Hdac5|Eya1|Ramp1|Ang3|Ang|Nfatc4|C6|Tbx1|Pkd1|Ptprm|Fgf1|Vegfb|Sufu|Vav2|Hc
GO:0051607	defense response to virus	68/3395	202/23577	3.86781e-12	2.58535e-10	Samhd1|Zbp1|Adar|Polr3c|Ddx58|Creb3|Gpatch3|Ifnlr1|Isg15|Il6|Cxcl10|Oasl1|Oasl2|Ddit4|Crcp|Zc3hav1|Nt5c3|Trim6|Ifitm3|Irf7|Tlr3|Ddx60|Bst2|Mmp12|Rnf26|Pml|Plscr1|Hyal2|Il23a|Stat2|Tspan6|Stat1|Il12b|Trim11|Dhx58|Becn1|Map3k14|Unc13d|Sec14l1|Nploc4|Rsad2|Traf3|F2rl1|Polr3d|Tarbp2|Rtp4|Dtx3l|Cxadr|Ifngr2|Ifnar1|Mx1|Trim15|Ticam1|Eif2ak2|Riok3|Tmem173|Ifit1|Chuk|Ifih1	Eif2ak4|Fv1|Mill2|Polr3b|Bnip3|Bnip3l|Ddx17|Ppm1b|Gpam
GO:0040008	regulation of growth	165/3395	682/23577	4.20412e-12	2.77892e-10	Ndufs3|Ptprj|Csnk2a1|Tgfb2|Ncoa3|Ogfr|Zmat3|Exosc9|Serp1|Plxna2|Adam15|Shc1|Zc3h12d|Lats1|Ngf|Cyr61|Sdcbp|Creb3|Ncbp1|Trim32|Ctgf|Sesn2|Sfn|Slc9a1|Cda|Nppb|Mad2l2|Agrn|Dnajc2|Cgref1|Wfs1|Gja1|Ptpn11|Supv3l1|Smurf1|Mtpn|Plxna4|Plxna1|Ghrl|Tsg101|Ndn|Cyfip1|Cib1|Usp47|Eif4g2|Syt17|Dcun1d3|Prdm4|Cd81|Cttn|Htra4|Nrg1|Slc25a4|Ndufa13|Dusp6|Ist1|Osgin1|Pin1|Ppan|Dnm2|Rab21|Syt1|Smarca4|Ei24|Tirap|Cryab…	Gdf5|Stk4|Il7|Pik3ca|4932438A13Rik|Sfrp2|Bnipl|Cited2|Lpar3|Tmem8b|Hdac2|Clstn1|Sesn1|Cd36|Sema4f|Mgll|Ing4|Cdkn1b|Apoe|Rgma|Apbb1|Fgfr2|Insr|Fgfr1|Ing2|Bbs2|Nrp1|Hepacam|Mecp2|Flcn|P2rx5|Mbl1|Ing5|App|Creg1|Gpam
GO:1901137	carbohydrate derivative biosynthetic process	154/3395	624/23577	4.33567e-12	2.81254e-10	Adss|Chp1|Bcl2l1|Hs6st1|Pigt|Atp5e|Alg5|Serp1|Gmps|Cox5b|Atp5f1|Ampd2|Hs2st1|Pigk|Ube2j1|B4galt1|Vcp|Uggt1|Ugcg|Mtap|Slc35d1|Cmpk1|Ctps|Cap1|Ak2|Nppb|Wfs1|Txndc9|Cwh43|Nus1|Atp5k|Atp6v0a2|Atp5j2|Slc25a13|Eogt|Ube2g2|Cmas|Abca7|Pnkp|Ap2a1|Alg8|Rrm1|Ampd3|Ndufab1|Aldoa|Tnks|Dctd|B3gnt3|Jak3|Aprt|Pawr|Phlda1|St3gal4|Stt3a|Atp5l|Mpi|Pkm|Tmem5|Lipc|Nt5e|Parp3|Hyal1|Atp5b|Hprt|G6pdx|Itm2a|Atp7a|Galnt10…	Npr1|Npr2|Tmem59|Pigv|Extl1|Man1c1|Ece1|Ccdc126|Derl3|Csgalnact2|Apoe|Nucb2|Insr|Adcy7|B3gnt9|Acat1|Hexa|Pigb|Taz|Prps2|Flcn|Fut8|Ramp1|Fut11|Adk|Mustn1|Rrm2b|Adcy9|St3gal6|Nme3|Gabbr1|Npc1|Mppe1|Vegfb|St6galnac6
GO:0051493	regulation of cytoskeleton organization	122/3395	459/23577	4.34954e-12	2.81254e-10	Hnrnpu|Dstn|Capn2|Id1|Hck|Mapre1|Chmp4b|Tgfb2|Rae1|Chmp4c|Ankrd23|S100a10|Lats1|Capza1|Gpsm2|Nexn|Ctgf|Wasf2|Grhl3|Wnt4|Capzb|Agrn|Rnf4|Wdr1|Bst1|Slain2|Ssh1|Pxn|Ranbp2|Arpc3|Rac1|Arpc1b|Capza2|Wasl|Mtpn|Arhgef5|Tacstd2|Dctn1|Arpc4|Myadm|Chmp2a|Nup62|Cyfip1|Cib1|Cttn|Mcph1|Ckap2|Bst2|Katnb1|Cyld|Spire2|Chordc1|Icam1|Tpm1|Poc1a|Parp3|Rassf1|Rhoa|Dync1li1|Pdcd6ip|Vill|Fgf13|Flna|Shroom2|Arhgap6|Act…	Hdac2|Arhgef19|Espn|Baiap2l1|Ppp1r9a|Met|Cdkn1b|Numa1|Pik3r2|Nrp1|Dixdc1|Mdm1|Stag2|Mecp2|Inpp5k|Dst|Jmy|Mtss1|Pkd1|Cdc42ep3|Cdk2ap2
GO:0044403	symbiosis, encompassing mutualism through parasitism	95/3395	328/23577	5.98697e-12	3.82973e-10	Psmc3|Vps18|Bcl2l1|Chmp4b|Slpi|Zbp1|Chmp4c|Adar|Fuca2|Vta1|Gbp3|Gbp2|Vcp|Creb3|Trim32|Isg15|Cxcl1|Oasl1|Oas1a|Denr|Cav2|Zc3hav1|Pcbp1|Gapdh|Chmp2a|Ceacam1|Ptbp1|Tsg101|Pias4|Uvrag|Trim6|Ifitm3|Bst2|Ist1|Icam1|Zfp809|Smarca4|Tirap|Pml|Anxa2|Plscr1|Hyal2|Gpx1|Pdcd6ip|Mid2|Stat1|Hspd1|Thoc5|Ppia|Il12b|Irgm1|Sqstm1|Rad50|Trim11|Trp53|Pfn1|Chmp6|P4hb|Rsad2|Ccnk|Atg16l1|Exoc2|F2rl1|Pde12|Ripk3|Ctsb|Fn1…	Eif2ak4|Arg1|Fv1|Cd36|Ncf1|Apoe|Insr|Ace2|Inpp5k|Mbl1|Pi4ka|Npc1
GO:0022900	electron transport chain	38/3395	83/23577	6.62766e-12	4.19446e-10	Mtch2|Cox5b|Ndufb6|Uqcrh|Sdhb|Cox6a1|Slc25a13|Ndufa5|Cycs|Bid|Coq7|Ndufa12|Sdhd|Cox5a|Uqcrc1|Uqcr10|Uqcrq|Mybbp1a|Cyb561|Uqcrb|Ndufs6|Cox7c|Ndufs4|Ndufb9|Cyc1|Sco2|Sod2|Ndufa7|Ndufv2|Cox8a|Ndufa8	Pink1|Cox6a2|Taz|Mecp2|Polg2|D2hgdh|Slc1a3
GO:0007044	cell-substrate junction assembly	36/3395	76/23577	6.80931e-12	4.26406e-10	Ptprj|Src|S100a10|Pip5k1a|Tln1|Wnt4|Coro1c|Pxn|Lims1|Rac1|Cttn|Arhgef7|Arhgap6|Itgb4|Actn1|Itga2|Fermt2|Ajuba|Fn1|Clasp1|Ppm1f|Phldb2|Pdpk1|Plec|Lamc1|Vegfa|Efna5|Rhod|Cfl1|Pten|Itgav	Ptprk|Col16a1|Kdr|Iqgap1|Nrp1
GO:0022604	regulation of cell morphogenesis	122/3395	463/23577	8.14281e-12	5.046e-10	Caprin1|Id1|Hck|Src|Mfn1|Sh3d19|Plxna2|S100a10|Cdc42se1|Ngf|Pdlim5|Dab1|Lrp8|Capzb|Fblim1|Pdpn|Agrn|Il6|Ywhah|Wdr1|Shroom3|Cdc7|Ssh1|Coro1c|Pxn|Fbxw8|Lims1|Gna12|Rac1|Smurf1|Plxna4|Tacstd2|Plxna1|Wnt7a|Myadm|Actn4|Cyfip1|Cib1|Eif4g2|Syt17|Aldoa|Cttn|Arhgef7|Nrg1|Ist1|Bcar1|Rhou|Icam1|Dnm2|Rab21|Syt1|Sema7a|Rab11a|Csnk1g1|Fgf13|Flna|Msn|Itga7|Actr2|Rtn4|Cdkl3|Cdc42se2|Sparc|Gas7|Pafah1b1|Crk|Ccl2|…	Itpka|Amigo1|Lpar3|Kdr|Ppp1r9a|Met|Sema4f|Mgll|Apoe|Rgma|Nrp1|Dixdc1|Mecp2|Bhlhb9|Rac3|Nfatc4|Sdc2|Kalrn|Robo2|Cdc42ep3|Bambi
GO:1903047	mitotic cell cycle process	146/3395	587/23577	8.49082e-12	5.20741e-10	Hnrnpu|Pcna|Bcl2l1|Kif3b|Chmp4b|Rrs1|Rae1|Pkia|Chmp4c|Cks1b|Ints3|Zc3h12d|Lats1|Gpsm2|Camk2d|Eif4e|Cdkn2b|Plk3|Rcc1|Cdc42|Pdpn|Dbf4|Rint1|Ywhah|Htt|Epgn|Ereg|Cdc7|Chek2|Ranbp2|Dna2|Zfp365|Reep3|Zwint|Dctn1|Tgfa|Bid|Phb2|Chmp2a|Plk5|Ccne1|Nup62|Anapc15|Taf10|Usp47|Dcun1d3|Bub3|Ccnd1|Mcph1|Ckap2|Eif4ebp1|Tnks|Rhou|Nabp1|Hinfp|Mdm2|Pml|Rab11a|Rps27l|Poc1a|Parp3|Hyal1|Rhoa|Cdc25a|Dctn2|Dync1li1|Pdcd6…	Dgkz|Esr1|Cdc14a|Syf2|Trrap|Pds5b|Met|Cdkn1b|Numa1|Fgfr2|Insr|Fgfr1|Cradd|Ank3|Zw10|Ctdsp2|Stag2|Mecp2|Foxo4|Unc119|Ctdsp1|Eya1|Ube2e2|App|Pkd1|Cul9|Msh2|Cdk2ap2|Arl3
GO:0010975	regulation of neuron projection development	135/3395	530/23577	8.76468e-12	5.32052e-10	Caprin1|B2m|Id1|Prkci|Mfn1|Plxna2|Ngf|Pdlim5|Dab1|Lrp8|Agrn|Il6|Ywhah|Scarb2|Ssh1|Fbxw8|Mapkapk5|Rac1|Smurf1|Zfp365|Plxna4|Ndnf|Mif|Plxna1|Wnt7a|Ptbp1|Scn1b|Plk5|Cyfip1|Cib1|Eif4g2|Syt17|Inpp5f|Tnfrsf22|Tnfrsf23|Cttn|Nrg1|Katnb1|Ist1|Dnm2|Rab21|Prkcsh|Syt1|Ntm|Mdm2|Llph|Sema7a|Rab11a|Mapk6|Tmem30a|Rhoa|Nckipsd|Fgf13|Flna|Lif|Ddx56|Actr2|Rtn4|Cdkl3|Pafah1b1|Nme1|Nme2|Itga3|Sphk1|Fkbp1b|Itsn2|Ifrd1…	Itpka|Ltk|Sfrp2|Amigo1|Lpar3|Hdac2|Magi2|Ppp1r9a|Met|Sema4f|Dguok|Mgll|Camk1|Apoe|Rgma|Iqgap1|Apbb1|Fgfr1|Nrp1|Fez1|Dixdc1|Neo1|Bmp5|Mecp2|Bhlhb9|Scarf1|Kif3c|Ptprg|Nfatc4|Sdc2|Kalrn|Robo2
GO:0044419	interspecies interaction between organisms	99/3395	350/23577	9.92699e-12	5.96522e-10	Psmc3|Vps18|Bcl2l1|Chmp4b|Slpi|Zbp1|Chmp4c|Adar|Fuca2|Vta1|Gbp3|Gbp2|Vcp|Creb3|Trim32|Isg15|Cxcl1|Oasl1|Oas1a|Denr|Cav2|Zc3hav1|Pcbp1|Gapdh|Chmp2a|Ceacam1|Ptbp1|Tsg101|Pias4|Uvrag|Trim6|Ifitm3|Fcer2a|Bst2|Ist1|Icam1|Zfp809|Smarca4|Tirap|Pml|Anxa2|Plscr1|Hyal2|Gpx1|Pdcd6ip|Mid2|Stat1|Hspd1|Thoc5|Ppia|Il12b|Irgm1|Sqstm1|Rad50|Trim11|Trp53|Pfn1|Ccl2|Chmp6|P4hb|Rsad2|Ccnk|Atg16l1|Exoc2|F2rl1|Pde12|Ri…	Eif2ak4|Hist2h2be|Arg1|Fv1|Cd36|Ncf1|Apoe|Insr|Mecp2|Ace2|Inpp5k|Mbl1|Pi4ka|Npc1
GO:0009124	nucleoside monophosphate biosynthetic process	36/3395	77/23577	1.10198e-11	6.5557e-10	Adss|Bcl2l1|Atp5e|Gmps|Cox5b|Atp5f1|Ampd2|Vcp|Ak2|Atp5k|Atp6v0a2|Atp5j2|Slc25a13|Ampd3|Aldoa|Dctd|Atp5l|Pkm|Atp5b|Shmt1|Atic|Atp5g1|Atp6v0a1|Myc|Cyc1|Adsl|Atp5g2|Umps|Atp5o|Uck2|Atp5c1|Ak1|Atp5g3	Taz|Prps2|Flcn
GO:0001667	ameboidal-type cell migration	98/3395	346/23577	1.15935e-11	6.82869e-10	Prr5l|Spred1|Thbs1|Src|Tgfb2|Lama5|Schip1|Pdcd10|Pip5k1a|Cap1|Phactr4|Wasf2|Epha2|Sema3c|Anxa3|Coro1c|Pxn|Ptpn11|Serpine1|Gna12|Rac1|Tacstd2|Atoh8|Wnt7a|Strap|Ceacam1|Cib1|Adam8|Arhgef7|Adam9|Gipc1|Nup93|Marveld3|Bcar1|Mmp12|Pml|Rab11a|Ctsh|Hyal2|Hyal1|Gpx1|Rhoa|Ptpn23|Tgfbr2|Atp5b|Timp1|Prkx|Cd63|Rtn4|Sparc|Pfn1|Pafah1b1|Itga3|Itgb4|Hif1a|Akt1|Itga2|Gdnf|Fn1|Ptp4a3|Eppk1|Myh9|Sh3bp1|Pdgfb|Acvr1b…	Plekhg5|Kdr|P2rx4|Ephb4|Pbld1|Met|Apoe|Nr2f2|Mesp1|Mesp2|Fgfr1|Nrp1|Efnb1|Hdac5|Ptprg|Tbx1|Ccr6|Ptprm|Fgf1
GO:0010564	regulation of cell cycle process	133/3395	526/23577	2.16284e-11	1.26144e-09	Hnrnpu|Csnk2a1|Kif3b|Chmp4b|Rae1|Pkia|Chmp4c|Zc3h12d|Gpsm2|Camk2d|Sh3glb1|Ctgf|Cdkn2b|Plk3|Rcc1|Wnt4|Cdc42|Pdpn|Dbf4|Rint1|Ywhah|Rnf4|Epgn|Ereg|Cdc7|Chek2|Ranbp2|Znhit1|Mif|Dctn1|Tgfa|Bid|Phb2|Chmp2a|Plk5|Nup62|Uvrag|Anapc15|Rrp8|Usp47|Dcun1d3|Bub3|Ccnd1|Mcph1|Tnks|Gipc1|Chordc1|Pin1|Mdm2|Pml|Rab11a|Rps27l|Poc1a|Parp3|Rassf1|Hyal1|Rhoa|Cdc25a|Dync1li1|Pdcd6ip|Cul4b|Lif|Ccng1|Trp53|Mybbp1a|Myo19|C…	Dgkz|Esr1|Cdc14a|Syf2|Mlxipl|Met|Cdkn1b|Numa1|Fgfr2|Insr|Fgfr1|Cradd|Zw10|Mdm1|Ctdsp2|Stag2|Mecp2|Foxo4|Txlng|Flcn|Ctdsp1|Axin2|Ube2e2|App|Pkd1|Cul9|Msh2|Cdk2ap2
GO:0022904	respiratory electron transport chain	36/3395	79/23577	2.79213e-11	1.61266e-09	Mtch2|Cox5b|Ndufb6|Uqcrh|Sdhb|Cox6a1|Slc25a13|Ndufa5|Cycs|Bid|Coq7|Ndufa12|Sdhd|Cox5a|Uqcrc1|Uqcr10|Uqcrq|Mybbp1a|Uqcrb|Ndufs6|Cox7c|Ndufb9|Cyc1|Sco2|Sod2|Ndufa7|Ndufv2|Cox8a|Ndufa8	Pink1|Cox6a2|Taz|Mecp2|Polg2|D2hgdh|Slc1a3
GO:0034332	adherens junction organization	39/3395	90/23577	2.86656e-11	1.63973e-09	Ptprj|Src|S100a10|Pip5k1a|Wnt4|Cdc42|Coro1c|Pxn|Lims1|Rac1|Cttn|Arhgef7|Zfp703|Ptpn23|Arhgap6|Actn1|Dsp|Itga2|Vcl|Fermt2|Ajuba|Clasp1|Pkp2|Ppm1f|Phldb2|Pdpk1|Vegfa|Efna5|Smad7|Rhod|Cfl1|Pten|Itgav	Ptprk|Col16a1|Kdr|Iqgap1|Nrp1|Mtss1
GO:0009156	ribonucleoside monophosphate biosynthetic process	34/3395	72/23577	2.89743e-11	1.6416e-09	Adss|Bcl2l1|Atp5e|Gmps|Cox5b|Atp5f1|Ampd2|Vcp|Ak2|Atp5k|Atp6v0a2|Atp5j2|Slc25a13|Ampd3|Aldoa|Atp5l|Pkm|Atp5b|Atic|Atp5g1|Atp6v0a1|Myc|Cyc1|Adsl|Atp5g2|Umps|Atp5o|Uck2|Atp5c1|Ak1|Atp5g3	Taz|Prps2|Flcn
GO:0033157	regulation of intracellular protein transport	103/3395	376/23577	3.04604e-11	1.70952e-09	Prr5l|Chp1|Rbck1|Tm9sf4|Sulf2|Rab23|Ptpn14|Pkia|Wwtr1|Pdcd10|Ube2d3|Sh3glb1|Ube2j1|Ddx58|Creb3|Ugcg|Faf1|Prdx1|Plk3|Sfn|Cdc42|Il6|Ptpn11|Ube2g2|Ceacam1|Psmd8|Pdcd5|Nup62|Cib1|Tlr3|Wdr75|Nup93|Nol3|Cyld|Rhou|Keap1|Ei24|Mdm2|Uaca|Tmem30a|Hyal2|Emd|Flna|Psmd10|Thoc5|Fbxw11|Ppp2ca|Ywhae|Myo1c|Ccl2|Npepps|Arpc2|Kat2a|Slc9a3r1|Sphk1|Nfkbia|Ppm1a|Akap5|Rnf31|Nupl1|Ipo5|Parp10|Rangap1|Ube2l3|Parl|Riok2|P…	Atg13|Sfrp2|Pink1|Cd36|Sppl3|Pbld1|Derl3|Camk1|C2cd5|Pik3r2|Mbtps1|Ank3|Eda|Fzd7|Srebf1|Vamp2|Inpp5k|Thra|Axin2|Zbed3|Bnip3l|Pkd1|Ppm1b|Bambi|Sufu|Hnmt
GO:0052548	regulation of endopeptidase activity	82/3395	276/23577	4.06537e-11	2.26027e-09	Mtch2|Thbs1|Csnk2a1|Src|Efna3|F3|Perp|Cyr61|Bcl10|Vcp|Ctgf|Nrd1|Sfn|Tnfrsf1b|Mical1|Il6|Htt|Serpine1|Ints1|Cycs|Bid|Gapdh|Plaur|Pdcd5|Bax|Picalm|Usp47|Mgmt|Timp3|Apaf1|Ndufa13|Nol3|Pawr|Mdm2|Cryab|Pml|Uaca|Rps27l|Gpx1|Rhoa|Timp1|Stat1|Hspd1|Ppp2ca|Casp8|Fnip1|Wnt9a|Psme3|Timp2|Epha4|Psma3|Akt1|Serpinb6b|Serpinb6a|Prelid1|Cast|Cideb|Myc|Mkl1|Il24|Senp1|Ppm1f|Fetub|Pak2|Pdcd2|Bak1|Ptgs2|Psmb8|Vegfa…	Cst8|Cst13|Sfrp2|Map3k5|Reck|Arrb1|Cradd|Arrb2|Dapk1|Mtch1
GO:0031589	cell-substrate adhesion	87/3395	300/23577	4.27797e-11	2.35645e-09	Ptprj|Hsd17b12|Thbs1|Src|Lama5|Fndc3b|Adam15|S100a10|Pip5k1a|Cyr61|Ctgf|Wnt4|Pdpn|Vamp3|Bst1|Coro1c|Pxn|Lims1|Serpine1|Rac1|Zyx|Ndnf|Tacstd2|Myadm|Actn4|Cib1|Akip1|Adam8|Cttn|Arhgef7|Adam9|Bcar1|Dnm2|Pik3cb|Rhoa|Flna|Prkx|Cd63|Arhgap6|Crk|Itga3|Arpc2|Unc13d|Itgb4|Lamb1|Actn1|Net1|Gcnt2|Itga2|Plau|Fermt2|Ajuba|Fn1|Emp2|Clasp1|Ppm1f|Ephb3|Ccdc80|Phldb2|Tnfrsf12a|Pdpk1|Ddr1|Lamc1|Srf|Vegfa|Efna5|Rho…	Tmem8b|Ptprk|Col16a1|Cd36|Kdr|Antxr1|Iqgap1|Nrp1|Smad6|Eda|Fzd7|Rac3|Itga1|Vwa2
GO:0043161	proteasome-mediated ubiquitin-dependent protein catabolic process	94/3395	334/23577	4.45404e-11	2.43092e-09	Psmc3|Abtb2|Nsfl1c|Rbck1|Wwtr1|Gba|Psmd4|Psma5|Ube2d3|Sdcbp|Ube2j1|Wwp1|Vcp|Plaa|Rnf11|Plk3|Rnf19b|Fbxo6|Ankib1|Psmc2|Maea|Rnf4|Wfs1|Zfand2a|Gna12|Smurf1|Ube2g2|Usp5|Hspbp1|Cdc34|Rnf126|Psmc4|Psmd8|Rnf121|Kctd13|Erlin2|Rnf122|Ppp2cb|Dda1|Gipc1|N4bp1|Psmd7|Keap1|Mdm2|Pml|Arih1|Rnf111|Smarcc1|Psmd10|Fbxw11|Psmb3|Psmc5|Psmd12|Csnk1d|Psmc1|Psmd1|Akt1|Taf9|Plk2|Psmd6|Psmc6|Psmb5|Clu|Rnf19a|Derl1|Kctd1…	Ubr1|Ddrgk1|Rnf114|Hectd3|Rmnd5a|Derl3|Abtb1|Crbn|Arrb1|Fbxo9|Ubqln2|Rnf145|Gid4|Arrb2|Spop|Rnf125
GO:0010821	regulation of mitochondrion organization	64/3395	195/23577	5.64804e-11	3.05456e-09	Bcl2l1|Mfn1|Lmna|Gba|Mllt11|Ube2d3|Sh3glb1|Ugcg|Mfn2|Slc35f6|Htt|Smurf1|Bid|Plaur|Psmd8|Pdcd5|Bax|Tmem135|Cttn|Wdr75|Nol3|Rhou|Gpx1|Stat2|Slc25a5|Psmd10|Vdac1|Trp53|Myo19|Lig3|Npepps|Kat2a|Hif1a|Siva1|Inf2|Akt1|Prelid1|Ppif|Rnf31|Cideb|Ube2l3|Dnm1l|Parl|Bak1|Wdr46|Ablim3|Pmaip1|Fas|March5|Psmb7	Atg13|Bmf|Pink1|Kdr|Bnip3|Vps13c|Flcn|Srebf1|Arrb2|Zbed3|Ddhd1|Bnip3l|Bik|Hnmt
GO:0045786	negative regulation of cell cycle	112/3395	425/23577	5.77729e-11	3.09631e-09	Thbs1|Wdr76|Bcl2l1|Tgfb2|Chmp4c|Irf6|Ints3|Zc3h12d|Lats1|Trp53inp1|Cdkn2b|Plk3|Rint1|Cgref1|Chek2|Ptpn11|Znhit1|Dna2|Zwint|Gadd45a|Mif|Chmp2a|Tsg101|Dot1l|Anapc15|Rrp8|Usp47|Dcun1d3|Bub3|Ccnd1|Mcph1|Tnks|Casp3|Babam1|Sin3b|Nabp1|Tbrg1|Hinfp|Mdm2|Pml|Rps27l|Rassf1|Dync1li1|Thoc5|Lif|Spdl1|Ccng1|Il12b|Wnt9a|Trp53|Mybbp1a|Tom1l1|Eme1|Slc9a3r1|Timp2|Ccnk|Nsun2|Cast|Plk2|Cgrrf1|Lats2|Pinx1|Rb1|Myc|Ndr…	Dgkz|Eif2ak4|Esr1|Cdc14a|Npr2|Ptprk|Syf2|Camk2n1|Magi2|Mlxipl|Trrap|Ing4|Cdkn1b|Nr2f2|Apbb1|Nupr1|Fgfr2|Hpgd|Cradd|Hepacam|Zw10|Mdm1|Ctdsp2|Stag2|Foxo4|Rnf167|Trp53i13|Ctdsp1|Jmy|Pkd1|Msh2|Cdk2ap2
GO:1903829	positive regulation of cellular protein localization	103/3395	381/23577	7.01638e-11	3.72683e-09	Prr5l|Rbck1|Tm9sf4|Src|Tgfb2|Sulf2|Prkci|Nmd3|Pdcd10|Cct3|Gpsm2|Ube2d3|Sh3glb1|Ddx58|Ugcg|Plk3|Sesn2|Sfn|Cdc42|Epha2|Arhgef16|Il6|Ssh1|Cct6a|Cav2|Cct7|Ceacam1|Psmd8|Pdcd5|Nup62|Tsg101|Cib1|Nrg1|Tlr3|Wdr75|Nup93|Cyld|Rhou|Cct2|Mdm2|Pml|Uaca|Rab11a|Tmem30a|Pls1|Hyal2|Emd|Flna|Msn|Lif|Cct4|Rtn4|Sqstm1|Wrap53|Ywhae|Myo1c|Ccl2|Itga3|Npepps|Kat7|Arpc2|Kat2a|Sphk1|Ppm1a|Akap5|Akt1|Gnl3|Rnf31|Pinx1|Ipo5|…	Atg13|Cnst|Ddrgk1|Sfrp2|Pink1|Crocc|Sppl3|Camk1|C2cd5|Iqgap1|Numa1|Pik3r2|Ank3|Eda|Vamp2|Zbed3|Bambi|Hnmt
GO:0042176	regulation of protein catabolic process	94/3395	337/23577	7.59611e-11	3.99905e-09	Csnk2a1|Sh3d19|Gba|Lats1|Sdcbp|Ube2j1|Vcp|Rgp1|Trim32|Faf1|Nrd1|Plk3|Rnf19b|Cdc42|Tnfrsf1b|Mad2l2|Ankib1|Gja1|Chek2|Zfand2a|Gna12|Smurf1|Tmf1|Ube2g2|Usp5|Hspbp1|Adam8|Cd81|Timp3|Adam9|Nrg1|Ndufa13|Dda1|Gipc1|N4bp1|Sf3b3|Tmtc3|Pin1|Mdm2|Pml|Arih1|Anxa2|Gpx1|Smarcc1|Timp1|Cul4b|Flna|Msn|Psmd10|Ppp2ca|Osbpl7|Psmd3|Psme3|Nsf|Timp2|Csnk1d|Odc1|Epha4|Serpine2|Psmd1|Akt1|Taf9|Plk2|Psme1|Psme2|Clu|Rnf19a…	Ddrgk1|Rnf114|Rpl5|Derl3|Apoe|Rgma|Ubqln2|Rilp|Lpcat1|Kcne2|Pkd1|Crebrf|Rnf125|Stx5a|Sufu
GO:0006119	oxidative phosphorylation	36/3395	82/23577	1.04257e-10	5.44055e-09	Mtch2|Cox5b|Ndufb6|Vcp|Uqcrh|Cox6a1|Cycs|Bid|Coq7|Ndufa12|Sdhd|Cox5a|Rhoa|Uqcrc1|Atp7a|Uqcr10|Uqcrq|Uqcrb|Ndufs6|Cox7c|Ppif|Pde12|Ndufb9|Myc|Cyc1|Ndufa7|Ndufv2|Cox8a|Ndufa8	Pink1|Mlxipl|Cox6a2|Taz|Mecp2|Cox7a2l|Msh2
GO:0051098	regulation of binding	98/3395	359/23577	1.1279e-10	5.83466e-09	Hipk3|Ckmt1|B2m|Id1|Mapre1|Src|Tgfb2|Slpi|Nmd3|Adam15|Pygo2|S100a10|Ngf|Ncbp1|Zfp593|Cdc42|Mad2l2|Eno1|Agrn|Mapre3|Eif2b4|Eif2b1|Ran|Fam220a|Cald1|Plaur|Bax|Dot1l|Trim6|Taf10|Eif3c|Arhgef7|Tnks|Hmox1|Cyld|Zfpm1|Pin1|Smarca4|Tirap|Ubash3b|Anxa2|Plscr1|Lif|Crk|Traf4|Lgals9|Nme1|Kat2a|Epha4|Eif2s1|Calm1|Gtpbp4|Habp4|Per2|Plk2|Itga2|Pinx1|Rb1|Ralb|Stk3|Derl1|Myc|Eif3d|Pdgfb|Eif4g1|Dtx3l|Bak1|Brd4|Flo…	Ddrgk1|Stk4|Hdac2|Cd36|Sppl3|Pon1|Met|Ephb6|Crbn|Camk1|Apoe|Ruvbl2|Rgma|Arrb1|Aplp2|Ccpg1|Mecp2|Arrb2|Hdac5|Nfatc4|App|Pkd1|Bambi
GO:0052547	regulation of peptidase activity	100/3395	369/23577	1.14027e-10	5.8478e-09	Mtch2|Thbs1|Csnk2a1|Src|R3hdml|Slpi|Efna3|Ecm1|Ngf|F3|Perp|Cyr61|Bcl10|Vcp|Ctgf|Nrd1|Sfn|Tnfrsf1b|Mical1|Il6|Htt|Serpine1|Ints1|Cycs|Bid|Gapdh|Pbp2|Cstb|Plaur|Pdcd5|Bax|Picalm|Usp47|Mgmt|Timp3|Apaf1|Ndufa13|Nol3|Kars|Pawr|Mdm2|Cryab|Pml|Uaca|Rps27l|Cd109|Ctsh|Gpx1|Rhoa|Timp1|Stat1|Hspd1|Ppp2ca|Casp8|Fnip1|Wnt9a|Psme3|Timp2|Epha4|Serpine2|Psma3|Akt1|Serpinb6b|Serpinb6a|Prelid1|Cast|Cideb|Serpinb2|…	Ddrgk1|Cst8|Cst13|Sfrp2|Map3k5|Reck|Antxr1|Arrb1|Cradd|Arrb2|Dapk1|Itih1|Serpind1|App|Mtch1
GO:0001836	release of cytochrome c from mitochondria	30/3395	61/23577	1.17575e-10	5.97826e-09	Bcl2l1|Lmna|Mllt11|Sfn|Bid|Plaur|Timm50|Pdcd5|Bax|Nol3|Gpx1|Atp7a|Psmd10|Trp53|Akt1|Prelid1|Ppif|Cideb|Dnm1l|Parl|Sod2|Bak1|Pmaip1|Fas	Bmf|Pink1|Bnip3|Bcl2a1a|Arrb2|Bik
GO:0010256	endomembrane system organization	91/3395	325/23577	1.21726e-10	6.13685e-09	Vps18|Tmem127|Nsfl1c|Chmp4b|Tgfb2|Arfgef2|Pdcd10|Lmna|Sh3glb1|Plk3|Cdc42|Agrn|Htt|Stx18|Tmed5|Fbxw8|P2rx7|Atp2a2|Cav2|Wasl|Reep3|Snx10|Dctn1|Sec61a1|Tmem43|Tmf1|Jagn1|Chmp2a|Ehd2|Bloc1s3|Ptbp1|Rab30|Fam160a2|Arhgef7|Nup93|Dnm2|Rnf26|Rab11a|Plscr1|Nbeal2|Vcpip1|Rtn4|Sqstm1|Pafah1b1|Myo18a|Vmp1|Cltc|Rab5c|Syngr2|Ptprn|Nploc4|Csnk1d|Serpine2|Mpp5|Trip11|Akt1|Tmed9|Clu|Ywhaz|Ndrg1|Asap1|Tram2|Micall1…	Rab33b|Hace1|Baiap2l1|Vps33b|Use1|Ankle1|Ank3|Zw10|Rilp|Mtss1|Sun2|Dnajc28|Tor1aip1|Stx5a
GO:0051129	negative regulation of cellular component organization	155/3395	656/23577	1.24771e-10	6.23749e-09	Nat10|Hnrnpu|B2m|Id1|Bcl2l1|Mapre1|Chmp4b|Src|Pmepa1|Mfn1|Lmna|Gba|Capza1|Sdcbp|Dab1|Wasf2|Capzb|Exosc10|Dffa|Slc35f6|Ywhah|Cxcl10|Coro1c|Capza2|Zfp365|Mtpn|Tacstd2|Myadm|Chmp2a|Cnn2|Actn4|Cib1|Picalm|Anapc15|Inpp5f|Bub3|Tnfrsf22|Tnfrsf23|Ckap2|Eif4ebp1|Tnks|Katnb1|Nol3|Bcar1|Mtmr2|Dnmt1|Dnm2|Prkcsh|Ntm|Mdm2|Cryab|Scamp5|Pml|Tpm1|Gpx1|Rhoa|Dync1li1|Vill|Slc25a5|Fgf13|Flna|Psmd10|Shroom2|Arhgap6|S…	Esr1|Hdac2|Pink1|Espn|Arhgap24|Ppp1r9a|Met|Sema4f|Dguok|Antxr1|Crbn|Apoe|Rgma|Fgfr2|Bnip3|Nrp1|Fez1|Rab3ip|Zw10|Neo1|Smad6|Mdm1|Tbc1d30|Mecp2|Ubqln2|Flcn|Arrb2|Inpp5k|Unc119|Mllt6|Thra|Ptprg|Nfatc4|Phf1|Kdm4b|Msh2
GO:0042326	negative regulation of phosphorylation	116/3395	451/23577	1.34692e-10	6.67734e-09	Mtch2|Ptprj|Prr5l|Hipk3|Hnrnpu|Spred1|Chp1|Flrt3|Pmepa1|Pkia|Wwtr1|Gba|Adar|Cdc42se1|Lats1|Bag1|Dnaja1|Shb|Cdkn2b|Mical1|Il6|Coro1c|Dynll1|Ddit4|P2rx7|Prkrip1|Lrrc4|Gadd45a|Gprc5a|Strap|Wnk1|Myadm|Ceacam1|Midn|Akt1s1|Nup62|Bax|Tsg101|Cib1|Mvp|Inpp5f|Pwp1|Dusp8|Timp3|Casp3|Dusp6|Marveld3|Chordc1|Pin1|Ubash3b|Cd109|Ibtk|Dusp7|Cish|Hyal2|Rhoa|Prkar2a|Psmd10|Lif|Ppp2ca|Pafah1b1|Cox11|Dusp3|Slc9a3r1|C…	Sfrp2|Camk2n1|Mlxipl|Pbld1|Met|Cdkn1b|Apoe|Nr2f2|Arrb1|Insr|Snx25|Pik3r2|Pard3|Smad6|Ctdsp2|Rps6ka6|Ace2|Flcn|Gps2|Arrb2|Inpp5k|Ppp1r1b|Ctdsp1|Zbed3|Pde4d|Deptor|Ppp1r1a
GO:0010563	negative regulation of phosphorus metabolic process	141/3395	583/23577	1.59343e-10	7.76991e-09	Mtch2|Ptprj|Prr5l|Hipk3|Hnrnpu|Spred1|Chp1|Flrt3|Tgfb2|Pmepa1|Pkia|Wwtr1|Gba|Adar|Cdc42se1|Lats1|Bag1|Dnaja1|Shb|Cdkn2b|Cda|Mical1|Il6|Coro1c|Dynll1|Ddit4|P2rx7|Prkrip1|Pdgfa|Lrrc4|Gadd45a|Gprc5a|Strap|Wnk1|Myadm|Ceacam1|Midn|Akt1s1|Nup62|Bax|Tsg101|Cib1|Mvp|Inpp5f|Pwp1|Dusp8|Timp3|Casp3|Sh2d4a|Dusp6|Marveld3|Chordc1|Pin1|Ubash3b|Cd109|Ibtk|Dusp7|Cish|Hyal2|Rhoa|Prkar2a|Psmd10|Lif|Ppp2ca|Trp53|Pa…	Cnst|Pcif1|Sfrp2|Fkbp15|Camk2n1|Mlxipl|Pbld1|Met|Cdkn1b|Apoe|Nr2f2|Iqgap1|Sytl2|Arrb1|Nucb2|Insr|Snx25|Pik3r2|Slc27a1|Pard3|Smad6|Ctdsp2|Dlg3|Rps6ka6|Ace2|Flcn|Gps2|Arrb2|Inpp5k|Ppp1r1b|Ctdsp1|Lpcat1|Zbed3|Cmya5|Pde4d|Deptor|Ppp1r1a|Gabbr1
GO:0045936	negative regulation of phosphate metabolic process	141/3395	583/23577	1.59343e-10	7.76991e-09	Mtch2|Ptprj|Prr5l|Hipk3|Hnrnpu|Spred1|Chp1|Flrt3|Tgfb2|Pmepa1|Pkia|Wwtr1|Gba|Adar|Cdc42se1|Lats1|Bag1|Dnaja1|Shb|Cdkn2b|Cda|Mical1|Il6|Coro1c|Dynll1|Ddit4|P2rx7|Prkrip1|Pdgfa|Lrrc4|Gadd45a|Gprc5a|Strap|Wnk1|Myadm|Ceacam1|Midn|Akt1s1|Nup62|Bax|Tsg101|Cib1|Mvp|Inpp5f|Pwp1|Dusp8|Timp3|Casp3|Sh2d4a|Dusp6|Marveld3|Chordc1|Pin1|Ubash3b|Cd109|Ibtk|Dusp7|Cish|Hyal2|Rhoa|Prkar2a|Psmd10|Lif|Ppp2ca|Trp53|Pa…	Cnst|Pcif1|Sfrp2|Fkbp15|Camk2n1|Mlxipl|Pbld1|Met|Cdkn1b|Apoe|Nr2f2|Iqgap1|Sytl2|Arrb1|Nucb2|Insr|Snx25|Pik3r2|Slc27a1|Pard3|Smad6|Ctdsp2|Dlg3|Rps6ka6|Ace2|Flcn|Gps2|Arrb2|Inpp5k|Ppp1r1b|Ctdsp1|Lpcat1|Zbed3|Cmya5|Pde4d|Deptor|Ppp1r1a|Gabbr1
GO:0006839	mitochondrial transport	75/3395	250/23577	1.65533e-10	8.00612e-09	Mtch2|Bcl2l1|Eya2|Mtx1|Cox5b|Slc25a24|Ube2d3|Sh3glb1|Ugcg|Slc9a1|Mfn2|Slc35f6|Grpel1|Htt|Slc25a13|Bid|Tomm40|Timm50|Psmd8|Pdcd5|Bax|Timm13|Ucp2|Slc25a22|Slc25a3|Slc25a4|Ndufa13|Wdr75|Nol3|Rhou|Slc25a5|Timm8a1|Hspd1|Trp53|Npepps|Kat2a|Slc25a39|Nptx1|Siva1|Mrs2|Slc25a48|Ppif|Timm23|Rnf31|Ywhaz|Cyc1|Slc25a17|Samm50|Pam16|Ube2l3|Parl|Timm17a|Atp5o|Mpc1|Bak1|Wdr46|Kif5b|Ablim3|Pmaip1|Tomm40l|Pmpca|Dnl…	Atg13|Pink1|Slc25a16|Bnip3|Srebf1|Zbed3|Bnip3l|Slc1a3|Hnmt
GO:0048729	tissue morphogenesis	151/3395	637/23577	1.6923e-10	8.11896e-09	Ctnnd1|Lin7c|Flrt3|Src|Tgfb2|Ncoa3|Rab23|Lama5|Pdcd10|Tmem79|Sec24b|Hs2st1|Cyr61|Bcl10|B4galt1|Tnc|Phactr4|Grhl3|Wnt4|Cdc42|Luzp1|Epha2|Pdpn|Sema3c|Il6|Htt|Wdr1|Areg|Cxcl10|Shroom3|Gja1|Pxn|Pdgfa|Rac1|Exoc4|Tacstd2|Plxna1|Wnt7a|Phb2|Zfp568|Coq7|Txnrd1|Adam8|Col4a1|Apaf1|Gatad2a|Zfpm1|Tmtc3|Mmp12|Smarca4|St14|Mdm2|Pml|Tpm1|Ctsh|Rhoa|Tgfbr2|Flna|Prkx|Msn|Atp7a|Lif|Ccm2|Ppp3r1|Casp8|Pfn1|Pafah1b1|Ka…	Jag1|Stk4|Frem2|Sfrp2|Esr1|Sema4c|Cited2|Mllt3|Ift172|Cc2d2a|Kdr|Arhgap24|Met|Rgma|Mesp1|Mesp2|C2cd3|Fgfr2|Fgfr1|Nrp1|Pard3|Bmp5|Med12|Dlg3|Dvl2|Hdac5|Eya1|Nfatc4|Mtss1|Vdr|Tbx1|Etv5|Pkd1|Fgf1|Slc12a2|Sufu
GO:0006403	RNA localization	60/3395	182/23577	1.81725e-10	8.64868e-09	Hnrnpu|Eif6|Rrs1|Rae1|Eif5a2|Nmd3|Cct3|Smg5|Ltv1|Nol6|Ncbp1|Khdrbs1|Zfp593|Exosc10|Nupl2|Htt|Sdad1|Ranbp2|Ran|Cct6a|Pom121|Cct7|Shq1|Sec13|Fbl|Nup62|Nup98|Nup37|Tnks|Abce1|Ddx39|Nup93|Ddx19a|Mthfsd|Cct2|Snupn|Thoc5|Cct4|Nhp2|Nop58|Wrap53|Myo1c|Alyref|Nup153|Bicd2|Nupl1|Poldip3|Aaas|Zfp385a|Ranbp1|Cct8|Qk|Riok2|Thoc6|Flot1|Xpo5	Ruvbl2|Xpot|Ncbp2|Gle1
GO:0034333	adherens junction assembly	34/3395	76/23577	1.83326e-10	8.6556e-09	Ptprj|Src|S100a10|Pip5k1a|Wnt4|Coro1c|Pxn|Lims1|Rac1|Cttn|Arhgef7|Zfp703|Arhgap6|Actn1|Itga2|Vcl|Fermt2|Ajuba|Clasp1|Ppm1f|Phldb2|Pdpk1|Vegfa|Efna5|Smad7|Rhod|Cfl1|Pten|Itgav	Ptprk|Col16a1|Kdr|Iqgap1|Nrp1
GO:0009127	purine nucleoside monophosphate biosynthetic process	32/3395	69/23577	1.98276e-10	9.21519e-09	Adss|Bcl2l1|Atp5e|Gmps|Cox5b|Atp5f1|Ampd2|Vcp|Ak2|Atp5k|Atp6v0a2|Atp5j2|Slc25a13|Ampd3|Aldoa|Atp5l|Pkm|Atp5b|Atic|Atp5g1|Atp6v0a1|Myc|Cyc1|Adsl|Atp5g2|Atp5o|Atp5c1|Ak1|Atp5g3	Taz|Prps2|Flcn
GO:0009168	purine ribonucleoside monophosphate biosynthetic process	32/3395	69/23577	1.98276e-10	9.21519e-09	Adss|Bcl2l1|Atp5e|Gmps|Cox5b|Atp5f1|Ampd2|Vcp|Ak2|Atp5k|Atp6v0a2|Atp5j2|Slc25a13|Ampd3|Aldoa|Atp5l|Pkm|Atp5b|Atic|Atp5g1|Atp6v0a1|Myc|Cyc1|Adsl|Atp5g2|Atp5o|Atp5c1|Ak1|Atp5g3	Taz|Prps2|Flcn
GO:0031400	negative regulation of protein modification process	135/3395	553/23577	2.01373e-10	9.28658e-09	Ptprj|Prr5l|Hipk3|Spred1|Chp1|Flrt3|Pmepa1|Pkia|Wwtr1|Gba|Adar|Cdc42se1|Lats1|Pias3|Bag1|Dnaja1|Shb|Mad2l2|Isg15|Mical1|Il6|Coro1c|Ddit4|P2rx7|Prkrip1|Lrrc4|Gadd45a|Gprc5a|Strap|Myadm|Ceacam1|Pnkp|Akt1s1|Nup62|Bax|Tsg101|Cib1|Mvp|Inpp5f|Pwp1|Dusp8|Timp3|Casp3|Dusp6|N4bp1|Marveld3|Chordc1|Pin1|Dnmt1|Ubash3b|Pml|Cd109|Ibtk|Dusp7|Cish|Hyal2|Usp4|Prkar2a|G6pdx|Psmd10|Lif|Ppp2ca|Pafah1b1|Ywhae|Dusp3|S…	Sfrp2|Tmem59|Hdac2|Camk2n1|Rpl5|Mlxipl|Pbld1|Fry|Met|Cdkn1b|Apoe|Nr2f2|Arrb1|Insr|Snx25|Pik3r2|Pard3|Smad6|Ctdsp2|Mecp2|Rps6ka6|Bex4|Ace2|Flcn|Gps2|Arrb2|Inpp5k|Mllt6|Ppp1r1b|Ctdsp1|Zbed3|Cmya5|Pde4d|Deptor|Ppp1r1a|Phf1|Kdm4b|Sufu
GO:0097435	supramolecular fiber organization	141/3395	586/23577	2.32227e-10	1.06271e-08	Chp1|Dstn|Id1|Mapre1|Src|Tgfb2|Prkci|Ankrd23|Tpm3|S100a10|Lats1|Capza1|Tpm2|Ctgf|Plk3|Cap1|Wasf2|Marcks|Wnt4|Cdc42|Capzb|Mad2l2|Mical1|Wdr1|Slain2|Ssh1|Pxn|Arpc3|Rac1|Arpc1b|Capza2|Wasl|Cald1|Mtpn|Zyx|Arhgef5|Tacstd2|Dctn1|Ghrl|Arpc4|Myadm|Actn4|Mybpc2|Mef2a|Cyfip1|Cib1|Kctd13|Cttn|Ckap2|Fat1|Tpm4|Katnb1|Bcar1|Spire2|Pawr|Icam1|Mdm2|Cryab|Rab11a|Anxa2|Tpm1|Pls1|Rhoa|Vill|Shroom4|Fgf13|Flna|Pls3|A…	Sfrp2|Hdac2|Espn|Cd36|Ift172|Baiap2l1|Fry|Ppp1r9a|Met|Cdkn1b|Apoe|Vps33b|Arrb1|Numa1|Pik3r2|Tppp3|Nrp1|Mecp2|Inpp5k|Dst|Tppp|Jmy|Mtss1|Klhl24|App|Cdc42ep3
GO:0006470	protein dephosphorylation	68/3395	220/23577	2.81722e-10	1.27936e-08	Ptpmt1|Ptprj|Eya2|Ptpn14|Gba|Ptp4a2|Eya3|Htt|Ssh1|Ptpn11|Fam220a|Timm50|Dusp8|Ppp2cb|Dusp6|Pawr|Slc39a10|Pin1|Ubash3b|Dusp7|Cdc25a|Ptpn23|Ppp3r1|Fbxw11|Ppp2ca|Ywhae|Dusp14|Ppm1d|Mtmr4|Dusp3|Ptprn|Fkbp1b|Acp1|Ppm1a|Ptpn21|Ptprn2|Ptpdc1|Dusp13|Ppp2r2a|Ptp4a3|Ppp1r15b|Ppm1f|Rcan1|Ppp1r11|Ppp2r5d|Ptpn2|Ppp1ca|Pten|Ppp6c	Ptpra|Ppm1l|Cdc14a|Ptprk|Pink1|Magi2|Sppl3|Ppm1k|Ctdsp2|Ppm1m|Ppp1r1b|Ctdsp1|Eya1|Cmya5|Dusp28|Itga1|Ptprg|Ptprm|Ppm1b
GO:0071363	cellular response to growth factor stimulus	136/3395	561/23577	2.84632e-10	1.28279e-08	Thbs1|Ehd4|Flrt3|Id1|Src|Tgfb2|Sulf2|Pmepa1|Slc33a1|Shc1|Ngf|Cyr61|Sdcbp|Ctgf|Cdkn2b|Wnt4|Il6|Ddit4|Rab35|Pxn|Ptpn11|Serpine1|Smurf1|Cav2|Zyx|Strap|Fstl3|Eid2|Plk5|Pdcd5|Akt1s1|Ndn|Cyfip1|Cib1|Adam9|Zfp703|Casp3|Apaf1|Gdf15|Gipc1|Dusp6|Bcar1|Pin1|Dnmt1|Dnm2|Pml|Rnf111|Usp15|Cd109|Hyal2|Hyal1|Mars|Dync1li1|Tgfbr2|Emd|Cd63|Atp7a|Sparc|Fam83g|Trp53|Crk|Myo1c|Ccl2|Mtmr4|Tob1|Itga3|Arpc2|Ube2o|Snx6|Pp…	Kif16b|Gdf5|Smad9|Sfrp2|Sort1|Cited2|Ptprk|Magi2|Kdr|Bmp3|Fgfrl1|Pbld1|Rgma|Iqgap1|Numa1|Fgfr2|Insr|Fgfr1|Snx25|Ing2|Hpgd|Gdf1|Nrp1|Neo1|Smad6|Bmp5|Slc9a6|Bex1|Flcn|Arrb2|Inpp5k|Fut8|Tbx1|Rgmb|Bambi|Nrep|Fgf1|Fbn2|Vegfb
GO:0051656	establishment of organelle localization	105/3395	400/23577	2.90898e-10	1.30116e-08	Hnrnpu|Snap23|Bcl2l1|Chmp4b|Eif6|Rrs1|Chmp4c|Nmd3|Pdcd10|Stx11|Adora3|Ltv1|Gpsm2|Sytl1|Zfp593|Cdc42|Kif1b|Htt|Sdad1|P2rx7|Atp2a2|Ran|Wasl|Exoc4|Dctn1|Copg1|Chmp2a|Bloc1s3|Actn4|Nup62|Cyfip1|Syt17|Il4ra|Syt8|Stxbp2|Mcph1|Hmox1|Abce1|Spire2|Syt1|Rab11a|Dctn2|Sytl5|Il13ra2|Shroom2|Ykt6|Actr2|Spdl1|Snap47|Mis12|Pafah1b1|Myo1c|Myo19|Mreg|Kpnb1|Becn1|Slc9a3r1|Unc13d|Chmp6|Hif1a|Ston2|Bicd2|Mlph|Tmed9|A…	Cdc42bpa|Trim46|Unc13b|Crocc|Pclo|Numa1|Fgfr2|Ankle1|Fez1|Zw10|Cep63|Fyco1|Syp|Mecp2|Vamp2|Kif3c|Eya1|Stard3nl|Sun2|Rab27b
GO:0008637	apoptotic mitochondrial changes	43/3395	112/23577	3.22644e-10	1.42179e-08	Mtch2|Bcl2l1|Eya2|Lmna|Mllt11|Mcl1|Gclm|Sh3glb1|Sfn|Slc35f6|Bid|Plaur|Timm50|Pdcd5|Bax|Ppp2cb|Slc25a4|Nol3|Gpx1|Slc25a5|Atp7a|Psmd10|Hspd1|Trp53|Nptx1|Siva1|Akt1|Prelid1|Ppif|Cideb|Dnm1l|Parl|Sod2|Bak1|Pmaip1|Fas	Bmf|Pink1|Bnip3|Bcl2a1a|Arrb2|Bnip3l|Bik
GO:1901657	glycosyl compound metabolic process	43/3395	112/23577	3.22644e-10	1.42179e-08	Rab23|Mfn1|Gmps|Gba|Ampd2|Gnai3|Fuca2|Mtap|Cmpk1|Ctps|Fuca1|Cda|Txndc9|Akr1b8|Nt5c3|Dera|Ampd3|Cbr4|Aprt|Nt5e|Rhoa|Hprt|Gla|Upp1|Nme1|Atic|Nme2|Mtrr|Mocs2|Nudt18|Umps|Uck2|Nt5c2|Ak1	Dpyd|Ahcyl2|Dguok|Tk2|Prps2|Mbip|Adk|Nme3|Macrod1
GO:0070848	response to growth factor	138/3395	573/23577	3.37734e-10	1.47734e-08	Thbs1|Ehd4|Flrt3|Id1|Src|Tgfb2|Sulf2|Pmepa1|Slc33a1|Shc1|Ngf|Cyr61|Sdcbp|Ctgf|Cdkn2b|Wnt4|Epha2|Il6|Ddit4|Rab35|Pxn|Ptpn11|Serpine1|Smurf1|Cav2|Zyx|Strap|Fstl3|Eid2|Plk5|Pdcd5|Akt1s1|Ndn|Cyfip1|Cib1|Adam9|Zfp703|Casp3|Apaf1|Gdf15|Gipc1|Dusp6|Bcar1|Pin1|Dnmt1|Dnm2|Pml|Rnf111|Usp15|Cd109|Hyal2|Hyal1|Mars|Dync1li1|Tgfbr2|Emd|Cd63|Atp7a|Sparc|Fam83g|Trp53|Crk|Myo1c|Ccl2|Mtmr4|Tob1|Itga3|Arpc2|Ube2o|S…	Kif16b|Gdf5|Smad9|Sfrp2|Sort1|Cited2|Ptprk|Magi2|Kdr|Bmp3|Fgfrl1|Pbld1|Rgma|Iqgap1|Numa1|Fgfr2|Insr|Fgfr1|Snx25|Ing2|Hpgd|Gdf1|Nrp1|Neo1|Smad6|Bmp5|Slc9a6|Bex1|Flcn|Arrb2|Inpp5k|Fut8|Tbx1|Rgmb|Bambi|Nrep|Fgf1|Fbn2|Vegfb
GO:0031334	positive regulation of protein complex assembly	66/3395	212/23577	3.65563e-10	1.5874e-08	Psmc3|Src|Sh3glb1|Vcp|Faf1|Psmc2|Slain2|Arpc3|Rac1|Arpc1b|Wasl|Arhgef5|Dctn1|Arpc4|Bid|Epn1|Psmc4|Bax|Cyfip1|Cttn|Palld|Spire2|Piezo1|Icam1|Rhoa|Msn|Actr2|Fnip1|Trp53|Pfn1|Myo1c|Arpc2|Psmc5|Ahr|Psmc1|Psmc6|Gmfb|Ajuba|Clu|Gtf2f2|Asap1|Cdc42ep1|Eif4g1|Arpc5|Srf|Vegfa|Mpp7|Fosl1|Ppp2r5b|Gda|Fas|Gsn|Arpc5l	Bmf|Esr1|Unc13b|Cd36|Baiap2l1|Met|Cdkn1b|Numa1|Mecp2|Tppp|Jmy|Bik|Cdc42ep3
GO:0007249	I-kappaB kinase/NF-kappaB signaling	69/3395	226/23577	3.79717e-10	1.63164e-08	Rbck1|Ube2v1|Ecm1|Otud7b|Bcl10|Trim32|Faf1|Prdx1|Gja1|Zc3hav1|Tnip3|Irak2|Ltbr|Golt1b|Relb|Nup62|Saa3|Zdhhc13|Tlr3|Ube2n|Hmox1|Nol3|Cyld|Slc44a2|Tirap|Uaca|Rhoa|Shisa5|Flna|Irak1|Eda2r|Tspan6|Psmd10|Mid2|Stat1|Fbxw11|Sqstm1|Casp8|Map3k14|Sphk1|Nfkbia|Ppm1a|Akt1|F2rl1|Plk2|Ajuba|Rnf31|Ripk3|Ndfip2|Tfg|5730559C18Rik|Pdpk1|Ptgs2|Ticam1|Riok3|Malt1|Abl2|Rela|Chuk|Nfkb2|Nek6|Dab2ip	Ddrgk1|Esr1|Pink1|Plekhg5|Cd36|Eda|Ppm1b
GO:0010631	epithelial cell migration	72/3395	240/23577	3.81238e-10	1.63164e-08	Spred1|Thbs1|Src|Tgfb2|Pdcd10|Epha2|Anxa3|Coro1c|Pxn|Ptpn11|Serpine1|Tacstd2|Atoh8|Wnt7a|Strap|Ceacam1|Cib1|Adam8|Adam9|Gipc1|Nup93|Marveld3|Bcar1|Rab11a|Ctsh|Hyal1|Gpx1|Rhoa|Ptpn23|Tgfbr2|Atp5b|Prkx|Cd63|Rtn4|Sparc|Pfn1|Itga3|Hif1a|Akt1|Itga2|Ptp4a3|Eppk1|Myh9|Sh3bp1|Pdgfb|Emp2|Clasp1|Ppm1f|Pdpk1|Ptgs2|Srf|Vegfa|Hbegf|Pten|Dab2ip|Nfe2l2|Itgav	Plekhg5|Kdr|P2rx4|Ephb4|Pbld1|Met|Apoe|Nr2f2|Fgfr1|Nrp1|Hdac5|Ptprg|Ccr6|Ptprm|Fgf1
GO:0007045	cell-substrate adherens junction assembly	31/3395	67/23577	4.08342e-10	1.72285e-08	Ptprj|Src|S100a10|Pip5k1a|Wnt4|Coro1c|Pxn|Lims1|Rac1|Cttn|Arhgef7|Arhgap6|Actn1|Itga2|Fermt2|Ajuba|Clasp1|Ppm1f|Phldb2|Pdpk1|Vegfa|Efna5|Rhod|Cfl1|Pten|Itgav	Ptprk|Col16a1|Kdr|Iqgap1|Nrp1
GO:0048041	focal adhesion assembly	31/3395	67/23577	4.08342e-10	1.72285e-08	Ptprj|Src|S100a10|Pip5k1a|Wnt4|Coro1c|Pxn|Lims1|Rac1|Cttn|Arhgef7|Arhgap6|Actn1|Itga2|Fermt2|Ajuba|Clasp1|Ppm1f|Phldb2|Pdpk1|Vegfa|Efna5|Rhod|Cfl1|Pten|Itgav	Ptprk|Col16a1|Kdr|Iqgap1|Nrp1
GO:0007015	actin filament organization	94/3395	347/23577	4.1846e-10	1.75311e-08	Dstn|Id1|Src|Prkci|Tpm3|S100a10|Lats1|Capza1|Tpm2|Ctgf|Cap1|Wasf2|Marcks|Wnt4|Cdc42|Capzb|Mad2l2|Mical1|Wdr1|Ssh1|Pxn|Arpc3|Rac1|Arpc1b|Capza2|Wasl|Cald1|Mtpn|Zyx|Arhgef5|Tacstd2|Ghrl|Arpc4|Myadm|Actn4|Mybpc2|Cyfip1|Kctd13|Cttn|Fat1|Tpm4|Bcar1|Spire2|Pawr|Icam1|Tpm1|Pls1|Rhoa|Vill|Shroom4|Flna|Pls3|Shroom2|Arhgap6|Actr2|Sh3pxd2b|Gas7|Pfn1|Myo1c|Arpc2|Cfl2|Actn1|F2rl1|Gmfb|Sh3bp1|Cdc42ep1|Twf1|Rnd…	Espn|Baiap2l1|Fry|Ppp1r9a|Met|Arrb1|Pik3r2|Nrp1|Inpp5k|Jmy|Mtss1|Cdc42ep3
GO:0043122	regulation of I-kappaB kinase/NF-kappaB signaling	63/3395	199/23577	4.25634e-10	1.7707e-08	Rbck1|Ube2v1|Ecm1|Otud7b|Trim32|Faf1|Prdx1|Gja1|Zc3hav1|Tnip3|Ltbr|Golt1b|Nup62|Zdhhc13|Tlr3|Ube2n|Hmox1|Nol3|Cyld|Slc44a2|Tirap|Uaca|Rhoa|Shisa5|Flna|Irak1|Eda2r|Tspan6|Psmd10|Mid2|Stat1|Fbxw11|Sqstm1|Casp8|Map3k14|Sphk1|Nfkbia|Ppm1a|Akt1|F2rl1|Plk2|Ajuba|Rnf31|Ndfip2|Tfg|5730559C18Rik|Pdpk1|Ptgs2|Ticam1|Riok3|Malt1|Abl2|Rela|Chuk|Nek6|Dab2ip	Ddrgk1|Esr1|Pink1|Plekhg5|Cd36|Eda|Ppm1b
GO:0051186	cofactor metabolic process	94/3395	348/23577	4.93357e-10	2.03818e-08	Mtch2|Blvra|Eif6|Nfs1|Them5|Coq3|Vcp|Gale|Pgd|Pdss2|Coq2|Ddit4|P2rx7|Mdh2|Hk1|Akr1b8|Mif|Mthfd2|Nfu1|Gapdh|Ndufa9|Ldha|Coq7|Aldoa|Txnrd1|Glrx3|Taldo1|Cbr4|Pgls|Hmox1|Ciapin1|Dnmt1|Dlat|Fdx1|Idh3a|Mpi|Pkm|Me1|Shmt2|Cs|G6pdx|Pgk1|Acot9|Coq10b|Shmt1|Trp53|Atic|Rsad1|Slc25a39|Dcxr|Hif1a|Coq6|Isca2|Dlst|Mtrr|Hmgcr|Mocs2|Mat1a|Myc|Dgat1|Nubp1|Cpox|Cbr3|Mpc1|Nubp2|Me2|Prdx5|Pgam1|Pdss1|Mmadhc	Acss1|Acss2|Bdh2|Khk|Ncf1|Mlxipl|Ahcyl2|Pfkl|Ldhb|Acadsb|Insr|Ces1d|Acat1|Coq10a|Pipox|Acaca|Pdk2|Cbr2|Mbip|Nnt|Btd|Gnmt|Gpam|Pdk1
GO:0090199	regulation of release of cytochrome c from mitochondria	24/3395	44/23577	5.43454e-10	2.22966e-08	Bcl2l1|Lmna|Mllt11|Bid|Plaur|Pdcd5|Bax|Nol3|Gpx1|Psmd10|Trp53|Akt1|Prelid1|Ppif|Cideb|Dnm1l|Parl|Bak1|Fas	Bmf|Pink1|Bnip3|Arrb2|Bik
GO:0090132	epithelium migration	72/3395	242/23577	5.73318e-10	2.33608e-08	Spred1|Thbs1|Src|Tgfb2|Pdcd10|Epha2|Anxa3|Coro1c|Pxn|Ptpn11|Serpine1|Tacstd2|Atoh8|Wnt7a|Strap|Ceacam1|Cib1|Adam8|Adam9|Gipc1|Nup93|Marveld3|Bcar1|Rab11a|Ctsh|Hyal1|Gpx1|Rhoa|Ptpn23|Tgfbr2|Atp5b|Prkx|Cd63|Rtn4|Sparc|Pfn1|Itga3|Hif1a|Akt1|Itga2|Ptp4a3|Eppk1|Myh9|Sh3bp1|Pdgfb|Emp2|Clasp1|Ppm1f|Pdpk1|Ptgs2|Srf|Vegfa|Hbegf|Pten|Dab2ip|Nfe2l2|Itgav	Plekhg5|Kdr|P2rx4|Ephb4|Pbld1|Met|Apoe|Nr2f2|Fgfr1|Nrp1|Hdac5|Ptprg|Ccr6|Ptprm|Fgf1
GO:0000302	response to reactive oxygen species	60/3395	187/23577	6.10299e-10	2.46984e-08	Thbs1|Src|Kpna4|Pdcd10|Prdx1|Plk3|Sesn2|Il6|Ucp2|Txnrd1|Adam9|Ppp2cb|Casp3|Hmox1|Nup93|Nol3|Bcar1|Pawr|Sesn3|Cryab|Hyal2|Hyal1|Gpx1|Atp7a|Trp53|Crk|Ptprn|Fbln5|Akt1|Net1|Ppif|Ppp1r15b|Sod2|Cfl1|Rela|Prdx5|Anxa1|Chuk|Prdx3|Lcn2|Nfe2l2|Itgav	Cat|Casp6|Map3k5|Ptprk|Hdac2|Pink1|Sesn1|Cd36|Mpv17|Ncf1|Met|Txnrd3|Bnip3|Hp|Stat6|Pdk2|Pcgf2|Txnrd2
GO:0072331	signal transduction by p53 class mediator	48/3395	135/23577	6.75513e-10	2.71529e-08	Spred1|Smyd2|Rrs1|Zmat3|Sh3glb1|Perp|Sesn2|Rpf2|Chek2|Ddit4|Trim24|Krcc1|Mif|Nop2|Bax|Aen|Rrp8|Mdm2|Pml|Rps27l|Shisa5|Eda2r|Psmd10|Hint1|Trp53|Mybbp1a|Hic1|Eef1e1|Bop1|Dyrk3|Zfp385a|Rrn3|Phlda3|Cdkn1a|Pmaip1|Ankrd1	Rpl5|Ing4|Nupr1|Cradd|Cep63|Rps6ka6|Pdk2|Jmy|Rrm2b|Msh2|Tmem109|Zfp385b
GO:0010976	positive regulation of neuron projection development	88/3395	321/23577	7.85584e-10	3.13654e-08	Caprin1|Prkci|Mfn1|Ngf|Lrp8|Il6|Scarb2|Fbxw8|Mapkapk5|Rac1|Smurf1|Ndnf|Mif|Ptbp1|Scn1b|Plk5|Cyfip1|Eif4g2|Syt17|Nrg1|Katnb1|Ist1|Rab21|Syt1|Llph|Sema7a|Rab11a|Mapk6|Tmem30a|Nckipsd|Lif|Ddx56|Actr2|Cdkl3|Pafah1b1|Nme1|Nme2|Itga3|Sphk1|Fkbp1b|Itsn2|Epha4|Serpine2|Akap5|Tubb2b|Enc1|Fn1|Plxnb2|Rrn3|Ranbp1|Dnm1l|Qk|Tnfrsf12a|Neu1|Srf|Ppp2r5d|Vegfa|Efna5|Abl2|Cfl1|Ppp2r5b|Ankrd1|Hspa5|Dab2ip|Nfe2l2	Itpka|Ltk|Amigo1|Lpar3|Magi2|Ppp1r9a|Met|Camk1|Apoe|Rgma|Iqgap1|Apbb1|Fgfr1|Nrp1|Fez1|Dixdc1|Bmp5|Mecp2|Bhlhb9|Scarf1|Kif3c|Kalrn|Robo2
GO:0051347	positive regulation of transferase activity	129/3395	532/23577	8.043e-10	3.18986e-08	Thbs1|Src|Tgfb2|Pdcd10|Cks1b|Shc1|Sh3glb1|Cyr61|Ccnc|Dab1|Lrp8|Map3k6|Cdc42|Agrn|Mapre3|Epgn|Ereg|Pxn|Rfc5|Ranbp2|Erp29|Mapkapk5|Ptpn11|P2rx7|Pdgfa|Rac1|Arhgef5|Gadd45a|Mif|Tgfa|Ghrl|Cxcl17|Ceacam1|Pak4|Pnkp|Cib1|Dcun1d3|Adam8|Cd81|Ccnd1|Adam9|Nrg1|Tnks|Ube2n|Kars|Dcun1d5|Pin1|Tirap|Cct2|Gnai2|Rhoa|Tgfbr2|Oxsr1|Ptges3|Il23a|Irak1|Psmd10|Cct4|Il12b|Ppp2ca|Rad50|Map2k4|Wrap53|Traf4|Tom1l1|Xrcc5|Map…	Madd|Stk4|Lpar3|Map3k5|Ncf1|Ppp1r9a|Met|Camk1|Cdkn1b|Iqgap1|Arrb1|Insr|Fgfr1|Acsl1|Slc27a1|Dvl2|Arrb2|Unc119|Axin2|Itga1|Ang|Map3k4|Pkd1|Fgf1|Vav2
GO:0090130	tissue migration	72/3395	244/23577	8.5621e-10	3.37324e-08	Spred1|Thbs1|Src|Tgfb2|Pdcd10|Epha2|Anxa3|Coro1c|Pxn|Ptpn11|Serpine1|Tacstd2|Atoh8|Wnt7a|Strap|Ceacam1|Cib1|Adam8|Adam9|Gipc1|Nup93|Marveld3|Bcar1|Rab11a|Ctsh|Hyal1|Gpx1|Rhoa|Ptpn23|Tgfbr2|Atp5b|Prkx|Cd63|Rtn4|Sparc|Pfn1|Itga3|Hif1a|Akt1|Itga2|Ptp4a3|Eppk1|Myh9|Sh3bp1|Pdgfb|Emp2|Clasp1|Ppm1f|Pdpk1|Ptgs2|Srf|Vegfa|Hbegf|Pten|Dab2ip|Nfe2l2|Itgav	Plekhg5|Kdr|P2rx4|Ephb4|Pbld1|Met|Apoe|Nr2f2|Fgfr1|Nrp1|Hdac5|Ptprg|Ccr6|Ptprm|Fgf1
GO:0016032	viral process	74/3395	254/23577	9.44671e-10	3.69727e-08	Psmc3|Vps18|Bcl2l1|Chmp4b|Slpi|Zbp1|Chmp4c|Adar|Vta1|Vcp|Creb3|Trim32|Isg15|Oasl1|Oas1a|Denr|Cav2|Zc3hav1|Pcbp1|Chmp2a|Ceacam1|Ptbp1|Tsg101|Pias4|Uvrag|Trim6|Ifitm3|Bst2|Ist1|Icam1|Zfp809|Smarca4|Pml|Plscr1|Hyal2|Pdcd6ip|Mid2|Stat1|Ppia|Rad50|Trim11|Trp53|Pfn1|Chmp6|P4hb|Rsad2|Ccnk|Atg16l1|Pde12|Ripk3|Ctsb|Pabpc1|Myc|Parp10|Eif3d|Eif2d|Tarbp2|Srpk1|Trim15|Eif2ak2|Etf1|Pcx|Cfl1|Eif3a|Gsn|Itgav	Eif2ak4|Fv1|Apoe|Insr|Ace2|Inpp5k|Pi4ka|Npc1
GO:0034976	response to endoplasmic reticulum stress	66/3395	217/23577	1.08087e-09	4.14846e-08	Psmc3|Thbs1|Chac1|Pdia3|Serp1|Ube2j1|Vcp|Uggt1|Creb3|Sesn2|Fbxo6|Psmc2|Wfs1|Erp29|Pdia4|Ube2g2|Psmc4|Bax|Rnf121|Ccnd1|Erlin2|Ppp2cb|Casp3|Apaf1|Cops5|Tmtc3|Scamp5|Pml|Rasgrf1|Trp53|Psmc5|Nploc4|P4hb|Eif2s1|Pomt2|Psmc1|Psmc6|Ero1l|Clu|Derl1|Ppp1r15b|Sdf2l1|Eif2b5|Yod1|Dzip3|Bak1|Flot1|Eif2ak2|Usp14|Pmaip1|Ptpn2|Syvn1|Pomt1|Hspa5|Dab2ip|Nfe2l2	Creb3l1|Eif2ak4|Ddrgk1|Creb3l4|Map3k5|Derl3|Pik3r2|Ubqln2|Spop|Crebrf
GO:0043393	regulation of protein binding	66/3395	217/23577	1.08087e-09	4.14846e-08	Ckmt1|B2m|Id1|Mapre1|Src|Slpi|Nmd3|Adam15|Ngf|Cdc42|Agrn|Mapre3|Eif2b4|Eif2b1|Ran|Fam220a|Cald1|Bax|Arhgef7|Cyld|Zfpm1|Pin1|Tirap|Ubash3b|Anxa2|Plscr1|Crk|Traf4|Epha4|Eif2s1|Gtpbp4|Plk2|Itga2|Ralb|Stk3|Derl1|Myc|Pdgfb|Dtx3l|Bak1|Flot1|Ticam1|Tmem173|Adrb2|Abl2|Dab2ip	Stk4|Cd36|Sppl3|Met|Ephb6|Crbn|Camk1|Apoe|Ruvbl2|Rgma|Arrb1|Aplp2|Ccpg1|Mecp2|Arrb2|Hdac5|Nfatc4|App|Pkd1|Bambi
GO:0046822	regulation of nucleocytoplasmic transport	66/3395	217/23577	1.08087e-09	4.14846e-08	Chp1|Rbck1|Sulf2|Rab23|Ptpn14|Pkia|Wwtr1|Ddx58|Creb3|Faf1|Prdx1|Khdrbs1|Sfn|Il6|Ptpn11|Ceacam1|Nup62|Tlr3|Nup93|Nol3|Cyld|Keap1|Ei24|Mdm2|Uaca|Hyal2|Emd|Flna|Psmd10|Thoc5|Fbxw11|Ppp2ca|Ywhae|Slc9a3r1|Sphk1|Nfkbia|Ppm1a|Akap5|Nup153|Nupl1|Ipo5|Parp10|Rangap1|Riok2|Ptgs2|Cdkn1a|Xpo5|Tmem173|Uhmk1|Gnaq|Dab2ip	Sfrp2|Cd36|Sppl3|Pbld1|Camk1|Pik3r2|Mbtps1|Eda|Fzd7|Thra|Axin2|Pkd1|Ppm1b|Bambi|Sufu
GO:0048193	Golgi vesicle transport	67/3395	222/23577	1.16168e-09	4.43002e-08	Sec23b|Sys1|Arfgef2|Prkci|Sec24b|Vcp|Trappc3|Vamp3|Rint1|Steap2|Htt|Stx18|Exoc1|Erp29|Vps29|Exoc4|Tex261|Sec13|Ergic2|Yif1b|Uvrag|Cog8|Ap1g1|Dnm2|Copb2|Ykt6|Sec24a|Trappc1|Kif1c|Ankfy1|Sgsm2|Myo18a|Gosr2|Bcap29|Scfd1|Lypla1|Exoc2|Bicd2|Tmed9|Arf4|Exoc5|Arf3|Krt18|Tfg|Ergic1|Vps52|Yipf5|Lman1|Blzf1|Yif1a	Cnst|Kif16b|Rab33b|Sort1|Atp8a1|Use1|Bbs2|D230025D16Rik|Ank3|Zw10|Rab6b|Vamp2|Dnajc28|Dopey2|Mppe1|Stx5a|Arl3
GO:0009116	nucleoside metabolic process	37/3395	92/23577	1.18966e-09	4.50782e-08	Rab23|Mfn1|Gmps|Ampd2|Gnai3|Mtap|Cmpk1|Ctps|Cda|Txndc9|Nt5c3|Dera|Ampd3|Aprt|Nt5e|Rhoa|Hprt|Upp1|Nme1|Atic|Nme2|Mtrr|Mocs2|Nudt18|Umps|Uck2|Nt5c2|Ak1	Dpyd|Ahcyl2|Dguok|Tk2|Prps2|Mbip|Adk|Nme3|Macrod1
GO:0007169	transmembrane receptor protein tyrosine kinase signaling pathway	129/3395	537/23577	1.50747e-09	5.67592e-08	Ptprj|Thbs1|Flrt3|Hck|Sla2|Src|Sulf2|Adrm1|Schip1|Efna3|Efna4|Shc1|Ngf|F3|Ctgf|Pik3r3|Ybx1|Wnt4|Epha2|Frk|Epgn|Areg|Ereg|Ddit4|Pxn|Ptpn11|Irs3|Pdgfa|Rac1|Pdap1|Cav2|Tgfa|Gprc5a|Rnf126|Plaur|Ceacam1|Akt1s1|Nup62|Tsg101|Ndn|Cyfip1|Mvp|Col4a1|Plat|Eif4ebp1|Casp3|Jak3|Dusp6|Bcar1|Sesn3|Ubash3b|Cish|Smarcc1|Csrnp1|Cd63|Rtn4|Crk|Myo1c|Ccl2|Tom1l1|Slc9a3r1|Rhbdf2|Chmp6|Epha4|Hif1a|Lgmn|Akt1|Arf4|Gdnf|Fa…	Ltk|Ptpra|Kif16b|Esr1|Sort1|AI464131|Kdr|Fgfrl1|Ncf1|Ephb4|Baiap2l1|Met|Ephb6|C2cd5|Iqgap1|Nucb2|Fgfr2|Insr|Fgfr1|Pik3r2|Nrp1|Aplp2|Bmp5|Slc9a6|Efnb1|Foxo4|Bex1|Srebf1|Inpp5k|Pdk2|Itga1|App|Ss18|Fgf1|Vegfb|Vwa2
GO:0016311	dephosphorylation	92/3395	345/23577	1.53329e-09	5.73683e-08	Ptpmt1|Ptprj|Spred1|Chp1|Tgfb2|Eya2|Ptpn14|Impa1|Smg5|Gba|Tmem55a|Ptp4a2|Eya3|Htt|Ssh1|Ptpn11|Fam220a|Wnk1|Timm50|Pnkp|Inpp5f|Dusp8|Ppp2cb|Sh2d4a|Dusp6|Pawr|Mtmr2|Slc39a10|Pin1|Ubash3b|Dusp7|Cdc25a|Ptpn23|Ocrl|Ppp3r1|Fbxw11|Ppp2ca|Ywhae|Dusp14|Ppm1d|Mtmr4|Dusp3|Ptprn|Fkbp1b|Acp1|Ppm1a|Ptpn21|Ptprn2|Ptpdc1|Zcchc9|Itga2|Dusp13|Ripk3|Ppp2r2a|Ptp4a3|Csrnp2|Ppp1r15b|Ppm1f|Rcan1|Ppp1r11|Ppp2r5d|Ptpn2|P…	Cnst|Ptpra|Pcif1|Ppm1l|Cdc14a|Fkbp15|Ptprk|Pink1|Magi2|Rpl5|Sppl3|Ppm1k|Iqgap1|Sytl2|Ctdsp2|Ppm1m|Dlg3|Inpp5k|Ppp1r1b|Ctdsp1|Eya1|Cmya5|Dusp28|Itga1|Ptprg|Ptprm|Ppm1b
GO:0006733	oxidoreduction coenzyme metabolic process	51/3395	151/23577	1.59268e-09	5.92177e-08	Mtch2|Eif6|Coq3|Vcp|Gale|Pgd|Pdss2|Coq2|Ddit4|P2rx7|Mdh2|Hk1|Mif|Gapdh|Ndufa9|Ldha|Coq7|Aldoa|Txnrd1|Taldo1|Pgls|Dlat|Fdx1|Idh3a|Mpi|Pkm|Me1|G6pdx|Pgk1|Coq10b|Trp53|Dcxr|Hif1a|Coq6|Dlst|Hmgcr|Myc|Mpc1|Me2|Prdx5|Pgam1|Pdss1	Khk|Ncf1|Mlxipl|Pfkl|Ldhb|Insr|Coq10a|Cbr2|Nnt
GO:0010632	regulation of epithelial cell migration	59/3395	187/23577	1.74196e-09	6.40449e-08	Spred1|Thbs1|Src|Tgfb2|Pdcd10|Epha2|Anxa3|Coro1c|Serpine1|Tacstd2|Atoh8|Wnt7a|Strap|Ceacam1|Cib1|Adam9|Marveld3|Bcar1|Rab11a|Ctsh|Hyal1|Rhoa|Ptpn23|Tgfbr2|Atp5b|Cd63|Rtn4|Sparc|Pfn1|Itga3|Hif1a|Akt1|Itga2|Eppk1|Sh3bp1|Pdgfb|Emp2|Clasp1|Ppm1f|Pdpk1|Ptgs2|Vegfa|Hbegf|Pten|Dab2ip|Nfe2l2	Kdr|P2rx4|Pbld1|Met|Apoe|Nr2f2|Fgfr1|Nrp1|Hdac5|Ptprg|Ccr6|Ptprm|Fgf1
GO:0042775	mitochondrial ATP synthesis coupled electron transport	27/3395	56/23577	1.74404e-09	6.40449e-08	Mtch2|Cox5b|Ndufb6|Uqcrh|Cox6a1|Cycs|Bid|Coq7|Ndufa12|Sdhd|Cox5a|Uqcrc1|Uqcr10|Uqcrq|Uqcrb|Ndufs6|Cox7c|Ndufb9|Cyc1|Ndufa7|Ndufv2|Cox8a|Ndufa8	Pink1|Cox6a2|Taz|Mecp2
GO:0032535	regulation of cellular component size	92/3395	346/23577	1.79739e-09	6.55992e-08	Dstn|Rab22a|Plxna2|Lats1|Ngf|Capza1|Capzb|Wdr1|Ssh1|Arpc3|P2rx7|Rac1|Arpc1b|Capza2|Wasl|Mtpn|Plxna4|Plxna1|Wnt7a|Arpc4|Myadm|Akt1s1|Cyfip1|Picalm|Eif4g2|Cttn|Nrg1|Ist1|Spire2|Icam1|Dnm2|Rab21|Sema7a|Rab11a|Tpm1|Pls1|Rhoa|Vill|Fgf13|Atp7a|Shroom2|Actr2|Rtn4|Cdkl3|Pfn1|Pafah1b1|Myo1c|Arpc2|Slc9a3r1|Ahr|Ifrd1|Cfl2|Inf2|Akt1|Edn1|Slc12a7|F2rl1|Anxa7|Gmfb|Fn1|Sh3bp1|Cdc42ep1|Wnt7b|Twf1|Rtn4r|Tnfrsf12a…	Lpar3|Baiap2l1|Ppp1r9a|Sema4f|Mgll|Apoe|Rgma|Pik3r2|Nrp1|Rilp|Jmy|Deptor|Cdc42ep3|Slc12a2
GO:0072593	reactive oxygen species metabolic process	73/3395	253/23577	1.94936e-09	7.07117e-08	Ndufs3|Thbs1|Eif6|Cyr61|Ddah1|Ctgf|Prdx1|Sesn2|Il6|Sod3|Cxcl1|Dynll1|Ddit4|P2rx7|Cycs|Gadd45a|Cd177|Coq7|Txnrd1|Ndufa13|Icam1|Dnm2|Cryab|Gpx1|Rhoa|Tgfbr2|G6pdx|Gla|Atp7a|Prdx4|Hspd1|Sh3pxd2b|Vdac1|Gpx3|Trp53|Becn1|Hif1a|Fbln5|Akt1|Edn1|F2rl1|Ndufs4|Plau|Arf4|Ripk3|Clu|Pdgfb|Parl|5730559C18Rik|Sod2|Ptgs2|Cdkn1a|Ticam1|Prdx5|Rfk|Prdx3|Nfe2l2	Cat|Esr1|Pink1|Sesn1|Cd36|Mpv17|P2rx4|Ncf1|Pon3|Met|Bnip3|Insr|Slc7a2|Hp|Bco2|Hbp1
GO:0051051	negative regulation of transport	126/3395	524/23577	2.19028e-09	7.89695e-08	Ptpmt1|Arhgap1|Thbs1|Chp1|Tgfb2|Rab23|Pkia|Anxa5|Wwtr1|Camk2d|Sdcbp|Ube2j1|Creb3|Faf1|Yrdc|Tnfrsf9|Vamp3|Agrn|Il6|Slc35f6|Erp29|Ptpn11|Jagn1|Ghrl|Ube2g2|Wnk1|Il11|Cnn2|Midn|Cyfip1|Picalm|Ucp2|Rab11fip1|Bst2|Hmox1|Nol3|Cyld|Pawr|Mtmr2|Icam1|Keap1|Ei24|Cryab|Scamp5|Pml|Uaca|Oxsr1|Slc25a5|Emd|Irak1|Atp7a|Psmd10|Il13ra2|Acsl4|Lif|Fbxw11|Ppp2ca|Ywhae|Lgals9|Wnk4|Slc9a3r1|Rhbdf2|Fkbp1b|Rsad2|Nfkbia|Ser…	Madd|Rab33b|Esr1|Hadh|Cd36|Pbld1|Ppp1r9a|Derl3|Vpreb3|Crbn|Pfkl|C5ar2|Anpep|Nucb2|Insr|Ank3|Neo1|Maob|Ubqln2|Srebf1|Inpp5k|Unc119|Thra|Axin2|Hbp1|Pde8b|Kalrn|Kcne2|Pkd1|Rab11fip3|Gabbr1|Ppm1b|Sufu
GO:0006974	cellular response to DNA damage stimulus	156/3395	687/23577	2.23984e-09	8.02698e-08	Mtch2|Spred1|Wdr76|Pcna|Xrn2|Bcl2l1|Smyd2|Eya2|Ube2v1|Nfatc2|Zmat3|Ints3|Mcl1|Ube2d3|Vcp|Dnaja1|Trim32|Plk3|Sesn2|Eya3|Sfn|Epha2|Tnfrsf1b|Mad2l2|Fbxo6|Rint1|Uba6|Cdc7|Chek2|Ddit4|Rfc5|Ptpn11|Dna2|Zfp365|Gadd45a|Mif|Rev1|Bid|Plk5|Pnkp|Bax|Dot1l|Aen|Cib1|Pias4|Uvrag|Rnf169|Fam168a|Usp47|Nsmce1|Mgmt|Ccnd1|Casp3|Ercc5|Ube2n|Babam1|Hmox1|Ddx39|Fanca|Nabp1|Ei24|Hinfp|Mdm2|Cul5|Pml|Uaca|Rps27l|Rnf111|Pl…	Dgkz|Eif2ak4|Syf2|Npas2|Trrap|Pds5b|Ing4|Ruvbl2|Apbb1|Nupr1|Slx1b|Nsmce4a|Cradd|Ankle1|Bcl2a1a|Cep63|Foxo4|Rps6ka6|Zbtb4|Smarcal1|Polg2|Axin2|Endov|Eya1|Dek|Msh3|Jmy|Ube2e2|Actr8|Nfatc4|Tpt1|Rrm2b|Phf1|Rnf8|Msh2|Macrod1|Tmem109|Fign
GO:0001933	negative regulation of protein phosphorylation	104/3395	409/23577	2.35734e-09	8.39751e-08	Ptprj|Prr5l|Hipk3|Spred1|Chp1|Flrt3|Pmepa1|Pkia|Wwtr1|Gba|Adar|Cdc42se1|Lats1|Bag1|Dnaja1|Shb|Mical1|Il6|Coro1c|Ddit4|P2rx7|Prkrip1|Lrrc4|Gadd45a|Gprc5a|Strap|Myadm|Ceacam1|Akt1s1|Nup62|Bax|Tsg101|Cib1|Mvp|Inpp5f|Pwp1|Dusp8|Timp3|Casp3|Dusp6|Marveld3|Chordc1|Pin1|Ubash3b|Cd109|Ibtk|Dusp7|Cish|Hyal2|Prkar2a|Psmd10|Lif|Ppp2ca|Pafah1b1|Dusp3|Slc9a3r1|Chmp6|Akt1|Ranbp9|F2rl1|Hmgcr|Lats2|Rb1|Ppp1r15b|…	Sfrp2|Camk2n1|Mlxipl|Pbld1|Met|Cdkn1b|Apoe|Nr2f2|Arrb1|Insr|Snx25|Pik3r2|Pard3|Smad6|Ctdsp2|Rps6ka6|Ace2|Flcn|Gps2|Arrb2|Inpp5k|Ppp1r1b|Ctdsp1|Zbed3|Pde4d|Deptor|Ppp1r1a
GO:0045860	positive regulation of protein kinase activity	106/3395	420/23577	2.58437e-09	9.15144e-08	Thbs1|Src|Tgfb2|Pdcd10|Cks1b|Shc1|Cyr61|Ccnc|Dab1|Lrp8|Map3k6|Agrn|Mapre3|Epgn|Ereg|Pxn|Erp29|Ptpn11|P2rx7|Pdgfa|Arhgef5|Gadd45a|Mif|Tgfa|Ghrl|Cxcl17|Ceacam1|Pak4|Cib1|Adam8|Cd81|Ccnd1|Adam9|Nrg1|Kars|Tirap|Gnai2|Rhoa|Tgfbr2|Oxsr1|Il23a|Irak1|Psmd10|Il12b|Ppp2ca|Map2k4|Traf4|Tom1l1|Xrcc5|Map3k14|Epha4|Map3k9|Ccnk|Cab39|Akt1|Edn1|Cops8|Ajuba|Ripk3|Clu|Ralb|Stk3|Pdgfb|Xrcc6|Wnt7b|Emp2|Pak2|5730559C…	Madd|Stk4|Lpar3|Map3k5|Ncf1|Ppp1r9a|Met|Camk1|Cdkn1b|Iqgap1|Arrb1|Insr|Fgfr1|Acsl1|Slc27a1|Dvl2|Arrb2|Unc119|Axin2|Itga1|Ang|Map3k4|Pkd1|Fgf1
GO:0045664	regulation of neuron differentiation	157/3395	694/23577	2.6233e-09	9.23433e-08	Caprin1|B2m|Id1|Prkci|Mfn1|Plxna2|Efna3|Ngf|Eif4e|Pdlim5|Trim32|Dab1|Lrp8|Agrn|Il6|Ywhah|Scarb2|Ssh1|Fbxw8|Mapkapk5|Ywhag|Rac1|Smurf1|Zfp365|Plxna4|Ndnf|Mif|Plxna1|Wnt7a|Ptbp1|Scn1b|Plk5|Cyfip1|Cib1|Eif4g2|Syt17|Inpp5f|Tnfrsf22|Tnfrsf23|Cttn|Nrg1|Katnb1|Ist1|Dnm2|Rab21|Prkcsh|Syt1|Ntm|Mdm2|Llph|Sema7a|Rab11a|Mapk6|Tcf12|Tmem30a|Rhoa|Nckipsd|Fgf13|Flna|Lif|Ddx56|Actr2|Rtn4|Cdkl3|Pafah1b1|Nme1|Nme2…	Eif2ak4|Itpka|Ltk|Jag1|Gdf5|Sfrp2|Amigo1|Lpar3|Hdac2|Magi2|Ppp1r9a|Met|Sema4f|Dguok|Mgll|Camk1|Apoe|Rgma|Iqgap1|Tle6|Apbb1|Fgfr1|Nrp1|Fez1|Dixdc1|Neo1|Bmp5|Mecp2|Bex1|Bhlhb9|Scarf1|Ctdsp1|Rac3|Kif3c|Eya1|Ptprg|Nfatc4|Sdc2|Etv5|Kalrn|Robo2|App|Nrep
GO:0071900	regulation of protein serine/threonine kinase activity	104/3395	410/23577	2.71792e-09	9.51112e-08	Ptprj|Hipk3|Spred1|Thbs1|Src|Pkia|Pdcd10|Gba|Cks1b|Shc1|Lats1|Ccnc|Dnaja1|Cdkn2b|Sesn2|Map3k6|Sfn|Mapre3|Epgn|Pxn|Erp29|Ptpn11|P2rx7|Pdgfa|Arhgef5|Gadd45a|Mif|Tgfa|Ghrl|Cxcl17|Ceacam1|Nup62|Tsg101|Cib1|Uvrag|Adam8|Dusp8|Cd81|Ccnd1|Adam9|Casp3|Dusp6|Kars|Chordc1|Tirap|Dusp7|Hyal2|Gnai2|Rhoa|Prkar2a|Irak1|Psmd10|Ppp2ca|Map2k4|Traf4|Dusp3|Hgs|Epha4|Map3k9|Ccnk|Cab39|Akt1|Gtpbp4|Edn1|Cops8|Hmgcr|Ajub…	Madd|Sfrp2|Lpar3|Map3k5|Met|Camk1|Cdkn1b|Apoe|Nr2f2|Iqgap1|Arrb1|Insr|Fgfr1|Acsl1|Slc27a1|Dvl2|Inpp5k|Itga1|Map3k4|Pkd1|Fgf1
GO:0032446	protein modification by small protein conjugation	144/3395	624/23577	3.05463e-09	1.06269e-07	Abtb2|Chp1|Rbck1|Ube2v1|Wwtr1|Lats1|Pias3|Ngf|Ube2d3|Bcl10|Ccnc|Wwp1|Vcp|Dnaja1|Trim32|Rnf11|Rnf19b|Mad2l2|Isg15|Ankib1|Maea|Rnf4|Wfs1|Uba6|Pcgf3|Ube3b|Rnf10|Fbxw8|Aimp2|Smurf1|Trim24|Herc6|Kcmf1|Uba3|Ube2g2|Hspbp1|Ube2m|Cdc34|Rnf126|Tsg101|Pias4|Rnf121|Trim6|Rnf141|Ctr9|Dcun1d3|Nsmce1|Kctd13|Rnf122|Tnks|Ube2n|N4bp1|Gan|Dcun1d5|Pin1|Keap1|Rnf26|Mdm2|Cul5|Pml|Arih1|Rnf111|Rassf1|Usp4|Cul4b|Rnf128|…	Ddrgk1|Rnf114|Hectd3|Pink1|Hace1|Rpl5|Rmnd5a|Abtb1|Crbn|Arrb1|Fbxo9|Klhl13|Taz|Med12|Rnf145|Gid4|Rnf167|Arrb2|Rnf135|Spop|Pcgf2|Eya1|Ube2e2|Peli2|Klhl24|Rnf8|Cul9|Rnf125|Sufu
GO:0007006	mitochondrial membrane organization	36/3395	91/23577	3.37343e-09	1.16678e-07	Mtch2|Bcl2l1|Eya2|Mfn1|Sh3glb1|Slc9a1|Mfn2|Dnajc11|Slc35f6|Letm1|Htt|Immt|Bid|Timm50|Pdcd5|Bax|Timm13|Slc25a4|Ndufa13|Nol3|Afg3l1|Slc25a5|Apoo|Trp53|Siva1|Ppif|Myc|Samm50|Bak1|2410015M20Rik|Pmaip1|Timm10	Pink1|Bnip3|Taz|Bnip3l
GO:0051099	positive regulation of binding	59/3395	190/23577	3.41653e-09	1.16837e-07	Hipk3|B2m|Mapre1|Tgfb2|Nmd3|Pygo2|S100a10|Ngf|Ncbp1|Eno1|Agrn|Mapre3|Eif2b4|Eif2b1|Ran|Fam220a|Cald1|Plaur|Trim6|Eif3c|Arhgef7|Smarca4|Tirap|Anxa2|Traf4|Lgals9|Nme1|Kat2a|Epha4|Eif2s1|Calm1|Plk2|Itga2|Pinx1|Rb1|Ralb|Stk3|Derl1|Myc|Eif3d|Eif4g1|Dtx3l|Brd4|Flot1|Ticam1|Tmem173|Abl2	Ddrgk1|Stk4|Sppl3|Pon1|Met|Ephb6|Crbn|Apoe|Arrb1|App|Pkd1|Bambi
GO:0060627	regulation of vesicle-mediated transport	118/3395	485/23577	3.41731e-09	1.16837e-07	Arhgap1|Vps18|Ehd4|Snap23|B2m|Bcl2l1|Hck|Src|Adora3|Sec24b|Sdcbp|Tbc1d2|Ptafr|Sytl1|Mical1|Rint1|Stx18|Tbc1d1|Atp2a2|Serpine1|Wasl|Aak1|Chmp2a|Ehd2|Cnn2|Cd177|Rab4b|Abca7|Actn4|Tsg101|Cyfip1|Mfge8|Uvrag|Picalm|Syt17|Il4ra|Tbc1d10b|Inpp5f|Syt8|Stxbp2|Hmox1|Ap1g1|Mtmr2|Dnm2|Rab21|Syt1|Tbc1d15|Scamp5|Rab11a|Anxa2|Ptpn23|Pdcd6ip|Sytl5|Msn|Cd63|Il13ra2|Ankfy1|Sgsm2|Myo18a|Lgals9|Ccl2|Rab5c|Nsf|Llgl2|U…	Cnst|Rab33b|Unc13b|Magi2|Cd36|Pclo|C2cd5|Apoe|Tbc1d17|Arrb1|Use1|Pard3|Tbc1d30|Ubqln2|Vamp2|Arrb2|Rph3al|Unc119|Mbl1|Sftpa1|Lgi3|Rab27b
GO:0008630	intrinsic apoptotic signaling pathway in response to DNA damage	40/3395	108/23577	4.50888e-09	1.53276e-07	Mtch2|Bcl2l1|Mcl1|Trim32|Sfn|Epha2|Tnfrsf1b|Chek2|Ddit4|Mif|Bid|Bax|Aen|Pias4|Usp47|Hmox1|Ei24|Pml|Uaca|Rps27l|Plscr1|Shisa5|Trp53|Hic1|Clu|Myc|Zfp385a|Phlda3|Sod2|Bak1|Cdkn1a|Msh6|Pmaip1|Nacc2	Nupr1|Bcl2a1a|Nfatc4|Tpt1|Msh2|Tmem109
GO:0051168	nuclear export	48/3395	142/23577	4.61284e-09	1.55392e-07	Chp1|Eif6|Rrs1|Rae1|Ptpn14|Nmd3|Smg5|Adar|Ltv1|Nol6|Ncbp1|Khdrbs1|Sfn|Zfp593|Nupl2|Sdad1|Ranbp2|Ptpn11|Ran|Pom121|Smurf1|Nup62|Nup98|Abce1|Ddx39|Nup93|Mdm2|Emd|Thoc5|Ywhae|Ppm1a|Nup153|Rangap1|Poldip3|Ranbp1|Lsg1|Riok2|Thoc6|Xpo5|Hspa9|Malt1|Uhmk1	Camk1|Ankle1|Xpot|Pkd1|Frat1|Gle1
GO:0006732	coenzyme metabolic process	79/3395	287/23577	4.64357e-09	1.55392e-07	Mtch2|Eif6|Nfs1|Them5|Coq3|Vcp|Gale|Pgd|Pdss2|Coq2|Ddit4|P2rx7|Mdh2|Hk1|Mif|Mthfd2|Gapdh|Ndufa9|Ldha|Coq7|Aldoa|Txnrd1|Taldo1|Pgls|Dnmt1|Dlat|Fdx1|Idh3a|Mpi|Pkm|Me1|Shmt2|Cs|G6pdx|Pgk1|Acot9|Coq10b|Shmt1|Trp53|Atic|Dcxr|Hif1a|Coq6|Dlst|Mtrr|Hmgcr|Mocs2|Mat1a|Myc|Dgat1|Cbr3|Mpc1|Me2|Prdx5|Pgam1|Pdss1|Mmadhc	Acss1|Acss2|Khk|Ncf1|Mlxipl|Ahcyl2|Pfkl|Ldhb|Acadsb|Insr|Ces1d|Acat1|Coq10a|Pipox|Acaca|Pdk2|Cbr2|Mbip|Nnt|Gnmt|Gpam|Pdk1
GO:0006413	translational initiation	39/3395	104/23577	4.64948e-09	1.55392e-07	Eif2s2|Eif6|Eif4e|Ncbp1|Mknk1|Eif2b3|Khdrbs1|Ythdf2|Eif2b4|Denr|Eif2b1|Paip2b|Eif5b|Eif4g2|Eif3c|Eif4ebp1|Abce1|Eif1ax|Eif4a1|Eif2s1|Eif5|Eif4e2|Habp4|Eif3d|Eif2d|Ppp1r15b|Eif2b5|Eif4g1|Abcf1|Eif2ak2|Eif1a|Eif1ad|Uhmk1|Eif3a	Eif2ak4|Eif4e3|Ncbp2|Paip2|Gle1
GO:0033674	positive regulation of kinase activity	112/3395	456/23577	4.84611e-09	1.61059e-07	Thbs1|Src|Tgfb2|Pdcd10|Cks1b|Shc1|Sh3glb1|Cyr61|Ccnc|Dab1|Lrp8|Map3k6|Cdc42|Agrn|Mapre3|Epgn|Ereg|Pxn|Ranbp2|Erp29|Ptpn11|P2rx7|Pdgfa|Rac1|Arhgef5|Gadd45a|Mif|Tgfa|Ghrl|Cxcl17|Ceacam1|Pak4|Cib1|Adam8|Cd81|Ccnd1|Adam9|Nrg1|Kars|Tirap|Gnai2|Rhoa|Tgfbr2|Oxsr1|Il23a|Irak1|Psmd10|Il12b|Ppp2ca|Rad50|Map2k4|Traf4|Tom1l1|Xrcc5|Map3k14|Epha4|Map3k9|Ccnk|Cab39|Akt1|Edn1|Cops8|Ajuba|Ripk3|Clu|Ralb|Stk3|Pdgf…	Madd|Stk4|Lpar3|Map3k5|Ncf1|Ppp1r9a|Met|Camk1|Cdkn1b|Iqgap1|Arrb1|Insr|Fgfr1|Acsl1|Slc27a1|Dvl2|Arrb2|Unc119|Axin2|Itga1|Ang|Map3k4|Pkd1|Fgf1|Vav2
GO:0045088	regulation of innate immune response	69/3395	239/23577	5.20468e-09	1.72015e-07	Samhd1|Zbp1|S100a14|Adar|Polr3c|Ddx58|Smpdl3b|Gpatch3|Ereg|Trafd1|Zc3hav1|Tnip3|Irak2|Pvr|Ceacam1|Trim6|Adam8|Irf7|Tlr3|Ddx60|Nlrc5|Ap1g1|Mmp12|Tirap|Plscr1|Mapkapk3|Irak1|Tspan6|Hspd1|Il12b|Irgm1|Crk|Lgals9|Xrcc5|Dhx58|Sec14l1|Nploc4|Rsad2|Nfkbia|Traf3|F2rl1|Polr3d|Xrcc6|Mapkapk2|Parp14|5730559C18Rik|Pdpk1|Gfer|Tap2|Tap1|Flot1|Trim15|Ticam1|Riok3|Tmem173|Ptpn2|Rela|Dab2ip|Nmi|Ifih1	Esr1|Arg1|Cd36|Tril|Polr3b|Fam3a|Arrb2|Rnf135|Pik3ap1
GO:0051090	regulation of DNA binding transcription factor activity	93/3395	358/23577	5.23717e-09	1.72132e-07	Chp1|Rbck1|Id1|Hck|Ncoa3|Ube2v1|Prkci|Ngf|Adora3|Bcl10|Trim32|Lrp8|Rwdd1|Taf12|Mad2l2|Il6|Wfs1|Anxa3|Mtpn|Arhgef5|Bhlhe40|Irak2|Phb2|Cib1|Pias4|Adam8|Tlr3|Cops5|Ube2n|Hmox1|Nlrc5|Setd6|Cyld|Fanca|Icam1|Keap1|Smarca4|Tirap|Flna|Irak1|Eda2r|Psmd10|Mid2|Sphk1|Ifrd1|Psma6|Nfkbia|Siva1|Traf3|Akt1|Edn1|Rnf31|Ripk3|Clu|Stk3|Parp10|Glis2|Ripk4|Trim15|Srf|Vegfa|Ticam1|Eif2ak2|Pkhd1|Malt1|Smad7|Rela|Fosl1|…	Cat|Eif2ak4|Ddrgk1|Esr1|Hdac2|Pink1|Cd36|Arrb1|Bex2|Dvl2|Arrb2|Spop|Thra|Hdac5|Jmy|Cacna1d|App|Sufu|Traf1
GO:0016567	protein ubiquitination	135/3395	580/23577	5.38856e-09	1.76135e-07	Abtb2|Chp1|Rbck1|Ube2v1|Wwtr1|Lats1|Ngf|Ube2d3|Bcl10|Ccnc|Wwp1|Vcp|Dnaja1|Trim32|Rnf11|Rnf19b|Mad2l2|Isg15|Ankib1|Maea|Rnf4|Wfs1|Uba6|Pcgf3|Ube3b|Rnf10|Fbxw8|Aimp2|Smurf1|Trim24|Herc6|Kcmf1|Ube2g2|Hspbp1|Cdc34|Rnf126|Tsg101|Rnf121|Trim6|Rnf141|Ctr9|Dcun1d3|Nsmce1|Kctd13|Rnf122|Tnks|Ube2n|N4bp1|Gan|Dcun1d5|Pin1|Keap1|Rnf26|Mdm2|Cul5|Pml|Arih1|Rnf111|Rassf1|Usp4|Cul4b|Rnf128|Psmd10|Vcpip1|Fbxw11|Me…	Rnf114|Hectd3|Pink1|Hace1|Rpl5|Rmnd5a|Abtb1|Crbn|Arrb1|Fbxo9|Klhl13|Taz|Med12|Rnf145|Gid4|Rnf167|Arrb2|Rnf135|Spop|Pcgf2|Ube2e2|Peli2|Klhl24|Rnf8|Cul9|Rnf125|Sufu
GO:0007179	transforming growth factor beta receptor signaling pathway	49/3395	148/23577	6.97865e-09	2.26863e-07	Thbs1|Src|Tgfb2|Pmepa1|Sdcbp|Cdkn2b|Pxn|Smurf1|Cav2|Zyx|Strap|Eid2|Adam9|Zfp703|Gipc1|Pin1|Dnm2|Pml|Rnf111|Usp15|Cd109|Tgfbr2|Trp53|Ccl2|Mtmr4|Itga3|Snx6|Ppm1a|Gcnt2|Fermt2|Gdnf|Pdpk1|Lrg1|Smad7|Hspa5	Smad9|Cited2|Ptprk|Pbld1|Snx25|Ing2|Hpgd|Smad6|Flcn|Arrb2|Fut8|Bambi|Nrep|Fbn2
GO:0007017	microtubule-based process	150/3395	665/23577	7.29419e-09	2.35832e-07	Hnrnpu|Chp1|Xrn2|Kif3b|Mapre1|Chmp4b|Dynlrb1|Rae1|Chmp4c|Lmna|Cgn|Gpsm2|Ssx2ip|Dctn3|Plk3|Map7d1|Rcc1|Cdc42|Capzb|Kif1b|Pex1|Agrn|Haus3|Rnf4|Htt|Slain2|Chek2|Dynll1|Ranbp2|Rac1|Gadd45a|Dctn1|Copg1|Tuba8|Gapdh|Chmp2a|Bloc1s3|Nup62|Cib1|Uvrag|Map6|Wee1|Mcph1|Ckap2|Tnks|Map1s|Katnb1|Ranbp10|Cyld|Ap1g1|Spg7|Spire2|Chordc1|Rab21|Cryab|Rab11a|Poc1a|Parp3|Rassf1|Rhoa|Dctn2|Dync1li1|Pdcd6ip|Uxt|Fgf13|Fln…	Kif16b|Cdc42bpa|Bbs12|Trim46|Cdc14a|Crocc|Ift172|Cc2d2a|Ift81|Met|Cdkn1b|C2cd3|Numa1|Bbs2|Tppp3|Dynlrb2|Pard3|Fez1|Zw10|Dixdc1|Mdm1|Cep63|Fyco1|Stag2|Mecp2|Chd3|Dst|Kif3c|Eya1|Tppp|Kifc2|Sun2|App|Pkd1|Cul9|Dync2li1|Ss18|Trim36|Cdk2ap2|Arl3|Ttc21b|Ttc30b
GO:0009142	nucleoside triphosphate biosynthetic process	31/3395	74/23577	8.09053e-09	2.59326e-07	Bcl2l1|Atp5e|Cox5b|Atp5f1|Vcp|Cmpk1|Ctps|Atp5k|Atp6v0a2|Atp5j2|Slc25a13|Aldoa|Atp5l|Pkm|Atp5b|Nme1|Nme2|Atp5g1|Atp6v0a1|Cmpk2|Myc|Cyc1|Atp5g2|Atp5o|Atp5c1|Ak1|Atp5g3	Taz|Flcn|Adk|Nme3
GO:0030335	positive regulation of cell migration	112/3395	460/23577	8.14547e-09	2.59326e-07	Ptprj|Thbs1|Src|Tgfb2|Pdcd10|S100a14|Adora3|F3|Camk2d|Cyr61|Sdcbp|Creb3|Trim32|Ptafr|Pdpn|Tnfrsf18|Sema3c|Cxcl1|Cxcl10|Anxa3|Ssh1|Serpine1|Pdgfa|Rac1|Atoh8|Mif|Wnt7a|Col18a1|Myadm|Cxcl17|Actn4|Cib1|Adam8|Arhgef7|Adam9|Zfp703|Bcar1|Kars|Pawr|Icam1|Tirap|Mcam|Mdm2|Rab11a|Adam10|Ctsh|Hyal1|Rhoa|Elp6|Tgfbr2|Atp5b|Il23a|Flna|Atp7a|Rtn4|Sparc|Trp53|Cxcl16|Pfn1|Crk|Myo1c|Lgals9|Ccl2|Itga3|Arpc2|Sphk1|La…	Ddrgk1|Atp8a1|Kdr|P2rx4|Met|Il1r1|Iqgap1|Insr|Fgfr1|Nrp1|Foxo4|Grb7|Fam110c|Sun2|App|Ccr6|Fgf1|Vegfb
GO:0008285	negative regulation of cell proliferation	148/3395	655/23577	8.1516e-09	2.59326e-07	Ptprj|Thbs1|Tmem127|Tgfb2|Smyd2|Ptpn14|Irf6|Pdcd10|Lmna|Zc3h12d|Adora3|Ddah1|Trp53inp1|B4galt1|Trim32|Cdkn2b|Sfn|Pdpn|Nppb|Mfn2|Tnfrsf9|Il6|Ereg|Gja1|Rnf10|Lims1|Aimp2|Tes|Cav2|Trim24|Skap2|Atoh8|Ghrl|Phb2|Strap|Ceacam1|Plk5|Pdcd5|Nup62|Bax|Tsg101|Ndn|Cib1|Ifitm3|Tfdp1|Casp3|Hmox1|Marveld3|Kars|Pawr|Tbrg1|Pml|Cd109|Tgfbr2|Emd|Prdx4|Stat1|Lif|Il12b|Sparc|Wnt9a|Trp53|Lgals9|Tob1|Becn1|Etv4|Slc9a3r1…	Gdf5|Stk4|Sfrp2|Esr1|Npr1|Bnipl|Cited2|Arg1|Ptprk|Hdac2|Camk2n1|Magi2|Ift172|Fgfrl1|Pbld1|Pds5b|Gkn3|Ing4|Cdkn1b|Six5|Apoe|Nr2f2|Nupr1|Fgfr2|Ing1|Ing2|Smad6|Bmp5|Wdr13|Foxo4|Ace2|Flcn|Axin2|Itga1|Ing5|Ang|Mtss1|Vdr|App|Gabbr1|Ptprm|Scgb1a1
GO:0070585	protein localization to mitochondrion	51/3395	158/23577	9.14867e-09	2.89497e-07	Mtch2|Mtx1|Ube2d3|Sh3glb1|Bag1|Dnaja1|Ugcg|Mfn2|Grpel1|Hk1|Bid|Tomm40|Timm50|Psmd8|Pdcd5|Bax|Timm13|Ndufa13|Wdr75|Nol3|Rhou|Timm8a1|Hspd1|Npepps|Kat2a|Akt1|Timm23|Rnf31|Ywhaz|Samm50|Pam16|Ube2l3|Dnm1l|Parl|Timm17a|Wdr46|Ablim3|Pmaip1|March5|Tomm40l|Pmpca|Dnlz|Psmb7|Mtx2|Timm10	Atg13|Pink1|Srebf1|Zbed3|Bnip3l|Hnmt
GO:0040017	positive regulation of locomotion	121/3395	509/23577	9.25519e-09	2.91318e-07	Ptprj|Thbs1|Chmp4b|Src|Tgfb2|Chmp4c|Pdcd10|S100a14|Adora3|F3|Camk2d|Cyr61|Sdcbp|Creb3|Trim32|Ptafr|Pdpn|Tnfrsf18|Sema3c|Cxcl1|Cxcl10|Anxa3|Ssh1|Serpine1|Pdgfa|Rac1|Cav2|Atoh8|Mif|Wnt7a|Col18a1|Myadm|Chmp2a|Cxcl17|Actn4|Tsg101|Cib1|Adam8|Arhgef7|Adam9|Zfp703|Bcar1|Kars|Pawr|Icam1|Tirap|Mcam|Mdm2|Rab11a|Adam10|Ctsh|Hyal1|Rhoa|Elp6|Tgfbr2|Atp5b|Il23a|Flna|Atp7a|Rtn4|Sparc|Trp53|Cldn7|Cxcl16|Pfn1|Crk…	Ddrgk1|Atp8a1|Kdr|P2rx4|Met|Il1r1|Iqgap1|Insr|Fgfr1|Nrp1|Foxo4|Grb7|Fam110c|Sun2|App|Ccr6|Fgf1|Vegfb
GO:0034446	substrate adhesion-dependent cell spreading	34/3395	86/23577	9.30535e-09	2.91355e-07	Src|Lama5|Fndc3b|S100a10|Pdpn|Vamp3|Coro1c|Pxn|Lims1|Rac1|Tacstd2|Myadm|Actn4|Cib1|Akip1|Arhgef7|Bcar1|Dnm2|Flna|Crk|Arpc2|Unc13d|Lamb1|Net1|Fermt2|Fn1|Ephb3|Lamc1|Efna5|Itgav	Antxr1|Nrp1|Fzd7|Rac3
GO:0010952	positive regulation of peptidase activity	47/3395	141/23577	1.10191e-08	3.43208e-07	Mtch2|Efna3|F3|Perp|Cyr61|Bcl10|Vcp|Ctgf|Cycs|Bid|Pdcd5|Bax|Picalm|Apaf1|Ndufa13|Kars|Pawr|Pml|Uaca|Rps27l|Ctsh|Rhoa|Stat1|Hspd1|Ppp2ca|Casp8|Psme3|Epha4|Prelid1|Cideb|Myc|Il24|Senp1|Ppm1f|Pdcd2|Bak1|Pmaip1|Fas|Gsn	Ddrgk1|Sfrp2|Map3k5|Antxr1|Arrb1|Cradd|Dapk1|Mtch1
GO:0072657	protein localization to membrane	107/3395	436/23577	1.11283e-08	3.44802e-07	Mtch2|Lin7c|Snap23|Mal|Csnk2a1|Bcl2l1|Chmp4b|Sys1|Lama5|Prkci|Ssr3|Ssr2|S100a10|Pip5k1a|Camk2d|Sh3glb1|Wnt4|Epha2|Vamp3|Arhgef16|Agrn|Srp72|Ssh1|Rac1|Lrrc4|Exoc4|Sec61a1|Bid|Myadm|Ehd2|Pdcd5|Bax|Timm13|Cib1|Picalm|Pkp3|Ndufa13|Rab11a|Anxa2|Pls1|Fgf13|Flna|Arhgef9|Pdzd11|Sh3pxd2b|Sqstm1|Snap47|Myo1c|Flot2|Ccl2|Cltc|Itga3|Arpc2|Tmbim1|Slc9a3r1|Srp68|Hgs|Hectd1|Mpp5|Lypla1|Akt1|Fermt2|Exoc5|Rap2a|Tr…	Cnst|Pex3|Tmem59|Magi2|Ncf1|C2cd5|Apoe|Sytl2|Pik3r2|Bbs2|D230025D16Rik|Pard3|Rab3ip|Ank3|Dlg3|Vamp2|Inpp5k|Cacnb1|Ramp1|Etv5|Kalrn|Ttc7|Npc1
GO:0042773	ATP synthesis coupled electron transport	27/3395	60/23577	1.15246e-08	3.55231e-07	Mtch2|Cox5b|Ndufb6|Uqcrh|Cox6a1|Cycs|Bid|Coq7|Ndufa12|Sdhd|Cox5a|Uqcrc1|Uqcr10|Uqcrq|Uqcrb|Ndufs6|Cox7c|Ndufb9|Cyc1|Ndufa7|Ndufv2|Cox8a|Ndufa8	Pink1|Cox6a2|Taz|Mecp2
GO:0010769	regulation of cell morphogenesis involved in differentiation	80/3395	298/23577	1.26847e-08	3.88699e-07	Caprin1|Id1|Mfn1|Plxna2|S100a10|Ngf|Pdlim5|Dab1|Lrp8|Pdpn|Agrn|Ywhah|Ssh1|Coro1c|Fbxw8|Lims1|Rac1|Plxna4|Tacstd2|Plxna1|Wnt7a|Myadm|Actn4|Cyfip1|Cib1|Eif4g2|Cttn|Arhgef7|Nrg1|Ist1|Bcar1|Dnm2|Rab21|Sema7a|Rab11a|Fgf13|Flna|Actr2|Rtn4|Cdkl3|Pafah1b1|Crk|Arpc2|Unc13d|Ifrd1|Epha4|Akap5|Net1|Tubb2b|Rap2a|Fn1|Plxnb2|Rtn4r|Dnm1l|Ephb3|Tnfrsf12a|Srf|Vegfa|Efna5|Wdr36|Cfl1|Pten|Chn1	Itpka|Amigo1|Lpar3|Ppp1r9a|Met|Sema4f|Mgll|Apoe|Rgma|Nrp1|Dixdc1|Bhlhb9|Rac3|Nfatc4|Sdc2|Kalrn|Robo2
GO:0007264	small GTPase mediated signal transduction	103/3395	416/23577	1.2741e-08	3.88699e-07	Arhgap1|Src|Tgfb2|Arfgef2|Rap2b|Cdc42se1|Ngf|Nras|Gpsm2|Camk2d|Ssx2ip|Sdcbp|Dab1|Phactr4|Wasf2|Cnksr1|Cdc42|Pdpn|Mfn2|Arhgef16|Rheb|Mapkapk5|Gna12|Rac1|Arhgef5|Rhobtb1|Plekhg6|Pak4|Nup62|Cyfip1|Kctd13|Eps8l2|Arhgef7|Nrg1|Ppp2cb|Hmox1|Myo9b|Rhou|Dnmt1|Dnm2|Arhgap32|Rasgrf1|Rassf1|Rhoa|Rap2c|Arhgef9|Dbnl|Crk|Itga3|Kpnb1|Arf2|Timp2|Arhgdia|Itsn2|Net1|Gdi2|Arl4c|Fgd3|F2rl1|Plk2|Arf4|Rhobtb2|Ralb|Rap2…	Madd|Dgkz|Cdc42bpa|Arhgef38|Ctnnal1|Arhgef19|Plekhg5|Arhgap24|Met|Rtkn|Apoe|Arrb1|Mcf2l|Nrp1|Lpar4|Flcn|Rac3|Dock9|Kalrn|Cdc42ep3|Arl3|Vav2
GO:1904589	regulation of protein import	55/3395	178/23577	1.38959e-08	4.2177e-07	Chp1|Rbck1|Sulf2|Rab23|Pkia|Wwtr1|Ddx58|Creb3|Faf1|Prdx1|Il6|Arhgef5|Ceacam1|Pdcd5|Nup62|Tlr3|Nup93|Nol3|Cyld|Keap1|Ei24|Uaca|Hyal2|Emd|Flna|Psmd10|Fbxw11|Ppp2ca|Slc9a3r1|Sphk1|Nfkbia|Ppm1a|Akap5|Nupl1|Ipo5|Parp10|Ptgs2|Cdkn1a|Tmem173|Gnaq|Dab2ip	Sfrp2|Cd36|Sppl3|Pbld1|Pik3r2|Mbtps1|Eda|Fzd7|Thra|Axin2|Pkd1|Ppm1b|Bambi|Sufu
GO:0051272	positive regulation of cellular component movement	117/3395	492/23577	1.58735e-08	4.79346e-07	Ptprj|Thbs1|Src|Tgfb2|Pdcd10|S100a14|Adora3|F3|Camk2d|Cyr61|Sdcbp|Creb3|Trim32|Ptafr|Pdpn|Tnfrsf18|Sema3c|Cxcl1|Cxcl10|Anxa3|Ssh1|Serpine1|Pdgfa|Rac1|Atoh8|Mif|Wnt7a|Col18a1|Myadm|Cxcl17|Actn4|Cib1|Adam8|Arhgef7|Adam9|Zfp703|Bcar1|Kars|Pawr|Icam1|Tirap|Mcam|Mdm2|Rab11a|Adam10|Ctsh|Hyal1|Rhoa|Elp6|Tgfbr2|Atp5b|Il23a|Flna|Atp7a|Rtn4|Sparc|Trp53|Cldn7|Cxcl16|Pfn1|Crk|Myo1c|Lgals9|Ccl2|Itga3|Arpc2|Sp…	Ddrgk1|Atp8a1|Kdr|P2rx4|Met|Il1r1|Iqgap1|Insr|Fgfr1|Nrp1|Fez1|Mecp2|Foxo4|Grb7|Fam110c|Sun2|App|Ccr6|Fgf1|Vegfb
GO:0006979	response to oxidative stress	95/3395	376/23577	1.60778e-08	4.83064e-07	Prr5l|Thbs1|Srxn1|Src|Kpna4|Pdcd10|Mcl1|Slc25a24|Gclm|Trp53inp1|Prdx1|Plk3|Rwdd1|Sesn2|Il6|Cpeb2|Atp2a2|Upk3bl|Pnkp|Ucp2|Coq7|Txnrd1|Adam9|Brf2|Ppp2cb|Casp3|Ndufa12|Hmox1|Nup93|Nol3|Bcar1|Pawr|Sesn3|Cryab|Pml|Uaca|Hyal2|Hyal1|Gpx1|Oxsr1|G6pdx|Atp7a|Gpx3|Trp53|Crk|Ptprn|P4hb|Hif1a|Fbln5|Akt1|Net1|Ppif|Psmb5|Ppp1r15b|Rcan1|Sod2|Gfer|Ptgs2|Txnl1|Cfl1|Rela|Prdx5|Anxa1|Chuk|Prdx3|Lcn2|Ptgs1|Nfe2l2|Itg…	Cat|Casp6|Map3k5|Ptprk|Hdac2|Pink1|Sesn1|Cd36|Mpv17|Ncf1|Met|Txnrd3|Mill2|Apoe|Bnip3|Hp|Stat6|Pdk2|Pcgf2|Fut8|Dapk1|Rrm2b|Txnrd2|Etv5|App|Pdk1
GO:0090407	organophosphate biosynthetic process	114/3395	477/23577	1.80824e-08	5.40564e-07	Ptpmt1|Adss|Lpcat4|Bcl2l1|Nfs1|Pigt|Atp5e|Impa1|Gmps|Lpgat1|Pip5k1a|Cox5b|Atp5f1|Ampd2|Sgms2|Sh3glb1|Pigk|Vcp|Cmpk1|Ctps|Cap1|Ak2|Ptafr|Nppb|Wfs1|Cwh43|Atp5k|Oasl2|Oas1a|Atp6v0a2|Pdgfa|Atp5j2|Slc25a13|Tamm41|Lpcat3|Rrm1|Ampd3|Ndufab1|Cdipt|Aldoa|Agpat5|Dctd|Kars|Atp5l|Pkm|Nt5e|Plscr1|Atp5b|Hprt|G6pdx|Shmt1|Pigs|Nme1|Atic|Nme2|Atp5g1|Atp6v0a1|Timp2|Cmpk2|Akap5|Tshr|Mboat1|Edn1|Ippk|Mocs2|Samd8|Aju…	Fabp5|Npr1|Npr2|Pigv|Ece1|Cds1|Apoe|Nucb2|Slc27a1|Adcy7|Acat1|Pigb|Taz|Prps2|Flcn|Mbip|Ramp1|Lpcat1|Adk|Rrm2b|Adcy9|Pik3c2b|Pcyt1a|Nme3|Gabbr1|Mppe1|Gpam
GO:0071560	cellular response to transforming growth factor beta stimulus	56/3395	184/23577	1.86969e-08	5.56139e-07	Thbs1|Src|Tgfb2|Pmepa1|Sdcbp|Cdkn2b|Pxn|Serpine1|Smurf1|Cav2|Zyx|Strap|Eid2|Pdcd5|Adam9|Zfp703|Apaf1|Gipc1|Pin1|Dnmt1|Dnm2|Pml|Rnf111|Usp15|Cd109|Hyal2|Tgfbr2|Trp53|Crk|Ccl2|Mtmr4|Itga3|Snx6|Ppm1a|Gcnt2|Fermt2|Gdnf|Pdpk1|Lrg1|Smad7|Ankrd1|Hspa5	Smad9|Cited2|Ptprk|Pbld1|Snx25|Ing2|Hpgd|Smad6|Flcn|Arrb2|Fut8|Bambi|Nrep|Fbn2
GO:2000116	regulation of cysteine-type endopeptidase activity	65/3395	227/23577	2.02604e-08	5.99647e-07	Mtch2|Thbs1|Csnk2a1|Src|F3|Perp|Cyr61|Bcl10|Vcp|Ctgf|Sfn|Tnfrsf1b|Mical1|Il6|Htt|Ints1|Cycs|Bid|Plaur|Pdcd5|Bax|Usp47|Mgmt|Apaf1|Ndufa13|Nol3|Pawr|Mdm2|Cryab|Pml|Uaca|Rps27l|Gpx1|Rhoa|Stat1|Hspd1|Ppp2ca|Casp8|Fnip1|Wnt9a|Akt1|Cast|Cideb|Myc|Mkl1|Il24|Senp1|Ppm1f|Pak2|Pdcd2|Bak1|Ptgs2|Vegfa|Pmaip1|Fas|Gsn	Cst8|Cst13|Sfrp2|Map3k5|Arrb1|Cradd|Arrb2|Dapk1|Mtch1
GO:2000147	positive regulation of cell motility	114/3395	478/23577	2.04328e-08	6.01756e-07	Ptprj|Thbs1|Src|Tgfb2|Pdcd10|S100a14|Adora3|F3|Camk2d|Cyr61|Sdcbp|Creb3|Trim32|Ptafr|Pdpn|Tnfrsf18|Sema3c|Cxcl1|Cxcl10|Anxa3|Ssh1|Serpine1|Pdgfa|Rac1|Atoh8|Mif|Wnt7a|Col18a1|Myadm|Cxcl17|Actn4|Cib1|Adam8|Arhgef7|Adam9|Zfp703|Bcar1|Kars|Pawr|Icam1|Tirap|Mcam|Mdm2|Rab11a|Adam10|Ctsh|Hyal1|Rhoa|Elp6|Tgfbr2|Atp5b|Il23a|Flna|Atp7a|Rtn4|Sparc|Trp53|Cldn7|Cxcl16|Pfn1|Crk|Myo1c|Lgals9|Ccl2|Itga3|Arpc2|Sp…	Ddrgk1|Atp8a1|Kdr|P2rx4|Met|Il1r1|Iqgap1|Insr|Fgfr1|Nrp1|Foxo4|Grb7|Fam110c|Sun2|App|Ccr6|Fgf1|Vegfb
GO:2001242	regulation of intrinsic apoptotic signaling pathway	50/3395	157/23577	2.08818e-08	6.11949e-07	Ndufs3|Mtch2|Bcl2l1|Src|Mcl1|Sh3glb1|Dnaja1|Creb3|Trim32|Wfs1|Erp29|Mif|Bid|Plaur|Bax|Pias4|Usp47|Ndufa13|Nol3|Cyld|Ei24|Mdm2|Plscr1|Gpx1|Trp53|Slc9a3r1|P4hb|Hif1a|Vdac2|Ppif|Ripk3|Clu|Zfp385a|Rrn3|Dnm1l|Parl|Sod2|Ptgs2|Ptpn2|Syvn1|Nacc2|Nfe2l2	Creb3l1|Hdac2|Pink1|Cep63|Flcn|Spop|Tpt1|Rrm2b
GO:0007160	cell-matrix adhesion	56/3395	185/23577	2.30903e-08	6.73355e-07	Ptprj|Thbs1|Src|Adam15|S100a10|Pip5k1a|Ctgf|Wnt4|Bst1|Coro1c|Pxn|Lims1|Serpine1|Rac1|Zyx|Cib1|Adam8|Cttn|Arhgef7|Adam9|Pik3cb|Rhoa|Cd63|Arhgap6|Itgb4|Actn1|Itga2|Plau|Fermt2|Ajuba|Fn1|Emp2|Clasp1|Ppm1f|Phldb2|Pdpk1|Ddr1|Srf|Vegfa|Efna5|Rhod|Cfl1|Pten|Itgb6|Itga6|Itgav	Tmem8b|Ptprk|Col16a1|Cd36|Kdr|Iqgap1|Nrp1|Eda|Itga1|Vwa2
GO:0090066	regulation of anatomical structure size	119/3395	506/23577	2.33521e-08	6.77666e-07	Dstn|Rab22a|Plxna2|Shc1|Lats1|Ngf|Capza1|Gclm|Ptafr|Capzb|Nppb|Wdr1|Gja1|Ssh1|Arpc3|P2rx7|Rac1|Arpc1b|Capza2|Wasl|Mtpn|Plxna4|Plxna1|Wnt7a|Arpc4|Myadm|Akt1s1|Cyfip1|Picalm|Mrvi1|Eif4g2|Cttn|Nrg1|Ist1|Spire2|Icam1|Dnm2|Rab21|Sema7a|Rab11a|Tpm1|Pls1|Manf|Gpx1|Rhoa|Vill|Fgf13|G6pdx|Atp7a|Shroom2|Actr2|Rtn4|Cdkl3|Pfn1|Pafah1b1|Myo1c|Arpc2|Slc9a3r1|Ahr|Ifrd1|Cfl2|Hif1a|Inf2|Akt1|Edn1|Slc12a7|F2rl1|Hmg…	Npr1|Lpar3|Ece1|Kdr|P2rx4|Baiap2l1|Ppp1r9a|Sema4f|Mgll|Apoe|Rgma|Pik3r2|Bbs2|Nrp1|Smad6|Rilp|Scpep1|Jmy|Itga1|Deptor|Ptprm|Cdc42ep3|Slc12a2
GO:0032606	type I interferon production	31/3395	77/23577	2.50179e-08	7.22482e-07	Zfp64|Polr3c|Ddx58|Gpatch3|Zc3hav1|Relb|Irf7|Tlr3|Mmp12|Tirap|Rnf26|Irak1|Stat1|Hspd1|Dhx58|Nploc4|Traf3|Irf9|Polr3d|Ifnar1|Flot1|Trim15|Ticam1|Riok3|Tmem173|Chuk|Nmi|Ifih1	Polr3b|Rnf135|Ppm1b
GO:0042991	transcription factor import into nucleus	33/3395	85/23577	2.59486e-08	7.45741e-07	Rbck1|Rab23|Ddx58|Creb3|Faf1|Prdx1|Ceacam1|Tlr3|Nol3|Cyld|Keap1|Uaca|Flna|Psmd10|Ppp3r1|Fbxw11|Ppp2ca|Sphk1|Nfkbia|Ppm1a|Akap5|Ipo11|Ptgs2|Tmem173	Cd36|Sppl3|Pik3r2|Mbtps1|Eda|Thra|Pkd1|Ppm1b|Sufu
GO:0030155	regulation of cell adhesion	145/3395	650/23577	2.72505e-08	7.76524e-07	Ptprj|Hsd17b12|Thbs1|Src|Tgfb2|Adrm1|Lama5|Zbtb7b|Adam15|S100a10|Zc3h12d|Cyr61|Bcl10|Shb|Tnc|Dab1|Faf1|Ptafr|Wnt4|Epha2|Pdpn|Mad2l2|Tnfrsf18|Il6|Bst1|Coro1c|Ptpn11|Lims1|Serpine1|Znhit1|Rac1|Ndnf|Tacstd2|Myadm|Clptm1|Fstl3|Ceacam1|Actn4|Cib1|Il4ra|Adam8|Arhgef7|Adam9|Zfp703|Casp3|Jak3|Cyld|Bcar1|Spg7|Pawr|Piezo1|Fanca|Icam1|Dnm2|Ubash3b|Dscaml1|Pml|Tpm1|Adam10|Pik3cb|Hyal1|Rhoa|Ptpn23|Tgfbr2|Atp5…	Il7|Cited2|Arg1|Col16a1|Cd36|Kdr|Ephb4|Ephb6|Vps33b|Iqgap1|Pik3r2|Nrp1|Ank3|Efnb1|Fzd7|Flcn|Rac3|Adk|Pkd1|Scgb1a1|Gpam
GO:0009145	purine nucleoside triphosphate biosynthetic process	27/3395	62/23577	2.72808e-08	7.76524e-07	Bcl2l1|Atp5e|Cox5b|Atp5f1|Vcp|Atp5k|Atp6v0a2|Atp5j2|Slc25a13|Aldoa|Atp5l|Pkm|Atp5b|Nme1|Nme2|Atp5g1|Atp6v0a1|Myc|Cyc1|Atp5g2|Atp5o|Atp5c1|Atp5g3	Taz|Flcn|Adk|Nme3
GO:0032101	regulation of response to external stimulus	150/3395	678/23577	2.75871e-08	7.81503e-07	Ptprj|Thbs1|Anxa5|Plxna2|S100a14|Psmb4|Adora3|Ddx58|Creb3|Smpdl3b|Gpatch3|Ifnlr1|Wnt4|Pdpn|Tnfrsf1b|Agrn|Il6|Bst1|Cxcl1|Cxcl10|Gja1|Serpine1|Pdgfa|Rac1|Plxna4|Zc3hav1|Trim24|Mif|Plxna1|Il17rc|Ghrl|Usp18|Sbno2|Cxcl17|Ceacam1|Trim6|Psma1|Inpp5f|Adam8|Chid1|Mcph1|Tlr3|Ddx60|Setd6|Kars|Fanca|Mmp12|Tspan8|Tirap|Ubash3b|Rnf26|Sema7a|Pml|Uaca|Anxa2|Adam10|Cd109|Nt5e|Hyal2|Gpx1|Il23a|Mpp1|Tspan6|Stat1|Hs…	Eif2ak4|Esr1|Unc13b|Arg1|Cd36|Fndc4|Kdr|P2rx4|Met|Mgll|C5ar2|Mill2|Apoe|Il1r1|Rgma|Vps33b|Nucb2|Vkorc1|Fgfr1|Mtus1|Slc7a2|Bbs2|Nrp1|Neo1|Fam46a|Fam3a|P2rx5|Scarf1|Mmp28|Il17d|C6|Robo2|Ccr6|Ppm1b|Fgf1|Vegfb|Scgb1a1|Pik3ap1|Vav2|Hc
GO:0071559	response to transforming growth factor beta	56/3395	186/23577	2.84501e-08	8.0213e-07	Thbs1|Src|Tgfb2|Pmepa1|Sdcbp|Cdkn2b|Pxn|Serpine1|Smurf1|Cav2|Zyx|Strap|Eid2|Pdcd5|Adam9|Zfp703|Apaf1|Gipc1|Pin1|Dnmt1|Dnm2|Pml|Rnf111|Usp15|Cd109|Hyal2|Tgfbr2|Trp53|Crk|Ccl2|Mtmr4|Itga3|Snx6|Ppm1a|Gcnt2|Fermt2|Gdnf|Pdpk1|Lrg1|Smad7|Ankrd1|Hspa5	Smad9|Cited2|Ptprk|Pbld1|Snx25|Ing2|Hpgd|Smad6|Flcn|Arrb2|Fut8|Bambi|Nrep|Fbn2
GO:0022411	cellular component disassembly	87/3395	339/23577	2.96056e-08	8.30772e-07	Dstn|Tgfb2|Eif5a2|Gba|Capza1|Vcp|Plk3|Capzb|Pdpn|Mfn2|Dffa|Mical1|Atg9b|Htt|Wdr1|Ddit4|Denr|Smurf1|Capza2|Mtpn|Dctn1|Bax|Grwd1|Cib1|Cttn|Mcoln1|Ckap2|Nrg1|Apaf1|Map1s|Abce1|Wdr75|Ogfod1|Katnb1|Smarca4|Tpm1|Smarcc1|Vill|Fgf13|Shroom2|Sh3pxd2b|Irgm1|Sqstm1|Vdac1|Trp53|Pafah1b1|Arpc2|Kat2a|Becn1|Nsf|Cfl2|Hif1a|Akap5|F2rl1|Per2|Pelo|Myc|Sh3bp1|Dyrk3|Eif2d|Twf1|Clasp1|Gspt1|Snap29|Dnm1l|Parl|Flot1|Ddr…	Atg13|Pink1|Bnip3|Insr|Vps13c|Fyco1|Smarcc2|Srebf1|Bnip3l|Stx5a|Gle1
GO:0009611	response to wounding	109/3395	455/23577	3.23179e-08	9.02627e-07	Ptprj|Thbs1|Flrt3|Tgfb2|Sulf2|Anxa5|Slc7a11|Rap2b|Pdcd10|F3|Metap1|Cyr61|B4galt1|Tln1|Tnc|Grhl3|Wnt4|Pdpn|Il6|Gja1|Serpine1|Pdgfa|Actb|Ndnf|Mif|Wnt7a|Bloc1s3|Cnn2|Ceacam1|Bax|Inpp5f|Casp3|Hmox1|Nol3|Mmp12|Tspan8|Ubash3b|Pkm|Anxa2|Tpm1|Cd109|Pik3cb|Gpx1|Nbeal2|Flna|Atp7a|Map2k4|Crk|Ccl2|Itgb4|Actg1|Fkbp1b|Ifrd1|Epha4|Serpine2|Hif1a|Fntb|Ap3b1|F2rl1|Hmgcr|Plau|Vcl|Anxa8|Ajuba|Serpinb2|Gdnf|Fn1|Eppk…	Pik3ca|Arhgef19|Cd36|Arhgap24|Apoe|Rgma|Vps33b|Vkorc1|Pard3|Neo1|Fam46a|Fzd7|P2rx5|Scarf1|Mustn1|Slc1a3|Serpind1|Vegfb|Vav2
GO:1904950	negative regulation of establishment of protein localization	64/3395	225/23577	3.42099e-08	9.47457e-07	Ptpmt1|Chp1|Rab23|Pkia|Anxa5|Wwtr1|Ube2j1|Dnaja1|Creb3|Faf1|Tnfrsf9|Il6|Erp29|Ptpn11|Jagn1|Ghrl|Ube2g2|Midn|Ucp2|Rab11fip1|Nol3|Cyld|Keap1|Ei24|Pml|Uaca|Emd|Psmd10|Fbxw11|Ppp2ca|Lgals9|Slc9a3r1|Rhbdf2|Fkbp1b|Rsad2|Nfkbia|Ppm1a|Lypla1|F2rl1|Hmgcr|Ndfip2|Fn1|Parp10|Rangap1|Anxa1|Dab2ip	Madd|Hadh|Cd36|Pbld1|Derl3|Vpreb3|Pfkl|C5ar2|Neo1|Srebf1|Inpp5k|Thra|Axin2|Pde8b|Pkd1|Rab11fip3|Ppm1b|Sufu
GO:0051260	protein homooligomerization	87/3395	340/23577	3.42416e-08	9.47457e-07	Ehd4|Chmp4b|Samhd1|Src|Kctd3|Anxa5|Gba|Bcl10|B4galt1|Vcp|Marcks|Cda|Tnfrsf9|Letm1|Micu1|Kctd10|Tmem120a|Mif|Bid|Chmp2a|Bax|Taf10|Kctd13|Dctpp1|Cbr4|Apaf1|Hmox1|Nacc1|Mlkl|Syt1|Cryab|Pkm|Shmt2|Dync1li1|Pdcd6ip|Gls|Hprt|Gpx3|Shmt1|Trp53|Cldn7|Mpp2|Dcxr|Dgkd|Mat1a|Ripk3|Nupl1|Clu|Kctd9|Derl1|Dnm1l|Sod2|Kctd5|Cuta|Ly6g6c|Flot1|Riok3|Ehd1|Slc1a1|Fas|Nacc2|Tor1b|Lcn2|Tor2a	Cat|Bmf|Acadm|Arg1|Kctd8|Fgfrl1|P2rx4|Crbn|Pfkl|Apoe|Kctd15|Hsf4|Acat1|Col23a1|P2rx5|Acaca|Mbl1|Sftpc|Bik|P2rx6|App|Gnmt|Vwa2
GO:0009119	ribonucleoside metabolic process	30/3395	74/23577	3.466e-08	9.50195e-07	Rab23|Mfn1|Gmps|Ampd2|Gnai3|Mtap|Cmpk1|Ctps|Cda|Txndc9|Nt5c3|Ampd3|Aprt|Nt5e|Rhoa|Hprt|Upp1|Nme1|Nme2|Mtrr|Mocs2|Nudt18|Umps|Uck2|Nt5c2|Ak1	Ahcyl2|Mbip|Adk|Nme3
GO:0032479	regulation of type I interferon production	30/3395	74/23577	3.466e-08	9.50195e-07	Zfp64|Polr3c|Ddx58|Gpatch3|Zc3hav1|Relb|Irf7|Tlr3|Mmp12|Tirap|Rnf26|Irak1|Stat1|Hspd1|Dhx58|Nploc4|Traf3|Polr3d|Ifnar1|Flot1|Trim15|Ticam1|Riok3|Tmem173|Chuk|Nmi|Ifih1	Polr3b|Rnf135|Ppm1b
GO:2001243	negative regulation of intrinsic apoptotic signaling pathway	34/3395	90/23577	3.57861e-08	9.76567e-07	Ndufs3|Bcl2l1|Src|Mcl1|Sh3glb1|Dnaja1|Creb3|Trim32|Wfs1|Mif|Bid|Plaur|Usp47|Ndufa13|Nol3|Mdm2|Gpx1|Hif1a|Vdac2|Ppif|Clu|Zfp385a|Rrn3|Parl|Sod2|Ptgs2|Syvn1|Nfe2l2	Creb3l1|Hdac2|Pink1|Cep63|Tpt1|Rrm2b
GO:0044283	small molecule biosynthetic process	111/3395	467/23577	3.78482e-08	1.02812e-06	Ephx1|Eif6|Lpgat1|Gba|Prkab2|Coq3|Akr1a1|Mecr|Sesn2|Ptafr|Wnt4|Pgd|Pdss2|Il6|Maea|Htt|Nus1|Coq2|Prkab1|Ranbp2|Asns|Mif|Gapdh|Ndufa9|Ap2a1|Ldha|Acer3|Coq7|Ndufab1|Chst15|Erlin2|Cbr4|Got2|Sc5d|Pkm|Lipc|Elovl5|Plod2|Hyal1|Shmt2|Gls|Ptges3|Asnsd1|G6pdx|Pgk1|Coq10b|Shmt1|Cltc|Atic|Kat2a|G6pc3|Sphk1|Rdh10|Hif1a|Coq6|Edn1|Ippk|Mtrr|Hmgcr|Per2|Pdgfb|Qk|Ptgs2|Ccnd3|Ptpn2|Pcx|Tm7sf2|Mgst3|Fads3|Hsd17b7|Psa…	Sord|Degs1|Acss1|Acss2|Acadm|Pla2g1b|Mlxipl|Aass|Ggt5|Mgll|Ldhb|Apoe|Vkorc1|Star|Lpl|Ces1d|Bmp5|Rbp1|Coq10a|Srebf1|Acaca|Pdk2|Adi1|Slc1a3|Vdr|H2-Ke6|Cyp39a1|Gnmt|Fgf1|Fads1
GO:0051224	negative regulation of protein transport	63/3395	221/23577	3.9884e-08	1.0785e-06	Ptpmt1|Chp1|Rab23|Pkia|Anxa5|Wwtr1|Ube2j1|Creb3|Faf1|Tnfrsf9|Il6|Erp29|Ptpn11|Jagn1|Ghrl|Ube2g2|Midn|Ucp2|Rab11fip1|Nol3|Cyld|Keap1|Ei24|Pml|Uaca|Emd|Psmd10|Fbxw11|Ppp2ca|Lgals9|Slc9a3r1|Rhbdf2|Fkbp1b|Rsad2|Nfkbia|Ppm1a|Lypla1|F2rl1|Hmgcr|Ndfip2|Fn1|Parp10|Rangap1|Anxa1|Dab2ip	Madd|Hadh|Cd36|Pbld1|Derl3|Vpreb3|Pfkl|C5ar2|Neo1|Srebf1|Inpp5k|Thra|Axin2|Pde8b|Pkd1|Rab11fip3|Ppm1b|Sufu
GO:1904951	positive regulation of establishment of protein localization	120/3395	517/23577	4.45051e-08	1.19801e-06	Prr5l|Chp1|Rbck1|Tm9sf4|Src|Tgfb2|Sulf2|Serp1|Pdcd10|Ube2d3|Sh3glb1|Ddx58|Ugcg|Plk3|Sfn|Cdc42|Il6|Exoc1|Gja1|Mcu|Dynll1|P2rx7|Cct6a|Arhgef5|Mif|Cct7|Il17rc|Ghrl|Gapdh|Ceacam1|Ptbp1|Psmd8|Pdcd5|Arid5a|Tsg101|Cib1|Trim6|Il4ra|Ano1|Adam9|Tlr3|Wdr75|Nup93|Kars|Rhou|Mmp12|Cct2|Mdm2|Scamp5|Uaca|Tmem30a|Hyal2|Ptpn23|Emd|Flna|Hspd1|Ppia|Cct4|Sec24a|Trim16|Wrap53|Ywhae|Myo1c|Myo18a|Lgals9|Ccl2|Npepps|Arpc…	Atg13|Cnst|Sfrp2|Unc13b|Pink1|Cd36|Sppl3|Camk1|C2cd5|Tm7sf3|Arrb1|Apbb1|Lpl|Pik3r2|Ank3|Eda|Vamp2|Rph3al|Zbed3|Ang|Crebrf|Bambi|Hnmt|Hc
GO:0070507	regulation of microtubule cytoskeleton organization	51/3395	165/23577	4.54032e-08	1.21668e-06	Hnrnpu|Mapre1|Chmp4b|Rae1|Chmp4c|Gpsm2|Capzb|Agrn|Rnf4|Slain2|Ranbp2|Rac1|Dctn1|Chmp2a|Nup62|Cib1|Mcph1|Ckap2|Katnb1|Cyld|Chordc1|Poc1a|Parp3|Rassf1|Rhoa|Dync1li1|Pdcd6ip|Fgf13|Pafah1b1|Cltc|Plk2|Cenpj|Nubp1|Clasp1|Ranbp1|Phldb2|Ccnf|Kifc1|Efna5|Pkhd1|Gda	Met|Cdkn1b|Numa1|Dixdc1|Mdm1|Stag2|Mecp2|Dst|Pkd1|Cdk2ap2
GO:0006520	cellular amino acid metabolic process	70/3395	256/23577	4.57164e-08	1.21958e-06	Adss|Gss|Gmps|Gclm|Ddah1|Ctps|Yars|Padi4|Htt|Dao|Asns|Sars2|Txnrd1|Cars|Farsa|Got2|Aars|Kars|Tph2|Plod2|Amt|Mars|Shmt2|Gls|Slc6a14|Asnsd1|Atp7a|Prdx4|Rars|P4ha2|Shmt1|Blmh|P4hb|Odc1|Farsb|Iars|Mtrr|Mat1a|Ero1l|Tars|Dars|Pm20d1|Yars2|Vars|Hars|Lars|Nars|Psat1|Aldh18a1	Iyd|Arg1|Aass|Ahcyl2|Ggt5|Bckdha|Gpt2|Acat1|Mecp2|Pipox|Polg2|Adi1|Aldh6a1|Gstz1|Slc1a3|Mpst|Csad|Prodh|Mut|Gnmt|Gad2
GO:0043281	regulation of cysteine-type endopeptidase activity involved in apoptotic process	58/3395	198/23577	4.78157e-08	1.26771e-06	Mtch2|Thbs1|Csnk2a1|Src|F3|Cyr61|Bcl10|Vcp|Ctgf|Sfn|Tnfrsf1b|Mical1|Il6|Ints1|Cycs|Bid|Plaur|Pdcd5|Bax|Usp47|Mgmt|Apaf1|Ndufa13|Nol3|Mdm2|Cryab|Pml|Uaca|Rps27l|Gpx1|Rhoa|Stat1|Hspd1|Ppp2ca|Casp8|Fnip1|Wnt9a|Akt1|Myc|Mkl1|Il24|Senp1|Ppm1f|Pak2|Pdcd2|Bak1|Ptgs2|Vegfa|Pmaip1|Fas|Gsn	Sfrp2|Map3k5|Arrb1|Cradd|Arrb2|Dapk1|Mtch1
GO:0051091	positive regulation of DNA binding transcription factor activity	63/3395	222/23577	4.79468e-08	1.26771e-06	Rbck1|Ncoa3|Ube2v1|Prkci|Ngf|Bcl10|Trim32|Lrp8|Rwdd1|Taf12|Il6|Anxa3|Mtpn|Arhgef5|Irak2|Phb2|Cib1|Adam8|Tlr3|Cops5|Ube2n|Icam1|Smarca4|Tirap|Irak1|Eda2r|Mid2|Sphk1|Ifrd1|Psma6|Akt1|Edn1|Rnf31|Ripk3|Clu|Stk3|Ripk4|Trim15|Srf|Vegfa|Ticam1|Eif2ak2|Malt1|Rela|Fosl1|Ppp2r5b|Pten|Chuk|Pprc1|Prdx3	Cat|Ddrgk1|Esr1|Hdac2|Pink1|Cd36|Bex2|Dvl2|Hdac5|Jmy|Cacna1d|App|Traf1
GO:0000082	G1/S transition of mitotic cell cycle	52/3395	170/23577	4.93472e-08	1.29897e-06	Zc3h12d|Lats1|Camk2d|Eif4e|Cdkn2b|Plk3|Rcc1|Pdpn|Dbf4|Ranbp2|Bid|Plk5|Ccne1|Taf10|Dcun1d3|Ccnd1|Eif4ebp1|Rhou|Hinfp|Mdm2|Pml|Rps27l|Hyal1|Cdc25a|Cul4b|Trp53|Psme3|Akt1|Plk2|Ecd|Psme1|Psme2|Lats2|Rb1|Acvr1b|Ranbp1|Eif4g1|Cdc73|Cdkn1a|Brd4|Anxa1|Pten|Cacul1|Nacc2	Dgkz|Cdkn1b|Cradd|Ctdsp2|Ctdsp1|Ube2e2|Pkd1|Cdk2ap2
GO:0031331	positive regulation of cellular catabolic process	82/3395	317/23577	5.03973e-08	1.31643e-06	Prr5l|Trp53inp2|Sh3d19|Gba|Zc3h12d|Gnai3|Sh3glb1|Trp53inp1|Vcp|Nrd1|Plk3|Rnf19b|Ythdf2|Sesn2|Tnfrsf1b|Mfn2|Ankib1|Htt|P2rx7|Supv3l1|Zfand2a|Smurf1|Zc3hav1|Mif|Usp5|Hspbp1|Bax|Uvrag|Adam8|Cd81|Adam9|Hmox1|Tmtc3|Mdm2|Pafah1b2|Arih1|Msn|Psmd10|Mid2|Irgm1|Tob1|Osbpl7|Becn1|Csnk1d|Hif1a|Akt1|Plk2|Clu|Ralb|Rnf19a|Pabpc1|Myc|Dtx3l|Qk|Ticam1|Ecscr|Rnf14|Adrb2|Smad7|Pten|Dab2ip	Eif2ak4|Ddrgk1|Rnf114|5330417C22Rik|Tmem59|Pink1|Kdr|Tpcn1|Mlxipl|Apoe|Rgma|Bnip3|Insr|Vps13c|Fyco1|Ubqln2|Flcn|Dapk1|Bnip3l|Kcne2|Rnf125
GO:0015992	proton transport	33/3395	87/23577	5.04532e-08	1.31643e-06	Chp1|Slc4a11|Atp5e|Cox5b|Atp5f1|Slc9a1|Atp5k|Atp6v0a2|Atp5j2|Slc25a4|Atp5l|Atp5b|Atp7a|Atp5g1|Atp6v0a1|Slc9a3r1|Atp6v1d|Ppif|Atp6v1h|Cyc1|Pm20d1|Atp5g2|Atp6v1a|Atp5o|Atp6v1g3|Atp6v0e|Cox8a|Atp5c1|Atp5g3	Slc9a6|Atp6v1c2|Nnt|Atp6v1g2
GO:0019058	viral life cycle	53/3395	175/23577	5.32209e-08	1.37657e-06	Vps18|Chmp4b|Slpi|Chmp4c|Adar|Vta1|Vcp|Trim32|Isg15|Oasl1|Cav2|Zc3hav1|Pcbp1|Chmp2a|Ceacam1|Tsg101|Uvrag|Trim6|Ifitm3|Bst2|Ist1|Icam1|Zfp809|Pml|Plscr1|Hyal2|Pdcd6ip|Mid2|Ppia|Rad50|Trim11|Chmp6|P4hb|Rsad2|Ccnk|Atg16l1|Pde12|Ctsb|Pabpc1|Parp10|Tarbp2|Srpk1|Trim15|Eif2ak2|Pcx|Gsn|Itgav	Eif2ak4|Apoe|Ace2|Inpp5k|Pi4ka|Npc1
GO:0042306	regulation of protein import into nucleus	53/3395	175/23577	5.32209e-08	1.37657e-06	Chp1|Rbck1|Sulf2|Rab23|Pkia|Wwtr1|Ddx58|Creb3|Faf1|Prdx1|Il6|Ceacam1|Nup62|Tlr3|Nup93|Nol3|Cyld|Keap1|Ei24|Uaca|Hyal2|Emd|Flna|Psmd10|Fbxw11|Ppp2ca|Slc9a3r1|Sphk1|Nfkbia|Ppm1a|Akap5|Nupl1|Ipo5|Parp10|Ptgs2|Cdkn1a|Tmem173|Gnaq|Dab2ip	Sfrp2|Cd36|Sppl3|Pbld1|Pik3r2|Mbtps1|Eda|Fzd7|Thra|Axin2|Pkd1|Ppm1b|Bambi|Sufu
GO:0010720	positive regulation of cell development	133/3395	590/23577	5.36193e-08	1.38087e-06	Caprin1|Prkci|Mfn1|S100a10|Ngf|Trim32|Dab1|Lrp8|Sema3c|Rheb|Il6|Scarb2|Fbxw8|Mapkapk5|Lims1|Rac1|Smurf1|Zfp365|Ndnf|Mif|Myadm|Ptbp1|Scn1b|Plk5|Cyfip1|Cib1|Eif4g2|Syt17|Arhgef7|Nrg1|Slc25a4|Katnb1|Ist1|Pin1|S1pr2|Dnm2|Rab21|Syt1|Llph|Sema7a|Rab11a|Mapk6|Tcf12|Tmem30a|Rhoa|Nckipsd|Flna|Lif|Ddx56|Actr2|Rtn4|Cdkl3|Pafah1b1|Crk|Nme1|Nme2|Itga3|Xrcc5|Arpc2|Unc13d|Sphk1|Timp2|Csnk1d|Fkbp1b|Itsn2|Epha4|S…	Itpka|Ltk|Ptpra|Gdf5|Amigo1|Casp6|Lpar3|Hdac2|Magi2|Kdr|Ppp1r9a|Met|Camk1|Apoe|Il1r1|Rgma|Iqgap1|Tle6|Apbb1|Star|Fgfr1|Nrp1|Fez1|Dixdc1|Bmp5|Mecp2|Bex1|Bhlhb9|Scarf1|Rac3|Kif3c|Etv5|Kalrn|Robo2
GO:0032388	positive regulation of intracellular transport	82/3395	318/23577	5.8449e-08	1.49876e-06	Prr5l|Rbck1|Bcl2l1|Tm9sf4|Sulf2|Pdcd10|Adora3|Ube2d3|Sh3glb1|Ddx58|Ugcg|Plk3|Khdrbs1|Sfn|Cdc42|Il6|Stx18|Ehd2|Ceacam1|Psmd8|Pdcd5|Cib1|Il4ra|Stxbp2|Tlr3|Wdr75|Nup93|Rhou|Mtmr2|Rab21|Mdm2|Uaca|Anxa2|Tmem30a|Hyal2|Ptpn23|Emd|Flna|Msn|Ywhae|Myo1c|Ccl2|Npepps|Arpc2|Kat2a|Sphk1|Ppm1a|Akap5|Siva1|Rnf31|Ipo5|Ube2l3|Dnm1l|Snx4|Riok2|Ptgs2|Wdr46|Kif5b|Tmem173|Ablim3|Pmaip1|Ehd1|Dnm1|Psmb7	Atg13|Sfrp2|Unc13b|Pink1|Sppl3|Camk1|C2cd5|Numa1|Pik3r2|Fez1|Ank3|Mecp2|Eda|Vamp2|Zbed3|Crebrf|Bambi|Hnmt
GO:0009201	ribonucleoside triphosphate biosynthetic process	27/3395	64/23577	6.15181e-08	1.57069e-06	Bcl2l1|Atp5e|Cox5b|Atp5f1|Vcp|Ctps|Atp5k|Atp6v0a2|Atp5j2|Slc25a13|Aldoa|Atp5l|Pkm|Atp5b|Nme1|Nme2|Atp5g1|Atp6v0a1|Myc|Cyc1|Atp5g2|Atp5o|Atp5c1|Atp5g3	Taz|Flcn|Nme3
GO:0043086	negative regulation of catalytic activity	148/3395	675/23577	6.17871e-08	1.57082e-06	Ptprj|Hipk3|Hnrnpu|Spred1|Thbs1|Chp1|Flrt3|Csnk2a1|Src|R3hdml|Tgfb2|Slpi|Pkia|Wwtr1|Gba|Adar|Ecm1|Lats1|Ngf|Dnaja1|Shb|Sfn|Tnfrsf1b|Mad2l2|Dffa|Agrn|Mical1|Il6|Htt|Coro1c|Prkrip1|Serpine1|Ints1|Lrrc4|Gadd45a|Gapdh|Gprc5a|Pbp2|Cstb|Wnk1|Plaur|Ceacam1|Midn|Akt1s1|Nup62|Tsg101|Picalm|Usp47|Mvp|Dusp8|Timp3|Casp3|Sh2d4a|Abce1|Dusp6|Nol3|Chordc1|Ubash3b|Mdm2|Cryab|Pml|Cd109|Dusp7|Cish|Hyal2|Gpx1|Prkar2…	Cnst|Cst8|Cst13|Pcif1|Il7|Sfrp2|Sort1|Reck|Fkbp15|Camk2n1|Rpl5|Cdkn1b|Apoe|Nr2f2|Sytl2|Arrb1|Hp|Dlg3|Arrb2|Inpp5k|Ppp1r1b|Cmya5|Itih1|Deptor|Ppp1r1a|Serpind1|App|Gabbr1
GO:0051052	regulation of DNA metabolic process	97/3395	397/23577	6.67014e-08	1.68854e-06	Nat10|Hnrnpu|Pcna|Src|Eya2|Cct3|Smg5|Lmna|Shc1|Rlf|Eya3|Cdc42|Exosc10|Dffa|Dnajc2|Il6|Areg|Ereg|Anxa3|Gja1|Cdc7|Chek2|Rfc5|Mapkapk5|Cct6a|Pdgfa|Rac1|Dna2|Zfp365|Cct7|Pnkp|Bax|Rnf169|Fam168a|Kctd13|Mgmt|Tfdp1|Tnks|Apaf1|Ube2n|Babam1|Dnmt1|Cct2|Pml|Parp3|Ptges3|Cct4|Rad50|Map2k4|Wrap53|Trp53|Pfn1|Lig3|Xrcc5|Akt1|Gtpbp4|Gnl3|Parg|Tinf2|Mphosph8|Pinx1|Myc|Zranb3|Pdgfb|Fignl2|Rfc4|Dtx3l|Morc1|Cct8|Gfe…	Pik3ca|Pla2g1b|Npas2|Met|Apbb1|Slx1b|Insr|Fgfr1|Ankle1|Bmp5|Stat6|Stag2|Mecp2|Flcn|Tnfsf13|Arrb2|Axin2|Eya1|Dek|Msh3|Map3k4|Rnf8|Msh2|Fign
GO:0009896	positive regulation of catabolic process	92/3395	371/23577	6.93079e-08	1.74709e-06	Prr5l|Csnk2a1|Trp53inp2|Sh3d19|Gba|Zc3h12d|Gnai3|Sh3glb1|Trp53inp1|Vcp|Trim32|Nrd1|Plk3|Rnf19b|Ythdf2|Sesn2|Tnfrsf1b|Mfn2|Ankib1|Htt|Gja1|P2rx7|Supv3l1|Zfand2a|Smurf1|Zc3hav1|Mif|Usp5|Hspbp1|Bax|Uvrag|Adam8|Cd81|Adam9|Ndufa13|Hmox1|Tmtc3|Mdm2|Pafah1b2|Arih1|Cul4b|Msn|Psmd10|Mid2|Irgm1|Tob1|Osbpl7|Becn1|Nsf|Csnk1d|Hif1a|Akt1|Plk2|Clu|Ralb|Rnf19a|Pabpc1|Myc|Dtx3l|Qk|Ticam1|Ecscr|Rnf14|Adrb2|Smad7|P…	Eif2ak4|Ddrgk1|Rnf114|5330417C22Rik|Tmem59|Pink1|Kdr|Tpcn1|Mlxipl|Apoe|Rgma|Bnip3|Insr|Vps13c|Fyco1|Ubqln2|Flcn|Rilp|Dapk1|Lpcat1|Bnip3l|Kcne2|Crebrf|Rnf125|Stx5a
GO:0006818	hydrogen transport	33/3395	88/23577	6.96212e-08	1.74758e-06	Chp1|Slc4a11|Atp5e|Cox5b|Atp5f1|Slc9a1|Atp5k|Atp6v0a2|Atp5j2|Slc25a4|Atp5l|Atp5b|Atp7a|Atp5g1|Atp6v0a1|Slc9a3r1|Atp6v1d|Ppif|Atp6v1h|Cyc1|Pm20d1|Atp5g2|Atp6v1a|Atp5o|Atp6v1g3|Atp6v0e|Cox8a|Atp5c1|Atp5g3	Slc9a6|Atp6v1c2|Nnt|Atp6v1g2
GO:0031647	regulation of protein stability	67/3395	244/23577	7.38388e-08	1.84566e-06	Chp1|Id1|Src|Naa15|Pdcd10|Cct3|Sh3glb1|Cdc42|Otud3|Htt|Wfs1|Chek2|Cct6a|Trim24|Cct7|Aak1|Phb2|Gapdh|Psmd8|Ncln|Cd81|Gipc1|Pin1|Tbrg1|Cct2|Mdm2|Cryab|Pml|Ctsh|Rassf1|Usp4|Ptges3|Flna|Rnf128|Hspd1|Cct4|Fbxw11|Rtn4|Trp53|Pfn1|Flot2|Kat2a|Epha4|Gtpbp4|Mtrr|Taf9|Pinx1|Clu|Stk3|Derl1|Cct8|Ipo9|Cdc73|Flot1|Smad7|Syvn1|Gnaq|Pten|Dnlz|Gsn	Stk4|Pink1|Rpl5|Apbb1|Srebf1|Zbed3|Pex6
GO:0050678	regulation of epithelial cell proliferation	83/3395	325/23577	7.67598e-08	1.90458e-06	Thbs1|Id1|Tgfb2|Sulf2|Pdcd10|Pygo2|Ecm1|F3|B4galt1|Cdkn2b|Sfn|Cdc42|Il6|Epgn|Gja1|Lims1|Cav2|Tacstd2|Atoh8|Tgfa|Wnt7a|Ghrl|Phb2|Strap|Ceacam1|Bax|Ccnd1|Zfp703|Marveld3|Mmp12|Cd109|Hyal1|Gpx1|Atp7a|Stat1|Rtn4|Sparc|Ccl2|Nme1|Nme2|Etv4|Ptprn|Nkx2-9|Akt1|Plau|Tinf2|Tgm1|Serpinb5|Rb1|Myc|Eppk1|Pdgfb|Cxadr|Cdc73|Vegfa|Lrg1|Pten|Dab2ip	Gdf5|Sfrp2|Esr1|Arg1|Ptprk|Ift172|Kdr|Pbld1|Gkn3|Cdkn1b|C5ar2|Apoe|Nr2f2|Fgfr2|Bmp5|Wdr13|Fzd7|Eya1|Ang|Mtss1|Vdr|Tbx1|Ptprm|Fgf1|Vegfb
GO:0045666	positive regulation of neuron differentiation	100/3395	414/23577	7.68365e-08	1.90458e-06	Caprin1|Prkci|Mfn1|Ngf|Trim32|Dab1|Lrp8|Il6|Scarb2|Fbxw8|Mapkapk5|Rac1|Smurf1|Ndnf|Mif|Ptbp1|Scn1b|Plk5|Cyfip1|Eif4g2|Syt17|Nrg1|Katnb1|Ist1|Rab21|Syt1|Llph|Sema7a|Rab11a|Mapk6|Tcf12|Tmem30a|Rhoa|Nckipsd|Lif|Ddx56|Actr2|Cdkl3|Pafah1b1|Nme1|Nme2|Itga3|Sphk1|Timp2|Csnk1d|Fkbp1b|Itsn2|Epha4|Serpine2|Akap5|Tubb2b|Enc1|Fn1|Plxnb2|Rrn3|Ranbp1|Dnm1l|Eif4g1|Qk|Tnfrsf12a|Neu1|Srf|Ppp2r5d|Vegfa|Efna5|Tgif1…	Itpka|Ltk|Gdf5|Amigo1|Lpar3|Magi2|Ppp1r9a|Met|Camk1|Apoe|Rgma|Iqgap1|Tle6|Apbb1|Fgfr1|Nrp1|Fez1|Dixdc1|Bmp5|Mecp2|Bhlhb9|Scarf1|Kif3c|Etv5|Kalrn|Robo2
GO:0009206	purine ribonucleoside triphosphate biosynthetic process	26/3395	61/23577	8.37131e-08	2.02179e-06	Bcl2l1|Atp5e|Cox5b|Atp5f1|Vcp|Atp5k|Atp6v0a2|Atp5j2|Slc25a13|Aldoa|Atp5l|Pkm|Atp5b|Nme1|Nme2|Atp5g1|Atp6v0a1|Myc|Cyc1|Atp5g2|Atp5o|Atp5c1|Atp5g3	Taz|Flcn|Nme3
GO:0042308	negative regulation of protein import into nucleus	26/3395	61/23577	8.37131e-08	2.02179e-06	Chp1|Rab23|Pkia|Wwtr1|Creb3|Faf1|Cyld|Keap1|Ei24|Uaca|Emd|Psmd10|Fbxw11|Ppp2ca|Slc9a3r1|Nfkbia|Ppm1a|Parp10|Dab2ip	Cd36|Pbld1|Thra|Axin2|Pkd1|Ppm1b|Sufu
GO:1904590	negative regulation of protein import	26/3395	61/23577	8.37131e-08	2.02179e-06	Chp1|Rab23|Pkia|Wwtr1|Creb3|Faf1|Cyld|Keap1|Ei24|Uaca|Emd|Psmd10|Fbxw11|Ppp2ca|Slc9a3r1|Nfkbia|Ppm1a|Parp10|Dab2ip	Cd36|Pbld1|Thra|Axin2|Pkd1|Ppm1b|Sufu
GO:2001238	positive regulation of extrinsic apoptotic signaling pathway	26/3395	61/23577	8.37131e-08	2.02179e-06	Thbs1|Pdia3|Mal|Rbck1|Tgfb2|Bcl10|Faf1|Bid|Ltbr|Bax|Timp3|Jak3|Cyld|Pml|Hyal2|Casp8|Stk3|Pak2|Tnfrsf12a|Ctnna1|Ppp1ca|Fas|Pten|Pea15a	Stk4|G0s2
GO:0006457	protein folding	48/3395	154/23577	8.37523e-08	2.02179e-06	Emc4|Pdia3|B2m|Pfdn4|Cct3|Sh3glb1|Dnajb4|Bag1|Dnaja1|Uggt1|Emc1|Dffa|Grpel1|Ranbp2|Erp29|Cct6a|Pdia4|Cct7|Pdcd5|Dnaja2|Chordc1|Cct2|Cryab|Ptges3|Prdx4|Hspd1|Ppia|Cct4|Nudcd2|Ppil3|P4hb|Fkbp1b|Ppif|Ero1l|Clu|Dnajb11|Cct8|Ppil1|Hspa9|Pfdn1|Bag2|Dnlz|Tor1b|Tor2a	Bbs12|Fkbp9|Fyco1|Pfdn5
GO:0072655	establishment of protein localization to mitochondrion	48/3395	154/23577	8.37523e-08	2.02179e-06	Mtch2|Mtx1|Ube2d3|Sh3glb1|Dnaja1|Ugcg|Mfn2|Grpel1|Hk1|Bid|Tomm40|Timm50|Psmd8|Pdcd5|Bax|Timm13|Ndufa13|Wdr75|Nol3|Rhou|Timm8a1|Hspd1|Npepps|Kat2a|Akt1|Timm23|Rnf31|Ywhaz|Samm50|Pam16|Ube2l3|Parl|Timm17a|Wdr46|Ablim3|Pmaip1|Tomm40l|Pmpca|Dnlz|Psmb7|Mtx2|Timm10	Atg13|Pink1|Srebf1|Zbed3|Bnip3l|Hnmt
GO:0006754	ATP biosynthetic process	23/3395	50/23577	8.3944e-08	2.02179e-06	Bcl2l1|Atp5e|Cox5b|Atp5f1|Vcp|Atp5k|Atp6v0a2|Atp5j2|Slc25a13|Aldoa|Atp5l|Pkm|Atp5b|Atp5g1|Atp6v0a1|Myc|Cyc1|Atp5g2|Atp5o|Atp5c1|Atp5g3	Taz|Flcn
GO:0008610	lipid biosynthetic process	118/3395	512/23577	8.6387e-08	2.07224e-06	Ptpmt1|Hsd17b12|Lpcat4|Acbd3|Eif6|Lpin3|Pigt|Impa1|Lpgat1|Gba|Pip5k1a|Prkab2|Sgms2|Sh3glb1|Cyr61|Pigk|Ugcg|Mecr|Wnt4|Pdss2|Cwh43|Nus1|Coq2|Prkab1|P2rx7|Pdgfa|Mif|Tamm41|Lpcat3|Ceacam1|Cers3|Acer3|Ndufab1|Cdipt|Agpat5|Erlin2|Cbr4|St3gal4|Sc5d|Fdx1|Lipc|Elovl5|Plscr1|Ptges3|G6pdx|Acsl4|Dhrs7b|Pigs|Sphk1|Rdh10|Akt1|Mboat1|Edn1|Hmgcr|Abhd6|Samd8|Ajuba|Gpaa1|Dgat1|Pdgfb|B3gnt5|Serac1|Agpat4|Qk|Ptgs2|A…	Degs1|Acss1|Acss2|Fabp5|Pigv|Cds1|Pla2g1b|Mlxipl|Mgll|Apoe|Thrsp|Cers4|Star|Acsl1|Lpl|Slc27a1|Ces1d|Pigb|Bmp5|Rbp1|Taz|Srebf1|Acaca|Sptssa|Lpcat1|Pde8b|Ang|Kdsr|Vdr|Pik3c2b|Pcyt1a|H2-Ke6|Cyp39a1|Fgf1|Mppe1|Fads1|Gpam|St6galnac6
GO:1903050	regulation of proteolysis involved in cellular protein catabolic process	55/3395	187/23577	9.04556e-08	2.16021e-06	Gba|Lats1|Sdcbp|Ube2j1|Vcp|Plk3|Rnf19b|Ankib1|Zfand2a|Gna12|Smurf1|Tmf1|Ube2g2|Usp5|Hspbp1|Dda1|Gipc1|N4bp1|Tmtc3|Mdm2|Pml|Arih1|Gpx1|Smarcc1|Psmd10|Osbpl7|Psme3|Csnk1d|Epha4|Akt1|Taf9|Plk2|Psme1|Psme2|Clu|Rnf19a|Senp1|Uchl5|Anks1|Usp14|Ecscr|Rnf14|Smad7|Pten|Dab2ip|Psmd14	Ddrgk1|Rnf114|Rpl5|Derl3|Ubqln2|Kcne2|Pkd1|Rnf125|Sufu
GO:0043408	regulation of MAPK cascade	148/3395	679/23577	9.07804e-08	2.16021e-06	Ptprj|Hipk3|Spred1|Thbs1|Id1|Src|Tgfb2|Pdcd10|Gba|Shc1|Cdc42se1|Camk2d|Cyr61|Dnaja1|Ctgf|Prdx1|Stk40|Map3k6|Cdc42|Epha2|Il6|Epgn|Pxn|Erp29|Ptpn11|P2rx7|Pdgfa|Cav2|Arhgef5|Gadd45a|Mif|Tgfa|Wnt7a|Ghrl|Phb2|Ltbr|Il11|Abca7|Cxcl17|Ceacam1|Pak4|Nup62|Tsg101|Cib1|Adam8|Dusp8|Cd81|Timp3|Adam9|Tlr3|Cops5|Gdf15|Dusp6|Ccl17|Marveld3|Kars|Pin1|Icam1|Tirap|Sema7a|Dusp7|Hyal2|Gnai2|Irak1|Eda2r|Psmd10|Lif|Map2…	Madd|Gdf5|Sfrp2|Esr1|Sema4c|Lpar3|Map3k5|Ece1|Camk2n1|Cd36|Kdr|Ros1|Bmp3|Ncf1|Met|C5ar2|Apoe|Iqgap1|Arrb1|Fgfr2|Insr|Fgfr1|Pik3r2|Gdf1|Nrp1|Dixdc1|Bmp5|Rps6ka6|Ace2|Flcn|Gps2|Dvl2|Arrb2|Inpp5k|Itga1|Peli2|Tbx1|App|Map3k4|Fgf1|Vegfb
GO:1902903	regulation of supramolecular fiber organization	79/3395	306/23577	9.59564e-08	2.27428e-06	Dstn|Id1|Mapre1|Ankrd23|S100a10|Lats1|Capza1|Ctgf|Wasf2|Wnt4|Capzb|Wdr1|Slain2|Ssh1|Pxn|Arpc3|Rac1|Arpc1b|Capza2|Wasl|Mtpn|Arhgef5|Tacstd2|Dctn1|Arpc4|Myadm|Cyfip1|Cib1|Cttn|Ckap2|Katnb1|Spire2|Icam1|Cryab|Tpm1|Rhoa|Vill|Fgf13|Flna|Shroom2|Arhgap6|Actr2|Sh3pxd2b|Pfn1|Myo1c|Arpc2|Cfl2|Edn1|F2rl1|Gmfb|Clu|Sh3bp1|Cdc42ep1|Twf1|Clasp1|Ppm1f|Phldb2|Arpc5|Synpo|Cfl1|Gda|Sptan1|Gsn|Arpc5l	Hdac2|Baiap2l1|Ppp1r9a|Met|Cdkn1b|Apoe|Numa1|Pik3r2|Nrp1|Mecp2|Inpp5k|Jmy|Mtss1|App|Cdc42ep3
GO:0045787	positive regulation of cell cycle	85/3395	338/23577	1.11891e-07	2.64142e-06	Hnrnpu|Kif3b|Src|Tgfb2|Cks1b|Gpsm2|Eif4e|Ccnc|Shb|Trim32|Ctgf|Wnt4|Dbf4|Mapre3|Epgn|Ereg|Cdc7|Chek2|Ranbp2|Ptpn11|Asns|Mif|Tgfa|Phb2|Nup62|Rrp8|Ccnd1|Eif4ebp1|Gipc1|Mdm2|Pml|Rab11a|Poc1a|Rassf1|Hyal1|Rhoa|Cdc25a|Dync1li1|Cul4b|Psmd10|Thoc5|Usp22|Trp53|Mybbp1a|Pafah1b1|Becn1|Dusp3|Sphk1|Fntb|Ccnk|Akt1|Edn1|Cast|Tgm1|Rb1|Nsmce2|Myc|Pdgfb|Ranbp1|Eif4g1|Cdc73|Cdkn1a|Brd4|Ccnd3|Lmnb1|Fosl1|Ppp2r5b|Fen…	Cited2|Mlxipl|Met|Cdkn1b|Numa1|Fgfr2|Insr|Fgfr1|Cradd|Ccpg1|Mecp2|Foxo4|Ube2e2|App|Pkd1
GO:0002011	morphogenesis of an epithelial sheet	25/3395	58/23577	1.13398e-07	2.66641e-06	Lin7c|Flrt3|Pdcd10|Cyr61|Phactr4|Pdpn|Wnt7a|Zfp568|Mmp12|Flna|Mpp5|Ajuba|Clasp1|Phldb2|Ddr1|Srf|Hbegf|Pten|Chuk|Gsn	Jag1|Arhgap24|Pard3|Bmp5|Dvl2
GO:0032387	negative regulation of intracellular transport	41/3395	124/23577	1.19562e-07	2.80029e-06	Arhgap1|Chp1|Rab23|Pkia|Wwtr1|Ube2j1|Creb3|Faf1|Slc35f6|Ube2g2|Cyfip1|Hmox1|Nol3|Cyld|Keap1|Ei24|Cryab|Uaca|Slc25a5|Emd|Psmd10|Il13ra2|Fbxw11|Ppp2ca|Slc9a3r1|Nfkbia|Ppm1a|Nup153|Parp10|Rangap1|Cnih2|Dab2ip	Cd36|Pbld1|Derl3|Inpp5k|Thra|Axin2|Pkd1|Ppm1b|Sufu
GO:0043123	positive regulation of I-kappaB kinase/NF-kappaB signaling	45/3395	142/23577	1.2226e-07	2.85221e-06	Rbck1|Ube2v1|Ecm1|Trim32|Gja1|Zc3hav1|Ltbr|Golt1b|Nup62|Zdhhc13|Tlr3|Ube2n|Hmox1|Slc44a2|Tirap|Shisa5|Flna|Irak1|Eda2r|Tspan6|Mid2|Casp8|Map3k14|Sphk1|Ppm1a|Akt1|F2rl1|Plk2|Ajuba|Rnf31|Ndfip2|Tfg|5730559C18Rik|Ptgs2|Ticam1|Malt1|Abl2|Rela|Chuk|Nek6	Ddrgk1|Pink1|Plekhg5|Cd36|Eda
GO:1902115	regulation of organelle assembly	50/3395	165/23577	1.22738e-07	2.85221e-06	Hnrnpu|Hck|Chmp4b|Src|Chmp4c|Ankrd23|Gpsm2|Sh3glb1|Sdcbp|Rnf4|Htt|Stx18|Dynll1|Arhgef5|Chmp2a|Nup62|Tsg101|Vdac3|Palld|Cyld|Dnm2|Rhoa|Pdcd6ip|Msn|Nprl3|Cnot6|Arpc2|Becn1|Scfd1|Edn1|Tbc1d7|Plk2|Cenpj|Ralb|Asap1|Kctd17|Fez2|Stam|Gsn	5330417C22Rik|Hdac2|Pink1|Crocc|Numa1|Fez1|Mdm1|Tbc1d30|Stag2|Ubqln2|Dync2li1
GO:0032970	regulation of actin filament-based process	85/3395	339/23577	1.28532e-07	2.97524e-06	Dstn|Id1|Hck|Tgfb2|Ankrd23|S100a10|Lats1|Capza1|Ctgf|Wasf2|Grhl3|Wnt4|Capzb|Pdpn|Wdr1|Bst1|Ssh1|Pxn|Arpc3|Atp2a2|Rac1|Arpc1b|Capza2|Wasl|Mtpn|Arhgef5|Tacstd2|Arpc4|Myadm|Cnn2|Cyfip1|Cttn|Bst2|Spire2|Icam1|Tpm1|Rhoa|Vill|Fgf13|Flna|Shroom2|Arhgap6|Actr2|Sh3pxd2b|Pfn1|Crk|Myo1c|Arpc2|Arhgdia|Cfl2|Dsp|Edn1|F2rl1|Gmfb|Myh9|Sh3bp1|Cdc42ep1|Twf1|Clasp1|Pkp2|Ppm1f|Phldb2|Arpc5|Efna5|Synpo|Rhod|Cfl1|F11r…	Hdac2|Arhgef19|Baiap2l1|Ppp1r9a|Met|Pik3r2|Nrp1|Pard3|Dixdc1|Inpp5k|Jmy|Pde4d|Mtss1|Cdc42ep3
GO:0032990	cell part morphogenesis	143/3395	655/23577	1.35e-07	3.11285e-06	Caprin1|Flrt3|Id1|Bcl2l1|Src|Tgfb2|Mfn1|Nes|Plxna2|Efna3|Efna4|Ngf|Pdlim5|Dab1|Lrp8|Wasf2|Cdc42|Pdpn|Agrn|Sema3c|Ywhah|Gja1|Ssh1|Coro1c|Fbxw8|Ptpn11|Supv3l1|Actb|Rac1|Smurf1|Wasl|Zfp365|Plxna4|Plxna1|Wnt7a|Scn1b|Bax|Ndn|Mef2a|Cyfip1|Picalm|Map6|Wee1|Eif4g2|Syt17|Coq7|Tnfrsf22|Tnfrsf23|Cttn|Arhgef7|Nrg1|Map1s|Myo9b|Ist1|Dnm2|Rab21|Syt1|Robo3|Llph|Sema7a|Rab11a|Hprt|Fgf13|Atp7a|Dbnl|Actr2|Rtn4|Cdkl…	Eif2ak4|Itpka|Trim46|Amigo1|Lpar3|Cckar|Kdr|Ppp1r9a|Met|Sema4f|Mgll|Apoe|Rgma|Iqgap1|Apbb1|Fgfr2|Unc5d|Nrp1|Fez1|Ank3|Dixdc1|Neo1|Slc9a6|Mecp2|Efnb1|Bhlhb9|Dst|Polg2|Nrn1|Itga1|Nfatc4|Sdc2|Kalrn|Alcam|Robo2|App|Ptprm
GO:0046823	negative regulation of nucleocytoplasmic transport	28/3395	70/23577	1.38019e-07	3.1642e-06	Chp1|Rab23|Pkia|Wwtr1|Creb3|Faf1|Cyld|Keap1|Ei24|Uaca|Emd|Psmd10|Fbxw11|Ppp2ca|Slc9a3r1|Nfkbia|Ppm1a|Nup153|Parp10|Rangap1|Dab2ip	Cd36|Pbld1|Thra|Axin2|Pkd1|Ppm1b|Sufu
GO:0042990	regulation of transcription factor import into nucleus	31/3395	82/23577	1.38822e-07	3.1642e-06	Rbck1|Rab23|Ddx58|Creb3|Faf1|Prdx1|Ceacam1|Tlr3|Nol3|Cyld|Keap1|Uaca|Flna|Psmd10|Fbxw11|Ppp2ca|Sphk1|Nfkbia|Ppm1a|Akap5|Ptgs2|Tmem173	Cd36|Sppl3|Pik3r2|Mbtps1|Eda|Thra|Pkd1|Ppm1b|Sufu
GO:0072332	intrinsic apoptotic signaling pathway by p53 class mediator	31/3395	82/23577	1.38822e-07	3.1642e-06	Zmat3|Sh3glb1|Perp|Chek2|Ddit4|Krcc1|Mif|Bax|Aen|Rrp8|Mdm2|Pml|Rps27l|Shisa5|Eda2r|Hint1|Trp53|Mybbp1a|Zfp385a|Rrn3|Phlda3|Cdkn1a|Pmaip1	Nupr1|Cep63|Pdk2|Jmy|Rrm2b|Msh2|Tmem109|Zfp385b
GO:0051054	positive regulation of DNA metabolic process	63/3395	228/23577	1.39545e-07	3.16852e-06	Pcna|Src|Eya2|Cct3|Shc1|Eya3|Cdc42|Il6|Areg|Ereg|Anxa3|Cdc7|Rfc5|Mapkapk5|Cct6a|Pdgfa|Rac1|Dna2|Cct7|Pnkp|Bax|Fam168a|Kctd13|Mgmt|Tnks|Ube2n|Babam1|Dnmt1|Cct2|Pml|Parp3|Ptges3|Cct4|Rad50|Map2k4|Wrap53|Pfn1|Xrcc5|Akt1|Gnl3|Parg|Myc|Pdgfb|Rfc4|Dtx3l|Cct8|Gfer|Msh6	Pla2g1b|Npas2|Met|Apbb1|Slx1b|Insr|Fgfr1|Bmp5|Stat6|Tnfsf13|Arrb2|Eya1|Map3k4|Rnf8|Msh2
GO:0008625	extrinsic apoptotic signaling pathway via death domain receptors	29/3395	74/23577	1.40633e-07	3.17256e-06	Thbs1|Mal|Bcl2l1|Ngf|Faf1|Serpine1|Ddx47|Bax|Tnfrsf22|Tnfrsf23|Timp3|Hmox1|Nol3|Icam1|Gpx1|Casp8|Tmbim1|Lgals3|Tnfrsf10b|Stk3|Fas|Pten|Pea15a|Dab2ip	Madd|Stk4|Sfrp2|Sort1|Dapk1
GO:1903035	negative regulation of response to wounding	30/3395	78/23577	1.40789e-07	3.17256e-06	Thbs1|Anxa5|Wnt4|Gja1|Serpine1|Pdgfa|Ceacam1|Inpp5f|Tspan8|Ubash3b|Anxa2|Cd109|Crk|Epha4|Serpine2|Hmgcr|Plau|Eppk1|Pdgfb|Clasp1|Rtn4r|Kng2|Kng1|Phldb2|Pros1|Adrb2|Pten	Apoe|Rgma|Neo1
GO:0005975	carbohydrate metabolic process	117/3395	511/23577	1.41511e-07	3.17679e-06	Mtch2|Eif6|Src|B4galt5|Impa1|Serp1|Fuca2|Hs2st1|Ctbs|Coq3|B4galt1|Nans|Akr1a1|Stk40|Sesn2|Ptafr|Fuca1|Gale|Pgd|Il6|Maea|Man2b2|Pgm1|Coq2|Ddit4|Mlec|Ranbp2|P2rx7|Mdh2|Hk1|Mif|Gapdh|Dera|Midn|Ap2a1|Ldha|Uevld|Man2a2|Neu3|Ndufab1|Aldoa|Chst15|Taldo1|Chid1|Gnptab|Fgl1|Pgls|B3gnt3|Mtmr2|St3gal4|Dlat|Mpi|Pkm|Hyal2|Hyal1|Ppp1r3f|Ptges3|Cs|Phka1|G6pdx|Pgk1|Gla|Trp53|Cltc|Cox11|Kat2a|G6pc3|Dcxr|Mgat2|Hif1…	Itpka|Sord|Fabp5|Pik3ca|Acadm|AI464131|Man1c1|Khk|Mlxipl|Casd1|Pfkl|Ldhb|Dhdh|Insr|Hexa|Hyal3|Mecp2|Inpp5k|Pdk2|Gaa|Hexdc|Glt8d1|Ppp1r1a|St3gal6|Hagh|Gnmt|St6galnac6|Pdk1
GO:0010950	positive regulation of endopeptidase activity	43/3395	134/23577	1.55603e-07	3.48e-06	Mtch2|Efna3|F3|Perp|Cyr61|Bcl10|Vcp|Ctgf|Cycs|Bid|Pdcd5|Bax|Picalm|Apaf1|Ndufa13|Pawr|Pml|Uaca|Rps27l|Rhoa|Stat1|Hspd1|Ppp2ca|Casp8|Psme3|Epha4|Prelid1|Cideb|Myc|Il24|Senp1|Ppm1f|Pdcd2|Bak1|Pmaip1|Fas|Gsn	Sfrp2|Map3k5|Arrb1|Cradd|Dapk1|Mtch1
GO:0050673	epithelial cell proliferation	94/3395	388/23577	1.61146e-07	3.58197e-06	Thbs1|Id1|Tgfb2|Sulf2|Irf6|Pdcd10|Pygo2|Ecm1|F3|B4galt1|Cdkn2b|Sfn|Cdc42|Epha2|Il6|Epgn|Areg|Ereg|Gja1|Lims1|Cav2|Tacstd2|Atoh8|Tgfa|Wnt7a|Ghrl|Phb2|Strap|Ceacam1|Bax|Btbd10|Ccnd1|Zfp703|Marveld3|Mmp12|Cd109|Pik3cb|Hyal1|Gpx1|Prkx|Atp7a|Stat1|Rtn4|Sparc|Ccl2|Nme1|Nme2|Etv4|Ptprn|Nkx2-9|Akt1|Fst|Plau|Tinf2|Tgm1|Serpinb5|Rb1|Myc|Eppk1|Pdgfb|Cxadr|Cdc73|Vegfa|Lrg1|Pten|Chuk|Dab2ip	Gdf5|Sfrp2|Esr1|Arg1|Ptprk|Ift172|Kdr|Pbld1|Gkn3|Cdkn1b|C5ar2|Apoe|Nr2f2|Fgfr2|Bmp5|Stat6|Wdr13|Fzd7|Eya1|Adk|Ang|Mtss1|Vdr|Tbx1|Ptprm|Fgf1|Vegfb
GO:1903034	regulation of response to wounding	51/3395	171/23577	1.61366e-07	3.58197e-06	Ptprj|Thbs1|Anxa5|Wnt4|Pdpn|Gja1|Serpine1|Pdgfa|Mif|Ceacam1|Inpp5f|Tspan8|Ubash3b|Anxa2|Cd109|Atp7a|Crk|Ccl2|Fkbp1b|Epha4|Serpine2|F2rl1|Hmgcr|Plau|Myc|Eppk1|Pdgfb|Clasp1|Rtn4r|Kng2|Kng1|Phldb2|Pros1|Tnfrsf12a|Hbegf|Adrb2|Anxa1|Pten|Gsn|Nfe2l2	Cd36|Apoe|Rgma|Vps33b|Vkorc1|Neo1|Fam46a|P2rx5|Scarf1|Vegfb|Vav2
GO:0046777	protein autophosphorylation	65/3395	239/23577	1.68776e-07	3.73252e-06	Ctnnd1|Chp1|Csnk2a1|Hck|Sla2|Src|Rap2b|Ngf|Camk2d|Mknk1|Frk|Chek2|Mapkapk5|Pdgfa|Hk1|Trim24|Aak1|Wnk1|Htatip2|Mvp|Jak3|Csnk1g1|Mapkapk3|Rap2c|Prkx|Irak1|Phka1|Ppp2ca|Rad50|Tom1l1|Nme2|Epha4|Eif2s1|Map3k9|Pask|Ripk3|Rap2a|Pdgfb|Mapkapk2|Acvr1b|Ephb3|Pak2|Tnk2|Brd4|Ddr1|Ppp2r5d|Vegfa|Eif2ak2|Abl2|Ppp2r5b|Uhmk1|Nek6	Eif2ak4|Stk4|Pink1|Kdr|Ros1|Ephb4|Met|Iqgap1|Fgfr2|Insr|Fgfr1|Clk1|Dapk1
GO:0032481	positive regulation of type I interferon production	22/3395	48/23577	1.73425e-07	3.82113e-06	Zfp64|Polr3c|Ddx58|Zc3hav1|Irf7|Tlr3|Mmp12|Irak1|Stat1|Hspd1|Dhx58|Polr3d|Ifnar1|Flot1|Trim15|Ticam1|Riok3|Tmem173|Chuk|Ifih1	Polr3b|Rnf135
GO:0032956	regulation of actin cytoskeleton organization	76/3395	295/23577	1.82636e-07	4.00924e-06	Dstn|Id1|Hck|Tgfb2|Ankrd23|S100a10|Lats1|Capza1|Ctgf|Wasf2|Grhl3|Wnt4|Capzb|Wdr1|Bst1|Ssh1|Pxn|Arpc3|Rac1|Arpc1b|Capza2|Wasl|Mtpn|Arhgef5|Tacstd2|Arpc4|Myadm|Cyfip1|Cttn|Bst2|Spire2|Icam1|Tpm1|Rhoa|Vill|Flna|Shroom2|Arhgap6|Actr2|Sh3pxd2b|Pfn1|Crk|Myo1c|Arpc2|Arhgdia|Cfl2|Edn1|F2rl1|Gmfb|Sh3bp1|Cdc42ep1|Twf1|Clasp1|Ppm1f|Phldb2|Arpc5|Efna5|Synpo|Rhod|Cfl1|F11r|Sptan1|Gsn|Arpc5l	Hdac2|Arhgef19|Baiap2l1|Ppp1r9a|Met|Pik3r2|Nrp1|Dixdc1|Inpp5k|Jmy|Mtss1|Cdc42ep3
GO:0031347	regulation of defense response	120/3395	530/23577	1.85579e-07	4.05886e-06	Samhd1|Zbp1|S100a14|Psmb4|Adar|Polr3c|Adora3|Ddx58|Creb3|Smpdl3b|Gpatch3|Ifnlr1|Tnfrsf1b|Il6|Bst1|Cxcl1|Ereg|Gja1|Trafd1|Serpine1|Zc3hav1|Tnip3|Mif|Il17rc|Ghrl|Irak2|Usp18|Pvr|Sbno2|Cxcl17|Ceacam1|Trim6|Psma1|Adam8|Irf7|Chid1|Mcph1|Tlr3|Ddx60|Nlrc5|Setd6|Ap1g1|Kars|Fanca|Mmp12|Tirap|Rnf26|Sema7a|Pml|Uaca|Nt5e|Plscr1|Mapkapk3|Hyal2|Gpx1|Il23a|Irak1|Tspan6|Stat1|Hspd1|Il12b|Irgm1|Crk|Lgals9|Xrcc5|D…	Eif2ak4|Esr1|Unc13b|Arg1|Cd36|Fndc4|Tril|Mgll|Mill2|Apoe|Il1r1|Polr3b|Slc7a2|Fam3a|Arrb2|Rnf135|Il17d|C6|Ppm1b|Scgb1a1|Pik3ap1
GO:1903362	regulation of cellular protein catabolic process	60/3395	215/23577	1.88188e-07	4.09014e-06	Gba|Lats1|Sdcbp|Ube2j1|Vcp|Rgp1|Plk3|Rnf19b|Ankib1|Zfand2a|Gna12|Smurf1|Tmf1|Ube2g2|Usp5|Hspbp1|Cd81|Dda1|Gipc1|N4bp1|Tmtc3|Mdm2|Pml|Arih1|Anxa2|Gpx1|Smarcc1|Msn|Psmd10|Osbpl7|Psme3|Csnk1d|Epha4|Akt1|Taf9|Plk2|Psme1|Psme2|Clu|Rnf19a|Senp1|Uchl5|Anks1|Usp14|Ecscr|Rnf14|Smad7|Pten|Dab2ip|Psmd14	Ddrgk1|Rnf114|Rpl5|Derl3|Apoe|Ubqln2|Kcne2|Pkd1|Rnf125|Sufu
GO:0010810	regulation of cell-substrate adhesion	54/3395	186/23577	1.88384e-07	4.09014e-06	Ptprj|Hsd17b12|Thbs1|Src|Adam15|S100a10|Cyr61|Wnt4|Pdpn|Bst1|Coro1c|Lims1|Serpine1|Rac1|Ndnf|Tacstd2|Myadm|Actn4|Cib1|Arhgef7|Bcar1|Dnm2|Pik3cb|Rhoa|Flna|Arhgap6|Crk|Itga3|Arpc2|Unc13d|Net1|Gcnt2|Plau|Fn1|Emp2|Clasp1|Ppm1f|Ccdc80|Phldb2|Ddr1|Vegfa|Efna5|Rhod|Cfl1|Pten|Rsu1|Itga6	Col16a1|Cd36|Kdr|Iqgap1|Nrp1|Fzd7|Rac3
GO:0007229	integrin-mediated signaling pathway	31/3395	83/23577	1.91168e-07	4.13548e-06	Src|Lama5|Adam15|Tln1|Ctgf|Phactr4|Pxn|Ptpn11|Lims1|Zyx|Cd177|Bcar1|Sema7a|Rhoa|Timp1|Flna|Cd63|Itga7|Nme2|Itga3|Itgb4|Itga2|Fermt2|Emp2|Ctnna1|Itgb6|Itga6|Itgav	Nrp1|Fut8|Itga1
GO:0034250	positive regulation of cellular amide metabolic process	41/3395	126/23577	1.95933e-07	4.22321e-06	Thbs1|Eif6|Eif5a2|Serp1|Cyr61|Nsun4|Plk3|Khdrbs1|Ythdf2|Ptafr|Il6|Ptbp1|Picalm|Eif4g2|Eif3c|Elavl1|Rps27l|Rbm3|Coa3|Epha4|Habp4|Itga2|Samd4|Clu|Eif3d|Poldip3|Larp4|Tarbp2|Eif2b5|Abcf1|Slc35a4|Uhmk1|Nfe2l2	Eif2ak4|Rps3a1|Esr1|Pink1|Rpl5|Rbms3|Mecp2|App
GO:0044843	cell cycle G1/S phase transition	53/3395	182/23577	2.18707e-07	4.69708e-06	Zc3h12d|Lats1|Camk2d|Eif4e|Cdkn2b|Plk3|Rcc1|Pdpn|Dbf4|Ranbp2|Bid|Phb2|Plk5|Ccne1|Taf10|Dcun1d3|Ccnd1|Eif4ebp1|Rhou|Hinfp|Mdm2|Pml|Rps27l|Hyal1|Cdc25a|Cul4b|Trp53|Psme3|Akt1|Plk2|Ecd|Psme1|Psme2|Lats2|Rb1|Acvr1b|Ranbp1|Eif4g1|Cdc73|Cdkn1a|Brd4|Anxa1|Pten|Cacul1|Nacc2	Dgkz|Cdkn1b|Cradd|Ctdsp2|Ctdsp1|Ube2e2|Pkd1|Cdk2ap2
GO:0042060	wound healing	88/3395	359/23577	2.28846e-07	4.89714e-06	Ptprj|Thbs1|Tgfb2|Anxa5|Slc7a11|Rap2b|Pdcd10|F3|Metap1|Cyr61|B4galt1|Tln1|Grhl3|Wnt4|Pdpn|Gja1|Serpine1|Pdgfa|Actb|Ndnf|Wnt7a|Bloc1s3|Cnn2|Ceacam1|Hmox1|Mmp12|Tspan8|Ubash3b|Pkm|Anxa2|Tpm1|Cd109|Pik3cb|Gpx1|Nbeal2|Flna|Crk|Ccl2|Actg1|Ifrd1|Serpine2|Hif1a|Fntb|Ap3b1|F2rl1|Hmgcr|Plau|Vcl|Anxa8|Ajuba|Serpinb2|Fn1|Eppk1|Myh9|Pdgfb|Clasp1|Kng2|Kng1|Phldb2|Pros1|Cxadr|Tnfrsf12a|Clic1|Ddr1|Srf|Hbegf|Adr…	Pik3ca|Arhgef19|Cd36|Arhgap24|Apoe|Vps33b|Vkorc1|Pard3|Fam46a|Fzd7|P2rx5|Mustn1|Serpind1|Vegfb|Vav2
GO:0016197	endosomal transport	64/3395	236/23577	2.34178e-07	4.99329e-06	Arhgap1|Vps18|Ehd4|Tmem87a|Bcl2l1|Src|Sys1|Snx16|Vcp|Rgp1|Cdc42|Vamp3|Htt|Rab35|Vps29|Ap1s1|Dctn1|Ehd2|Rnf126|Bloc1s3|Tsg101|Picalm|Fam160a2|Tbc1d10b|Inpp5f|Mcoln1|Ap1g1|Mtmr2|Rab21|Rab11a|Ptpn23|Flna|Msn|Cd63|Ykt6|Ankfy1|Sgsm2|Vps53|Cltc|Becn1|Gosr2|Ube2o|Hgs|Snx6|Arl4c|Snx18|Micall1|Emp2|Dnm1l|Snx4|Dtx3l|Vps52|Dennd1b|Ehd1|Sdccag3	Kif16b|Sort1|Tbc1d17|Rab6b|Gprasp1|Rilp|Dopey2|Rab11fip3|Stx5a
GO:0043903	regulation of symbiosis, encompassing mutualism through parasitism	56/3395	197/23577	2.44564e-07	5.18965e-06	Psmc3|Chmp4b|Slpi|Chmp4c|Adar|Fuca2|Trim32|Isg15|Cxcl1|Oasl1|Oas1a|Cav2|Zc3hav1|Gapdh|Chmp2a|Ceacam1|Tsg101|Trim6|Ifitm3|Bst2|Zfp809|Smarca4|Tirap|Pml|Anxa2|Plscr1|Mid2|Stat1|Ppia|Il12b|Sqstm1|Rad50|Trim11|Pfn1|P4hb|Rsad2|Ccnk|Exoc2|F2rl1|Pde12|Pabpc1|Parp10|Tarbp2|Srpk1|Trim15|Eif2ak2|Pcx|Cfl1|Gsn|Itgav	Eif2ak4|Arg1|Cd36|Apoe|Inpp5k|Mbl1
GO:0010639	negative regulation of organelle organization	86/3395	349/23577	2.45132e-07	5.18965e-06	Nat10|Hnrnpu|Bcl2l1|Mapre1|Chmp4b|Src|Mfn1|Lmna|Capza1|Wasf2|Capzb|Exosc10|Slc35f6|Capza2|Mtpn|Tacstd2|Myadm|Chmp2a|Cib1|Anapc15|Bub3|Ckap2|Tnks|Katnb1|Nol3|Dnmt1|Dnm2|Pml|Tpm1|Gpx1|Dync1li1|Vill|Slc25a5|Fgf13|Psmd10|Shroom2|Arhgap6|Lif|Rad50|Trp53|Pfn1|Lig3|Tom1l1|Xrcc5|Arpc2|Becn1|Scfd1|Akt1|Tbc1d7|Prelid1|Ppif|Gmfb|Tinf2|Pinx1|Twf1|Nubp1|Clasp1|Dnm1l|Parl|Phldb2|Ccnf|Kifc1|Mad2l1bp|Fez2|Cfl1|S…	Esr1|Pink1|Espn|Ppp1r9a|Met|Fgfr2|Bnip3|Fez1|Zw10|Mdm1|Tbc1d30|Mecp2|Flcn|Arrb2|Inpp5k|Mllt6|Phf1|Kdm4b|Msh2
GO:0090317	negative regulation of intracellular protein transport	32/3395	88/23577	2.49891e-07	5.27164e-06	Chp1|Rab23|Pkia|Wwtr1|Ube2j1|Creb3|Faf1|Ube2g2|Nol3|Cyld|Keap1|Ei24|Uaca|Emd|Psmd10|Fbxw11|Ppp2ca|Slc9a3r1|Nfkbia|Ppm1a|Parp10|Rangap1|Dab2ip	Cd36|Pbld1|Derl3|Inpp5k|Thra|Axin2|Pkd1|Ppm1b|Sufu
GO:0010608	posttranscriptional regulation of gene expression	105/3395	452/23577	2.91239e-07	6.1222e-06	Caprin1|Hnrnpu|Thbs1|Eif6|Eif5a2|Serp1|Smg5|Adar|Zc3h12d|Eif4e|Aco1|Tdrd7|Ncbp1|Mknk1|Nsun4|Dph2|Ybx1|Pabpc4|Khdrbs1|Ythdf2|Sesn2|Ptafr|Tnfrsf1b|Il6|Cpeb2|Mapkapk5|Paip2b|Eif5b|Gapdh|Ptbp1|Samd4b|Cyfip1|Eif4g2|Eif3c|Elavl1|Eif4ebp1|Ogfod1|Aars|Piwil4|Tirap|Pml|Rps27l|Rbm3|Pa2g4|Cpeb4|Cnot6|Shmt1|Mettl16|Dph1|Tob1|Coa3|Taco1|Eif2s1|Eif5|Akt1|Ncl|Eif4e2|Gcnt2|Habp4|Enc1|Per2|Itga2|Pde12|Samd4|Ajuba…	Eif2ak4|Rps3a1|Esr1|Pink1|Rpl5|Eif4e3|Rbms3|Mecp2|Grb7|Axin2|Mif4gd|Dapk1|Ang3|Ang|Ncbp2|App|Paip2|Scgb1a1|Gle1
GO:0015931	nucleobase-containing compound transport	51/3395	174/23577	2.94161e-07	6.16185e-06	Eif6|Rrs1|Rae1|Eif5a2|Nmd3|Smg5|Ltv1|Slc25a24|Nol6|Ncbp1|Slc35d1|Khdrbs1|Zfp593|Nupl2|Htt|Sdad1|Gja1|Ranbp2|P2rx7|Ran|Pom121|Sec13|Nup62|Nup98|Nup37|Tnks|Slc25a4|Abce1|Ddx39|Nup93|Ddx19a|Snupn|Thoc5|Myo1c|Slc35b1|Alyref|Nup153|Bicd2|Nupl1|Slc25a17|Poldip3|Aaas|Ranbp1|Qk|Riok2|Thoc6|Flot1|Xpo5	Xpot|Ncbp2|Gle1
GO:0030307	positive regulation of cell growth	52/3395	179/23577	3.08074e-07	6.43064e-06	Csnk2a1|Tgfb2|Ncoa3|Exosc9|Ngf|Sdcbp|Ncbp1|Trim32|Sfn|Slc9a1|Supv3l1|Smurf1|Mtpn|Cyfip1|Cib1|Usp47|Eif4g2|Syt17|Cd81|Nrg1|Slc25a4|Ist1|Pin1|Syt1|Sema7a|Rab11a|Adam10|Hyal1|Rhoa|Psmd10|Acsl4|Cxcl16|Pafah1b1|Crk|Sphk1|Itsn2|Akt1|Edn1|Taf9|Fn1|Eif4g1|Tnfrsf12a|Srf|Vegfa|Efna5|Hbegf|Cfl1	Sfrp2|Lpar3|Apoe|Nrp1|Mecp2
GO:0007050	cell cycle arrest	43/3395	137/23577	3.11513e-07	6.47332e-06	Thbs1|Tgfb2|Irf6|Trp53inp1|Cdkn2b|Cgref1|Chek2|Gadd45a|Mif|Tsg101|Rrp8|Ccnd1|Mcph1|Tbrg1|Mdm2|Pml|Rassf1|Il12b|Trp53|Mybbp1a|Ccnk|Cast|Cgrrf1|Rb1|Myc|Cdkn1a|Ppp2r5b|Uhmk1|Ak1|Dab2ip	Eif2ak4|Cdc14a|Magi2|Mlxipl|Ing4|Cdkn1b|Apbb1|Cradd|Hepacam|Foxo4|Jmy|Pkd1|Msh2
GO:0006749	glutathione metabolic process	23/3395	53/23577	3.12295e-07	6.47332e-06	Chac1|Gss|Gstm4|Gstm5|Gclm|Ethe1|Gsr|Gpx1|G6pdx|Chac2|Gpx3|Eef1e1|Sod2|Gsto1|Nfe2l2	Gstm1|Ggt5|Gstt3|Gstt1|Txnrd3|Hmgn5|Gstz1|Hagh
GO:0043901	negative regulation of multi-organism process	49/3395	165/23577	3.22651e-07	6.66476e-06	Slpi|Adar|Shb|Trim32|Gpatch3|Isg15|Oasl1|Oas1a|Zc3hav1|Ceacam1|Trim6|Ifitm3|Bst2|Zfp809|Tirap|Rnf26|Pml|Anxa2|Plscr1|Timp1|Tspan6|Mid2|Prdx4|Stat1|Il12b|Sqstm1|Rad50|Trim11|Dhx58|Sec14l1|Nploc4|Rsad2|Ccnk|Parp10|Tarbp2|Srpk1|Trim15|Eif2ak2|Riok3|Gsn|Itgav	Eif2ak4|Npr2|Cd36|Mill2|Fam3a|Inpp5k|Mbl1|Ppm1b
GO:0050821	protein stabilization	46/3395	151/23577	3.25043e-07	6.69094e-06	Chp1|Naa15|Pdcd10|Cct3|Otud3|Wfs1|Chek2|Cct6a|Cct7|Aak1|Phb2|Gapdh|Pin1|Tbrg1|Cct2|Cryab|Pml|Rassf1|Ptges3|Flna|Hspd1|Cct4|Rtn4|Trp53|Pfn1|Flot2|Epha4|Gtpbp4|Mtrr|Taf9|Clu|Stk3|Cct8|Ipo9|Flot1|Smad7|Syvn1|Gnaq|Pten|Dnlz	Stk4|Pink1|Rpl5|Apbb1|Zbed3|Pex6
GO:0043900	regulation of multi-organism process	91/3395	378/23577	3.40568e-07	6.98635e-06	Psmc3|Chmp4b|Slpi|Chmp4c|Adar|Fuca2|Ddx58|B4galt1|Creb3|Shb|Trim32|Ptafr|Gpatch3|Ifnlr1|Isg15|Plb1|Cxcl1|Oasl1|Oas1a|Cav2|Zc3hav1|Mif|Gapdh|Chmp2a|Ceacam1|Tsg101|Cib1|Trim6|Ifitm3|Fcer2a|Plat|Ddx60|Bst2|Mmp12|Zfp809|Smarca4|Tirap|Rnf26|Pml|Anxa2|Plscr1|Timp1|Il23a|Tspan6|Mid2|Prdx4|Stat1|Ppia|Il12b|Sqstm1|Rad50|Trim11|Pfn1|Lgals9|Dhx58|Sec14l1|Nploc4|P4hb|Rsad2|Ccnk|Traf3|Exoc2|F2rl1|Plau|Pde12|P…	Eif2ak4|Npr2|Unc13b|Arg1|Cd36|Mill2|Apoe|Fam3a|Inpp5k|Mbl1|Pkdrej|Ppm1b
GO:0051017	actin filament bundle assembly	45/3395	147/23577	3.72454e-07	7.56221e-06	Id1|Src|S100a10|Ctgf|Wasf2|Marcks|Wnt4|Cdc42|Pxn|Rac1|Cald1|Zyx|Arhgef5|Tacstd2|Actn4|Kctd13|Spire2|Pawr|Tpm1|Pls1|Rhoa|Flna|Pls3|Arhgap6|Sh3pxd2b|Gas7|Pfn1|Actn1|Clasp1|Ppm1f|Phldb2|Srf|Synpo|Abl2|Rhod|Cfl1	Espn|Baiap2l1|Ppp1r9a|Met|Arrb1|Pik3r2|Nrp1|Inpp5k|Mtss1
GO:0007265	Ras protein signal transduction	78/3395	311/23577	4.10974e-07	8.31593e-06	Tgfb2|Arfgef2|Rap2b|Ngf|Nras|Gpsm2|Camk2d|Ssx2ip|Sdcbp|Phactr4|Wasf2|Cnksr1|Cdc42|Pdpn|Mfn2|Arhgef16|Mapkapk5|Gna12|Rac1|Arhgef5|Plekhg6|Pak4|Nup62|Cyfip1|Kctd13|Eps8l2|Arhgef7|Nrg1|Ppp2cb|Myo9b|Rhou|Dnmt1|Dnm2|Arhgap32|Rasgrf1|Rassf1|Rhoa|Rap2c|Arhgef9|Dbnl|Crk|Itga3|Kpnb1|Timp2|Arhgdia|Itsn2|Net1|Fgd3|F2rl1|Plk2|Ralb|Rap2a|Cdc42ep1|Rtn4r|Pak2|Flot1|Abl2|Chuk|Rsu1|Dab2ip	Madd|Dgkz|Arhgef38|Ctnnal1|Arhgef19|Plekhg5|Arhgap24|Met|Rtkn|Apoe|Arrb1|Mcf2l|Nrp1|Lpar4|Flcn|Kalrn|Cdc42ep3|Vav2
GO:0009636	response to toxic substance	36/3395	107/23577	4.25883e-07	8.55938e-06	Abtb2|Slc30a4|Ephx1|Slc7a11|Gstm5|Adh5|Prdx1|Scn1b|Bax|Mt2|Mt1|Gpx1|Slc6a14|Atp7a|Blmh|Ahr|Hif1a|Fbln5|Esd|Sod2|Bak1|Eif2ak2|Slc23a1|Fas|Gsto1|Lcn2|Nfe2l2	Pink1|Sesn1|Cd36|Pon1|Pon3|Ppp1r9a|Cyp2f2|Nupr1|Ces1d
GO:0032984	macromolecular complex disassembly	54/3395	191/23577	4.80493e-07	9.62443e-06	Dstn|Eif5a2|Gba|Capza1|Vcp|Capzb|Mical1|Wdr1|Ddit4|Denr|Capza2|Mtpn|Grwd1|Cib1|Mcoln1|Ckap2|Nrg1|Abce1|Ogfod1|Katnb1|Smarca4|Tpm1|Smarcc1|Vill|Fgf13|Shroom2|Irgm1|Arpc2|Nsf|Cfl2|Akap5|F2rl1|Per2|Pelo|Myc|Sh3bp1|Dyrk3|Eif2d|Twf1|Clasp1|Gspt1|Snap29|Sh3gl1|Kif5b|Etf1|Adrb2|Cfl1|Sptan1|Gsn	Bnip3|Insr|Fyco1|Smarcc2|Gle1
GO:0045089	positive regulation of innate immune response	55/3395	196/23577	4.92546e-07	9.83274e-06	Zbp1|S100a14|Polr3c|Ddx58|Smpdl3b|Gpatch3|Ereg|Zc3hav1|Tnip3|Irak2|Pvr|Trim6|Adam8|Irf7|Tlr3|Ddx60|Nlrc5|Ap1g1|Mmp12|Tirap|Plscr1|Mapkapk3|Irak1|Tspan6|Hspd1|Il12b|Irgm1|Lgals9|Xrcc5|Dhx58|Sec14l1|Nploc4|Rsad2|Nfkbia|Traf3|F2rl1|Polr3d|Xrcc6|Mapkapk2|5730559C18Rik|Pdpk1|Flot1|Trim15|Ticam1|Riok3|Tmem173|Rela|Dab2ip|Ifih1	Esr1|Cd36|Tril|Polr3b|Arrb2|Pik3ap1
GO:0009411	response to UV	41/3395	130/23577	5.0321e-07	1.0012e-05	Pcna|Trp53inp1|Trim32|Rev1|Bax|Usp47|Dcun1d3|Ccnd1|Casp3|Ercc5|N4bp1|Ei24|Pml|Uaca|Hyal2|Hyal1|Gpx1|Cdc25a|Cul4b|Il12b|Trp53|Eif2s1|Akt1|Zranb3|Bak1|Cdkn1a|Msh6|Pmaip1|Rela|Casp7	Cat|Bmf|Eif2ak4|Mme|Ptprk|Ruvbl2|Hyal3|Nfatc4|Map3k4|Map4k3|Msh2
GO:0042278	purine nucleoside metabolic process	25/3395	62/23577	5.3274e-07	1.05642e-05	Rab23|Mfn1|Gmps|Ampd2|Gnai3|Mtap|Nt5c3|Ampd3|Aprt|Nt5e|Rhoa|Hprt|Nme1|Nme2|Mtrr|Mocs2|Nudt18|Nt5c2|Ak1	Ahcyl2|Dguok|Mbip|Adk|Nme3|Macrod1
GO:1900181	negative regulation of protein localization to nucleus	28/3395	74/23577	5.40196e-07	1.06765e-05	Chp1|Rab23|Pkia|Wwtr1|Otud7b|Creb3|Faf1|Cyld|Keap1|Ei24|Uaca|Emd|Psmd10|Fbxw11|Ppp2ca|Slc9a3r1|Nfkbia|Ppm1a|Parp10|Dab2ip	Cd36|Pbld1|Flcn|Thra|Axin2|Pkd1|Ppm1b|Sufu
GO:0044772	mitotic cell cycle phase transition	82/3395	334/23577	5.43267e-07	1.07016e-05	Chmp4b|Pkia|Chmp4c|Cks1b|Zc3h12d|Lats1|Camk2d|Eif4e|Cdkn2b|Plk3|Rcc1|Pdpn|Dbf4|Rint1|Cdc7|Chek2|Ranbp2|Bid|Phb2|Chmp2a|Plk5|Ccne1|Anapc15|Taf10|Usp47|Dcun1d3|Bub3|Ccnd1|Eif4ebp1|Rhou|Hinfp|Mdm2|Pml|Rab11a|Rps27l|Hyal1|Cdc25a|Dync1li1|Cul4b|Ccng1|Trp53|Ppm1d|Psme3|Cdc27|Calm1|Akt1|Plk2|Ecd|Psme1|Psme2|Lats2|Pinx1|Rb1|Nsmce2|Acvr1b|Clasp1|Ranbp1|Eif4g1|Cdc73|Cdkn1a|Brd4|Mad2l1bp|Lmnb1|Anxa1|Pten|Ca…	Dgkz|Cdc14a|Syf2|Cdkn1b|Cradd|Zw10|Ctdsp2|Mecp2|Foxo4|Ctdsp1|Ube2e2|App|Pkd1|Cdk2ap2
GO:0010770	positive regulation of cell morphogenesis involved in differentiation	48/3395	163/23577	5.57027e-07	1.09365e-05	Caprin1|Mfn1|S100a10|Ngf|Lrp8|Fbxw8|Lims1|Rac1|Myadm|Cyfip1|Cib1|Eif4g2|Arhgef7|Nrg1|Ist1|Dnm2|Rab21|Sema7a|Rab11a|Flna|Actr2|Cdkl3|Pafah1b1|Crk|Arpc2|Unc13d|Epha4|Akap5|Net1|Tubb2b|Fn1|Plxnb2|Dnm1l|Tnfrsf12a|Srf|Vegfa|Efna5	Itpka|Amigo1|Lpar3|Met|Apoe|Nrp1|Dixdc1|Bhlhb9|Rac3|Kalrn|Robo2
GO:0034248	regulation of cellular amide metabolic process	98/3395	420/23577	5.77409e-07	1.12994e-05	Caprin1|Thbs1|Eif6|Eif5a2|Serp1|Adar|Zc3h12d|Eif4e|Cyr61|Aco1|Ncbp1|Mknk1|Nsun4|Plk3|Dph2|Khdrbs1|Ythdf2|Sesn2|Ptafr|Il6|Cpeb2|Mapkapk5|Paip2b|Eif5b|Gapdh|Abca7|Ptbp1|Samd4b|Cyfip1|Picalm|Eif4g2|Eif3c|Elavl1|Eif4ebp1|Ogfod1|Aars|Piwil4|Pml|Rps27l|Rbm3|Pa2g4|Cpeb4|Cnot6|Shmt1|Dph1|Tob1|Coa3|Taco1|Epha4|Eif2s1|Eif5|Akt1|Ncl|Eif4e2|Habp4|Enc1|Per2|Itga2|Samd8|Samd4|Ajuba|Clu|Eif3d|Zc3h7b|Poldip3|Lar…	Eif2ak4|Rps3a1|Esr1|Pink1|Rpl5|Eif4e3|Apoe|Rbms3|Mecp2|Grb7|Mif4gd|Dapk1|Ang3|Ang|Ncbp2|App|Paip2|Gle1
GO:1990778	protein localization to cell periphery	69/3395	267/23577	5.80877e-07	1.133e-05	Lin7c|Snap23|Mal|Csnk2a1|Bcl2l1|Sys1|Lama5|Prkci|S100a10|Pip5k1a|Gpsm2|Camk2d|Wnt4|Epha2|Vamp3|Kif1b|Arhgef16|Rac1|Myadm|Ehd2|Cib1|Picalm|Pkp3|Rab11a|Anxa2|Pls1|Fgf13|Flna|Pdzd11|Sqstm1|Snap47|Flot2|Cltc|Itga3|Tmbim1|Slc9a3r1|Hectd1|Mpp5|Lypla1|Akt1|Exoc5|Rap2a|Cacnb3|Krt18|Nubp1|Emp2|Pkp2|Pdpk1|Rab40c|Flot1|Myl12a|Kif5b|Blzf1|Golga7b|F11r	Cnst|Tmem59|C2cd5|Sytl2|Numa1|Pik3r2|Bbs2|D230025D16Rik|Ank3|Vamp2|Inpp5k|Ramp1|Kalrn|Ttc7
GO:0010822	positive regulation of mitochondrion organization	43/3395	140/23577	6.05457e-07	1.17708e-05	Mfn1|Gba|Mllt11|Ube2d3|Sh3glb1|Ugcg|Mfn2|Htt|Smurf1|Bid|Plaur|Psmd8|Pdcd5|Bax|Wdr75|Rhou|Trp53|Npepps|Kat2a|Hif1a|Siva1|Ppif|Rnf31|Cideb|Ube2l3|Dnm1l|Bak1|Wdr46|Ablim3|Pmaip1|Fas|March5|Psmb7	Atg13|Bmf|Pink1|Kdr|Bnip3|Vps13c|Zbed3|Ddhd1|Bik|Hnmt
GO:0060996	dendritic spine development	37/3395	113/23577	6.36766e-07	1.23392e-05	Caprin1|Mfn1|Pdlim5|Lrp8|Cdc42|Uba6|Mapkapk5|Rac1|Wasl|Zfp365|Wnt7a|Pak4|Eif4g2|Nrg1|Llph|Mapk6|Acsl4|Actr2|Pafah1b1|Epha4|Plk2|Arf4|Asap1|Dnm1l|Ephb3|Pak2|Cfl1|Pten	Itpka|Hdac2|Ppp1r9a|Camk1|Apoe|Slc9a6|Mecp2|Bhlhb9|Kalrn
GO:0061572	actin filament bundle organization	45/3395	150/23577	7.01067e-07	1.35154e-05	Id1|Src|S100a10|Ctgf|Wasf2|Marcks|Wnt4|Cdc42|Pxn|Rac1|Cald1|Zyx|Arhgef5|Tacstd2|Actn4|Kctd13|Spire2|Pawr|Tpm1|Pls1|Rhoa|Flna|Pls3|Arhgap6|Sh3pxd2b|Gas7|Pfn1|Actn1|Clasp1|Ppm1f|Phldb2|Srf|Synpo|Abl2|Rhod|Cfl1	Espn|Baiap2l1|Ppp1r9a|Met|Arrb1|Pik3r2|Nrp1|Inpp5k|Mtss1
GO:0032886	regulation of microtubule-based process	55/3395	198/23577	7.02012e-07	1.35154e-05	Hnrnpu|Mapre1|Chmp4b|Rae1|Chmp4c|Gpsm2|Capzb|Agrn|Rnf4|Slain2|Ranbp2|Rac1|Dctn1|Chmp2a|Nup62|Cib1|Mcph1|Ckap2|Katnb1|Cyld|Chordc1|Poc1a|Parp3|Rassf1|Rhoa|Dync1li1|Pdcd6ip|Fgf13|Pafah1b1|Cltc|Plk2|Cenpj|Nubp1|Clasp1|Ranbp1|Phldb2|Ccnf|Kifc1|Efna5|Memo1|Pkhd1|Cnih2|Gda	Met|Cdkn1b|Numa1|Bbs2|Fez1|Dixdc1|Mdm1|Stag2|Mecp2|Dst|Pkd1|Cdk2ap2
GO:2001020	regulation of response to DNA damage stimulus	50/3395	174/23577	7.38302e-07	1.41227e-05	Mtch2|Spred1|Wdr76|Pcna|Bcl2l1|Smyd2|Eya2|Mcl1|Trim32|Eya3|Rint1|Chek2|Zfp365|Mif|Bid|Pias4|Rnf169|Fam168a|Usp47|Nsmce1|Mgmt|Ube2n|Babam1|Mdm2|Pml|Plscr1|Psmd10|Thoc5|Hic1|Eef1e1|Parg|Clu|Myc|Dyrk3|Fignl2|Zfp385a|Dtx3l|Pmaip1|Ankrd1|Nacc2	Npas2|Apbb1|Nsmce4a|Ankle1|Axin2|Eya1|Dek|Tpt1|Rnf8|Fign
GO:0061136	regulation of proteasomal protein catabolic process	47/3395	160/23577	7.86496e-07	1.49964e-05	Gba|Sdcbp|Ube2j1|Vcp|Plk3|Rnf19b|Ankib1|Zfand2a|Gna12|Tmf1|Ube2g2|Usp5|Hspbp1|Dda1|Gipc1|N4bp1|Tmtc3|Mdm2|Arih1|Gpx1|Smarcc1|Psmd10|Osbpl7|Psme3|Csnk1d|Akt1|Taf9|Plk2|Psme1|Psme2|Clu|Rnf19a|Senp1|Uchl5|Usp14|Ecscr|Rnf14|Smad7|Dab2ip|Psmd14	Ddrgk1|Rnf114|Derl3|Ubqln2|Kcne2|Pkd1|Rnf125
GO:0046496	nicotinamide nucleotide metabolic process	41/3395	132/23577	7.89526e-07	1.5006e-05	Mtch2|Eif6|Vcp|Gale|Pgd|Ddit4|P2rx7|Mdh2|Hk1|Mif|Gapdh|Ldha|Aldoa|Txnrd1|Taldo1|Pgls|Dlat|Fdx1|Idh3a|Mpi|Pkm|Me1|G6pdx|Pgk1|Trp53|Dcxr|Hif1a|Dlst|Myc|Mpc1|Me2|Prdx5|Pgam1	Khk|Ncf1|Mlxipl|Pfkl|Ldhb|Insr|Cbr2|Nnt
GO:0050657	nucleic acid transport	44/3395	146/23577	8.07237e-07	1.52394e-05	Eif6|Rrs1|Rae1|Eif5a2|Nmd3|Smg5|Ltv1|Nol6|Ncbp1|Khdrbs1|Zfp593|Nupl2|Htt|Sdad1|Ranbp2|Ran|Pom121|Sec13|Nup62|Nup98|Nup37|Tnks|Abce1|Ddx39|Nup93|Ddx19a|Snupn|Thoc5|Myo1c|Alyref|Nup153|Bicd2|Nupl1|Poldip3|Aaas|Ranbp1|Qk|Riok2|Thoc6|Flot1|Xpo5	Xpot|Ncbp2|Gle1
GO:0050658	RNA transport	44/3395	146/23577	8.07237e-07	1.52394e-05	Eif6|Rrs1|Rae1|Eif5a2|Nmd3|Smg5|Ltv1|Nol6|Ncbp1|Khdrbs1|Zfp593|Nupl2|Htt|Sdad1|Ranbp2|Ran|Pom121|Sec13|Nup62|Nup98|Nup37|Tnks|Abce1|Ddx39|Nup93|Ddx19a|Snupn|Thoc5|Myo1c|Alyref|Nup153|Bicd2|Nupl1|Poldip3|Aaas|Ranbp1|Qk|Riok2|Thoc6|Flot1|Xpo5	Xpot|Ncbp2|Gle1
GO:0002758	innate immune response-activating signal transduction	39/3395	123/23577	8.1205e-07	1.52394e-05	S100a14|Ddx58|Smpdl3b|Gpatch3|Zc3hav1|Tnip3|Irak2|Adam8|Irf7|Tlr3|Ddx60|Tirap|Mapkapk3|Irak1|Tspan6|Hspd1|Lgals9|Dhx58|Sec14l1|Nploc4|Rsad2|Nfkbia|Traf3|F2rl1|Mapkapk2|5730559C18Rik|Pdpk1|Flot1|Trim15|Ticam1|Riok3|Rela|Dab2ip|Ifih1	Esr1|Cd36|Tril|Arrb2|Pik3ap1
GO:0006611	protein export from nucleus	39/3395	123/23577	8.1205e-07	1.52394e-05	Chp1|Eif6|Rrs1|Ptpn14|Nmd3|Smg5|Adar|Ltv1|Nol6|Ncbp1|Sfn|Zfp593|Nupl2|Sdad1|Ptpn11|Ran|Smurf1|Nup62|Abce1|Ddx39|Nup93|Mdm2|Emd|Thoc5|Ywhae|Ppm1a|Rangap1|Poldip3|Riok2|Thoc6|Xpo5|Hspa9|Uhmk1	Camk1|Ankle1|Xpot|Pkd1|Frat1|Gle1
GO:0050769	positive regulation of neurogenesis	115/3395	517/23577	8.51047e-07	1.5921e-05	Caprin1|Prkci|Mfn1|Ngf|Trim32|Dab1|Lrp8|Rheb|Il6|Scarb2|Fbxw8|Mapkapk5|Rac1|Smurf1|Zfp365|Ndnf|Mif|Ptbp1|Scn1b|Plk5|Cyfip1|Eif4g2|Syt17|Nrg1|Katnb1|Ist1|Rab21|Syt1|Llph|Sema7a|Rab11a|Mapk6|Tcf12|Tmem30a|Rhoa|Nckipsd|Flna|Lif|Ddx56|Actr2|Rtn4|Cdkl3|Pafah1b1|Nme1|Nme2|Itga3|Xrcc5|Sphk1|Timp2|Csnk1d|Fkbp1b|Itsn2|Epha4|Serpine2|Hif1a|Akap5|Tubb2b|Enc1|Fn1|Myc|Xrcc6|Plxnb2|Rrn3|Ranbp1|Dnm1l|Eif4g1|Qk|…	Itpka|Ltk|Ptpra|Gdf5|Amigo1|Lpar3|Hdac2|Magi2|Kdr|Ppp1r9a|Met|Camk1|Apoe|Il1r1|Rgma|Iqgap1|Tle6|Apbb1|Star|Fgfr1|Nrp1|Fez1|Dixdc1|Bmp5|Mecp2|Bex1|Bhlhb9|Scarf1|Kif3c|Etv5|Kalrn|Robo2
GO:0071902	positive regulation of protein serine/threonine kinase activity	73/3395	291/23577	9.4293e-07	1.75846e-05	Thbs1|Src|Pdcd10|Cks1b|Shc1|Ccnc|Map3k6|Mapre3|Epgn|Pxn|Erp29|Ptpn11|P2rx7|Pdgfa|Arhgef5|Gadd45a|Mif|Tgfa|Ghrl|Cxcl17|Ceacam1|Cib1|Adam8|Cd81|Ccnd1|Adam9|Kars|Tirap|Gnai2|Rhoa|Irak1|Psmd10|Ppp2ca|Map2k4|Traf4|Epha4|Map3k9|Ccnk|Cab39|Akt1|Edn1|Cops8|Ajuba|Ralb|Pdgfb|Wnt7b|5730559C18Rik|Traf7|Vegfa|Ccnd3|Eif2ak2|Lmnb1|Adrb2|Malt1|Avpi1|Dab2ip	Madd|Lpar3|Map3k5|Met|Camk1|Cdkn1b|Iqgap1|Arrb1|Insr|Fgfr1|Acsl1|Slc27a1|Dvl2|Itga1|Map3k4|Pkd1|Fgf1
GO:2001237	negative regulation of extrinsic apoptotic signaling pathway	33/3395	97/23577	9.55147e-07	1.77568e-05	Bcl2l1|Src|Eya2|Lmna|Mcl1|Gclm|Eya3|Htt|Serpine1|Zc3hc1|Tnfrsf22|Tnfrsf23|Cttn|Hmox1|Nol3|Icam1|Gpx1|Psme3|Tmbim1|Lgals3|Gdnf|Col2a1|Vegfa|Ctnna1|Rela|Pea15a|Itga6|Itgav	Il7|Sfrp2|Nrp1|Eya1|Dapk1
GO:0043087	regulation of GTPase activity	71/3395	281/23577	9.93941e-07	1.84204e-05	Arhgap1|S100a10|Pip5k1a|Rgp1|Tbc1d2|Grhl3|Wnt4|Epha2|Arhgef16|Agrn|Tbc1d1|Coro1c|Lims1|Adap1|Cav2|Arhgef5|Picalm|Tbc1d10b|Arhgef7|Myo9b|Ccl17|Pin1|Icam1|Tbc1d15|Rasgrf1|Ocrl|Arhgap6|Sgsm2|Pafah1b1|Crk|Ccl2|Ccl7|Arhgap23|Arhgap27|Epha4|Ccl20|Eif5|Ptprn2|Net1|Tbc1d7|F2rl1|Snx18|Ajuba|Sh3bp1|Arhgap8|Plxnb2|Rtn4r|Ephb3|Dennd1b|Rgs16|Efna5|Lars|F11r|Rsu1|Dab2ip|Itga6|Chn1	Arhgef38|Syde2|Arhgef19|Arhgap24|Tbc1d17|Rgma|Iqgap1|Arrb1|Tbc1d30|Dvl2|Arrb2|Dock9|Kalrn|Vav2
GO:0110053	regulation of actin filament organization	61/3395	230/23577	1.00788e-06	1.86208e-05	Dstn|Id1|S100a10|Lats1|Capza1|Ctgf|Wasf2|Wnt4|Capzb|Wdr1|Ssh1|Pxn|Arpc3|Rac1|Arpc1b|Capza2|Wasl|Mtpn|Arhgef5|Tacstd2|Arpc4|Myadm|Cyfip1|Cttn|Spire2|Icam1|Tpm1|Rhoa|Vill|Flna|Shroom2|Arhgap6|Actr2|Sh3pxd2b|Pfn1|Myo1c|Arpc2|Cfl2|F2rl1|Gmfb|Sh3bp1|Cdc42ep1|Twf1|Clasp1|Ppm1f|Phldb2|Arpc5|Synpo|Cfl1|Sptan1|Gsn|Arpc5l	Baiap2l1|Ppp1r9a|Met|Pik3r2|Nrp1|Inpp5k|Jmy|Mtss1|Cdc42ep3
GO:0010506	regulation of autophagy	60/3395	225/23577	1.01236e-06	1.86457e-05	Chmp4b|Trp53inp2|Gba|Mcl1|Gnai3|Sh3glb1|Trp53inp1|Plk3|Rragc|Sesn2|Mfn2|Htt|Smurf1|Uvrag|Eif4g2|Cttn|Hmox1|Wdr75|Pafah1b2|Mid2|Nprl3|Irgm1|Vdac1|Trp53|Kat2a|Becn1|Atp6v0a1|Scfd1|Hif1a|Akt1|Plk2|Ralb|Dnm1l|Parl|Eif4g1|Ticam1|Fez2|Lars|Iigp1|Adrb2	Bmf|Eif2ak4|5330417C22Rik|Tmem59|Pink1|Kdr|Tpcn1|Bnip3|Dram1|Pik3r2|Fez1|Vps13c|Fyco1|Rragb|Ubqln2|Flcn|Srebf1|Dapk1|Bnip3l|Npc1
GO:0051348	negative regulation of transferase activity	69/3395	271/23577	1.04218e-06	1.91355e-05	Ptprj|Hipk3|Hnrnpu|Spred1|Chp1|Flrt3|Src|Pkia|Wwtr1|Gba|Adar|Lats1|Dnaja1|Shb|Mad2l2|Il6|Coro1c|Prkrip1|Lrrc4|Gadd45a|Gprc5a|Wnk1|Ceacam1|Midn|Akt1s1|Nup62|Tsg101|Mvp|Dusp8|Casp3|Dusp6|Chordc1|Ubash3b|Pml|Dusp7|Cish|Hyal2|Prkar2a|Trp53|Cox11|Dusp3|Chmp6|Akt1|Hmgcr|Ajuba|Lats2|Pinx1|Rb1|Ppm1f|Rtn4r|Dtx3l|Pdpk1|Cdkn1a|Ptpn2|Smad7|Gnaq|Pten|Prdx3|Dab2ip	Sfrp2|Camk2n1|Rpl5|Cdkn1b|Apoe|Nr2f2|Inpp5k|Ppp1r1b|Deptor|Ppp1r1a
GO:0016050	vesicle organization	73/3395	292/23577	1.08244e-06	1.98136e-05	Vps18|Snap23|Tmem127|Arfgef2|Prkci|S100a10|Stx11|Gnai3|Snx7|Sec24b|Sdcbp|Tbc1d2|Sytl1|Vamp3|Tbc1d1|P2rx7|Cav2|Wasl|Snx10|Tmf1|Sec13|Bloc1s3|Ptbp1|Tsg101|Uvrag|Picalm|Syt17|Fam160a2|Tbc1d10b|Syt8|Syt1|Tbc1d15|Rnf26|Rab11a|Anxa2|Nbeal2|Pdcd6ip|Sytl5|Shroom2|Ykt6|Sqstm1|Sec24a|Snap47|Ankfy1|Sgsm2|Pafah1b1|Myo18a|Snx11|Rab5c|Gosr2|Ptprn|Snx6|Serpine2|Tmed9|Ap3b1|Zfp385a|Snap29|Snx4|Kif5b|Syt12|Anxa1|…	Sort1|Atp8a1|C2cd5|Tbc1d17|Vps33b|Sytl2|Tbc1d30|Vamp2|Rilp|Stx5a
GO:0002221	pattern recognition receptor signaling pathway	38/3395	120/23577	1.15775e-06	2.11271e-05	S100a14|Ddx58|Smpdl3b|Gpatch3|Zc3hav1|Tnip3|Irak2|Irf7|Tlr3|Ddx60|Tirap|Mapkapk3|Irak1|Tspan6|Hspd1|Lgals9|Dhx58|Sec14l1|Nploc4|Rsad2|Nfkbia|Traf3|F2rl1|Mapkapk2|5730559C18Rik|Pdpk1|Flot1|Trim15|Ticam1|Riok3|Rela|Dab2ip|Ifih1	Esr1|Cd36|Tril|Arrb2|Pik3ap1
GO:0048858	cell projection morphogenesis	135/3395	634/23577	1.2762e-06	2.32175e-05	Caprin1|Flrt3|Id1|Src|Tgfb2|Mfn1|Nes|Plxna2|Efna3|Efna4|Ngf|Pdlim5|Dab1|Lrp8|Wasf2|Cdc42|Pdpn|Agrn|Sema3c|Ywhah|Gja1|Ssh1|Coro1c|Fbxw8|Ptpn11|Actb|Rac1|Smurf1|Wasl|Zfp365|Plxna4|Plxna1|Wnt7a|Scn1b|Ndn|Mef2a|Cyfip1|Picalm|Map6|Wee1|Eif4g2|Syt17|Tnfrsf22|Tnfrsf23|Cttn|Arhgef7|Nrg1|Map1s|Myo9b|Ist1|Dnm2|Rab21|Syt1|Robo3|Llph|Sema7a|Rab11a|Hprt|Fgf13|Atp7a|Dbnl|Actr2|Rtn4|Cdkl3|Gas7|Pafah1b1|Etv4|Npt…	Eif2ak4|Itpka|Trim46|Amigo1|Lpar3|Cckar|Kdr|Ppp1r9a|Met|Sema4f|Mgll|Apoe|Rgma|Iqgap1|Apbb1|Fgfr2|Unc5d|Nrp1|Fez1|Ank3|Dixdc1|Neo1|Slc9a6|Mecp2|Efnb1|Bhlhb9|Dst|Nrn1|Itga1|Nfatc4|Sdc2|Kalrn|Alcam|Robo2|App|Ptprm
GO:1902041	regulation of extrinsic apoptotic signaling pathway via death domain receptors	21/3395	49/23577	1.30221e-06	2.35466e-05	Thbs1|Mal|Bcl2l1|Faf1|Serpine1|Tnfrsf22|Tnfrsf23|Timp3|Hmox1|Nol3|Icam1|Gpx1|Tmbim1|Lgals3|Stk3|Pten|Pea15a	Madd|Stk4|Sfrp2|Dapk1
GO:1902600	hydrogen ion transmembrane transport	21/3395	49/23577	1.30221e-06	2.35466e-05	Atp5e|Cox5b|Atp5f1|Slc9a1|Atp5k|Atp6v0a2|Atp5l|Atp5b|Atp5g1|Atp6v0a1|Atp6v1h|Cyc1|Atp5g2|Atp6v1a|Atp5o|Atp6v1g3|Atp6v0e|Cox8a|Atp5c1|Atp5g3	Atp6v1c2
GO:0035966	response to topologically incorrect protein	37/3395	116/23577	1.30887e-06	2.35953e-05	Thbs1|Chac1|Serp1|Vcp|Uggt1|Creb3|Mfn2|Fbxo6|Wfs1|Rnf126|Bax|Rnf121|Ccnd1|Cops5|Manf|Hspd1|Pomt2|Ero1l|Clu|Derl1|Sdf2l1|Yod1|Dzip3|Bak1|Eif2ak2|Ptpn2|Syvn1|Pomt1|Hspa5|Dab2ip|Nfe2l2	Creb3l1|Eif2ak4|Creb3l4|Derl3|Tm7sf3|Crebrf
GO:0006626	protein targeting to mitochondrion	42/3395	139/23577	1.31679e-06	2.36665e-05	Mtx1|Ube2d3|Sh3glb1|Ugcg|Mfn2|Grpel1|Bid|Tomm40|Timm50|Psmd8|Pdcd5|Timm13|Ndufa13|Wdr75|Nol3|Rhou|Timm8a1|Hspd1|Npepps|Kat2a|Timm23|Rnf31|Ywhaz|Samm50|Pam16|Ube2l3|Parl|Timm17a|Wdr46|Ablim3|Tomm40l|Pmpca|Dnlz|Psmb7|Mtx2|Timm10	Atg13|Pink1|Srebf1|Zbed3|Bnip3l|Hnmt
GO:0006914	autophagy	85/3395	357/23577	1.32744e-06	2.37145e-05	Vps18|Nsfl1c|Chmp4b|Trp53inp2|Rab23|Gba|Mcl1|Gnai3|Sh3glb1|Trp53inp1|Vcp|Plaa|Plk3|Rragc|Sesn2|Mfn2|Atg9b|Htt|Smurf1|Eva1a|Uvrag|Eif4g2|Ctsd|Cttn|Mcoln1|Hmox1|Wdr75|Tmem208|Ei24|Pafah1b2|Pik3cb|Mid2|Nprl3|Irgm1|Sqstm1|Vdac1|Trp53|Vmp1|Cltc|Kat2a|Becn1|Atp6v0a1|Itgb4|Scfd1|Hif1a|Akt1|Atg16l1|Plk2|Anxa7|Ralb|Snap29|Dnm1l|Parl|Eif4g1|Yod1|Ticam1|Fez2|Lars|Iigp1|Adrb2	Atg13|Bmf|Eif2ak4|Rab33b|5330417C22Rik|Tmem59|Pink1|Kdr|Tpcn1|Tbc1d17|Bnip3|Dram1|Pik3r2|Fez1|Vps13c|Fyco1|Rragb|Ubqln2|Flcn|Srebf1|Dapk1|Bnip3l|Arsa|Pik3c2b|Npc1
GO:0061919	process utilizing autophagic mechanism	85/3395	357/23577	1.32744e-06	2.37145e-05	Vps18|Nsfl1c|Chmp4b|Trp53inp2|Rab23|Gba|Mcl1|Gnai3|Sh3glb1|Trp53inp1|Vcp|Plaa|Plk3|Rragc|Sesn2|Mfn2|Atg9b|Htt|Smurf1|Eva1a|Uvrag|Eif4g2|Ctsd|Cttn|Mcoln1|Hmox1|Wdr75|Tmem208|Ei24|Pafah1b2|Pik3cb|Mid2|Nprl3|Irgm1|Sqstm1|Vdac1|Trp53|Vmp1|Cltc|Kat2a|Becn1|Atp6v0a1|Itgb4|Scfd1|Hif1a|Akt1|Atg16l1|Plk2|Anxa7|Ralb|Snap29|Dnm1l|Parl|Eif4g1|Yod1|Ticam1|Fez2|Lars|Iigp1|Adrb2	Atg13|Bmf|Eif2ak4|Rab33b|5330417C22Rik|Tmem59|Pink1|Kdr|Tpcn1|Tbc1d17|Bnip3|Dram1|Pik3r2|Fez1|Vps13c|Fyco1|Rragb|Ubqln2|Flcn|Srebf1|Dapk1|Bnip3l|Arsa|Pik3c2b|Npc1
GO:0051222	positive regulation of protein transport	112/3395	505/23577	1.36724e-06	2.43525e-05	Prr5l|Chp1|Rbck1|Tm9sf4|Src|Tgfb2|Sulf2|Serp1|Pdcd10|Ube2d3|Sh3glb1|Ddx58|Ugcg|Plk3|Sfn|Cdc42|Il6|Exoc1|Gja1|Mcu|Dynll1|P2rx7|Arhgef5|Mif|Il17rc|Ghrl|Gapdh|Ceacam1|Ptbp1|Psmd8|Pdcd5|Arid5a|Tsg101|Cib1|Trim6|Il4ra|Ano1|Adam9|Tlr3|Wdr75|Nup93|Kars|Rhou|Mmp12|Mdm2|Scamp5|Uaca|Tmem30a|Hyal2|Ptpn23|Emd|Flna|Hspd1|Ppia|Sec24a|Trim16|Ywhae|Myo1c|Myo18a|Lgals9|Ccl2|Npepps|Arpc2|Kat2a|Sphk1|Ppm1a|Hif1a|Ak…	Atg13|Cnst|Sfrp2|Unc13b|Pink1|Cd36|Sppl3|Camk1|C2cd5|Tm7sf3|Arrb1|Apbb1|Lpl|Pik3r2|Ank3|Eda|Vamp2|Rph3al|Zbed3|Ang|Crebrf|Bambi|Hnmt|Hc
GO:1903828	negative regulation of cellular protein localization	43/3395	144/23577	1.4062e-06	2.49716e-05	Chp1|Bcl2l1|Trp53inp2|Rab23|Pkia|Wwtr1|Otud7b|Ube2j1|Dnaja1|Creb3|Faf1|Ube2g2|Picalm|Nol3|Cyld|Keap1|Ei24|Uaca|Emd|Psmd10|Fbxw11|Ppp2ca|Cltc|Tmbim1|Slc9a3r1|Hectd1|Nfkbia|Ppm1a|Lypla1|Parp10|Rangap1|Dab2ip	Tmem59|Cd36|Pbld1|Derl3|Flcn|Inpp5k|Thra|Axin2|Pkd1|Ppm1b|Sufu
GO:0051236	establishment of RNA localization	44/3395	149/23577	1.48971e-06	2.63758e-05	Eif6|Rrs1|Rae1|Eif5a2|Nmd3|Smg5|Ltv1|Nol6|Ncbp1|Khdrbs1|Zfp593|Nupl2|Htt|Sdad1|Ranbp2|Ran|Pom121|Sec13|Nup62|Nup98|Nup37|Tnks|Abce1|Ddx39|Nup93|Ddx19a|Snupn|Thoc5|Myo1c|Alyref|Nup153|Bicd2|Nupl1|Poldip3|Aaas|Ranbp1|Qk|Riok2|Thoc6|Flot1|Xpo5	Xpot|Ncbp2|Gle1
GO:0019362	pyridine nucleotide metabolic process	41/3395	135/23577	1.51329e-06	2.67134e-05	Mtch2|Eif6|Vcp|Gale|Pgd|Ddit4|P2rx7|Mdh2|Hk1|Mif|Gapdh|Ldha|Aldoa|Txnrd1|Taldo1|Pgls|Dlat|Fdx1|Idh3a|Mpi|Pkm|Me1|G6pdx|Pgk1|Trp53|Dcxr|Hif1a|Dlst|Myc|Mpc1|Me2|Prdx5|Pgam1	Khk|Ncf1|Mlxipl|Pfkl|Ldhb|Insr|Cbr2|Nnt
GO:1903901	negative regulation of viral life cycle	25/3395	65/23577	1.51775e-06	2.67134e-05	Slpi|Adar|Trim32|Isg15|Oasl1|Zc3hav1|Ceacam1|Trim6|Ifitm3|Bst2|Zfp809|Pml|Plscr1|Mid2|Rad50|Trim11|Rsad2|Ccnk|Parp10|Srpk1|Trim15|Eif2ak2|Gsn	Eif2ak4|Inpp5k
GO:0060562	epithelial tube morphogenesis	87/3395	369/23577	1.54417e-06	2.70982e-05	Src|Tgfb2|Ncoa3|Rab23|Lama5|Sec24b|Hs2st1|Bcl10|B4galt1|Tnc|Phactr4|Grhl3|Wnt4|Luzp1|Epha2|Areg|Cxcl10|Shroom3|Gja1|Pxn|Tacstd2|Phb2|Coq7|Col4a1|Apaf1|Gatad2a|Tmtc3|St14|Pml|Ctsh|Rhoa|Tgfbr2|Prkx|Ccm2|Ppp3r1|Casp8|Pfn1|Kat2a|Wnk4|Etv4|Ahr|Epha4|Hectd1|Rdh10|Hif1a|Edn1|Gdnf|Stk3|Myc|Nup50|Plxnb2|Dll1|Ddr1|Srf|Vegfa|Tgif1|Abl2|Ppp1ca|Cfl1	Stk4|Sfrp2|Esr1|Sema4c|Cited2|Ift172|Cc2d2a|Kdr|Met|Rgma|Mesp1|C2cd3|Fgfr2|Nrp1|Bmp5|Med12|Dvl2|Hdac5|Eya1|Nfatc4|Mtss1|Vdr|Tbx1|Etv5|Pkd1|Fgf1|Slc12a2|Sufu
GO:0030031	cell projection assembly	106/3395	473/23577	1.5676e-06	2.74284e-05	Src|Rab23|Lama5|Wwtr1|Arhgef26|Pip5k1a|Ssx2ip|Wasf2|Cdc42|Capzb|Epha2|Agrn|Htt|Ssh1|Coro1c|Dynll1|Pxn|P2rx7|Pdgfa|Rac1|Wasl|Snx10|Tacstd2|Dctn1|Emp1|Cyfip1|Eps8l2|Cttn|Arhgef7|Vdac3|Cyld|Def8|S1pr2|Icam1|Dnm2|Poc1a|Ptpn23|Ocrl|Flna|Atp7a|Dbnl|Actr2|Pfn1|Arpc2|Slc9a3r1|Itgb4|Csnk1d|Atp6v1d|Plek2|Tbc1d7|Ptpdc1|Fgd3|F2rl1|Vcl|Exoc5|Ajuba|Cenpj|Klf5|Dzip1|Rap2a|Asap1|Kctd17|Sh3bp1|Cdc42ep1|Pdgfb|Ttll…	Cdc14a|Lpar3|Crocc|Espn|Ift172|Cc2d2a|Arhgap24|Ift81|Ppp1r9a|C2cd3|Bbs2|Poc1b|Nrp1|Bbs9|Rab3ip|Tbc1d30|Tmem107|Rilp|Inpp5k|Rac3|Fam110c|Gmnc|Cdc42ep3|Dync2li1|Tmem216|Arl3|Vav2|Ttc30b
GO:0035295	tube development	141/3395	671/23577	1.60949e-06	2.80787e-05	Id1|Src|Tgfb2|Hs6st1|Ncoa3|Rab23|Adrm1|Lama5|Fndc3b|Wwtr1|Plxna2|Gpsm2|Sec24b|Hs2st1|Bcl10|Wwp1|B4galt1|Tnc|Ctgf|Stk40|Phactr4|Grhl3|Wnt4|Cdc42|Luzp1|Epha2|Pdpn|Sema3c|Areg|Cxcl10|Shroom3|Gja1|Pxn|Pdgfa|Aimp2|Tacstd2|Atoh8|Wnt7a|Phb2|Coq7|Col4a1|Apaf1|Gatad2a|Tmtc3|St14|Pml|Ctsh|Rhoa|Tgfbr2|Ptges3|Prkx|Atp7a|Stat1|Lif|Ccm2|Ppp3r1|Casp8|Sparc|Pfn1|Traf4|Itga3|Kat2a|Wnk4|Etv4|Jmjd6|Itgb4|Ahr|Epha4|…	Cat|Jag1|Stk4|Smad9|Sfrp2|Esr1|Sema4c|Cited2|Ift172|Cc2d2a|Kdr|Met|Rgma|Mesp1|C2cd3|Numa1|Fgfr2|Fgfr1|Ing2|Nrp1|Smad6|Bmp5|Med12|Eda|Tmem107|Dvl2|Thra|Hdac5|Eya1|Itpk1|Thrb|Sall2|Nfatc4|Mtss1|Vdr|Tbx1|Etv5|Robo2|Pkd1|Spdef|Foxp4|Fgf1|Slc12a2|Sufu
GO:0002218	activation of innate immune response	42/3395	140/23577	1.62165e-06	2.8126e-05	S100a14|Ddx58|Smpdl3b|Gpatch3|Zc3hav1|Tnip3|Irak2|Adam8|Irf7|Tlr3|Ddx60|Tirap|Mapkapk3|Irak1|Tspan6|Hspd1|Lgals9|Xrcc5|Dhx58|Sec14l1|Nploc4|Rsad2|Nfkbia|Traf3|F2rl1|Xrcc6|Mapkapk2|5730559C18Rik|Pdpk1|Flot1|Trim15|Ticam1|Riok3|Tmem173|Rela|Dab2ip|Ifih1	Esr1|Cd36|Tril|Arrb2|Pik3ap1
GO:0072524	pyridine-containing compound metabolic process	42/3395	140/23577	1.62165e-06	2.8126e-05	Mtch2|Eif6|Vcp|Gale|Pgd|Htt|Ddit4|P2rx7|Mdh2|Hk1|Mif|Gapdh|Ldha|Aldoa|Txnrd1|Taldo1|Pgls|Dlat|Fdx1|Idh3a|Mpi|Pkm|Me1|G6pdx|Pgk1|Trp53|Dcxr|Hif1a|Dlst|Myc|Mpc1|Me2|Prdx5|Pgam1	Khk|Ncf1|Mlxipl|Pfkl|Ldhb|Insr|Cbr2|Nnt
GO:0000226	microtubule cytoskeleton organization	107/3395	479/23577	1.64258e-06	2.84061e-05	Hnrnpu|Chp1|Kif3b|Mapre1|Chmp4b|Rae1|Chmp4c|Lmna|Cgn|Gpsm2|Ssx2ip|Plk3|Map7d1|Rcc1|Capzb|Agrn|Haus3|Rnf4|Htt|Slain2|Chek2|Ranbp2|Rac1|Gadd45a|Dctn1|Tuba8|Gapdh|Chmp2a|Nup62|Cib1|Uvrag|Map6|Wee1|Mcph1|Ckap2|Tnks|Map1s|Katnb1|Ranbp10|Cyld|Ap1g1|Spire2|Chordc1|Cryab|Rab11a|Poc1a|Parp3|Rassf1|Rhoa|Dctn2|Dync1li1|Pdcd6ip|Uxt|Fgf13|Flna|Spdl1|Pafah1b1|Cltc|Kpnb1|Tubg1|Csnk1d|Mark3|Bicd2|Kif2a|Plk2|Cenp…	Cdc42bpa|Trim46|Cdc14a|Crocc|Ift172|Cc2d2a|Met|Cdkn1b|C2cd3|Numa1|Bbs2|Tppp3|Pard3|Zw10|Dixdc1|Mdm1|Cep63|Stag2|Mecp2|Chd3|Dst|Eya1|Tppp|Sun2|Pkd1|Cul9|Ss18|Trim36|Cdk2ap2
GO:0051495	positive regulation of cytoskeleton organization	54/3395	199/23577	1.93594e-06	3.33823e-05	Dstn|Id1|Hck|S100a10|Gpsm2|Ctgf|Wnt4|Wdr1|Slain2|Pxn|Ranbp2|Arpc3|Rac1|Arpc1b|Wasl|Arhgef5|Dctn1|Arpc4|Nup62|Cyfip1|Cttn|Katnb1|Spire2|Icam1|Tpm1|Poc1a|Rhoa|Actr2|Sh3pxd2b|Pfn1|Myo1c|Arpc2|Cfl2|Edn1|F2rl1|Gmfb|Cdc42ep1|Ppm1f|Ranbp1|Arpc5|Synpo|Cfl1|Gda|Gsn|Arpc5l	Baiap2l1|Met|Cdkn1b|Numa1|Nrp1|Mecp2|Jmy|Mtss1|Cdc42ep3
GO:0042273	ribosomal large subunit biogenesis	27/3395	74/23577	1.96333e-06	3.37568e-05	Eif6|Rrs1|Mrto4|Rpf2|Nol9|Mrpl20|Sdad1|Mrpl1|Nop2|Mak16|Ppan|Nhp2|Wdr12|Ftsj3|Gtpbp4|Brix1|Bop1|Rsl1d1|Wdr55|Mrpl11|Wdr74|Surf6	Rpl5|Rpl14|Rpl10|Rpl7|Rpl35a
GO:0061041	regulation of wound healing	42/3395	141/23577	1.99109e-06	3.41354e-05	Ptprj|Thbs1|Anxa5|Wnt4|Pdpn|Gja1|Serpine1|Pdgfa|Ceacam1|Tspan8|Ubash3b|Anxa2|Cd109|Crk|Ccl2|Serpine2|F2rl1|Hmgcr|Plau|Myc|Eppk1|Pdgfb|Clasp1|Kng2|Kng1|Phldb2|Pros1|Tnfrsf12a|Hbegf|Adrb2|Anxa1|Pten|Gsn|Nfe2l2	Cd36|Apoe|Vps33b|Vkorc1|Fam46a|P2rx5|Vegfb|Vav2
GO:0032092	positive regulation of protein binding	33/3395	100/23577	2.0705e-06	3.52934e-05	B2m|Mapre1|Nmd3|Ngf|Agrn|Mapre3|Ran|Fam220a|Cald1|Arhgef7|Tirap|Anxa2|Traf4|Epha4|Plk2|Itga2|Ralb|Stk3|Derl1|Dtx3l|Flot1|Ticam1|Tmem173|Abl2	Stk4|Sppl3|Ephb6|Crbn|Apoe|Arrb1|App|Pkd1|Bambi
GO:0038127	ERBB signaling pathway	35/3395	109/23577	2.10659e-06	3.56694e-05	Ptprj|Src|Shc1|Epgn|Areg|Ereg|Ptpn11|Tgfa|Gprc5a|Rnf126|Plaur|Ceacam1|Nup62|Tsg101|Mvp|Bcar1|Rtn4|Rhbdf2|Chmp6|Lgmn|Akt1|Arf4|Fam83a|Pdpk1|Hbegf|Abl2|Ptpn2|Dab2ip	Kif16b|Esr1|Ncf1|Iqgap1|Aplp2|Itga1|App
GO:0045926	negative regulation of growth	63/3395	245/23577	2.10744e-06	3.56694e-05	Ndufs3|Ptprj|Tgfb2|Zmat3|Adam15|Zc3h12d|Sesn2|Cda|Nppb|Dnajc2|Cgref1|Gja1|Dcun1d3|Prdm4|Ndufa13|Osgin1|Smarca4|Ei24|Tirap|Cryab|Pml|Hyal2|Hyal1|Tgfbr2|Fgf13|G6pdx|Il12b|Rtn4|Sqstm1|Cdkl3|Trp53|Ifrd1|Serpine2|Hif1a|Lgmn|Cgrrf1|Stk3|Mapk11|Acvr1b|Rtn4r|Cxadr|Cdkn1a|Adrb2|Cfl1|Pten|Dab2ip	Stk4|Sfrp2|Cited2|Hdac2|Sesn1|Cd36|Sema4f|Ing4|Cdkn1b|Rgma|Apbb1|Bbs2|Nrp1|Mecp2|Flcn|Mbl1|Ing5
GO:0061045	negative regulation of wound healing	25/3395	66/23577	2.11054e-06	3.56694e-05	Thbs1|Anxa5|Wnt4|Gja1|Serpine1|Pdgfa|Ceacam1|Tspan8|Ubash3b|Anxa2|Cd109|Crk|Serpine2|Hmgcr|Plau|Eppk1|Pdgfb|Clasp1|Kng2|Kng1|Phldb2|Pros1|Adrb2|Pten	Apoe
GO:0046128	purine ribonucleoside metabolic process	23/3395	58/23577	2.12361e-06	3.57885e-05	Rab23|Mfn1|Gmps|Ampd2|Gnai3|Mtap|Nt5c3|Ampd3|Aprt|Nt5e|Rhoa|Hprt|Nme1|Nme2|Mtrr|Mocs2|Nudt18|Nt5c2|Ak1	Ahcyl2|Mbip|Adk|Nme3
GO:0060560	developmental growth involved in morphogenesis	62/3395	240/23577	2.14493e-06	3.60458e-05	Flrt3|Plxna2|Ngf|Tnc|Areg|Smurf1|Plxna4|Plxna1|Zfp568|Ndn|Cyfip1|Eif4g2|Syt17|Cttn|Nrg1|Ist1|Tmtc3|Dnm2|Rab21|Syt1|Llph|Sema7a|Rab11a|Tgfbr2|Fgf13|Rtn4|Cdkl3|Pafah1b1|Itsn2|Ahr|Ifrd1|Rdh10|Vcl|Fn1|Wnt7b|Rtn4r|Tnfrsf12a|Ddr1|Srf|Vegfa|Efna5|Wdr36|Cfl1	Eif2ak4|Sfrp2|Esr1|Lpar3|Sema4f|Mgll|Apoe|Rgma|Mesp1|Iqgap1|Fgfr2|Nrp1|Slc9a6|Mecp2|Med12|Nrn1|App|Fgf1|Slc12a2
GO:0090287	regulation of cellular response to growth factor stimulus	64/3395	251/23577	2.38932e-06	4.00397e-05	Thbs1|Sulf2|Pmepa1|Ngf|Cyr61|Sdcbp|Cdkn2b|Wnt4|Smurf1|Cav2|Strap|Fstl3|Eid2|Cyfip1|Zfp703|Gipc1|Dusp6|Pin1|Dnm2|Rnf111|Cd109|Cd63|Trp53|Myo1c|Tob1|Itga3|Ube2o|Snx6|Ppm1a|Hif1a|Pelo|Ptp4a3|Pdgfb|Dll1|Pdpk1|Ppp2r5d|Vegfa|Lrg1|Smad7|Ppp2r5b|Myof|Hspa5|Dab2ip	Gdf5|Sfrp2|Cited2|Kdr|Fgfrl1|Pbld1|Rgma|Numa1|Fgfr2|Fgfr1|Snx25|Ing2|Neo1|Smad6|Slc9a6|Flcn|Bambi|Nrep|Fgf1|Fbn2|Vegfb
GO:0120039	plasma membrane bounded cell projection morphogenesis	133/3395	630/23577	2.45054e-06	4.09501e-05	Caprin1|Flrt3|Id1|Src|Tgfb2|Mfn1|Plxna2|Efna3|Efna4|Ngf|Pdlim5|Dab1|Lrp8|Wasf2|Cdc42|Pdpn|Agrn|Sema3c|Ywhah|Gja1|Ssh1|Coro1c|Fbxw8|Ptpn11|Actb|Rac1|Smurf1|Wasl|Zfp365|Plxna4|Plxna1|Wnt7a|Scn1b|Ndn|Mef2a|Cyfip1|Picalm|Map6|Wee1|Eif4g2|Syt17|Tnfrsf22|Tnfrsf23|Cttn|Arhgef7|Nrg1|Map1s|Myo9b|Ist1|Dnm2|Rab21|Syt1|Robo3|Llph|Sema7a|Rab11a|Hprt|Fgf13|Atp7a|Dbnl|Actr2|Rtn4|Cdkl3|Gas7|Pafah1b1|Etv4|Nptx1|I…	Eif2ak4|Itpka|Trim46|Amigo1|Lpar3|Cckar|Kdr|Ppp1r9a|Met|Sema4f|Mgll|Apoe|Rgma|Iqgap1|Apbb1|Fgfr2|Unc5d|Nrp1|Fez1|Ank3|Dixdc1|Neo1|Slc9a6|Mecp2|Efnb1|Bhlhb9|Dst|Nrn1|Itga1|Nfatc4|Sdc2|Kalrn|Alcam|Robo2|App|Ptprm
GO:0006790	sulfur compound metabolic process	68/3395	272/23577	2.48511e-06	4.14115e-05	Chac1|Gss|Nfs1|Hs6st1|Sulf2|Them5|Gstm4|Gstm5|Gclm|Hs2st1|Impad1|Slc35d1|Mical1|Ndnf|Nfu1|Ethe1|Glrx3|Gsr|Ciapin1|Dnmt1|Dlat|Lipc|Gpx1|Cs|G6pdx|Acot9|Chac2|Gpx3|Blmh|Chpf|Isca2|Eef1e1|Mtrr|Mat1a|Dgat1|Nubp1|Mpc1|Sod2|Nubp2|Papss2|Gsto1|Nfe2l2	Acss1|Acss2|Gstm1|Ahcyl2|Ggt5|Gstt3|Gstt1|Txnrd3|Csgalnact2|Acadsb|Ces1d|Acat1|Hmgn5|Pipox|Acaca|Pdk2|Adi1|Gstz1|Btd|Mpst|Csad|Hagh|Mut|Gnmt|Gpam|Pdk1
GO:1902905	positive regulation of supramolecular fiber organization	49/3395	176/23577	2.5774e-06	4.28294e-05	Dstn|Id1|S100a10|Ctgf|Wnt4|Wdr1|Slain2|Pxn|Arpc3|Rac1|Arpc1b|Wasl|Arhgef5|Dctn1|Arpc4|Cyfip1|Cttn|Katnb1|Spire2|Icam1|Tpm1|Rhoa|Actr2|Sh3pxd2b|Pfn1|Myo1c|Arpc2|Cfl2|Edn1|F2rl1|Gmfb|Cdc42ep1|Ppm1f|Arpc5|Synpo|Cfl1|Gda|Gsn|Arpc5l	Baiap2l1|Met|Cdkn1b|Numa1|Nrp1|Mecp2|Jmy|Mtss1|App|Cdc42ep3
GO:0050878	regulation of body fluid levels	79/3395	331/23577	2.7972e-06	4.62236e-05	Ptprj|Thbs1|Anxa5|Slc7a11|Rap2b|Tmem79|Gba|Adora3|F3|Metap1|Tln1|Sfn|Grhl3|Pdpn|Nppb|Pdss2|Wfs1|Gja1|Cldn4|Serpine1|Pdgfa|Actb|Wnk1|Bloc1s3|Ceacam1|Ccnd1|Hsd11b2|Aprt|Tspan8|Ubash3b|Anxa2|Pik3cb|Nbeal2|Flna|Nme1|Wnk4|Actg1|Serpine2|Hif1a|Edn1|Ap3b1|F2rl1|Anxa7|Plau|Vcl|Anxa8|Myh9|Pdgfb|Zfp385a|Emp2|Kng2|Kng1|Pros1|Clic1|Ddr1|Srf|Vegfa|Adrb2|Papss2|Chuk|Nfe2l2	Madd|Pik3ca|Cd36|Cckar|Met|Slc4a5|Apoe|Vps33b|Sytl2|Vkorc1|Atp7b|Fam46a|Inpp5k|Mllt6|Vdr|Serpind1|Kalrn|Vav2
GO:0010634	positive regulation of epithelial cell migration	36/3395	115/23577	2.95614e-06	4.87149e-05	Thbs1|Src|Tgfb2|Anxa3|Serpine1|Atoh8|Wnt7a|Cib1|Adam9|Bcar1|Rab11a|Ctsh|Hyal1|Tgfbr2|Atp5b|Rtn4|Sparc|Pfn1|Itga3|Hif1a|Akt1|Itga2|Pdgfb|Clasp1|Ppm1f|Ptgs2|Vegfa|Hbegf|Nfe2l2	Kdr|P2rx4|Met|Fgfr1|Nrp1|Ccr6|Fgf1
GO:2000045	regulation of G1/S transition of mitotic cell cycle	34/3395	106/23577	3.00839e-06	4.9439e-05	Zc3h12d|Cdkn2b|Plk3|Pdpn|Dbf4|Bid|Plk5|Dcun1d3|Ccnd1|Mdm2|Pml|Rps27l|Hyal1|Cul4b|Trp53|Psme3|Akt1|Ecd|Psme1|Psme2|Rb1|Eif4g1|Cdc73|Cdkn1a|Anxa1|Pten|Nacc2	Dgkz|Cradd|Ctdsp2|Ctdsp1|Ube2e2|Pkd1|Cdk2ap2
GO:0018108	peptidyl-tyrosine phosphorylation	74/3395	305/23577	3.02095e-06	4.95087e-05	Ctnnd1|Ehd4|Hck|Sla2|Src|Rap2b|Lrp8|Frk|Tnfrsf18|Agrn|Il6|Bst1|Epgn|Areg|Ereg|Pxn|Pdgfa|Hk1|Cav2|Mif|Tgfa|Ghrl|Gprc5a|Il11|Tsg101|Wee1|Mvp|Inpp5f|Cd81|Nrg1|Jak3|Icam1|Hyal2|Il23a|Rap2c|Lif|Il12b|Trp53|Chmp6|Epha4|Gdnf|Pdgfb|Il24|Dyrk3|Pak2|Tnk2|Parp14|Ifnar1|Ddr1|Vegfa|Efna5|Hbegf|Abl2|Ptpn2|Ppp2r5b	Sfrp2|Hdac2|Cd36|Kdr|Ros1|Ncf1|Iqgap1|Ctf1|Fgfr2|Insr|Fgfr1|Nrp1|Aplp2|Clk1|Dvl2|Arrb2|Unc119|App|Vegfb
GO:0006575	cellular modified amino acid metabolic process	43/3395	148/23577	3.11741e-06	5.08096e-05	Chac1|Gss|Slco4a1|Gstm4|Gstm5|Gclm|Mthfd2|Ethe1|Gsr|Lipc|Plscr1|Plod2|Gpx1|Shmt2|G6pdx|Prdx4|Chac2|P4ha2|Gpx3|Shmt1|Atic|P4hb|Eef1e1|Mtrr|Ero1l|Sod2|Gsto1|Nfe2l2	Iyd|Gstm1|Ahcyl2|Ggt5|Gstt3|Gstt1|Txnrd3|Slc27a1|Hmgn5|Pipox|Gstz1|Chdh|Cpq|Tg|Hagh
GO:0051648	vesicle localization	56/3395	212/23577	3.13431e-06	5.09454e-05	Arhgap1|Snap23|Bcl2l1|Stx11|Sytl1|Htt|P2rx7|Atp2a2|Wasl|Exoc4|Dctn1|Bloc1s3|Actn4|Cyfip1|Syt17|Syt8|Syt1|Rab11a|Dctn2|Sytl5|Shroom2|Ykt6|Snap47|Ankfy1|Pafah1b1|Myo1c|Mreg|Ston2|Mlph|Tmed9|Ap3b1|Ap3m1|Clasp1|Snap29|Dnm1l|Kifc1|Sh3gl1|Kif5b|Ap3s1|Syt12|Sptbn2|Cnih2|Pten|Dnm1	Trim46|Unc13b|Magi2|Pclo|Vps33b|Fgfr2|Fyco1|Syp|Mecp2|Vamp2|Stard3nl|Rab27b
GO:0035239	tube morphogenesis	93/3395	408/23577	3.18121e-06	5.15667e-05	Src|Tgfb2|Ncoa3|Rab23|Lama5|Sec24b|Hs2st1|Bcl10|B4galt1|Tnc|Phactr4|Grhl3|Wnt4|Luzp1|Epha2|Pdpn|Areg|Cxcl10|Shroom3|Gja1|Pxn|Tacstd2|Atoh8|Phb2|Coq7|Col4a1|Apaf1|Gatad2a|Tmtc3|St14|Pml|Ctsh|Rhoa|Tgfbr2|Prkx|Ccm2|Ppp3r1|Casp8|Pfn1|Kat2a|Wnk4|Etv4|Ahr|Epha4|Hectd1|Rdh10|Hif1a|Edn1|Gdnf|Stk3|Myc|Nup50|Plxnb2|Ephb3|Dll1|Ddr1|Srf|Vegfa|Tgif1|Abl2|Ppp1ca|Cfl1|Dab2ip	Stk4|Sfrp2|Esr1|Sema4c|Cited2|Ift172|Cc2d2a|Kdr|Met|Rgma|Mesp1|C2cd3|Fgfr2|Nrp1|Bmp5|Med12|Eda|Dvl2|Hdac5|Eya1|Nfatc4|Mtss1|Vdr|Tbx1|Etv5|Pkd1|Foxp4|Fgf1|Slc12a2|Sufu
GO:0017015	regulation of transforming growth factor beta receptor signaling pathway	31/3395	93/23577	3.2885e-06	5.31611e-05	Thbs1|Pmepa1|Sdcbp|Cdkn2b|Smurf1|Cav2|Strap|Eid2|Zfp703|Gipc1|Pin1|Dnm2|Rnf111|Cd109|Trp53|Itga3|Snx6|Ppm1a|Pdpk1|Lrg1|Smad7|Hspa5	Cited2|Pbld1|Snx25|Ing2|Smad6|Flcn|Bambi|Nrep|Fbn2
GO:0033673	negative regulation of kinase activity	61/3395	238/23577	3.39985e-06	5.48122e-05	Ptprj|Hipk3|Hnrnpu|Spred1|Chp1|Flrt3|Pkia|Wwtr1|Gba|Adar|Lats1|Dnaja1|Shb|Il6|Coro1c|Prkrip1|Lrrc4|Gadd45a|Gprc5a|Wnk1|Ceacam1|Midn|Akt1s1|Nup62|Tsg101|Mvp|Dusp8|Casp3|Dusp6|Chordc1|Ubash3b|Dusp7|Cish|Hyal2|Prkar2a|Cox11|Dusp3|Chmp6|Akt1|Hmgcr|Ajuba|Lats2|Rb1|Ppm1f|Rtn4r|Pdpk1|Cdkn1a|Ptpn2|Gnaq|Pten|Prdx3|Dab2ip	Sfrp2|Camk2n1|Cdkn1b|Apoe|Nr2f2|Inpp5k|Ppp1r1b|Deptor|Ppp1r1a
GO:0006887	exocytosis	74/3395	306/23577	3.43076e-06	5.51611e-05	Lin7c|Vps18|Chp1|Snap23|Bcl2l1|Hck|Arfgef2|Tmem79|Stx11|Adora3|Sdcbp|Ptafr|Sytl1|Vamp3|Mical1|Steap2|Exoc1|Anxa3|P2rx7|Atp2a2|Exoc4|Chmp2a|Cd177|Tsg101|Syt17|Il4ra|Syt8|Stxbp2|Rab11fip1|Cops5|Hmox1|Ap1g1|Rab21|Syt1|Scamp5|Rab11a|Pdcd6ip|Sytl5|Il13ra2|Ykt6|Snap47|Lgals9|Vmp1|Nsf|Llgl2|Unc13d|Syngr2|Hgs|Scfd1|Exoc2|Scamp1|F2rl1|Exoc5|Ralb|Ywhaz|Clasp1|Snap29|Dnm1l|Snx4|Pdpk1|Syt12|Sptbn2|Anxa1|Stam	Rab33b|Unc13b|Pclo|Vps33b|Sytl2|Exoc3l|Vamp2|Rph3al|Lgi3|Rab27b
GO:0032147	activation of protein kinase activity	60/3395	233/23577	3.46474e-06	5.55572e-05	Thbs1|Src|Tgfb2|Cks1b|Shc1|Map3k6|Epgn|Pxn|Erp29|Ptpn11|P2rx7|Gadd45a|Tgfa|Ghrl|Cxcl17|Pak4|Adam8|Cd81|Adam9|Kars|Tirap|Gnai2|Tgfbr2|Oxsr1|Il23a|Irak1|Il12b|Map2k4|Traf4|Tom1l1|Map3k14|Map3k9|Cab39|Cops8|Ripk3|Stk3|Pdgfb|Wnt7b|Emp2|Pak2|5730559C18Rik|Pdpk1|Traf7|Vegfa|Eif2ak2|Malt1|Avpi1|Nek6|Dab2ip	Madd|Stk4|Lpar3|Map3k5|Met|Arrb1|Insr|Itga1|Ang|Map3k4|Fgf1
GO:0061180	mammary gland epithelium development	27/3395	76/23577	3.5484e-06	5.67458e-05	Src|Ncoa3|Irf6|Pygo2|Lats1|Wnt4|Epha2|Areg|Orai1|Phb2|Bax|Ccnd1|Zfp703|Pml|Gpx1|Rtn4|Etv4|Hif1a|Ddr1|Chuk	Elf5|Esr1|Fgfr2|Stat6|Vdr|Etv5|Slc12a2
GO:0050688	regulation of defense response to virus	26/3395	72/23577	3.77643e-06	6.02306e-05	Ddx58|Creb3|Gpatch3|Ifnlr1|Zc3hav1|Trim6|Ddx60|Mmp12|Rnf26|Pml|Il23a|Tspan6|Stat1|Il12b|Dhx58|Sec14l1|Nploc4|Traf3|Tarbp2|Dtx3l|Trim15|Riok3|Tmem173	Eif2ak4|Mill2|Ppm1b
GO:0007178	transmembrane receptor protein serine/threonine kinase signaling pathway	80/3395	339/23577	3.84489e-06	6.11585e-05	Thbs1|Id1|Src|Tgfb2|Pmepa1|Wwtr1|Slc33a1|Cyr61|Sdcbp|Cdkn2b|Afp|Pxn|Smurf1|Cav2|Zyx|Atoh8|Strap|Fstl3|Eid2|Adam9|Zfp703|Gdf15|Gipc1|Nup93|Pin1|Dnm2|Pml|Rnf111|Usp15|Cd109|Tgfbr2|Fam83g|Trp53|Lgals9|Ccl2|Mtmr4|Tob1|Itga3|Ube2o|Snx6|Ppm1a|Gcnt2|Fst|Pelo|Fermt2|Gdnf|Acvr1b|Pdpk1|Lrg1|Tgif1|Smad7|Hspa5	Gdf5|Smad9|Ppm1l|Sfrp2|Cited2|Akap7|Ptprk|Magi2|Kdr|Bmp3|Pbld1|Rgma|Numa1|Snx25|Ing2|Hpgd|Gdf1|Hexa|Neo1|Smad6|Bmp5|Flcn|Arrb2|Fut8|Rgmb|Bambi|Nrep|Fbn2
GO:0034599	cellular response to oxidative stress	61/3395	239/23577	3.93197e-06	6.23768e-05	Prr5l|Thbs1|Srxn1|Src|Pdcd10|Mcl1|Slc25a24|Trp53inp1|Prdx1|Rwdd1|Sesn2|Il6|Cpeb2|Atp2a2|Coq7|Brf2|Hmox1|Nup93|Nol3|Bcar1|Pawr|Pml|Uaca|Gpx1|G6pdx|Atp7a|Trp53|Crk|P4hb|Hif1a|Fbln5|Akt1|Net1|Ppif|Sod2|Gfer|Txnl1|Cfl1|Rela|Prdx5|Anxa1|Chuk|Prdx3|Lcn2|Nfe2l2	Map3k5|Ptprk|Hdac2|Pink1|Cd36|Mpv17|Ncf1|Met|Bnip3|Stat6|Pdk2|Pcgf2|Fut8|Dapk1|Etv5|Pdk1
GO:1903391	regulation of adherens junction organization	21/3395	52/23577	4.13928e-06	6.52885e-05	Ptprj|Src|S100a10|Wnt4|Coro1c|Lims1|Rac1|Ptpn23|Arhgap6|Clasp1|Ppm1f|Phldb2|Vegfa|Efna5|Rhod|Cfl1|Pten	Col16a1|Kdr|Iqgap1|Nrp1
GO:0090150	establishment of protein localization to membrane	48/3395	174/23577	4.28514e-06	6.72621e-05	Mtch2|Snap23|Mal|Chmp4b|Sys1|Ssr3|Ssr2|Sh3glb1|Vamp3|Srp72|Exoc4|Sec61a1|Bid|Pdcd5|Bax|Timm13|Cib1|Ndufa13|Rab11a|Snap47|Myo1c|Ccl2|Arpc2|Srp68|Lypla1|Tram2|Micall1|Samm50|Krt18|Rtp4|Srp19|Pmaip1|Blzf1|Golga7b|Timm10	Cnst|Pex3|Ncf1|C2cd5|Bbs2|D230025D16Rik|Pard3|Rab3ip|Ank3|Vamp2|Inpp5k|Cacnb1|Npc1
GO:0009165	nucleotide biosynthetic process	71/3395	292/23577	4.37125e-06	6.8433e-05	Adss|Bcl2l1|Atp5e|Gmps|Cox5b|Atp5f1|Ampd2|Vcp|Cmpk1|Ctps|Cap1|Ak2|Nppb|Wfs1|Atp5k|Oasl2|Oas1a|Atp6v0a2|Atp5j2|Slc25a13|Rrm1|Ampd3|Aldoa|Dctd|Kars|Atp5l|Pkm|Nt5e|Atp5b|Hprt|G6pdx|Shmt1|Nme1|Atic|Nme2|Atp5g1|Atp6v0a1|Timp2|Cmpk2|Akap5|Tshr|Edn1|Myc|Cyc1|Galr3|Adsl|Atp5g2|Umps|Atp5o|Adrb2|Uck2|Papss2|Atp5c1|Ak1|Atp5g3	Npr1|Npr2|Ece1|Apoe|Nucb2|Adcy7|Acat1|Taz|Prps2|Flcn|Ramp1|Adk|Rrm2b|Adcy9|Nme3|Gabbr1
GO:0018212	peptidyl-tyrosine modification	74/3395	308/23577	4.4111e-06	6.88756e-05	Ctnnd1|Ehd4|Hck|Sla2|Src|Rap2b|Lrp8|Frk|Tnfrsf18|Agrn|Il6|Bst1|Epgn|Areg|Ereg|Pxn|Pdgfa|Hk1|Cav2|Mif|Tgfa|Ghrl|Gprc5a|Il11|Tsg101|Wee1|Mvp|Inpp5f|Cd81|Nrg1|Jak3|Icam1|Hyal2|Il23a|Rap2c|Lif|Il12b|Trp53|Chmp6|Epha4|Gdnf|Pdgfb|Il24|Dyrk3|Pak2|Tnk2|Parp14|Ifnar1|Ddr1|Vegfa|Efna5|Hbegf|Abl2|Ptpn2|Ppp2r5b	Sfrp2|Hdac2|Cd36|Kdr|Ros1|Ncf1|Iqgap1|Ctf1|Fgfr2|Insr|Fgfr1|Nrp1|Aplp2|Clk1|Dvl2|Arrb2|Unc119|App|Vegfb
GO:0006417	regulation of translation	88/3395	384/23577	4.60872e-06	7.1773e-05	Caprin1|Thbs1|Eif6|Eif5a2|Serp1|Adar|Zc3h12d|Eif4e|Aco1|Ncbp1|Mknk1|Nsun4|Dph2|Khdrbs1|Ythdf2|Sesn2|Ptafr|Il6|Cpeb2|Mapkapk5|Paip2b|Eif5b|Gapdh|Ptbp1|Samd4b|Cyfip1|Eif4g2|Eif3c|Elavl1|Eif4ebp1|Ogfod1|Aars|Piwil4|Pml|Rps27l|Rbm3|Pa2g4|Cpeb4|Cnot6|Shmt1|Dph1|Tob1|Coa3|Taco1|Eif2s1|Eif5|Akt1|Ncl|Eif4e2|Habp4|Enc1|Per2|Itga2|Samd4|Ajuba|Eif3d|Zc3h7b|Poldip3|Larp4|Tarbp2|Zfp385a|Ppp1r15b|Eif2b5|Eif4g1…	Eif2ak4|Rps3a1|Esr1|Pink1|Rpl5|Eif4e3|Rbms3|Mecp2|Grb7|Mif4gd|Dapk1|Ang3|Ang|Ncbp2|App|Paip2|Gle1
GO:0042542	response to hydrogen peroxide	34/3395	108/23577	4.79069e-06	7.4412e-05	Kpna4|Pdcd10|Il6|Adam9|Ppp2cb|Casp3|Hmox1|Nup93|Nol3|Pawr|Cryab|Gpx1|Trp53|Crk|Net1|Ppif|Ppp1r15b|Sod2|Cfl1|Rela|Anxa1|Prdx3|Lcn2|Nfe2l2	Cat|Casp6|Map3k5|Hdac2|Pink1|Met|Bnip3|Hp|Stat6|Pcgf2
GO:2001056	positive regulation of cysteine-type endopeptidase activity	37/3395	122/23577	4.97922e-06	7.7139e-05	Mtch2|F3|Perp|Cyr61|Bcl10|Vcp|Ctgf|Cycs|Bid|Pdcd5|Bax|Apaf1|Ndufa13|Pawr|Pml|Uaca|Rps27l|Rhoa|Stat1|Hspd1|Ppp2ca|Casp8|Cideb|Myc|Il24|Senp1|Ppm1f|Pdcd2|Bak1|Pmaip1|Fas|Gsn	Map3k5|Arrb1|Cradd|Dapk1|Mtch1
GO:1903844	regulation of cellular response to transforming growth factor beta stimulus	31/3395	95/23577	5.4259e-06	8.3714e-05	Thbs1|Pmepa1|Sdcbp|Cdkn2b|Smurf1|Cav2|Strap|Eid2|Zfp703|Gipc1|Pin1|Dnm2|Rnf111|Cd109|Trp53|Itga3|Snx6|Ppm1a|Pdpk1|Lrg1|Smad7|Hspa5	Cited2|Pbld1|Snx25|Ing2|Smad6|Flcn|Bambi|Nrep|Fbn2
GO:0010508	positive regulation of autophagy	33/3395	104/23577	5.43177e-06	8.3714e-05	Trp53inp2|Gba|Gnai3|Sh3glb1|Trp53inp1|Plk3|Sesn2|Mfn2|Htt|Smurf1|Uvrag|Hmox1|Pafah1b2|Mid2|Irgm1|Becn1|Hif1a|Plk2|Ralb|Ticam1|Adrb2	Eif2ak4|5330417C22Rik|Tmem59|Pink1|Kdr|Tpcn1|Bnip3|Vps13c|Fyco1|Flcn|Dapk1|Bnip3l
GO:0045785	positive regulation of cell adhesion	86/3395	375/23577	5.7058e-06	8.7484e-05	Ptprj|Hsd17b12|Thbs1|Src|Tgfb2|S100a10|Cyr61|Bcl10|Shb|Ptafr|Wnt4|Pdpn|Tnfrsf18|Il6|Lims1|Rac1|Ndnf|Myadm|Fstl3|Ceacam1|Cib1|Il4ra|Adam8|Arhgef7|Adam9|Jak3|Cyld|Pawr|Piezo1|Icam1|Dnm2|Tpm1|Hyal1|Rhoa|Ptpn23|Tgfbr2|Tfe3|Il23a|Flna|Cd63|Hspd1|Il12b|Crk|Flot2|Lgals9|Ccl2|Itga3|Arpc2|Unc13d|Net1|Gcnt2|Ap3b1|Itga2|Fn1|Fam49b|Emp2|Ppm1f|Ccdc80|Cd47|Flot1|Vegfa|Tnfsf9|Malt1|Smad7|Rhod|Cfl1|Anxa1|Rsu1|It…	Il7|Cited2|Col16a1|Cd36|Kdr|Ephb4|Ephb6|Iqgap1|Pik3r2|Nrp1|Ank3|Efnb1|Flcn|Rac3|Adk|Gpam
GO:0051893	regulation of focal adhesion assembly	20/3395	49/23577	5.75718e-06	8.75945e-05	Ptprj|Src|S100a10|Wnt4|Coro1c|Lims1|Rac1|Arhgap6|Clasp1|Ppm1f|Phldb2|Vegfa|Efna5|Rhod|Cfl1|Pten	Col16a1|Kdr|Iqgap1|Nrp1
GO:0090109	regulation of cell-substrate junction assembly	20/3395	49/23577	5.75718e-06	8.75945e-05	Ptprj|Src|S100a10|Wnt4|Coro1c|Lims1|Rac1|Arhgap6|Clasp1|Ppm1f|Phldb2|Vegfa|Efna5|Rhod|Cfl1|Pten	Col16a1|Kdr|Iqgap1|Nrp1
GO:1900024	regulation of substrate adhesion-dependent cell spreading	20/3395	49/23577	5.75718e-06	8.75945e-05	S100a10|Pdpn|Coro1c|Lims1|Rac1|Tacstd2|Myadm|Actn4|Cib1|Arhgef7|Bcar1|Dnm2|Flna|Crk|Arpc2|Unc13d|Net1|Efna5	Nrp1|Rac3
GO:0045727	positive regulation of translation	34/3395	109/23577	6.00748e-06	9.11696e-05	Thbs1|Eif6|Eif5a2|Serp1|Nsun4|Khdrbs1|Ythdf2|Ptafr|Il6|Ptbp1|Eif4g2|Eif3c|Elavl1|Rps27l|Rbm3|Coa3|Habp4|Itga2|Samd4|Eif3d|Poldip3|Larp4|Tarbp2|Eif2b5|Abcf1|Slc35a4|Uhmk1	Eif2ak4|Rps3a1|Esr1|Pink1|Rpl5|Rbms3|Mecp2
GO:0007173	epidermal growth factor receptor signaling pathway	32/3395	100/23577	6.14004e-06	9.29443e-05	Ptprj|Src|Shc1|Epgn|Areg|Ereg|Ptpn11|Tgfa|Gprc5a|Rnf126|Plaur|Ceacam1|Nup62|Tsg101|Bcar1|Rhbdf2|Chmp6|Akt1|Arf4|Fam83a|Pdpk1|Hbegf|Abl2|Ptpn2|Dab2ip	Kif16b|Esr1|Ncf1|Iqgap1|Aplp2|Itga1|App
GO:0030855	epithelial cell differentiation	125/3395	595/23577	6.24701e-06	9.43235e-05	Ctnnd1|Id1|Tgfb2|Ncoa3|Adrm1|Fndc3b|Irf6|Wwtr1|Arhgef26|Tmem79|Nup210l|Sprr1a|Cgn|Lats1|Ampd2|Gpsm2|Sec24b|B4galt1|Tdrd7|Sfn|Wnt4|Cdc42|Epha2|Pdpn|Kazn|Abcb1b|Rheb|Fosl2|Psapl1|Shroom3|Gja1|Rac1|Aimp2|Atoh8|Wnt7a|Col18a1|Myadm|Plaur|Ceacam1|Tsg101|Cers3|Tjp1|Taf10|Ccnd1|Zfp703|Casp3|Fat1|Palld|Nup93|S1pr2|Icam1|Keap1|Smarca4|St14|Cd109|Gpx1|Rhoa|Rap2c|Prkx|Msn|Cd63|Lif|Ccm2|Ppp3r1|Trim16|Pafah1b1…	Elf5|Jag1|Stk4|Esr1|Lor|Bdh2|Hdac2|Kdr|Ros1|Met|Slc4a5|Cdkn1b|Nr2f2|Mesp1|Numa1|Fgfr2|Fgfr1|Ces1d|Pard3|Bmp5|Cep63|Fzd7|Thra|Eya1|Thrb|Mtss1|Vdr|Tbx1|Spdef|Foxp4|Pdzd7
GO:0051962	positive regulation of nervous system development	123/3395	584/23577	6.50645e-06	9.77446e-05	Caprin1|Flrt3|Prkci|Mfn1|Ngf|Trim32|Dab1|Lrp8|Agrn|Rheb|Il6|Scarb2|Rnf10|Fbxw8|Mapkapk5|Rac1|Smurf1|Zfp365|Ndnf|Mif|Wnt7a|Ghrl|Ptbp1|Scn1b|Plk5|Cyfip1|Eif4g2|Syt17|Nrg1|Katnb1|Ist1|Rab21|Syt1|Llph|Sema7a|Rab11a|Mapk6|Tcf12|Tmem30a|Rhoa|Nckipsd|Flna|Lif|Ddx56|Actr2|Rtn4|Cdkl3|Pafah1b1|Nme1|Nme2|Itga3|Xrcc5|Sphk1|Timp2|Csnk1d|Fkbp1b|Itsn2|Epha4|Serpine2|Hif1a|Akap5|Tubb2b|Enc1|Fn1|Myc|Xrcc6|Plxnb2|…	Itpka|Ltk|Ptpra|Gdf5|Amigo1|Lpar3|Hdac2|Clstn1|Magi2|Kdr|Ppp1r9a|Met|Camk1|Apoe|Il1r1|Rgma|Iqgap1|Tle6|Apbb1|Star|Fgfr1|Nrp1|Pard3|Fez1|Dixdc1|Bmp5|Mecp2|Bex1|Bhlhb9|Scarf1|Kif3c|Etv5|Kalrn|Robo2
GO:0072522	purine-containing compound biosynthetic process	63/3395	253/23577	6.54891e-06	9.81346e-05	Adss|Bcl2l1|Atp5e|Gmps|Cox5b|Atp5f1|Ampd2|Vcp|Mtap|Cap1|Ak2|Nppb|Wfs1|Atp5k|Oasl2|Oas1a|Atp6v0a2|Atp5j2|Slc25a13|Ampd3|Aldoa|Aprt|Atp5l|Pkm|Nt5e|Atp5b|Hprt|Shmt1|Nme1|Atic|Nme2|Atp5g1|Atp6v0a1|Timp2|Akap5|Tshr|Edn1|Myc|Cyc1|Galr3|Adsl|Atp5g2|Atp5o|Adrb2|Papss2|Atp5c1|Ak1|Atp5g3	Npr1|Npr2|Ece1|Apoe|Nucb2|Adcy7|Acat1|Taz|Prps2|Flcn|Ramp1|Adk|Adcy9|Nme3|Gabbr1
