# Supplementary material for: Mitofusins regulate lipid metabolism to mediate the development of lung fibrosis
Source: Nat Commun. 2019 Jul 29;10:3390. doi: 10.1038/s41467-019-11327-1 (PMC6662701; doi:10.1038/s41467-019-11327-1)
Supplement: Supplementary file 4 — Supplementary Data 2 [file 41467_2019_11327_MOESM4_ESM.xlsx]

## Sheet: Differentially expressed genes
	Mfn1-/- vs. Control			Mfn2-/- vs. Control
Gene_name	logFC	p-value	adjusted p-value	logFC	p-value	adjusted p-value	is Differentially expressed genes
Mfn1	-1.33547	2.91542e-20	6.06203e-16	0.0638104	0.233515	0.582261	Mfn1-specific
Ang3	-1.92123	3.09908e-16	3.22196e-12	-1.92123	3.09908e-16	7.15992e-13	Common
Ear10	-2.22495	1.69117e-15	1.17215e-11	-2.22495	1.69117e-15	2.3443e-12	Common
Raet1c	1.6404	1.06603e-14	5.54148e-11	-0.0121651	0.910699	1	Mfn1-specific
Zfp949	1.05832	4.39746e-13	1.82873e-09	-0.0666427	0.418763	0.823233	Mfn1-specific
Raet1d	0.226612	4.14869e-11	1.43773e-07	-1.73472e-18	1	1	Mfn1-specific
Acss2	-1.53229	3.72115e-10	1.10534e-06	-1.6767	5.47165e-11	2.77493e-08	Common
Ang4	-0.892989	2.24671e-09	5.30861e-06	-0.916873	1.31823e-09	3.97247e-07	Common
Cadm2	-0.63435	2.29777e-09	5.30861e-06	-0.39647	8.35262e-06	0.000453462	Common
9330182L06Rik	-1.60426	4.7197e-09	9.81368e-06	-0.391228	0.0483616	0.212261	Mfn1-specific
Ntn1	1.87278	5.91989e-09	1.11902e-05	1.87461	5.8079e-09	1.45498e-06	Common
Lrrc73	1.46582	9.95018e-09	1.72412e-05	0.129285	0.477641	0.883996	Mfn1-specific
Gm8909	3.06442	2.33339e-08	3.73217e-05	0.225638	0.570117	0.966357	Mfn1-specific
H2-T-ps	3.98374	9.87563e-08	0.000146674	0.107894	0.846455	1	Mfn1-specific
Sept11	1.17413	1.0672e-07	0.000147935	2.01901	1.51043e-12	1.3086e-09	Common
H2-DMb2	3.17976	1.33925e-07	0.000163806	0.16794	0.710731	1	Mfn1-specific
H2-D1	0.959429	1.2801e-07	0.000163806	0.379592	0.00905088	0.0671406	Mfn1-specific
Cog6	-0.319145	1.65408e-07	0.000191074	-0.161598	0.00145082	0.0185871	Common
Ang6	-0.764855	4.70761e-07	0.000489426	-0.764855	4.70761e-07	4.91886e-05	Common
Limch1	-2.5912	4.59895e-07	0.000489426	-0.0103527	0.979129	1	Mfn1-specific
Vps52	0.451348	6.20784e-07	0.000614665	0.241695	0.00175571	0.0213738	Common
H60b	-1.42578	7.80833e-07	0.000737993	-0.832987	0.000887726	0.0130081	Common
H2-Q10	1.19112	8.237e-07	0.000744661	0.165778	0.382307	0.779603	Mfn1-specific
H2-Q2	1.33515	9.18214e-07	0.000795518	0.183601	0.391036	0.789034	Mfn1-specific
Limd1	0.465196	1.16154e-06	0.000966072	0.33151	0.000135369	0.00352281	Common
Rpl31-ps12	0.70532	1.29509e-06	0.000969508	-0.0457078	0.690671	1	Mfn1-specific
Kcnh2	0.623524	1.25507e-06	0.000969508	0.230068	0.0298359	0.154704	Mfn1-specific
Tgm2	-1.20257	1.30555e-06	0.000969508	-1.21105	1.16539e-06	0.000100547	Common
March2	0.446736	1.35478e-06	0.00097138	0.236533	0.00290856	0.030498	Common
Kcnmb2	-0.984517	1.54809e-06	0.00107298	-0.58748	0.00108598	0.0150941	Common
Ace2	-0.682694	1.84544e-06	0.00121818	-0.762664	2.95654e-07	3.37777e-05	Common
H2-Bl	0.806973	1.87475e-06	0.00121818	-0.396362	0.00609128	0.0509682	Mfn1-specific
Raet1a	0.943163	2.07667e-06	0.00130418	0.362687	0.0284007	0.149503	Mfn1-specific
Efnb2	-0.923324	2.13255e-06	0.00130418	-0.522084	0.00212431	0.0244985	Common
Nsun7	-1.28912	3.09489e-06	0.00181149	-0.405614	0.0756758	0.285576	Mfn1-specific
Proz	1.3883	3.13632e-06	0.00181149	1.25368	1.41376e-05	0.000688436	Common
Hkdc1	0.700184	3.59182e-06	0.00201851	0.843697	1.66702e-07	2.18868e-05	Common
Gm5148	-1.59859	3.75722e-06	0.00205589	-0.185508	0.506657	0.912904	Mfn1-specific
Pclo	-0.413439	6.13615e-06	0.00327151	-0.320023	0.000180323	0.00426844	Common
Tmem263	-0.416002	6.76972e-06	0.00351907	-0.32236	0.000192211	0.00443771	Common
Arxes1	-0.742086	7.56582e-06	0.00383698	-0.542523	0.000398325	0.00737086	Common
Pgrmc1	-0.838208	9.34571e-06	0.00462679	-0.873673	5.07231e-06	0.000306907	Common
Kctd1	0.673425	9.6332e-06	0.00465821	0.738756	2.39155e-06	0.000175715	Common
Scamp5	0.50615	1.00598e-05	0.00472241	0.285027	0.00503958	0.0448387	Common
Bcl2a1a	-1.08882	1.11031e-05	0.00472241	-0.70224	0.00175462	0.0213738	Common
Steap4	1.20432	1.11286e-05	0.00472241	0.15485	0.494263	0.900563	Mfn1-specific
Hace1	-0.250974	1.04464e-05	0.00472241	-0.143063	0.00468769	0.0426197	Common
Pcolce	0.705506	1.05789e-05	0.00472241	0.499622	0.000702821	0.011035	Common
Tuba8	1.26419	1.09064e-05	0.00472241	0.625822	0.0126941	0.0859746	Mfn1-specific
Cse1l	-0.279549	1.14249e-05	0.00475114	-0.224812	0.000189797	0.00440453	Common
Myh6	-2.02028	1.17259e-05	0.00478074	-2.67192	1.32192e-07	1.83245e-05	Common
Cdk14	-0.449962	1.24843e-05	0.00499205	-0.0928351	0.279812	0.650143	Mfn1-specific
Bnip3	-0.557311	1.29971e-05	0.00509902	-0.0618855	0.558797	0.957131	Mfn1-specific
Gpx8	-0.474541	1.34231e-05	0.00516862	-0.600394	3.37909e-07	3.83942e-05	Common
Slc7a8	-2.09731	1.39115e-05	0.0052593	-2.64913	3.63006e-07	4.03636e-05	Common
Ssbp2	-0.338276	1.45073e-05	0.0053866	-0.244155	0.000725594	0.011234	Common
Raver2	-0.488568	1.51725e-05	0.00553477	-0.261847	0.0088126	0.0660088	Mfn1-specific
Sfrp2	-0.399475	1.61207e-05	0.00577927	-0.407274	1.22714e-05	0.000615288	Common
Msrb1	0.678901	1.81676e-05	0.0064027	0.207087	0.124075	0.395568	Mfn1-specific
Gch1	0.753731	1.92726e-05	0.00646346	0.73442	2.74677e-05	0.001109	Common
Ffar4	-0.707626	1.92294e-05	0.00646346	-0.00762991	0.955835	1	Mfn1-specific
Nudt9	0.26334	1.8949e-05	0.00646346	0.633947	1.1819e-12	1.11706e-09	Common
Rbp1	-0.62502	1.97109e-05	0.00650554	-0.512212	0.000238166	0.00513179	Common
Obsl1	-0.51919	2.08644e-05	0.00667436	-0.410348	0.000371264	0.0070179	Common
Rcn1	-0.586207	2.0738e-05	0.00667436	-0.337622	0.006235	0.0517956	Mfn1-specific
Heph	-0.661998	2.13265e-05	0.00671883	-0.46625	0.00120159	0.0162151	Common
Ppp2r1b	-0.587912	2.24532e-05	0.00696821	-0.364678	0.00371444	0.0362773	Common
Cfap69	-0.636556	2.44196e-05	0.00746701	-0.0322956	0.798004	1	Mfn1-specific
Slc2a2	-0.28197	3.06157e-05	0.00905	0.0209796	0.712249	1	Mfn1-specific
Igfbp6	-1.5285	3.04548e-05	0.00905	-0.268233	0.386927	0.785144	Mfn1-specific
Tnf	-0.679162	3.09022e-05	0.00905	0.0869851	0.526818	0.929812	Mfn1-specific
Atp11b	-0.281821	3.19286e-05	0.0092207	0.12651	0.0334789	0.166777	Mfn1-specific
Pwp1	-0.436657	3.23904e-05	0.00922594	-0.0145443	0.869264	1	Mfn1-specific
Atp6v1e1	0.243098	3.53299e-05	0.00992722	0.424238	3.2168e-09	8.68661e-07	Common
Fam102b	-0.586526	3.83797e-05	0.0106404	-1.06546	1.63146e-09	4.71153e-07	Common
Lgalsl	-0.30697	4.51372e-05	0.0123492	-0.179112	0.00855674	0.0647454	Mfn1-specific
Osbpl7	0.29893	4.63598e-05	0.0123585	0.296263	5.20482e-05	0.00176969	Common
Ext2	-0.190451	4.60144e-05	0.0123585	-0.12923	0.00277545	0.0294915	Common
Frem2	-0.224824	4.97323e-05	0.0129362	-0.5426	5.73152e-12	4.25626e-09	Common
Pcbp2	-0.384344	4.97713e-05	0.0129362	0.0035053	0.965203	1	Mfn1-specific
Sdc2	-0.309942	5.37016e-05	0.0135097	-0.186391	0.00762589	0.0597053	Mfn1-specific
Cacna1s	0.503698	5.39269e-05	0.0135097	0.0435005	0.681887	1	Mfn1-specific
Sowahb	0.519132	5.29342e-05	0.0135097	0.821281	3.85029e-08	7.21254e-06	Common
Masp2	0.767869	5.69135e-05	0.0140881	1.22282	3.78454e-08	7.15381e-06	Common
Tspan3	-0.537885	6.13029e-05	0.014163	-0.446526	0.000522742	0.00892395	Common
Acy1	0.53494	5.99595e-05	0.014163	0.93049	7.64861e-09	1.84927e-06	Common
Ugp2	-0.348928	6.10157e-05	0.014163	-0.36353	3.58645e-05	0.00131988	Common
AI413582	0.487318	6.05093e-05	0.014163	0.86854	4.81776e-09	1.2522e-06	Common
Antxr2	-0.785363	5.89945e-05	0.014163	-1.5768	4.13194e-10	1.62104e-07	Common
Zfp341	0.280944	5.86538e-05	0.014163	0.30481	1.98908e-05	0.000870715	Common
H2-Q4	0.667513	6.95532e-05	0.0158925	0.26978	0.0681811	0.266669	Mfn1-specific
Tshz2	-0.595401	7.18886e-05	0.0162029	-0.0532436	0.678221	1	Mfn1-specific
Lgi2	0.853146	7.24702e-05	0.0162029	1.22222	3.50686e-07	3.96294e-05	Common
Card10	0.492067	7.43495e-05	0.0162232	0.455723	0.000186805	0.00434479	Common
2510009E07Rik	-0.274931	7.56817e-05	0.0162232	-0.196223	0.00252207	0.0276736	Common
Nub1	0.253781	7.52171e-05	0.0162232	0.262583	4.8778e-05	0.00168478	Common
Pon1	-1.30026	7.48893e-05	0.0162232	-2.26404	1.05502e-08	2.49283e-06	Common
Mill2	-0.486072	8.16458e-05	0.0173231	-0.065073	0.53947	0.940252	Mfn1-specific
C4a	0.30287	8.30685e-05	0.0174469	0.0643069	0.333714	0.719357	Mfn1-specific
Morc3	-0.423631	9.20497e-05	0.0191399	0.0797545	0.394373	0.793133	Mfn1-specific
Nit1	0.204422	9.63382e-05	0.0196396	0.0951079	0.0424248	0.195053	Mfn1-specific
Fam19a1	-0.180233	9.63419e-05	0.0196396	-0.237388	2.03677e-06	0.000156854	Common
Acad10	0.379541	9.75794e-05	0.0196987	0.10753	0.205879	0.540927	Mfn1-specific
Sema3c	1.049	9.86094e-05	0.0197152	-0.208092	0.372496	0.768687	Mfn1-specific
Sgcb	-0.421688	0.000105074	0.0208077	0.0939538	0.319937	0.701587	Mfn1-specific
Gpr135	0.570379	0.00010915	0.021038	0.0486276	0.702127	1	Mfn1-specific
Add3	-0.351914	0.000108466	0.021038	-0.443157	4.73089e-06	0.000298613	Common
Ppfibp1	0.383655	0.000109273	0.021038	0.108495	0.210807	0.547918	Mfn1-specific
Stn1	-0.361184	0.000115548	0.0220421	-0.134484	0.104553	0.353148	Mfn1-specific
Ctsh	0.560165	0.000116957	0.022108	-0.172288	0.177021	0.494373	Mfn1-specific
Cdh20	-0.19381	0.000121077	0.0226806	-0.225408	1.71078e-05	0.000792255	Common
Slc25a19	0.193796	0.000127457	0.0236626	0.13358	0.00469527	0.0426699	Common
Akr1e1	-1.50852	0.000133291	0.0245268	0.141634	0.678783	1	Mfn1-specific
L3hypdh	0.755225	0.000137045	0.0249964	0.0122394	0.943057	1	Mfn1-specific
Ooep	-0.901471	0.000150946	0.0261551	-0.507588	0.019547	0.116067	Mfn1-specific
Bcl2a1b	-0.996361	0.00015073	0.0261551	-0.929897	0.000329301	0.00642322	Common
Rasl10a	1.25759	0.000146767	0.0261551	1.14322	0.000426357	0.00770667	Common
Six4	-0.422561	0.000148339	0.0261551	-0.331428	0.00180312	0.0217978	Common
Slc22a17	0.47074	0.000146756	0.0261551	0.246483	0.0284855	0.149835	Mfn1-specific
Phtf1	-0.379151	0.000149959	0.0261551	-0.247047	0.00780644	0.0606348	Mfn1-specific
Rnaset2a	3.42926	0.000154246	0.0265061	2.92842	0.000841932	0.0125403	Common
Cldn34c1	-0.851627	0.000156819	0.0267274	-0.802031	0.000309558	0.0061772	Common
Vps54	-0.212271	0.00016396	0.0276021	-0.096396	0.0569528	0.235995	Mfn1-specific
Oxa1l	-0.301147	0.000165297	0.0276021	-0.0734636	0.295013	0.670039	Mfn1-specific
AI661453	0.395612	0.000165934	0.0276021	0.275922	0.00508655	0.0451267	Common
Zfp984	-0.427396	0.000170716	0.0279804	-1.23177	1.00219e-12	9.92313e-10	Common
Cd44	-0.48839	0.000170956	0.0279804	-0.291538	0.0147944	0.0953777	Mfn1-specific
Prkar1b	0.530687	0.000172245	0.0279804	0.896016	6.85771e-08	1.15929e-05	Common
Klhl33	-0.393159	0.000175789	0.0283051	-0.243688	0.0118988	0.0820435	Mfn1-specific
Mfsd2a	1.22236	0.000176967	0.0283051	0.809091	0.00772376	0.060308	Mfn1-specific
Cgnl1	-0.256609	0.000181647	0.0287942	-0.0893091	0.142391	0.430926	Mfn1-specific
Limk2	0.360566	0.000183668	0.0287942	0.785888	5.24495e-10	1.94747e-07	Common
Adcy7	-0.379821	0.000184178	0.0287942	-0.670619	3.35127e-08	6.45212e-06	Common
Galnt11	0.314892	0.000187686	0.0291235	-0.139119	0.0664864	0.262674	Mfn1-specific
2810459M11Rik	0.363809	0.000199264	0.0305287	0.138164	0.11354	0.374204	Mfn1-specific
H2-T22	-1.42382	0.000201146	0.0305287	0.385581	0.254012	0.613364	Mfn1-specific
Thrsp	-1.52314	0.000200558	0.0305287	-1.86746	1.49385e-05	0.000716411	Common
Arxes2	-0.897951	0.000207623	0.0311448	-0.320325	0.137439	0.421683	Mfn1-specific
Kng2	1.56616	0.000209166	0.0311448	0.26113	0.480625	0.887342	Mfn1-specific
Echdc2	0.34737	0.000209699	0.0311448	0.482239	2.50742e-06	0.000180404	Common
App	-0.409333	0.000213917	0.031546	0.0354886	0.713403	1	Mfn1-specific
Tmprss4	-0.72103	0.000223861	0.0327799	-0.63771	0.000819403	0.0123017	Common
Rerg	-3.11651	0.000225483	0.0327865	-0.0373496	0.959645	1	Mfn1-specific
Pparg	-0.442719	0.000227999	0.032922	0.265332	0.016775	0.104135	Mfn1-specific
Efna2	0.314456	0.00023236	0.0333204	0.0171475	0.81847	1	Mfn1-specific
Rundc3a	0.428942	0.000239204	0.0334583	0.21918	0.0393936	0.185478	Mfn1-specific
Pygl	-1.24109	0.000235254	0.0334583	-0.141015	0.633432	1	Mfn1-specific
Mr1	-0.582364	0.000242976	0.0334583	-0.316322	0.029535	0.153761	Mfn1-specific
Klhdc7a	0.44744	0.000242439	0.0334583	0.258324	0.0213933	0.123188	Mfn1-specific
Tspan12	-0.43918	0.000242235	0.0334583	-0.491608	6.29699e-05	0.00198814	Common
Arhgef10	-0.665102	0.000241389	0.0334583	-0.242831	0.13373	0.414899	Mfn1-specific
Bmp5	-0.407782	0.000245683	0.0336085	-0.305817	0.00378905	0.036784	Common
Dsg2	-0.390926	0.000256119	0.0348071	-0.436679	6.88439e-05	0.00214292	Common
Gpr155	-0.319042	0.000269029	0.0354046	-0.474478	1.19348e-06	0.000102545	Common
Fam126a	1.60125	0.000266431	0.0354046	1.16394	0.0050957	0.0451267	Common
Myef2	-0.356635	0.000266043	0.0354046	0.0722477	0.402477	0.802753	Mfn1-specific
Grin3b	0.29076	0.00026824	0.0354046	0.0477758	0.49644	0.903424	Mfn1-specific
Phf20	-0.306156	0.000268925	0.0354046	-0.149814	0.0500022	0.216965	Mfn1-specific
Pfkp	-0.369497	0.000275194	0.035988	0.503208	4.87301e-06	0.000299585	Conflict
Abcb1b	0.714833	0.000282952	0.0367714	-0.0402065	0.816078	1	Mfn1-specific
Zfp334	-0.247876	0.000285308	0.0368473	-0.156243	0.0139878	0.0918369	Mfn1-specific
Tle6	0.376305	0.000289429	0.0371488	-0.210167	0.0277703	0.14705	Mfn1-specific
Cul4a	0.234516	0.000305378	0.0389554	0.272285	5.15384e-05	0.00175678	Common
Rcan2	0.85466	0.000313843	0.0397911	0.054004	0.795777	1	Mfn1-specific
Gmnc	-0.377976	0.000315821	0.0397992	-0.401198	0.000160922	0.00396559	Common
Fam181b	-0.0919023	0.00031826	0.0398649	-0.108949	4.1305e-05	0.00147459	Common
1700010I14Rik	0.651476	0.000322773	0.0401882	0.0308837	0.846387	1	Mfn1-specific
Ttc9	0.414962	0.000334636	0.0408784	0.712166	1.47587e-07	1.99271e-05	Common
Rbp4	-0.922676	0.000331161	0.0408784	-0.480174	0.0414464	0.192022	Mfn1-specific
Psph	0.543513	0.000336181	0.0408784	0.379448	0.00793439	0.0614221	Mfn1-specific
Nupr1l	0.874594	0.000332951	0.0408784	-0.0505709	0.813754	1	Mfn1-specific
Ivns1abp	-0.302924	0.00033972	0.0410685	0.226004	0.00494687	0.0442981	Conflict
Ppm1l	-0.325332	0.000349765	0.0420385	-0.109192	0.180634	0.499923	Mfn1-specific
Tomm40l	0.252205	0.000353355	0.042096	0.400615	6.08289e-07	6.05175e-05	Common
Mansc1	-0.28423	0.000354292	0.042096	-0.136577	0.0597982	0.244184	Mfn1-specific
Gm14295	-0.55782	0.00035813	0.0423103	-0.0802386	0.561529	0.959241	Mfn1-specific
Nbea	-0.224357	0.000360732	0.0423768	-0.189176	0.00190865	0.0227561	Common
Cckar	-0.906688	0.00036854	0.0430508	-0.974058	0.000165066	0.00404266	Common
Npm3	-0.474549	0.000377408	0.0436272	0.120636	0.310433	0.689104	Mfn1-specific
Klra23	-0.55184	0.00037767	0.0436272	-0.320186	0.0258684	0.140366	Mfn1-specific
Il1rap	-0.290294	0.000382338	0.0439224	0.0982875	0.180432	0.499765	Mfn1-specific
Sdhaf4	0.317193	0.000393017	0.0449011	0.134218	0.0980233	0.338459	Mfn1-specific
Ddx59	-0.406838	0.000395895	0.0449827	0.404023	0.000426243	0.00770667	Conflict
Daam2	0.508744	0.000401523	0.0453743	0.633103	2.88692e-05	0.00113689	Common
Cant1	0.137701	0.000409336	0.0455151	0.152294	0.000131584	0.00344162	Common
Fgf1	-0.259281	0.000405378	0.0455151	-0.396869	1.37703e-06	0.000114467	Common
Ap5s1	0.259787	0.000407381	0.0455151	0.36716	4.80133e-06	0.000299585	Common
Lrrc1	-0.373386	0.000414244	0.0455734	-0.0145309	0.876494	1	Mfn1-specific
Ccng2	-0.527197	0.000413251	0.0455734	-1.0499	1.36884e-08	3.09374e-06	Common
Rps6ka3	-0.300196	0.000419768	0.0459381	-0.203546	0.0110663	0.0778879	Mfn1-specific
Tc2n	0.506685	0.000422814	0.0460292	0.60568	5.22198e-05	0.0017713	Common
Tdp1	-0.243784	0.000430752	0.046649	-0.0875198	0.160886	0.464368	Mfn1-specific
Tpmt	0.370066	0.000433341	0.0466863	0.322486	0.00165947	0.0205023	Common
Abcc1	-0.361272	0.000446014	0.0467404	-0.12329	0.183213	0.503238	Mfn1-specific
Wdr46	0.279836	0.000437892	0.0467404	0.181246	0.0150852	0.0964536	Mfn1-specific
Dnph1	-0.604263	0.00044733	0.0467404	-0.0678981	0.656498	1	Mfn1-specific
Dedd	0.197429	0.000444964	0.0467404	0.253422	2.16199e-05	0.000928074	Common
Arhgef10l	0.627016	0.000443205	0.0467404	0.7266	8.17623e-05	0.00241833	Common
Crygn	-1.21113	0.000443034	0.0467404	-0.115497	0.70543	1	Mfn1-specific
Casc4	-0.257085	0.000454007	0.0472008	-0.248711	0.000638993	0.0103559	Common
Robo1	-0.450931	0.000472534	0.0486406	-0.21046	0.0741663	0.281721	Mfn1-specific
Tiprl	-0.148519	0.000470873	0.0486406	-0.131416	0.0015527	0.0195432	Common
Pon2	-0.257948	0.000479076	0.049071	-0.221674	0.00204139	0.0238465	Common
C2cd2l	0.472458	0.000489235	0.0498154	0.322728	0.0115852	0.0804606	Mfn1-specific
Mypop	0.703497	0.000491134	0.0498154	-0.0971097	0.588483	0.981576	Mfn1-specific
Il7	-0.456199	0.00052492	0.0519745	-0.566636	4.15181e-05	0.00147823	Mfn2-specific
Artn	0.350011	0.000537642	0.052732	0.548468	1.4554e-06	0.000119142	Mfn2-specific
Atp6v1d	0.2228	0.000544291	0.0528852	0.375098	4.55339e-07	4.85532e-05	Mfn2-specific
Fign	-0.304175	0.000546956	0.052897	-0.300749	0.000614193	0.0100757	Mfn2-specific
Slc6a20a	-0.697832	0.000556109	0.0532865	-0.588285	0.00271724	0.0290781	Mfn2-specific
Abcc5	0.376443	0.00055566	0.0532865	0.466717	4.56897e-05	0.00159668	Mfn2-specific
Cystm1	0.258882	0.000573132	0.0546657	0.386328	3.45225e-06	0.000232306	Mfn2-specific
Syt11	0.393919	0.000589513	0.0554649	0.354592	0.00161767	0.0201414	Mfn2-specific
Glyr1	0.112267	0.000587642	0.0554649	0.0881488	0.00498175	0.0444764	Mfn2-specific
Snx8	0.270767	0.000593106	0.0555516	0.526638	4.09862e-08	7.60916e-06	Mfn2-specific
Cyp2j9	-0.396356	0.000602035	0.056135	-0.436306	0.000213848	0.00476074	Mfn2-specific
Prrg1	-0.292037	0.000615465	0.0571311	-0.232509	0.00464049	0.0422866	Mfn2-specific
Adam15	0.418595	0.000639466	0.0583176	0.555736	2.20343e-05	0.000938853	Mfn2-specific
Vars2	0.260759	0.000651116	0.0586089	0.284845	0.000254415	0.00537492	Mfn2-specific
Chp1	0.420648	0.000648426	0.0586089	0.335587	0.00475177	0.0430083	Mfn2-specific
Max	0.183138	0.000659	0.0588094	0.323333	2.78562e-07	3.20008e-05	Mfn2-specific
Rab5c	0.142216	0.000669078	0.0592006	0.225381	1.71207e-06	0.000136395	Mfn2-specific
Raly	-0.269165	0.000676503	0.059478	-0.210016	0.00578785	0.0492185	Mfn2-specific
Tceal8	-0.37531	0.000698891	0.0602989	-0.414389	0.000244191	0.0052399	Mfn2-specific
Spdef	-0.382782	0.000753263	0.0631557	-0.626834	1.22417e-06	0.000103894	Mfn2-specific
Abcf2	0.146177	0.000760961	0.0633977	0.115807	0.0056425	0.0483905	Mfn2-specific
Anxa4	0.223246	0.000779416	0.0640569	0.303765	2.06267e-05	0.000897261	Mfn2-specific
Cideb	0.583776	0.000799129	0.0649074	0.688269	0.000133726	0.00348878	Mfn2-specific
Cyp1b1	-0.462268	0.00079646	0.0649074	-0.41404	0.00220044	0.0251395	Mfn2-specific
Pex6	0.248051	0.000817034	0.0653527	0.270222	0.000337051	0.0065376	Mfn2-specific
Usp20	0.132895	0.000812645	0.0653527	0.257406	7.85716e-08	1.27875e-05	Mfn2-specific
Akt2	0.307437	0.000820988	0.0654054	0.580766	1.25392e-07	1.78581e-05	Mfn2-specific
Cd59a	1.06016	0.000826307	0.0655778	0.954953	0.00216412	0.0248815	Mfn2-specific
Gdf5	-0.430686	0.000839692	0.0661353	-0.779234	2.77999e-07	3.20008e-05	Mfn2-specific
BC018242	0.3161	0.000946514	0.0715668	0.275972	0.00316037	0.03231	Mfn2-specific
Ppp1r3c	1.02277	0.000953746	0.0715929	1.22448	0.000138244	0.00357091	Mfn2-specific
Cables1	0.533127	0.000975259	0.0724234	0.704805	4.1345e-05	0.00147459	Mfn2-specific
Inpp5j	0.350471	0.000994679	0.0736027	0.448025	6.53822e-05	0.00204435	Mfn2-specific
Alg1	0.24997	0.00103778	0.0740166	0.52405	2.91509e-08	5.77272e-06	Mfn2-specific
Alkal1	0.977679	0.00102526	0.0740166	1.06567	0.000430682	0.00776011	Mfn2-specific
Rmdn2	-0.300999	0.00102659	0.0740166	-0.41973	2.17367e-05	0.000928074	Mfn2-specific
Bola1	0.346753	0.00102264	0.0740166	0.390761	0.000299799	0.00605803	Mfn2-specific
Bag1	0.223807	0.00103821	0.0740166	0.209285	0.00191873	0.0228369	Mfn2-specific
Ubiad1	0.270551	0.00102729	0.0740166	0.822848	1.37088e-11	9.19507e-09	Mfn2-specific
Lap3	0.30867	0.00100626	0.0740166	0.348555	0.000287735	0.00588361	Mfn2-specific
Patl1	0.230525	0.00104477	0.0741432	0.259045	0.000316994	0.00626544	Mfn2-specific
Zfp53	-0.31585	0.0010653	0.0753425	-0.33857	0.000534936	0.00909481	Mfn2-specific
Nmt1	0.151692	0.00111122	0.0773009	0.23837	4.37553e-06	0.000283428	Mfn2-specific
Serpina10	0.855529	0.00111649	0.0773009	0.831534	0.00145408	0.0185961	Mfn2-specific
Tctex1d2	-0.539782	0.00111796	0.0773009	-0.735866	3.33032e-05	0.00125676	Mfn2-specific
9430038I01Rik	0.437881	0.00111901	0.0773009	0.397134	0.00266773	0.0287857	Mfn2-specific
Taf2	-0.124502	0.00117363	0.0797969	-0.205502	2.24248e-06	0.000168336	Mfn2-specific
Wbp2	0.139117	0.00121084	0.0814791	0.21838	5.10125e-06	0.000306907	Mfn2-specific
Slc1a5	0.620608	0.00121062	0.0814791	0.51386	0.00581335	0.0493375	Mfn2-specific
Epb41l4b	-0.400255	0.00122664	0.0822761	0.447278	0.000404458	0.00744239	Mfn2-specific
Arfip1	-0.361026	0.00128137	0.0851233	-0.379598	0.000792771	0.0119884	Mfn2-specific
St7l	-0.191808	0.0012781	0.0851233	-0.169742	0.00365782	0.035876	Mfn2-specific
Elovl2	-0.225904	0.00137719	0.0903339	-0.212351	0.00238033	0.0265812	Mfn2-specific
Galnt13	-0.732668	0.00138686	0.0906826	-0.632448	0.00475319	0.0430083	Mfn2-specific
Adck1	0.22086	0.00141637	0.0917464	0.195528	0.0039813	0.0380438	Mfn2-specific
Hebp1	-0.380551	0.0014479	0.0932079	0.449085	0.000271748	0.00567643	Mfn2-specific
Hemk1	0.490297	0.00146405	0.0933528	0.420461	0.00522187	0.0460078	Mfn2-specific
Pop1	0.473527	0.00147867	0.0937379	0.435784	0.00303107	0.0314968	Mfn2-specific
Dnaja3	0.166579	0.00151849	0.0953371	0.442337	6.18484e-10	2.25617e-07	Mfn2-specific
Otub1	0.170524	0.0015225	0.0953371	0.244261	2.68345e-05	0.00109192	Mfn2-specific
Pdhx	0.161667	0.00153141	0.0953371	0.245972	1.17122e-05	0.000599287	Mfn2-specific
Dynlrb1	0.27889	0.00151802	0.0953371	0.343937	0.000174856	0.00419837	Mfn2-specific
Rapsn	0.54775	0.00154104	0.0956501	1.07743	1.99412e-07	2.45348e-05	Mfn2-specific
Stk10	0.333934	0.00156037	0.0962754	0.479786	2.67174e-05	0.00108966	Mfn2-specific
Rpgrip1	0.467698	0.00156743	0.096425	0.682617	2.17208e-05	0.000928074	Mfn2-specific
Rhbdl3	-0.306862	0.00164845	0.0998798	-0.43793	3.17448e-05	0.00121784	Mfn2-specific
Rflnb	-0.387289	0.00168849	0.10147	-0.339719	0.00496187	0.044392	Mfn2-specific
Tcea3	-0.5751	0.0017201	0.103072	-2.29261	1.00774e-13	1.10284e-10	Mfn2-specific
Habp4	0.311514	0.00174842	0.103852	0.287034	0.00348982	0.0347029	Mfn2-specific
Pdxk	0.281155	0.00175503	0.103852	0.504156	1.20833e-06	0.000103373	Mfn2-specific
Armcx6	-0.159297	0.00181368	0.105828	-0.176123	0.00070425	0.011035	Mfn2-specific
Rusc1	0.204611	0.00182208	0.105828	0.261072	0.000149074	0.00374812	Mfn2-specific
Mroh1	0.185612	0.00186149	0.107219	0.399365	5.85367e-08	1.0584e-05	Mfn2-specific
Ift74	-0.309316	0.0018584	0.107219	-0.3052	0.00208928	0.0242153	Mfn2-specific
Hps1	0.321403	0.00190011	0.109141	0.381164	0.000358867	0.00682702	Mfn2-specific
F10	0.487605	0.00190614	0.109185	0.786966	7.10545e-06	0.000398231	Mfn2-specific
Lipt1	0.258124	0.00197787	0.11206	0.317736	0.000250582	0.005333	Mfn2-specific
Fhdc1	-0.644951	0.00204698	0.115324	-0.73637	0.000584951	0.00971476	Mfn2-specific
Tnfsf11	-0.160961	0.00207985	0.116253	-0.145259	0.00478756	0.043169	Mfn2-specific
Scnn1b	0.464771	0.00207704	0.116253	0.79024	3.76974e-06	0.000249293	Mfn2-specific
Ces1a	-0.0913587	0.002093	0.116675	-0.0970414	0.00121567	0.0163291	Mfn2-specific
Nrn1	-1.39861	0.00219248	0.120286	-1.36258	0.00273449	0.029233	Mfn2-specific
Fnta	-0.144329	0.00222625	0.121714	-0.158556	0.000944988	0.0136358	Mfn2-specific
Tmtc3	-0.238163	0.00225366	0.122351	-0.294384	0.000283003	0.00583778	Mfn2-specific
Scyl1	0.163632	0.00227415	0.123142	0.159804	0.00277647	0.0294915	Mfn2-specific
Tmem251	0.223636	0.00228085	0.123184	0.297173	0.000125086	0.00332598	Mfn2-specific
Hmbs	0.257555	0.00233781	0.125608	0.3629	6.30107e-05	0.00198814	Mfn2-specific
Chst14	-0.26348	0.00237847	0.127193	-0.258589	0.00278396	0.0295342	Mfn2-specific
Rplp0	-0.211042	0.00240845	0.127778	0.240532	0.000720955	0.0111813	Mfn2-specific
Ap1b1	0.2039	0.00247488	0.128329	0.214023	0.00162224	0.0201601	Mfn2-specific
Ppp1r3e	0.648584	0.00250469	0.12914	1.00046	2.12408e-05	0.000915592	Mfn2-specific
Pi4k2a	0.260932	0.00251534	0.12914	0.255621	0.00298469	0.0311081	Mfn2-specific
Ptges	0.938016	0.00251125	0.12914	0.878743	0.0042567	0.0399772	Mfn2-specific
Psme4	-0.168105	0.00256204	0.129617	-0.168121	0.00255997	0.0279908	Mfn2-specific
Gna11	0.0933754	0.00255851	0.129617	0.177487	9.51344e-07	8.67278e-05	Mfn2-specific
C6	-0.395011	0.00264192	0.133011	-0.446176	0.000877936	0.0128828	Mfn2-specific
Coq7	0.218995	0.00267115	0.133192	0.387996	3.15505e-06	0.000217566	Mfn2-specific
AU040320	0.126817	0.00271119	0.134223	0.206421	1.14163e-05	0.000590494	Mfn2-specific
Ltk	-0.363925	0.00273178	0.134921	-0.464592	0.000254619	0.00537492	Mfn2-specific
Gns	0.205002	0.00277179	0.135609	0.447188	1.05902e-07	1.56172e-05	Mfn2-specific
Abca17	1.10522	0.00279022	0.135868	-1.12933	0.00232701	0.0261543	Mfn2-specific
Gpx1	0.394776	0.00281415	0.13631	0.893708	5.59244e-08	1.02906e-05	Mfn2-specific
Szrd1	-0.102518	0.0028189	0.13631	-0.284092	1.11455e-09	3.51135e-07	Mfn2-specific
Myo1b	0.378063	0.00287094	0.138505	0.461659	0.000440477	0.00790235	Mfn2-specific
1110008P14Rik	0.277979	0.00290867	0.139677	0.3358	0.000501495	0.00863926	Mfn2-specific
Slfn1	0.381971	0.00292766	0.139942	0.555677	5.90621e-05	0.0019104	Mfn2-specific
Enpp5	0.201284	0.00300431	0.140773	0.255498	0.000308101	0.00616588	Mfn2-specific
Tspan1	-0.34502	0.00300272	0.140773	-0.738812	1.74648e-07	2.25428e-05	Mfn2-specific
Man2b1	-0.306209	0.0029882	0.140773	-0.310924	0.00263265	0.0285107	Mfn2-specific
Ano1	0.550443	0.00304423	0.141291	0.705316	0.000282707	0.00583747	Mfn2-specific
Ubxn6	0.199202	0.00305357	0.14141	0.312372	2.3505e-05	0.000987353	Mfn2-specific
Kcnq1	0.501708	0.0032214	0.145722	0.877848	5.38877e-06	0.000317418	Mfn2-specific
Itga7	0.67858	0.00322485	0.145722	0.708278	0.00225634	0.0255534	Mfn2-specific
Depdc7	-0.432251	0.00324197	0.145722	-0.442211	0.00268819	0.0289314	Mfn2-specific
C1rl	0.438972	0.003239	0.145722	0.563365	0.000302192	0.00608864	Mfn2-specific
Rmnd5b	0.157629	0.00328829	0.145948	0.250445	2.22515e-05	0.000946168	Mfn2-specific
Slc35f6	0.182368	0.00332794	0.146807	0.293869	1.86998e-05	0.000832601	Mfn2-specific
Zfp605	-0.423066	0.00334061	0.146807	-0.952209	9.09358e-08	1.39031e-05	Mfn2-specific
Unc13a	0.0734505	0.003392	0.147761	0.0744468	0.00304078	0.0315386	Mfn2-specific
Oplah	0.259618	0.00340583	0.147844	0.337375	0.000282018	0.00582903	Mfn2-specific
Creg1	0.233313	0.00347036	0.150019	0.469705	6.80491e-07	6.64293e-05	Mfn2-specific
Ces1e	-0.381069	0.00357012	0.153693	-0.431785	0.00121112	0.0163035	Mfn2-specific
Gpx4	0.234019	0.00359828	0.153949	0.422382	4.15284e-06	0.000272398	Mfn2-specific
Mgat1	0.145868	0.00362793	0.154581	0.218185	5.8092e-05	0.00188846	Mfn2-specific
Myom2	0.509602	0.00365407	0.155112	0.610088	0.000732376	0.011297	Mfn2-specific
Grina	0.214517	0.0036786	0.155782	0.482385	1.14697e-07	1.65617e-05	Mfn2-specific
Aldh1a7	-0.251407	0.00370094	0.15641	-0.360887	0.000100118	0.00281524	Mfn2-specific
Atoh1	-0.0410967	0.0037489	0.158115	-0.0548041	0.000241749	0.00519286	Mfn2-specific
Nynrin	-0.267153	0.00378083	0.158311	-0.355507	0.00025054	0.005333	Mfn2-specific
Eif2ak4	-0.277385	0.00379161	0.158311	-0.450435	2.10683e-05	0.000910753	Mfn2-specific
Kcnip2	0.208128	0.00382453	0.159047	0.240347	0.00109921	0.0152372	Mfn2-specific
Armcx2	-0.260078	0.00386282	0.159999	-0.261259	0.00372711	0.036384	Mfn2-specific
Tmem158	-0.412246	0.00389056	0.160599	-0.616143	6.56326e-05	0.0020491	Mfn2-specific
Mettl7a1	0.300626	0.0038955	0.160599	-0.495643	1.79123e-05	0.00081499	Mfn2-specific
Zfp286	-0.112851	0.00391205	0.160758	-0.137297	0.000679621	0.0108244	Mfn2-specific
Grin2b	0.12047	0.00397365	0.162326	0.126953	0.00259762	0.0283084	Mfn2-specific
Impdh2	-0.195209	0.00399187	0.162629	0.189743	0.00496503	0.044392	Mfn2-specific
Cd36	-0.240492	0.00399669	0.162629	-0.387672	2.55145e-05	0.00104846	Mfn2-specific
Slc25a39	0.225011	0.00401229	0.162644	0.316194	0.000146119	0.00369618	Mfn2-specific
Nfs1	0.154274	0.0040127	0.162644	0.234688	5.51228e-05	0.00183094	Mfn2-specific
Slc36a2	-0.611159	0.00409806	0.163509	-0.766035	0.000532952	0.0090759	Mfn2-specific
Mrps18a	0.194036	0.00410237	0.163509	0.247485	0.000444873	0.00794695	Mfn2-specific
Kcnj10	0.153604	0.00408413	0.163509	0.210713	0.00019849	0.00452049	Mfn2-specific
Erp44	-0.193565	0.00410349	0.163509	-0.30507	3.60996e-05	0.00132442	Mfn2-specific
Zfr2	0.304283	0.00411512	0.163509	0.31552	0.00308144	0.0317977	Mfn2-specific
A430033K04Rik	0.347186	0.00422142	0.166243	0.468863	0.000248748	0.00531029	Mfn2-specific
Fzd3	-0.278626	0.0042413	0.166326	-0.324006	0.00116622	0.0158699	Mfn2-specific
Nol3	0.349232	0.00428389	0.166495	0.577259	2.04607e-05	0.000891905	Mfn2-specific
Flot1	0.255846	0.00435664	0.168066	0.289559	0.00154621	0.019485	Mfn2-specific
Atp6v0a1	0.239011	0.00443917	0.169988	0.410809	1.26382e-05	0.000629257	Mfn2-specific
Hmgcl	0.2688	0.00443328	0.169988	0.703078	1.08041e-08	2.49612e-06	Mfn2-specific
Cd63	0.261012	0.00450847	0.17138	0.535613	8.61396e-07	8.06802e-05	Mfn2-specific
Fetub	0.643707	0.00453195	0.171456	0.88848	0.000215759	0.00478883	Mfn2-specific
Cyp2j6	-0.209789	0.00457844	0.172463	-0.280004	0.00031835	0.00626967	Mfn2-specific
Pfdn2	0.245177	0.00463817	0.174082	0.277963	0.00163851	0.0202795	Mfn2-specific
Pak6	-1.54832	0.00468113	0.175378	-1.99221	0.000485688	0.0084298	Mfn2-specific
Gabarap	0.179893	0.00474296	0.175781	0.285562	4.20738e-05	0.00148783	Mfn2-specific
Lrmda	-0.514123	0.00475822	0.175781	-0.586377	0.00160019	0.0199884	Mfn2-specific
Ell	0.247686	0.00480401	0.176796	0.248799	0.0046429	0.0422866	Mfn2-specific
Cdkl2	-0.184019	0.00481346	0.176831	-0.231887	0.000625246	0.0101967	Mfn2-specific
Gchfr	-0.914509	0.00485594	0.178077	-0.963155	0.00323559	0.0328825	Mfn2-specific
Gpc1	-0.338763	0.00488644	0.178729	-0.399615	0.00121298	0.0163035	Mfn2-specific
Gak	0.126555	0.00495451	0.179164	0.385409	6.94514e-10	2.40684e-07	Mfn2-specific
Atp6v1g1	0.373473	0.00497856	0.179721	0.396263	0.00312954	0.0321729	Mfn2-specific
Pqlc1	-0.24609	0.00499885	0.179829	-0.351166	0.000170714	0.00414679	Mfn2-specific
Tmem51	0.277259	0.00515888	0.184021	0.435684	5.54036e-05	0.00183441	Mfn2-specific
Ces1d	-0.342402	0.00522369	0.185352	-0.791796	1.56653e-07	2.10147e-05	Mfn2-specific
Gga1	0.180174	0.00526825	0.186484	0.277811	7.29589e-05	0.00222642	Mfn2-specific
Slc1a2	-0.457231	0.00532408	0.186484	-0.546417	0.00119543	0.0161748	Mfn2-specific
Wdfy3	-0.194839	0.00534637	0.186484	-0.264705	0.000328299	0.00642174	Mfn2-specific
Trir	0.246701	0.00535173	0.186484	0.26642	0.00293085	0.0306699	Mfn2-specific
5330417C22Rik	-0.244092	0.00536555	0.186565	-0.57788	1.10008e-07	1.59958e-05	Mfn2-specific
Itpka	-0.41461	0.00537823	0.186657	-0.456473	0.00250939	0.0276058	Mfn2-specific
Tmtc2	-0.217573	0.00538614	0.186657	-0.327269	0.000102744	0.00286374	Mfn2-specific
Egln2	0.159909	0.005419	0.187483	0.177894	0.00231763	0.0260629	Mfn2-specific
Tmprss13	-0.518203	0.00549068	0.188707	0.628016	0.0010894	0.0151316	Mfn2-specific
Slc25a1	0.283283	0.00551751	0.189004	0.533097	5.12411e-06	0.000306907	Mfn2-specific
Dolpp1	0.194086	0.00551478	0.189004	0.231655	0.0012641	0.0167967	Mfn2-specific
Avpi1	0.338224	0.00557436	0.190638	0.384716	0.00197711	0.0232918	Mfn2-specific
Mrpl47	0.21306	0.00575616	0.1925	0.230205	0.00316414	0.0323302	Mfn2-specific
Jag2	-0.274538	0.00572327	0.1925	-0.275201	0.00562266	0.0482901	Mfn2-specific
Nisch	0.171072	0.00570994	0.1925	0.218905	0.000674728	0.0107652	Mfn2-specific
H60c	1.18126	0.00570885	0.1925	1.56904	0.000459521	0.00813869	Mfn2-specific
Atp6v1g3	-0.415417	0.00576343	0.1925	-0.62081	0.000124124	0.00331668	Mfn2-specific
Ndufs2	0.135701	0.00573764	0.1925	0.334582	6.22551e-08	1.09266e-05	Mfn2-specific
Znhit1	0.272901	0.00570481	0.1925	0.410613	0.000112493	0.00309809	Mfn2-specific
Zfp623	0.128103	0.00580196	0.192716	0.260765	1.69113e-06	0.000135767	Mfn2-specific
Gpr146	0.370084	0.00585903	0.193683	0.554999	0.000122284	0.00327662	Mfn2-specific
Pdk3	-0.138354	0.005874	0.19387	-0.172982	0.000881797	0.0129303	Mfn2-specific
Slc48a1	-0.12573	0.00590384	0.194546	0.175568	0.000281531	0.00582475	Mfn2-specific
Gpatch4	0.282496	0.00597043	0.194969	0.539921	4.77047e-06	0.000299381	Mfn2-specific
Dennd1c	0.239209	0.00598236	0.194969	0.346078	0.000192693	0.00443771	Mfn2-specific
Slc22a29	-0.0964936	0.00598434	0.194969	-0.102427	0.00380547	0.0368891	Mfn2-specific
Asna1	0.194215	0.00593378	0.194969	0.279412	0.000202861	0.00459988	Mfn2-specific
Nsmce1	0.282194	0.00605415	0.195283	0.344702	0.00114678	0.0156978	Mfn2-specific
Zfp651	-0.21468	0.00632326	0.199437	0.223166	0.00474565	0.0430061	Mfn2-specific
Tbc1d10a	0.21101	0.00626591	0.199437	0.338726	5.91373e-05	0.0019104	Mfn2-specific
Sytl2	-0.370642	0.00634	0.199437	-0.423182	0.00222957	0.0253522	Mfn2-specific
Pxn	0.166076	0.00636916	0.200051	0.278663	3.42545e-05	0.00127873	Mfn2-specific
Rragd	0.440692	0.00638306	0.200186	1.44852	2.90129e-10	1.20653e-07	Mfn2-specific
Ddhd1	0.440829	0.00641583	0.20091	0.658915	0.000147549	0.00372082	Mfn2-specific
Jak3	0.40947	0.00651593	0.202072	0.459145	0.00268304	0.028891	Mfn2-specific
Megf6	-0.339246	0.00664167	0.204593	-1.09946	4.37495e-10	1.6846e-07	Mfn2-specific
Tek	-0.332896	0.0066546	0.204613	-0.37466	0.00266646	0.0287857	Mfn2-specific
Fam50a	0.161159	0.00675091	0.205467	0.340858	1.28122e-06	0.000107421	Mfn2-specific
Appl2	0.319425	0.00684333	0.206822	0.507393	7.88127e-05	0.0023533	Mfn2-specific
Fcamr	0.574875	0.00694095	0.208559	0.939918	5.61562e-05	0.00184869	Mfn2-specific
Pde4c	0.6122	0.00693902	0.208559	0.683802	0.00298096	0.0311004	Mfn2-specific
Rgs10	0.41042	0.00695225	0.208598	0.616468	0.000158987	0.0039355	Mfn2-specific
Col4a5	-0.284473	0.00699201	0.208931	-0.490418	2.84115e-05	0.00112422	Mfn2-specific
Cdc42ep1	0.335989	0.00700354	0.208931	0.358643	0.00432296	0.0402902	Mfn2-specific
Fancb	-0.297942	0.00703119	0.209455	-0.389432	0.000728374	0.0112519	Mfn2-specific
Gfod2	0.180369	0.00707059	0.210151	0.210419	0.00211281	0.0244063	Mfn2-specific
Mnt	0.243212	0.00715404	0.211499	0.318709	0.000727664	0.0112519	Mfn2-specific
Tank	-0.209198	0.00716083	0.211499	-0.227798	0.00379198	0.036784	Mfn2-specific
Bnip3l	-0.173191	0.00718965	0.21185	-0.179918	0.00545991	0.0474021	Mfn2-specific
Armcx3	-0.23404	0.00724608	0.212313	-0.305502	0.000770029	0.0117212	Mfn2-specific
Tmem184a	0.123356	0.00724398	0.212313	0.129006	0.00523682	0.0460615	Mfn2-specific
Ndufaf3	0.204542	0.0074182	0.214498	0.2649	0.00085996	0.0126959	Mfn2-specific
Ftl1	0.2545	0.0074962	0.215288	0.440985	3.03102e-05	0.00117582	Mfn2-specific
Kctd13	0.236558	0.00752175	0.215724	0.466487	4.85079e-06	0.000299585	Mfn2-specific
Washc1	0.133392	0.00758696	0.216889	0.303486	5.05876e-07	5.23317e-05	Mfn2-specific
Mul1	-0.111177	0.00759384	0.216889	0.143608	0.000911364	0.013251	Mfn2-specific
Lrg1	0.972267	0.00769756	0.217762	1.04735	0.00446988	0.0413444	Mfn2-specific
Triqk	-0.300072	0.00768698	0.217762	-0.408037	0.000555156	0.00933174	Mfn2-specific
Pias4	0.189786	0.00776376	0.218446	0.328819	3.2463e-05	0.00123176	Mfn2-specific
Fbxo6	0.237274	0.00782662	0.219917	0.570704	2.10614e-07	2.57605e-05	Mfn2-specific
Gbp10	-0.261057	0.00786065	0.220327	-0.655612	9.92132e-08	1.49488e-05	Mfn2-specific
Ankrd23	0.291522	0.00798982	0.222269	0.477663	7.05251e-05	0.00217571	Mfn2-specific
Uqcc1	0.132987	0.00800651	0.222269	0.156814	0.00224616	0.0254603	Mfn2-specific
H2-Ke6	0.251952	0.00823855	0.225539	0.334604	0.000779641	0.0118157	Mfn2-specific
Atad1	-0.126707	0.00825447	0.225539	0.137442	0.0045805	0.041957	Mfn2-specific
Nat10	0.234215	0.00825079	0.225539	0.520503	9.14191e-07	8.41408e-05	Mfn2-specific
F7	0.546038	0.00817181	0.225539	0.971726	2.50268e-05	0.00103271	Mfn2-specific
Col7a1	0.292374	0.00836518	0.227611	0.341885	0.00254622	0.0278944	Mfn2-specific
Ephb6	-0.254333	0.00836511	0.227611	-0.40249	0.000117356	0.00317945	Mfn2-specific
Sspn	-0.276293	0.0084142	0.228403	-0.312291	0.00339104	0.0339643	Mfn2-specific
Lgmn	0.2241	0.008572	0.231177	0.547937	1.99352e-07	2.45348e-05	Mfn2-specific
Fv1	-0.360527	0.00874811	0.233504	-0.689857	1.04427e-05	0.000549708	Mfn2-specific
Eno1b	1.34668	0.00886505	0.23422	2.77466	3.58608e-06	0.00023976	Mfn2-specific
B2m	0.361702	0.008852	0.23422	0.676151	1.49149e-05	0.000716411	Mfn2-specific
Sgsm2	0.200923	0.00888259	0.234386	0.282286	0.000492567	0.00851366	Mfn2-specific
Rufy1	0.116243	0.00898312	0.236415	0.178487	0.000189428	0.00440087	Mfn2-specific
Tnfsf15	0.392796	0.00903916	0.236975	0.608229	0.000173705	0.00418937	Mfn2-specific
Thsd1	-0.252413	0.0090405	0.236975	-0.359175	0.000442935	0.00793095	Mfn2-specific
Polr3h	0.198068	0.00928005	0.239405	0.277261	0.000547306	0.00923713	Mfn2-specific
Trappc2l	0.219209	0.00920692	0.239405	0.356487	0.000100191	0.00281524	Mfn2-specific
Tmem218	-0.321255	0.00927391	0.239405	-0.358849	0.00417178	0.0393575	Mfn2-specific
Map2k1	0.184938	0.00937344	0.239927	0.230609	0.00168774	0.0207652	Mfn2-specific
Prr5l	0.385033	0.00938951	0.239927	0.755316	8.48311e-06	0.000459347	Mfn2-specific
Sms	-0.17685	0.00948026	0.241277	-0.284241	0.000121755	0.00326664	Mfn2-specific
Tox3	-0.749942	0.00954727	0.241739	-0.994381	0.000979708	0.0140297	Mfn2-specific
Usp4	0.109124	0.00960769	0.241856	0.354708	1.24088e-09	3.79436e-07	Mfn2-specific
Zbtb7b	0.155469	0.00992089	0.247708	0.297141	1.38851e-05	0.000679323	Mfn2-specific
Kcnn2	-0.436481	0.00997935	0.248504	-0.997398	9.21285e-07	8.43889e-05	Mfn2-specific
Sema6b	0.299028	0.0100305	0.249181	0.34424	0.00361223	0.035537	Mfn2-specific
Tmem199	0.169911	0.0100647	0.249731	0.283744	8.53098e-05	0.00249838	Mfn2-specific
Baiap2l2	0.501171	0.0101248	0.250031	0.727571	0.000429239	0.00774082	Mfn2-specific
Adamtsl3	-0.154567	0.0101106	0.250031	-0.170449	0.00508375	0.0451267	Mfn2-specific
Src	0.174947	0.0102344	0.250947	0.302756	5.62796e-05	0.00184869	Mfn2-specific
Gspt2	-0.284575	0.0102528	0.251104	-0.317232	0.00476077	0.0430394	Mfn2-specific
Gnpda1	-0.465002	0.010274	0.251327	0.601651	0.00136939	0.0178184	Mfn2-specific
Ranbp9	0.181609	0.0103302	0.252108	0.348241	1.44606e-05	0.000699253	Mfn2-specific
Arhgef16	0.167307	0.0103823	0.252601	0.219925	0.00120016	0.016215	Mfn2-specific
Serinc3	-0.2251	0.0104555	0.253973	-0.282685	0.00183601	0.0221055	Mfn2-specific
Pcbd2	0.313164	0.0104723	0.25398	0.394424	0.00179323	0.0217035	Mfn2-specific
Ssbp4	0.295928	0.0105481	0.254734	0.373547	0.00177547	0.0215261	Mfn2-specific
Csf1	0.569887	0.0106295	0.255827	0.738101	0.0014233	0.0183363	Mfn2-specific
Acvr1b	0.232807	0.010721	0.256946	0.299813	0.0015172	0.0192009	Mfn2-specific
Plin3	0.188171	0.0107385	0.256946	0.448656	5.48549e-07	5.59117e-05	Mfn2-specific
Efhd1	0.468643	0.0108077	0.257977	0.892898	1.74326e-05	0.00079884	Mfn2-specific
Gdpd2	-0.762755	0.0108817	0.258398	-1.03148	0.000982185	0.0140458	Mfn2-specific
Ppp1r14c	-0.294415	0.010911	0.258398	-0.358453	0.00253819	0.0278211	Mfn2-specific
Fat2	-0.310043	0.0109239	0.258408	-0.577891	2.41252e-05	0.00101136	Mfn2-specific
Mab21l1	-0.137195	0.0110872	0.261437	-0.186334	0.000968858	0.013903	Mfn2-specific
Mvp	0.173099	0.0111639	0.262889	0.214385	0.00226236	0.0255798	Mfn2-specific
Nedd4	-0.116685	0.0112789	0.263747	-0.297484	1.98453e-07	2.45348e-05	Mfn2-specific
Ggnbp2	0.115496	0.0112668	0.263747	0.217559	2.23017e-05	0.000946364	Mfn2-specific
Zbtb25	0.275525	0.0113409	0.263747	0.327821	0.00322605	0.0328337	Mfn2-specific
Aff1	0.219833	0.0113666	0.263747	0.432703	1.23099e-05	0.000615288	Mfn2-specific
Aldoa	0.140867	0.0112746	0.263747	0.268348	1.91367e-05	0.000841247	Mfn2-specific
Fez1	0.391233	0.0114485	0.264147	-0.48912	0.00215847	0.0248373	Mfn2-specific
Nrbp2	0.237434	0.011578	0.265135	0.469211	1.21199e-05	0.00061019	Mfn2-specific
Gm20594	-0.66632	0.0116276	0.265976	-1.06661	0.000184595	0.00430784	Mfn2-specific
Golm1	0.209661	0.0116562	0.266013	0.26046	0.00233496	0.0262295	Mfn2-specific
Fam171a1	-0.383776	0.0116686	0.266013	-0.468828	0.00269364	0.0289451	Mfn2-specific
A230050P20Rik	0.331541	0.0116956	0.266069	0.563204	9.19949e-05	0.00263165	Mfn2-specific
Hs1bp3	0.228467	0.0118196	0.267205	0.565507	3.75151e-07	4.08404e-05	Mfn2-specific
Fth1	0.151541	0.0118226	0.267205	0.257834	9.21387e-05	0.00263165	Mfn2-specific
Mad2l2	0.166727	0.0118163	0.267205	0.298516	4.84008e-05	0.00167454	Mfn2-specific
Zfp444	0.19779	0.0118469	0.267463	-0.241135	0.00279432	0.0296138	Mfn2-specific
Twf2	0.264011	0.0119572	0.268205	0.466225	5.91687e-05	0.0019104	Mfn2-specific
Evc2	-0.163633	0.0119523	0.268205	-0.27314	0.000118645	0.00320388	Mfn2-specific
Slc20a2	0.187167	0.0119364	0.268205	0.428671	1.392e-06	0.000114856	Mfn2-specific
Renbp	0.239293	0.0120135	0.268512	0.70818	1.55695e-08	3.48103e-06	Mfn2-specific
Tbkbp1	0.222624	0.0120203	0.268512	0.35338	0.0002158	0.00478883	Mfn2-specific
Tmem256	0.217026	0.0121724	0.270466	0.326288	0.000401091	0.00740007	Mfn2-specific
Pld4	-0.48001	0.0121573	0.270466	0.553317	0.00451383	0.041566	Mfn2-specific
Trim36	-0.266105	0.0121323	0.270466	-0.378861	0.000700673	0.0110206	Mfn2-specific
Mfsd5	0.191269	0.0122543	0.271646	0.296745	0.000288501	0.00589274	Mfn2-specific
Psat1	-0.409841	0.0123143	0.272105	1.36661	1.61191e-09	4.71153e-07	Mfn2-specific
Vegfb	0.221508	0.0123785	0.272656	0.298334	0.00123599	0.0165593	Mfn2-specific
Lilra5	-0.296151	0.0123966	0.272765	0.399793	0.00121211	0.0163035	Mfn2-specific
Insl6	-0.238331	0.0124191	0.272972	-0.286877	0.00329765	0.0332209	Mfn2-specific
Tmem35a	-0.402073	0.0125813	0.275661	-0.764126	2.50559e-05	0.00103271	Mfn2-specific
Aldh7a1	-0.13933	0.0126448	0.276469	-0.340972	5.44995e-07	5.58231e-05	Mfn2-specific
Etv1	-0.267966	0.0128649	0.279673	-0.345269	0.00195008	0.0230912	Mfn2-specific
Mpp7	0.290791	0.0128811	0.279673	0.375946	0.00189656	0.0226598	Mfn2-specific
Uap1l1	0.271144	0.012979	0.280533	0.731628	1.07799e-07	1.5785e-05	Mfn2-specific
Shisa6	-0.267492	0.0130165	0.280992	-0.324782	0.00326713	0.0330339	Mfn2-specific
Cox8a	0.146356	0.0130408	0.280992	0.311372	5.43846e-06	0.000319441	Mfn2-specific
Pipox	-0.230851	0.0133231	0.28384	-0.501086	4.23525e-06	0.000276062	Mfn2-specific
Agtpbp1	0.142154	0.0133715	0.284287	0.513481	4.08804e-10	1.62104e-07	Mfn2-specific
Tmem81	0.284959	0.0134691	0.286049	0.380221	0.00152581	0.019263	Mfn2-specific
Mrrf	0.197213	0.013547	0.2864	0.254718	0.00205364	0.0239089	Mfn2-specific
Scoc	-0.180177	0.0135673	0.2864	-0.234122	0.00195257	0.0230943	Mfn2-specific
Acox1	0.178172	0.0138774	0.289211	0.209438	0.00457399	0.0419343	Mfn2-specific
Rhbdd2	0.159235	0.0138513	0.289211	0.330947	8.86465e-06	0.00047876	Mfn2-specific
Chchd10	0.218351	0.0138812	0.289211	0.764606	8.81191e-10	2.90835e-07	Mfn2-specific
Efr3b	0.299579	0.0140674	0.291447	0.542724	5.96161e-05	0.00192159	Mfn2-specific
Elf5	-0.244995	0.0142078	0.29337	-0.280141	0.00578986	0.0492185	Mfn2-specific
Col5a3	-0.147927	0.0143233	0.294584	-0.175832	0.00436997	0.0406522	Mfn2-specific
Csgalnact2	-0.154896	0.0145318	0.295944	-0.265628	0.000125304	0.00332753	Mfn2-specific
Sesn3	-0.317088	0.0147309	0.297379	-0.409689	0.00230482	0.0259372	Mfn2-specific
Arhgef40	-0.34482	0.0148002	0.29791	-0.517683	0.000567145	0.00948725	Mfn2-specific
Cadm1	-0.435909	0.014947	0.299994	-0.573897	0.00200091	0.0235057	Mfn2-specific
Naip2	-0.180543	0.0151716	0.302923	0.219503	0.00394805	0.0378653	Mfn2-specific
Ptges2	0.160674	0.0153138	0.303974	0.26792	0.000192721	0.00443771	Mfn2-specific
Aqr	0.183074	0.0153446	0.304156	0.274349	0.000614434	0.0100757	Mfn2-specific
Exoc6b	-0.140157	0.0154022	0.304717	-0.184347	0.00210726	0.0243815	Mfn2-specific
Dlgap3	-0.0879353	0.0154603	0.305286	-0.190464	6.31422e-06	0.000365715	Mfn2-specific
Zfp821	-0.297302	0.015549	0.305929	-0.345385	0.00575234	0.0490399	Mfn2-specific
Bcar1	0.151907	0.0156905	0.307318	0.26605	0.000113427	0.00311969	Mfn2-specific
Eva1a	0.287316	0.0158539	0.30924	0.654229	3.15996e-06	0.000217566	Mfn2-specific
Rasd2	0.546841	0.0158459	0.30924	0.93901	0.000146401	0.0036988	Mfn2-specific
Rps6ka6	-0.14162	0.0159001	0.309562	-0.181752	0.00271676	0.0290781	Mfn2-specific
Rarres1	-0.134676	0.0159194	0.309646	0.264013	2.77622e-05	0.0011144	Mfn2-specific
Paqr3	-0.352921	0.0160845	0.311892	-0.699323	2.458e-05	0.00102218	Mfn2-specific
Kri1	0.173562	0.0164246	0.315087	0.352829	1.81626e-05	0.000817435	Mfn2-specific
Eif2b4	0.121558	0.0165142	0.315606	0.238412	2.99877e-05	0.0011684	Mfn2-specific
Slc12a7	0.185777	0.0167769	0.317708	0.406548	6.65337e-06	0.000380549	Mfn2-specific
Robo2	-0.209912	0.0167146	0.317708	0.341047	0.000304617	0.00612562	Mfn2-specific
Hspa2	-0.50714	0.0169198	0.31896	-0.941246	6.49145e-05	0.00203278	Mfn2-specific
Mlana	0.626854	0.0169194	0.31896	1.10202	0.000126392	0.00334824	Mfn2-specific
Atp6v0e	0.189095	0.0172137	0.322113	0.305527	0.000341902	0.00660704	Mfn2-specific
Tspyl3	-0.207053	0.0173115	0.322832	-0.251032	0.00479301	0.0431994	Mfn2-specific
Terf2	0.170671	0.0173916	0.323745	0.2727	0.000392942	0.00732423	Mfn2-specific
Eri3	0.147401	0.0175246	0.325348	0.240479	0.000318194	0.00626967	Mfn2-specific
Zfp251	0.167462	0.0179727	0.330328	0.429717	6.56674e-07	6.4712e-05	Mfn2-specific
Lzts2	0.195767	0.01814	0.332218	0.461876	2.60677e-06	0.000185626	Mfn2-specific
Tctn2	-0.214436	0.0183318	0.334069	-0.416177	4.37072e-05	0.00153514	Mfn2-specific
Smarcd1	0.142021	0.0185225	0.335853	0.303951	1.1788e-05	0.000599879	Mfn2-specific
Far1	-0.206985	0.0185846	0.336389	-0.258599	0.00418392	0.0394541	Mfn2-specific
Ppm1h	0.147739	0.0186954	0.336458	0.177395	0.00569302	0.048714	Mfn2-specific
Sfxn1	0.198762	0.0186939	0.336458	0.400375	2.79393e-05	0.00111935	Mfn2-specific
Bola3	0.167135	0.0186525	0.336458	0.470936	1.47344e-07	1.99271e-05	Mfn2-specific
Rabggta	0.15579	0.0188257	0.337741	0.324392	1.80578e-05	0.000816252	Mfn2-specific
Acaa1a	0.193287	0.018962	0.338145	0.348817	0.000117064	0.00317945	Mfn2-specific
Hint2	0.219918	0.0188935	0.338145	0.392764	0.000131587	0.00344162	Mfn2-specific
Optn	0.143678	0.0190367	0.339186	0.530989	8.74956e-10	2.90835e-07	Mfn2-specific
Ifitm2	-0.252576	0.0190976	0.339979	-0.697488	2.25625e-07	2.69621e-05	Mfn2-specific
Zmynd15	0.209708	0.019166	0.340614	0.314423	0.000893813	0.0130789	Mfn2-specific
Oaz2	0.174744	0.0193815	0.34092	-0.239938	0.00204509	0.0238763	Mfn2-specific
Gnat1	-0.118041	0.0192413	0.34092	-0.182819	0.000652537	0.010518	Mfn2-specific
Bhlhb9	-0.24074	0.019486	0.34092	-0.417448	0.000197946	0.00452049	Mfn2-specific
Shmt1	0.215361	0.0196095	0.34092	0.345222	0.00047417	0.0083272	Mfn2-specific
Dnajc10	-0.203094	0.0193923	0.34092	-0.260645	0.00359282	0.0354727	Mfn2-specific
Pdzk1ip1	0.287254	0.0192722	0.34092	0.364778	0.00387264	0.0372968	Mfn2-specific
Ros1	-0.377679	0.0192817	0.34092	-1.30691	3.45723e-09	9.21618e-07	Mfn2-specific
Gtf2ird1	0.157198	0.0195341	0.34092	0.241059	0.000740397	0.0113701	Mfn2-specific
Uros	0.222688	0.0193273	0.34092	0.369834	0.000315776	0.00625924	Mfn2-specific
Mcoln1	0.133973	0.0196042	0.34092	0.456312	5.01049e-09	1.28621e-06	Mfn2-specific
Fxn	0.231713	0.0199157	0.342815	0.345736	0.00100023	0.0142575	Mfn2-specific
Ahcyl1	0.165641	0.0199036	0.342815	0.409086	1.64091e-06	0.00013276	Mfn2-specific
Nr1h3	0.176936	0.0200365	0.344169	0.214111	0.00588337	0.0497895	Mfn2-specific
Atp6v0b	0.178536	0.0200514	0.344169	0.535429	6.04783e-08	1.07481e-05	Mfn2-specific
BC037034	0.193291	0.020101	0.344566	0.30868	0.000516322	0.0088434	Mfn2-specific
Acot13	0.163104	0.020233	0.346433	0.363436	8.25458e-06	0.000450196	Mfn2-specific
Vps18	0.117842	0.0204782	0.348734	0.347638	8.72866e-08	1.36463e-05	Mfn2-specific
Ppp3cc	-0.228983	0.0205283	0.348868	0.286431	0.00474674	0.0430061	Mfn2-specific
Zfp248	-0.164817	0.0207893	0.351441	-0.291083	0.000183143	0.00430294	Mfn2-specific
Wsb2	0.192654	0.0208699	0.35223	0.575049	7.50922e-08	1.24911e-05	Mfn2-specific
Cd24a	-0.477644	0.0210218	0.35336	-0.715799	0.00105263	0.0147887	Mfn2-specific
Zfp768	0.102622	0.0211214	0.35446	0.211598	2.7347e-05	0.00110843	Mfn2-specific
Mia2	0.110742	0.0212025	0.354963	0.204763	0.000111106	0.00306803	Mfn2-specific
Snx24	0.192459	0.0214564	0.357488	0.276733	0.00159812	0.0199818	Mfn2-specific
Pip4p1	0.141158	0.0217082	0.35992	0.265008	9.72741e-05	0.00275186	Mfn2-specific
Syngr1	0.272595	0.0217583	0.35992	0.55005	3.91837e-05	0.00140473	Mfn2-specific
Cab39l	-0.20382	0.0219279	0.361576	-0.465159	7.19559e-06	0.000402198	Mfn2-specific
Paqr7	-0.35595	0.0221589	0.363456	-1.54281	5.38288e-11	2.77493e-08	Mfn2-specific
H2afz	-0.211825	0.0223237	0.364366	-0.269695	0.00465912	0.0424155	Mfn2-specific
Ptprj	0.267758	0.0223249	0.364366	0.398188	0.00125473	0.0167241	Mfn2-specific
Arhgap17	-0.178604	0.0225006	0.366192	-0.243009	0.00277846	0.0294915	Mfn2-specific
4930579G24Rik	-0.298206	0.0229278	0.368852	-0.414329	0.00239933	0.0267073	Mfn2-specific
Hdgf	0.152939	0.0229322	0.368852	0.291192	9.26384e-05	0.00264229	Mfn2-specific
Tnip2	0.178465	0.0230433	0.368852	0.326988	0.000148575	0.0037401	Mfn2-specific
Sgce	-0.190603	0.0230637	0.368895	-0.239334	0.00541061	0.047033	Mfn2-specific
4933434E20Rik	0.126841	0.0230882	0.369003	0.282547	1.17304e-05	0.000599287	Mfn2-specific
Tpi1	0.144015	0.0234299	0.372175	0.182881	0.00508473	0.0451267	Mfn2-specific
Ccnj	0.225305	0.0234843	0.372755	0.318145	0.00217023	0.0248975	Mfn2-specific
Megf9	-0.228913	0.0236774	0.373644	-0.384433	0.00041672	0.00759409	Mfn2-specific
D7Ertd443e	0.132359	0.0238833	0.375223	0.290657	1.56962e-05	0.000745138	Mfn2-specific
Ctsa	0.16538	0.0239301	0.375295	0.280182	0.000387653	0.00724862	Mfn2-specific
Cmtm8	-0.199957	0.0239905	0.375295	-0.325048	0.000599923	0.00990016	Mfn2-specific
Cenpv	0.23135	0.0240955	0.375295	0.336507	0.00174613	0.0213071	Mfn2-specific
Rnf180	-0.142566	0.0240782	0.375295	0.242695	0.000372746	0.00703952	Mfn2-specific
Copb1	-0.100462	0.0243657	0.377661	-0.150303	0.00137917	0.0178896	Mfn2-specific
Tut1	0.148072	0.0246948	0.379792	0.262897	0.00024747	0.00529107	Mfn2-specific
Ndufb6	0.156287	0.0248089	0.380205	0.242368	0.0010169	0.0144233	Mfn2-specific
Flcn	0.242197	0.025155	0.383185	0.600129	3.06151e-06	0.000213617	Mfn2-specific
Syt7	0.307642	0.0253427	0.385762	0.911008	1.645e-07	2.17863e-05	Mfn2-specific
Nucb2	-0.182678	0.0253959	0.386006	-0.829985	3.36039e-11	1.948e-08	Mfn2-specific
Tmem116	0.2219	0.0255504	0.387222	0.589804	1.05445e-06	9.36065e-05	Mfn2-specific
Birc6	-0.205698	0.0257231	0.3876	-0.296432	0.00211123	0.0244018	Mfn2-specific
Aif1l	0.348808	0.0258844	0.388824	0.598837	0.000394219	0.00732528	Mfn2-specific
Cabin1	-0.158149	0.0260048	0.388824	-0.274571	0.000352854	0.00673109	Mfn2-specific
Lamtor1	0.169292	0.0259534	0.388824	0.439295	1.62928e-06	0.000132334	Mfn2-specific
Homer3	0.242215	0.0259812	0.388824	0.353433	0.00192579	0.0228916	Mfn2-specific
Itga1	-0.295894	0.0263173	0.391427	-0.520206	0.000315595	0.00625924	Mfn2-specific
Mtch1	0.168301	0.0263011	0.391427	0.284479	0.00047999	0.00837988	Mfn2-specific
Aars2	0.15915	0.0265229	0.39308	0.242682	0.00134287	0.0176054	Mfn2-specific
Nexn	0.337402	0.0264972	0.39308	0.626648	0.000172532	0.00417947	Mfn2-specific
Retreg2	0.107198	0.0265829	0.393689	0.272377	2.44178e-06	0.000176574	Mfn2-specific
Gas2l1	0.244411	0.0266437	0.394307	0.336458	0.00327689	0.0330759	Mfn2-specific
Srsf4	0.174736	0.0268999	0.397251	0.371002	3.38449e-05	0.00127028	Mfn2-specific
G6pc3	0.204066	0.0273901	0.399784	0.46694	1.26988e-05	0.000629746	Mfn2-specific
H2afy	0.110976	0.0275864	0.400333	0.17019	0.00136672	0.0177948	Mfn2-specific
Pcgf5	-0.149338	0.0275899	0.400333	0.263698	0.00033241	0.00646566	Mfn2-specific
Nr2f2	0.162013	0.0279073	0.40297	0.224839	0.00330096	0.0332221	Mfn2-specific
Trappc6b	0.171505	0.02814	0.405204	0.26458	0.0013412	0.017604	Mfn2-specific
Phospho1	0.212006	0.0281864	0.405592	0.963845	5.13525e-11	2.74865e-08	Mfn2-specific
Yipf1	0.136744	0.0287483	0.407477	0.202823	0.00198206	0.0233369	Mfn2-specific
Abcc3	-0.14171	0.0288228	0.407695	-0.231079	0.00082746	0.0123691	Mfn2-specific
Epop	0.362983	0.0289659	0.40871	1.17018	5.69776e-08	1.03924e-05	Mfn2-specific
Mrpl52	0.253005	0.0291536	0.409312	0.600671	8.91159e-06	0.000480049	Mfn2-specific
Tldc1	0.127938	0.0291995	0.40968	0.177481	0.00355633	0.035196	Mfn2-specific
Ankrd24	0.160864	0.029605	0.411362	0.218061	0.00435553	0.0405755	Mfn2-specific
H2-Aa	-0.312385	0.0298631	0.413963	-0.442159	0.00313473	0.0321739	Mfn2-specific
Abcc6	-0.228267	0.0301816	0.414903	-0.412473	0.000313531	0.00623852	Mfn2-specific
Snd1	-0.143012	0.0303418	0.415884	-0.31522	2.81635e-05	0.00112422	Mfn2-specific
Fiz1	0.123794	0.0306782	0.418016	0.393973	8.85989e-08	1.3748e-05	Mfn2-specific
Cpsf3	-0.135674	0.0309454	0.419458	-0.277744	7.7232e-05	0.00233075	Mfn2-specific
Tmem205	0.166599	0.0310726	0.420536	0.219045	0.00589061	0.0498306	Mfn2-specific
Siglecf	-0.361018	0.0312547	0.422274	0.561428	0.00150835	0.0191238	Mfn2-specific
Kctd11	-0.140801	0.0313211	0.422348	-0.321518	1.89646e-05	0.000839647	Mfn2-specific
Garnl3	0.189395	0.0313048	0.422348	0.523972	1.05081e-06	9.36065e-05	Mfn2-specific
Mrpl2	0.170084	0.0315335	0.423051	0.403445	1.13181e-05	0.000586877	Mfn2-specific
Stard8	-0.265715	0.0316729	0.423793	-0.393456	0.00237593	0.0265464	Mfn2-specific
Cox10	0.204578	0.0319173	0.425875	0.487393	1.10117e-05	0.000573849	Mfn2-specific
Agpat1	0.108284	0.0321317	0.427456	0.174273	0.0011569	0.0157916	Mfn2-specific
Mndal	0.510394	0.0321793	0.427602	1.11949	3.52301e-05	0.00130005	Mfn2-specific
Pdzrn4	-0.263813	0.0327091	0.430456	-0.666668	4.98826e-06	0.000305061	Mfn2-specific
Zfpm1	0.181871	0.0332136	0.434667	0.279137	0.00189479	0.0226558	Mfn2-specific
Limk1	0.251689	0.0333189	0.43479	0.470604	0.000268289	0.00562352	Mfn2-specific
Klra1	0.0942869	0.0332477	0.43479	0.154172	0.00106371	0.0149041	Mfn2-specific
Cblc	0.225621	0.033373	0.43479	0.313788	0.00430781	0.0402391	Mfn2-specific
Podn	-0.245223	0.0339427	0.437713	-0.469731	0.000213414	0.00476074	Mfn2-specific
Vpreb3	0.390939	0.0340524	0.437713	0.777095	0.000139973	0.00359316	Mfn2-specific
Rogdi	0.197428	0.0341794	0.438699	0.290307	0.00287119	0.0301976	Mfn2-specific
Lgr4	0.287001	0.0342512	0.438808	0.440819	0.00199021	0.0234196	Mfn2-specific
Tex11	0.423031	0.0344314	0.440033	0.74499	0.000547987	0.00924111	Mfn2-specific
Sprr1a	-0.789347	0.0347383	0.442865	-1.46125	0.000329285	0.00642322	Mfn2-specific
Vwa2	-0.128944	0.0347817	0.44314	-0.254264	0.000161969	0.00398087	Mfn2-specific
Adora3	0.449135	0.0348747	0.443194	0.856936	0.000237841	0.00513011	Mfn2-specific
Zscan21	0.153278	0.0350899	0.444893	0.238645	0.00184655	0.0221938	Mfn2-specific
Gna12	0.154625	0.0351815	0.445052	0.418341	2.2035e-06	0.000167217	Mfn2-specific
Nup35	-0.17634	0.0353128	0.445816	-0.25666	0.00329942	0.0332221	Mfn2-specific
Thap3	0.210424	0.0354633	0.446361	0.434209	9.88678e-05	0.00278936	Mfn2-specific
Aebp1	0.433875	0.035657	0.448244	0.851838	0.00018098	0.0042714	Mfn2-specific
Ikbip	-0.280552	0.0356776	0.448244	-0.388917	0.00491034	0.0440041	Mfn2-specific
Gdf15	0.678679	0.0358053	0.449306	1.59233	1.90869e-05	0.000840834	Mfn2-specific
Scap	0.158779	0.0363993	0.451296	0.435384	1.99631e-06	0.000154847	Mfn2-specific
Gpr160	-0.17303	0.0361869	0.451296	0.387686	3.6673e-05	0.00133779	Mfn2-specific
Slc52a3	0.200522	0.036346	0.451296	0.411897	0.000111258	0.00306815	Mfn2-specific
Aars	0.141341	0.0363699	0.451296	1.11489	4.55509e-16	8.61036e-13	Mfn2-specific
Nnat	0.500038	0.0361547	0.451296	-1.02347	0.00011461	0.00314393	Mfn2-specific
Nudcd3	0.157329	0.0366986	0.452846	0.250518	0.00164422	0.0203381	Mfn2-specific
Il12rb1	0.192915	0.0367428	0.452846	0.275777	0.00406742	0.038694	Mfn2-specific
Gtf2h1	-0.106942	0.0371047	0.454715	0.236173	4.74795e-05	0.00165091	Mfn2-specific
Dmap1	0.168989	0.0373108	0.456087	0.268379	0.00173692	0.0212321	Mfn2-specific
Arg1	-0.408302	0.0373644	0.456205	-0.647287	0.00176956	0.0214921	Mfn2-specific
Rimkla	0.212025	0.0375162	0.457174	0.628515	6.25374e-07	6.19209e-05	Mfn2-specific
St3gal2	-0.243663	0.0375317	0.457174	-0.34057	0.00500379	0.0446	Mfn2-specific
Sowahc	0.194949	0.0375945	0.457227	0.396238	0.000137569	0.00356223	Mfn2-specific
Myo18a	0.157151	0.0377036	0.457973	0.218461	0.00525005	0.0461583	Mfn2-specific
Mterf3	-0.126867	0.0377515	0.457973	0.247168	0.000226949	0.00495168	Mfn2-specific
Ubl3	0.136527	0.0377348	0.457973	0.340372	9.46302e-06	0.000505821	Mfn2-specific
2310057M21Rik	0.13897	0.0378068	0.458378	0.244707	0.000670642	0.0107432	Mfn2-specific
Wdr89	0.217795	0.0378522	0.45866	0.418829	0.000264351	0.00555779	Mfn2-specific
Neil1	0.246363	0.0380294	0.459202	0.3879	0.00194313	0.0230613	Mfn2-specific
Acaca	-0.201661	0.0380083	0.459202	-0.425854	8.91751e-05	0.00257173	Mfn2-specific
Lamb3	-0.301574	0.0379641	0.459202	-0.47799	0.00182703	0.0220484	Mfn2-specific
Emc6	0.123042	0.038259	0.460825	0.190546	0.00226821	0.0256042	Mfn2-specific
Nrarp	-0.275978	0.0382746	0.460825	-0.39249	0.00452786	0.0416583	Mfn2-specific
Slc39a10	0.232676	0.0386093	0.462978	0.410255	0.000692381	0.010948	Mfn2-specific
Anapc7	-0.129407	0.0389001	0.464857	-0.226638	0.000752582	0.0114978	Mfn2-specific
Ckmt1	0.190238	0.0391652	0.467428	0.455387	1.88411e-05	0.000837099	Mfn2-specific
Cox6a2	-0.599111	0.0391828	0.467428	1.73385	1.08276e-06	9.49954e-05	Mfn2-specific
Pabpn1	0.220741	0.0393819	0.468373	0.50847	3.22862e-05	0.00123176	Mfn2-specific
Gemin7	-0.128723	0.0393971	0.468373	0.184178	0.00453402	0.0416673	Mfn2-specific
2510039O18Rik	0.134352	0.0396779	0.470367	0.345373	7.08495e-06	0.000398231	Mfn2-specific
Tmem134	0.116572	0.0398535	0.470662	0.23034	0.000220773	0.00486801	Mfn2-specific
Ipmk	0.15173	0.0398322	0.470662	0.288343	0.000339874	0.00658007	Mfn2-specific
Ndufs7	0.166229	0.0399634	0.471065	0.250035	0.00313018	0.0321729	Mfn2-specific
Cat	-0.138365	0.0403519	0.473498	-0.469404	7.87188e-08	1.27875e-05	Mfn2-specific
Fam13a	-0.234732	0.040539	0.475424	-0.469793	0.000199077	0.0045289	Mfn2-specific
Zrsr2	0.111358	0.0406784	0.476521	0.26386	2.4268e-05	0.00101329	Mfn2-specific
Pdgfb	0.48935	0.0408126	0.476864	1.01202	0.000138247	0.00357091	Mfn2-specific
Tmem8	0.17898	0.0407877	0.476864	0.436147	1.66251e-05	0.000773348	Mfn2-specific
Mbd2	0.180071	0.0411395	0.478151	0.289777	0.00186342	0.0223707	Mfn2-specific
Rora	0.214517	0.0412117	0.478317	0.591304	2.79625e-06	0.000197763	Mfn2-specific
Stx19	-0.198399	0.0414061	0.479109	-0.296398	0.00352091	0.0349119	Mfn2-specific
B3gnt2	0.121024	0.0418287	0.48132	0.41209	8.4936e-08	1.34815e-05	Mfn2-specific
Pex13	-0.167629	0.0418172	0.48132	-0.239222	0.00510474	0.0451671	Mfn2-specific
Uqcc2	0.230954	0.041814	0.48132	0.691799	7.77436e-07	7.41525e-05	Mfn2-specific
Themis2	-0.216006	0.0417925	0.48132	0.34946	0.0018332	0.0220973	Mfn2-specific
Fkbp8	0.136959	0.0417655	0.48132	0.21859	0.00206195	0.0239654	Mfn2-specific
Mrpl24	0.150638	0.0418577	0.481386	0.282485	0.000440262	0.00790235	Mfn2-specific
B3gat3	0.118996	0.0420106	0.481813	0.300724	1.08907e-05	0.000568969	Mfn2-specific
Ap2a1	0.0872351	0.0420794	0.48207	0.16138	0.000513803	0.00881478	Mfn2-specific
Pdf	0.109728	0.0424044	0.484459	0.19428	0.000814304	0.0122428	Mfn2-specific
Pex14	0.116628	0.0426204	0.485915	0.178354	0.00306996	0.0317463	Mfn2-specific
Dctn1	0.110836	0.0426389	0.485915	0.225081	0.000191396	0.00443174	Mfn2-specific
Sephs2	0.194567	0.0426374	0.485915	0.381104	0.000287496	0.00588361	Mfn2-specific
Svil	-0.158145	0.0428643	0.48624	-0.323045	0.000181312	0.00427274	Mfn2-specific
Plch1	-0.162546	0.0431964	0.488374	-0.232883	0.00523134	0.0460615	Mfn2-specific
Clpp	0.14578	0.0433626	0.488683	0.356042	1.94502e-05	0.000853224	Mfn2-specific
Slc10a6	0.281882	0.0433853	0.488683	0.537839	0.000398622	0.00737086	Mfn2-specific
Cox17	0.169618	0.0434611	0.489008	0.308483	0.000658363	0.0105791	Mfn2-specific
Zfp579	0.295578	0.0434468	0.489008	0.476612	0.00203555	0.0238041	Mfn2-specific
Pcsk9	-0.249211	0.0437732	0.489605	-0.512101	0.000178701	0.00426604	Mfn2-specific
Mapkbp1	-0.254026	0.0440557	0.490916	-0.468483	0.000589387	0.00978063	Mfn2-specific
Fnip1	0.174577	0.0441189	0.490931	0.495492	2.24447e-06	0.000168336	Mfn2-specific
Muc20	-0.586647	0.0441817	0.490988	-1.81905	5.3637e-07	5.52116e-05	Mfn2-specific
Lypd6b	0.362367	0.0442334	0.490988	0.97351	5.25891e-06	0.000311534	Mfn2-specific
Lrrc8b	-0.298411	0.0444649	0.491327	-0.463126	0.00294012	0.0307514	Mfn2-specific
Mapre2	-0.216772	0.0445495	0.491449	-0.436184	0.000237596	0.00513011	Mfn2-specific
Nsun3	0.21092	0.044628	0.491481	0.537494	1.17265e-05	0.000599287	Mfn2-specific
Tmem185b	0.168261	0.0452404	0.493277	0.418172	1.74363e-05	0.00079884	Mfn2-specific
Nadk	0.138725	0.0452938	0.493277	0.268789	0.000375152	0.00707007	Mfn2-specific
Fktn	0.167578	0.0453976	0.493441	0.255415	0.00353663	0.0350177	Mfn2-specific
Padi4	-0.210814	0.0456148	0.494768	-0.363617	0.00122435	0.0164276	Mfn2-specific
Hexa	0.135044	0.0458427	0.495598	0.584951	1.23095e-09	3.79436e-07	Mfn2-specific
Hey1	-0.263562	0.0458998	0.495598	-0.377806	0.00576715	0.0491058	Mfn2-specific
Dus1l	0.0989836	0.0459952	0.495598	0.189129	0.000451664	0.00803297	Mfn2-specific
D1Ertd622e	-0.136813	0.0461459	0.495598	0.274558	0.000267679	0.0056164	Mfn2-specific
Parp10	0.221266	0.0461609	0.495598	0.336181	0.00373744	0.0364284	Mfn2-specific
Eps8l2	0.221825	0.0459747	0.495598	0.357526	0.00228147	0.0257259	Mfn2-specific
Fbrsl1	0.15661	0.046439	0.496514	0.258517	0.00189188	0.022634	Mfn2-specific
Klra7	-0.194091	0.0464117	0.496514	0.38827	0.00028134	0.00582475	Mfn2-specific
Fstl4	-0.317773	0.0466172	0.496574	-0.583307	0.000703557	0.011035	Mfn2-specific
Zfp628	0.145696	0.0469629	0.498891	0.313299	0.000126406	0.00334824	Mfn2-specific
Pus7	0.426235	0.0470033	0.498897	0.687648	0.00236263	0.0264546	Mfn2-specific
Mex3a	-0.130377	0.0475579	0.50083	-0.200613	0.00356846	0.0352825	Mfn2-specific
Aig1	0.139201	0.0475708	0.50083	0.305776	0.00010132	0.00283546	Mfn2-specific
Pgbd1	-0.187755	0.0477249	0.502163	-0.421388	7.85009e-05	0.00235197	Mfn2-specific
Me1	-0.206241	0.0480052	0.50254	0.303733	0.00509439	0.0451267	Mfn2-specific
Fbxo3	0.139702	0.0484107	0.504877	0.285075	0.000251282	0.00533698	Mfn2-specific
Hk1	0.151339	0.0485507	0.50501	0.266507	0.00115284	0.0157601	Mfn2-specific
Txndc5	-0.113612	0.0486598	0.505212	-0.224102	0.000369466	0.00699028	Mfn2-specific
Cry1	-0.633954	0.0486673	0.505212	-1.08637	0.00149118	0.018964	Mfn2-specific
Eef2kmt	0.10684	0.0487212	0.505299	0.289606	6.39863e-06	0.000369339	Mfn2-specific
Zdhhc3	-0.136934	0.0490625	0.506533	-0.307532	8.43031e-05	0.00247937	Mfn2-specific
Cdc42ep3	-0.192766	0.0490521	0.506533	-0.447057	5.62541e-05	0.00184869	Mfn2-specific
Sfta2	-0.245931	0.0491651	0.50734	-0.427356	0.00134116	0.017604	Mfn2-specific
Rpl29	-0.140426	0.049199	0.507398	0.25671	0.000829076	0.0123843	Mfn2-specific
Pts	-0.192351	0.0495972	0.508454	0.377936	0.000404051	0.00744149	Mfn2-specific
Ubxn1	0.165394	0.0496154	0.508454	0.320651	0.000465882	0.00822334	Mfn2-specific
Mea1	0.175991	0.0497554	0.50951	0.363918	0.000232617	0.00505943	Mfn2-specific
Trf	-0.272864	0.0498533	0.509636	-1.04994	1.85139e-08	3.96866e-06	Mfn2-specific
Dpp7	0.222557	0.0503997	0.5122	0.767156	1.45762e-07	1.99271e-05	Mfn2-specific
Camk2n1	0.171771	0.0504877	0.512343	0.418928	3.18426e-05	0.00121934	Mfn2-specific
Cx3cl1	-0.272427	0.0504637	0.512343	-0.457531	0.00192559	0.0228916	Mfn2-specific
Fam69a	0.212895	0.0507032	0.513278	0.45555	0.000165331	0.00404439	Mfn2-specific
Pex16	0.152291	0.0510149	0.51428	0.446871	2.25063e-06	0.000168336	Mfn2-specific
Mrto4	0.246014	0.0510249	0.51428	0.52345	0.00017963	0.00426844	Mfn2-specific
Rnh1	0.126997	0.0509694	0.51428	0.238202	0.000697783	0.0110083	Mfn2-specific
Crocc	-0.168729	0.0513861	0.516419	-0.682835	8.0643e-09	1.92737e-06	Mfn2-specific
Mageb3	-0.0797469	0.0517182	0.51676	-0.17361	0.000142681	0.00364467	Mfn2-specific
Zfp524	0.178731	0.0517957	0.517037	0.483701	8.09429e-06	0.000442907	Mfn2-specific
Rp2	-0.126569	0.0519866	0.517429	-0.226002	0.00117679	0.0159927	Mfn2-specific
Prss53	0.155395	0.0520662	0.517501	0.324339	0.000236295	0.00511268	Mfn2-specific
Sqstm1	0.170893	0.052152	0.517913	0.64105	3.64393e-08	6.95121e-06	Mfn2-specific
Amdhd2	0.265389	0.052258	0.51824	0.785341	2.15617e-06	0.000165436	Mfn2-specific
Virma	-0.0921552	0.0522852	0.51824	-0.16701	0.00103609	0.0146435	Mfn2-specific
Prmt7	0.140023	0.0523844	0.518434	0.442809	7.45415e-07	7.17566e-05	Mfn2-specific
Card19	0.194283	0.0524546	0.518634	0.391947	0.000350745	0.00670932	Mfn2-specific
Hist2h2be	-0.388317	0.0525137	0.518725	-0.784191	0.000347907	0.00667961	Mfn2-specific
Xkr8	-0.113256	0.0527493	0.519508	-0.282212	2.74459e-05	0.001109	Mfn2-specific
Ccdc22	0.164043	0.0528464	0.519791	0.416121	2.16622e-05	0.000928074	Mfn2-specific
Cln6	0.245513	0.053589	0.523049	0.864259	1.30077e-07	1.8275e-05	Mfn2-specific
Znfx1	0.114293	0.0537636	0.523049	0.230887	0.000368428	0.00697707	Mfn2-specific
Skap2	0.141081	0.0537758	0.523049	0.361053	2.03185e-05	0.000887567	Mfn2-specific
Klhl13	-0.307156	0.0544524	0.524692	-0.698007	9.88386e-05	0.00278936	Mfn2-specific
Rara	0.161409	0.0544905	0.524692	0.253839	0.00387246	0.0372968	Mfn2-specific
Zfp213	0.134845	0.0545764	0.524692	0.319058	6.0187e-05	0.00193426	Mfn2-specific
Ckap4	-0.180315	0.0543371	0.524692	-0.279679	0.00429056	0.0401502	Mfn2-specific
Lamp1	0.110398	0.054493	0.524692	0.293201	1.26499e-05	0.000629257	Mfn2-specific
Arl3	0.184256	0.0548891	0.525707	0.289706	0.00393338	0.0377782	Mfn2-specific
Pemt	-0.293388	0.0550737	0.52639	0.514114	0.00158938	0.0198844	Mfn2-specific
Hdac1	-0.146709	0.055317	0.526949	-0.456292	1.21305e-06	0.000103373	Mfn2-specific
Trim8	0.139758	0.0554076	0.527089	0.233399	0.00245102	0.0270797	Mfn2-specific
Tead4	0.21557	0.0553936	0.527089	0.384484	0.00137066	0.0178237	Mfn2-specific
Nanos1	-0.342508	0.0556528	0.528396	-0.581484	0.00214922	0.0247446	Mfn2-specific
Tas1r3	-0.179482	0.055773	0.528572	0.452271	2.82934e-05	0.00112422	Mfn2-specific
Ankrd13a	0.174728	0.0559028	0.52913	0.31434	0.00129203	0.0170979	Mfn2-specific
Hid1	-0.189483	0.056035	0.529203	-0.502513	1.42122e-05	0.000690455	Mfn2-specific
Letmd1	-0.104321	0.0560973	0.529474	0.235417	0.000117418	0.00317945	Mfn2-specific
Galc	0.157143	0.0564376	0.531702	0.276309	0.00162632	0.0201601	Mfn2-specific
Usb1	0.149788	0.0566141	0.531937	0.282829	0.000839065	0.0125066	Mfn2-specific
Csnk1g2	0.0916715	0.0568775	0.53393	0.20028	0.000179022	0.00426844	Mfn2-specific
Flot2	0.119551	0.0569138	0.534029	0.352924	3.08788e-06	0.000214737	Mfn2-specific
Hist3h2a	-0.289645	0.0574909	0.536298	-0.484149	0.00262495	0.0284719	Mfn2-specific
Ttc28	0.205921	0.0574904	0.536298	0.450711	0.000180708	0.00426984	Mfn2-specific
St3gal4	0.257649	0.0577878	0.53737	0.532558	0.000347818	0.00667961	Mfn2-specific
Ppp4r4	0.111013	0.0589927	0.539893	0.20031	0.00142046	0.018311	Mfn2-specific
St6galnac4	-0.205271	0.0591622	0.54073	-0.374106	0.00130427	0.0172188	Mfn2-specific
Shmt2	-0.157649	0.0602159	0.545089	1.14685	5.28556e-14	6.1057e-11	Mfn2-specific
Rassf6	0.202021	0.0602941	0.545559	0.5168	2.99402e-05	0.0011684	Mfn2-specific
Cep85	-0.296867	0.0603294	0.545593	-1.57123	7.29076e-11	3.60945e-08	Mfn2-specific
Ctnnal1	-0.193989	0.0606285	0.546682	-0.385008	0.000604446	0.00995899	Mfn2-specific
Dmac2	0.162956	0.0606878	0.546696	0.379761	0.000100731	0.00282658	Mfn2-specific
Ehbp1l1	0.17831	0.0608448	0.547683	0.276336	0.00533601	0.046638	Mfn2-specific
Pdxdc1	0.0587631	0.0614636	0.550184	0.151592	2.85444e-05	0.00112623	Mfn2-specific
Bend7	0.165941	0.0614564	0.550184	0.366554	0.000196944	0.00450998	Mfn2-specific
Ehd4	-0.201351	0.0614932	0.550184	-0.330359	0.00350766	0.0348304	Mfn2-specific
Ank	-0.164004	0.0624434	0.554155	0.388458	9.0204e-05	0.00258705	Mfn2-specific
Vwa1	0.488801	0.0624945	0.554372	-0.889443	0.00150164	0.0190736	Mfn2-specific
Pnrc2	-0.12374	0.0627999	0.555186	-0.446463	1.68417e-07	2.18868e-05	Mfn2-specific
Stat3	0.15026	0.063156	0.555648	0.241892	0.00429626	0.0401674	Mfn2-specific
Ldhb	0.156458	0.0633608	0.55589	0.342899	0.00023523	0.00510024	Mfn2-specific
Gsta4	-0.219793	0.0633992	0.555993	-0.359937	0.00378739	0.036784	Mfn2-specific
Picalm	0.119896	0.0636195	0.556986	0.326364	1.53958e-05	0.000734231	Mfn2-specific
Spryd4	0.165109	0.0636477	0.556998	0.354095	0.000303291	0.00610487	Mfn2-specific
Ints8	-0.132503	0.0637394	0.557566	-0.245266	0.00134467	0.017607	Mfn2-specific
Pdcd5	0.145249	0.0637921	0.557792	0.239211	0.00366722	0.0359165	Mfn2-specific
Mitf	-0.230636	0.0639259	0.558492	-0.426613	0.00136278	0.0177546	Mfn2-specific
Gpx7	-0.158007	0.0643001	0.560073	-0.258541	0.00392229	0.0377051	Mfn2-specific
Il17rc	0.129339	0.0642884	0.560073	0.28385	0.000241564	0.00519286	Mfn2-specific
Rab27b	-0.232949	0.064718	0.561168	-0.379352	0.00412488	0.0390568	Mfn2-specific
Magi2	-0.193674	0.0648229	0.561447	-0.381506	0.000773454	0.0117648	Mfn2-specific
Med13l	0.175874	0.0648582	0.561447	0.328406	0.00129264	0.0170979	Mfn2-specific
Rpp38	0.244853	0.0650708	0.562585	0.474789	0.000911137	0.013251	Mfn2-specific
Trim24	0.168524	0.0653234	0.563785	0.288126	0.00284528	0.0300314	Mfn2-specific
Peg3	0.127126	0.0656435	0.565421	-0.236848	0.00135822	0.0177397	Mfn2-specific
Abi3	0.274886	0.0657778	0.565682	1.29305	1.36881e-09	4.06594e-07	Mfn2-specific
Fam76a	0.132655	0.0661336	0.567393	0.223905	0.00324478	0.0328955	Mfn2-specific
Bri3	0.232905	0.06613	0.567393	0.590413	4.60819e-05	0.00160769	Mfn2-specific
Vac14	0.108911	0.0660113	0.567393	0.261253	9.20145e-05	0.00263165	Mfn2-specific
Uqcrq	0.173726	0.0663793	0.567994	0.318314	0.00162306	0.0201601	Mfn2-specific
Smyd5	0.150287	0.0665135	0.56844	0.296502	0.000813521	0.0122399	Mfn2-specific
Sirt2	0.121624	0.0667594	0.569138	0.342977	1.11313e-05	0.000578634	Mfn2-specific
Ap3b1	0.0700789	0.067	0.570488	0.174405	6.09995e-05	0.00195561	Mfn2-specific
March5	0.195733	0.067297	0.571145	0.509009	3.50082e-05	0.00129987	Mfn2-specific
Bmp2k	0.167032	0.0672443	0.571145	0.381092	0.000177169	0.00423921	Mfn2-specific
Slc7a1	-0.203603	0.0671229	0.571145	1.26114	4.15063e-12	3.19645e-09	Mfn2-specific
Bmpr1a	-0.109297	0.0673542	0.571165	-0.190194	0.00262487	0.0284719	Mfn2-specific
Zhx1	-0.0988613	0.068066	0.573924	-0.21799	0.000270517	0.00566452	Mfn2-specific
Camkk1	0.272139	0.0681562	0.573988	0.446973	0.00428616	0.040127	Mfn2-specific
Top2b	-0.122643	0.068184	0.573988	-0.226585	0.00160477	0.0200168	Mfn2-specific
Tmem192	0.143463	0.0683708	0.574165	0.430589	4.8843e-06	0.000299585	Mfn2-specific
Hif1an	0.13981	0.0686342	0.575448	0.292632	0.000485617	0.0084298	Mfn2-specific
Enc1	0.178369	0.0699543	0.577694	0.381315	0.000409834	0.00750149	Mfn2-specific
Sdhb	0.135084	0.0694362	0.577694	0.492936	2.1822e-07	2.63805e-05	Mfn2-specific
Selenbp2	-0.342002	0.0705518	0.579377	-0.604269	0.00256041	0.0279908	Mfn2-specific
Rbck1	0.12231	0.0704244	0.579377	0.307862	6.24258e-05	0.00197869	Mfn2-specific
Nme7	0.194315	0.0709785	0.581274	0.394404	0.000727883	0.0112519	Mfn2-specific
D930020B18Rik	-0.133333	0.0712011	0.58218	-0.264278	0.000926635	0.0134082	Mfn2-specific
Uaca	-0.117256	0.0715466	0.583629	0.213338	0.00205776	0.0239408	Mfn2-specific
Csf2ra	0.342444	0.0718769	0.585589	1.06962	3.26029e-06	0.000223332	Mfn2-specific
Klhl26	0.161274	0.0722405	0.586298	0.277082	0.00339569	0.0339945	Mfn2-specific
Edn3	0.246646	0.0726147	0.586421	0.548608	0.000297302	0.00603574	Mfn2-specific
Inf2	0.280671	0.0723272	0.586421	0.610331	0.000375768	0.00707089	Mfn2-specific
Ccdc6	0.117444	0.0724864	0.586421	0.253199	0.000414564	0.00757473	Mfn2-specific
Gars	-0.233187	0.0727092	0.586421	0.457192	0.00108561	0.0150941	Mfn2-specific
Agpat2	0.236964	0.0733961	0.587112	0.415499	0.00297987	0.0311004	Mfn2-specific
Timm10	0.259387	0.0734888	0.587112	0.600881	0.000195261	0.00448625	Mfn2-specific
Dalrd3	0.159251	0.0738602	0.588139	0.277607	0.00316966	0.0323548	Mfn2-specific
Dtnbp1	0.13681	0.0749392	0.591647	0.546597	6.25341e-08	1.09266e-05	Mfn2-specific
Stmn1	-0.398205	0.0749767	0.591647	-1.59515	5.97427e-08	1.07089e-05	Mfn2-specific
Scg5	-0.282228	0.0748282	0.591647	-0.464408	0.00511348	0.045206	Mfn2-specific
Fbxo16	-0.268569	0.0751135	0.592053	-0.622103	0.000209209	0.00470279	Mfn2-specific
Cxcl15	-0.261125	0.0755912	0.59312	-0.648326	9.40043e-05	0.00267391	Mfn2-specific
Tbc1d2	0.16409	0.0758958	0.594612	0.312553	0.00158035	0.0198072	Mfn2-specific
Cdk10	0.106784	0.0762082	0.595266	0.610675	5.15545e-11	2.74865e-08	Mfn2-specific
Lpcat2	0.351716	0.0763302	0.595336	0.727419	0.000734763	0.011317	Mfn2-specific
Pde8b	0.15152	0.0765065	0.595863	0.4088	3.39399e-05	0.00127156	Mfn2-specific
Mief1	0.100646	0.0768227	0.596257	0.216697	0.00049669	0.00856358	Mfn2-specific
Brms1	0.13827	0.076969	0.59628	0.227031	0.00550565	0.0476084	Mfn2-specific
Recql	0.200273	0.077475	0.597802	0.438511	0.000426644	0.00770667	Mfn2-specific
Sae1	-0.204952	0.077478	0.597802	0.401843	0.00127765	0.0169319	Mfn2-specific
2210016L21Rik	0.113799	0.0782385	0.600522	0.242848	0.000573714	0.00958172	Mfn2-specific
Pisd	0.215809	0.0784466	0.601387	0.362946	0.0047858	0.043169	Mfn2-specific
Rps19	0.176089	0.0789804	0.602215	0.502503	1.78568e-05	0.000814246	Mfn2-specific
Cnot9	0.0907369	0.0797604	0.604809	0.250991	2.83891e-05	0.00112422	Mfn2-specific
Dusp12	-0.177035	0.0802234	0.606135	0.308843	0.00378345	0.036784	Mfn2-specific
Ano2	-0.0938516	0.0802053	0.606135	-0.192799	0.000899139	0.0131383	Mfn2-specific
Ap5z1	0.123313	0.0804474	0.606811	0.410478	1.95919e-06	0.000153661	Mfn2-specific
Oscp1	-0.200546	0.0809779	0.608739	-0.62233	5.91472e-06	0.000344495	Mfn2-specific
St8sia4	-0.21707	0.0811865	0.610087	0.370322	0.0046191	0.0421382	Mfn2-specific
Fdx1l	0.162191	0.0812857	0.610612	0.66136	6.50853e-08	1.11845e-05	Mfn2-specific
Kalrn	-0.0759419	0.0815566	0.611542	-0.220343	1.60677e-05	0.000759308	Mfn2-specific
Pdgfa	0.187228	0.0818291	0.612922	0.340799	0.00280705	0.0296838	Mfn2-specific
C5ar2	-0.292821	0.0818964	0.613082	-0.509131	0.00406598	0.038694	Mfn2-specific
Shpk	0.154719	0.0824253	0.61388	0.291499	0.00213392	0.0245821	Mfn2-specific
Camkk2	0.150194	0.0823187	0.61388	0.32413	0.00059212	0.00980073	Mfn2-specific
Cd209b	0.0748854	0.0823829	0.61388	0.157343	0.000776493	0.0117779	Mfn2-specific
Gtpbp2	-0.183602	0.082715	0.615126	0.334375	0.00286659	0.0301798	Mfn2-specific
Rbm25	0.159485	0.0828311	0.615169	0.271833	0.00485688	0.0436354	Mfn2-specific
Ssu72	0.128047	0.0833645	0.617527	0.232031	0.00304268	0.0315386	Mfn2-specific
Rps4x	-0.133684	0.0834899	0.617602	0.300089	0.000409579	0.00750149	Mfn2-specific
Hcn3	0.0958857	0.0834934	0.617602	0.20328	0.000737918	0.0113404	Mfn2-specific
Itm2a	0.311771	0.0842837	0.62003	0.700709	0.000416117	0.00758975	Mfn2-specific
Dmtf1	-0.179645	0.0843103	0.62003	0.302785	0.00548588	0.0475085	Mfn2-specific
Trrap	-0.12402	0.0841492	0.62003	-0.253379	0.00108042	0.0150577	Mfn2-specific
Lsm12	0.124012	0.0848414	0.620263	0.401958	3.74872e-06	0.000249293	Mfn2-specific
Laptm4b	0.0953768	0.0848448	0.620263	0.212668	0.000461662	0.00816965	Mfn2-specific
Ulk3	0.141183	0.084937	0.620553	0.243974	0.00462055	0.0421382	Mfn2-specific
Arrdc2	0.159246	0.0849883	0.62071	0.295351	0.00262787	0.0284859	Mfn2-specific
Tmem42	-0.160629	0.0850741	0.620762	-0.496288	7.76682e-06	0.00042837	Mfn2-specific
Pyroxd1	0.132866	0.0853236	0.62163	0.353148	6.14651e-05	0.00196622	Mfn2-specific
Msh2	-0.114297	0.0855188	0.621851	-0.241796	0.000806848	0.0121506	Mfn2-specific
Anxa11	0.138733	0.0866028	0.625037	0.800443	9.29179e-11	4.391e-08	Mfn2-specific
Rnf145	0.108347	0.086668	0.625291	-0.470535	2.85639e-08	5.71085e-06	Mfn2-specific
Clk2	0.155141	0.0873564	0.627996	0.296356	0.0021886	0.0250869	Mfn2-specific
Micu1	0.102616	0.0882408	0.630079	0.423367	8.07951e-08	1.29229e-05	Mfn2-specific
Gab2	-0.206241	0.0884581	0.630764	0.686534	3.00013e-06	0.000210039	Mfn2-specific
Zmynd8	0.133961	0.0885869	0.631314	0.249808	0.00277743	0.0294915	Mfn2-specific
Tbc1d10b	0.101554	0.0887866	0.631591	0.206581	0.00130227	0.0172033	Mfn2-specific
Bcl7b	0.0934099	0.0892454	0.63285	0.218999	0.00031573	0.00625924	Mfn2-specific
Rin1	0.223847	0.0897455	0.634629	0.694103	9.25022e-06	0.000496814	Mfn2-specific
Slc19a1	-0.153233	0.0904199	0.634955	0.314334	0.0012664	0.0168091	Mfn2-specific
Slc45a2	-0.157996	0.0906576	0.635281	0.302417	0.00236185	0.0264546	Mfn2-specific
Tacc1	0.13256	0.0905655	0.635281	0.329076	0.000174079	0.00418937	Mfn2-specific
Plcg2	-0.189915	0.0910793	0.636354	0.406246	0.000867323	0.0127721	Mfn2-specific
Tlcd1	0.154624	0.0913473	0.636523	-0.289917	0.00286184	0.030145	Mfn2-specific
Fbxo46	0.0964618	0.0912668	0.636523	0.165358	0.0057445	0.0489931	Mfn2-specific
Tifa	0.174325	0.091938	0.63786	0.495668	3.40373e-05	0.00127291	Mfn2-specific
Hsf4	0.2	0.0921405	0.638365	0.408016	0.00140317	0.0181219	Mfn2-specific
Ldhd	0.132887	0.0923597	0.638365	0.423255	7.08166e-06	0.000398231	Mfn2-specific
Cbs	0.336133	0.0926098	0.638429	1.32358	2.37942e-07	2.81109e-05	Mfn2-specific
Dbf4	-0.132337	0.0925662	0.638429	0.350447	8.68697e-05	0.00252627	Mfn2-specific
Eif4h	0.178399	0.0926935	0.638509	0.426576	0.000287771	0.00588361	Mfn2-specific
Lbp	-0.242065	0.0927153	0.638509	-0.55188	0.000480577	0.00838309	Mfn2-specific
Ube2n	-0.105554	0.0932313	0.639434	-0.196203	0.00322951	0.0328528	Mfn2-specific
Rsrp1	0.236052	0.0934583	0.639518	0.422703	0.00436308	0.0406276	Mfn2-specific
Mrpl54	0.141572	0.0935421	0.639518	0.418972	2.12683e-05	0.000915592	Mfn2-specific
Tbc1d16	0.160292	0.0940859	0.640579	0.296822	0.00340472	0.0340521	Mfn2-specific
Ipo13	0.156699	0.0940634	0.640579	0.277139	0.00486917	0.0437153	Mfn2-specific
Cybb	-0.390164	0.0942617	0.641231	0.723504	0.00338181	0.0339046	Mfn2-specific
Mageh1	-0.141064	0.0945442	0.641259	-0.324077	0.000471778	0.0082922	Mfn2-specific
Slc9a8	0.0973627	0.0955134	0.644611	0.203268	0.00125289	0.0167103	Mfn2-specific
Ube3b	0.0577122	0.0960789	0.645845	0.23382	1.75632e-07	2.25428e-05	Mfn2-specific
Alb	-0.315445	0.0971385	0.649036	-0.752219	0.000346228	0.00666585	Mfn2-specific
Pfkfb2	0.164119	0.0975669	0.650046	0.440772	8.88889e-05	0.00257173	Mfn2-specific
Mxi1	-0.120151	0.097561	0.650046	-0.223435	0.003595	0.0354774	Mfn2-specific
Gigyf1	0.200012	0.0980598	0.652049	0.365714	0.00415709	0.0392545	Mfn2-specific
Chmp4b	0.125122	0.0982189	0.652064	0.290619	0.000475111	0.00833669	Mfn2-specific
Rer1	-0.0992781	0.0983335	0.652301	-0.337566	3.53014e-06	0.000236781	Mfn2-specific
Rex1bd	0.230952	0.0983246	0.652301	0.415619	0.00472821	0.042913	Mfn2-specific
Repin1	0.115762	0.09889	0.654601	0.36697	1.02646e-05	0.000543083	Mfn2-specific
Zbtb7a	0.117545	0.0990869	0.655108	0.251596	0.00110194	0.0152547	Mfn2-specific
Tmem39b	-0.14755	0.100214	0.658798	-0.400611	8.60573e-05	0.00250937	Mfn2-specific
Tceal1	-0.182024	0.100612	0.659943	-0.337138	0.0040002	0.0381892	Mfn2-specific
Cdc34	0.145532	0.101007	0.661041	0.326591	0.000737591	0.0113404	Mfn2-specific
Drap1	0.14555	0.10132	0.661249	0.280188	0.00298782	0.0311252	Mfn2-specific
Spsb2	0.144353	0.101215	0.661249	0.263052	0.00460198	0.0420611	Mfn2-specific
Slc16a2	-0.130268	0.101729	0.662385	-0.303616	0.000513442	0.00881478	Mfn2-specific
Rnf220	0.0817059	0.102044	0.663269	0.314953	5.67706e-07	5.70591e-05	Mfn2-specific
Tars2	0.105276	0.102445	0.663386	0.272044	0.000169012	0.00411507	Mfn2-specific
Commd3	0.1124	0.102391	0.663386	0.249734	0.000848845	0.0125942	Mfn2-specific
Fam168b	-0.0712566	0.102323	0.663386	0.17314	0.000336355	0.00653019	Mfn2-specific
Rp9	0.127556	0.10308	0.66481	0.405834	1.17256e-05	0.000599287	Mfn2-specific
Cwc22	-1.08068	0.103358	0.665365	-2.10539	0.00285032	0.0300693	Mfn2-specific
Pkd2	0.250856	0.10345	0.665752	0.706402	6.1733e-05	0.00196873	Mfn2-specific
Ppp6r2	0.0808349	0.103713	0.666408	0.170456	0.00144548	0.0185302	Mfn2-specific
Peg10	-0.331377	0.103685	0.666408	-0.667633	0.0021647	0.0248815	Mfn2-specific
Lars	0.15127	0.104674	0.670626	0.50174	6.87521e-06	0.000390591	Mfn2-specific
Plod1	0.214152	0.105002	0.671373	0.485584	0.000751254	0.0114859	Mfn2-specific
Trap1	0.104516	0.105373	0.671653	0.299811	5.25097e-05	0.00177823	Mfn2-specific
Tomm6	0.121603	0.105536	0.671894	0.240421	0.00266423	0.0287857	Mfn2-specific
Xpot	-0.0875038	0.105708	0.671947	0.240733	8.99554e-05	0.00258348	Mfn2-specific
Fam122a	0.13163	0.105939	0.671987	0.295615	0.000849183	0.0125942	Mfn2-specific
Atp6v1f	0.106529	0.10668	0.673798	0.218862	0.00197611	0.0232918	Mfn2-specific
Cenpb	0.133288	0.107117	0.675346	0.388886	4.51268e-05	0.00157967	Mfn2-specific
Mrps5	0.137487	0.107717	0.676478	0.334231	0.000398836	0.00737086	Mfn2-specific
Kdelr3	-0.172599	0.107914	0.677467	-0.550778	1.38272e-05	0.00067809	Mfn2-specific
Polr2m	0.090703	0.108001	0.67763	0.244651	0.000124258	0.00331668	Mfn2-specific
Rabl6	0.0834081	0.108434	0.678378	0.150285	0.00589528	0.0498498	Mfn2-specific
Sgta	0.0763355	0.108479	0.678378	0.198417	0.000194931	0.00448363	Mfn2-specific
Rps15a	-0.125461	0.1088	0.679568	0.244422	0.00325888	0.0329902	Mfn2-specific
Cdpf1	0.114625	0.109436	0.68188	0.216186	0.00427582	0.0400663	Mfn2-specific
Vps11	0.0592929	0.109708	0.682281	0.136249	0.000756765	0.0115447	Mfn2-specific
Tlr8	-0.204095	0.109727	0.682281	0.40772	0.00271229	0.0290688	Mfn2-specific
Mthfd2l	-0.176874	0.110041	0.683825	-0.469963	0.000159429	0.00394174	Mfn2-specific
Bambi	-0.255663	0.110193	0.684442	-0.49712	0.00342178	0.0342063	Mfn2-specific
Tlr2	-0.248555	0.110585	0.685286	0.552003	0.00108046	0.0150577	Mfn2-specific
Sirt7	0.14175	0.110954	0.685713	0.273901	0.0036624	0.0358871	Mfn2-specific
Tor3a	0.180485	0.110771	0.685713	0.466363	0.000225272	0.00493061	Mfn2-specific
Necap2	0.0767535	0.11092	0.685713	0.319083	2.46726e-07	2.89841e-05	Mfn2-specific
Ndufa6	0.111553	0.111484	0.687186	0.27003	0.000469405	0.0082704	Mfn2-specific
Tsc1	0.0896667	0.111561	0.687186	0.285772	1.63762e-05	0.000765193	Mfn2-specific
Mbd6	0.123159	0.11267	0.687607	0.328423	0.000167243	0.00408155	Mfn2-specific
Hpcal1	0.171205	0.112618	0.687607	0.35293	0.00223426	0.0253721	Mfn2-specific
Fastk	0.0897467	0.11265	0.687607	0.352393	7.08003e-07	6.87921e-05	Mfn2-specific
Ggcx	0.16028	0.11222	0.687607	-0.411692	0.000252686	0.00535586	Mfn2-specific
Ccdc9	0.174101	0.112598	0.687607	0.404072	0.000745756	0.0114186	Mfn2-specific
Arf4	-0.101585	0.113805	0.688892	-0.326776	1.57591e-05	0.000746419	Mfn2-specific
Srr	0.0883446	0.11421	0.689695	0.211345	0.000575916	0.00960978	Mfn2-specific
Pcid2	0.0715581	0.114397	0.689864	0.145655	0.00259951	0.0283141	Mfn2-specific
Aox3	-0.213376	0.114528	0.690258	-0.874923	3.74572e-07	4.08404e-05	Mfn2-specific
Tprgl	0.0963932	0.11481	0.690725	0.407028	2.29132e-07	2.72248e-05	Mfn2-specific
Mex3b	-0.198145	0.115222	0.690725	-0.409133	0.00235022	0.0263724	Mfn2-specific
Cyb561d1	0.0913755	0.115483	0.691311	0.227557	0.000393053	0.00732423	Mfn2-specific
Arglu1	0.167265	0.115522	0.691311	0.393188	0.000714614	0.0111288	Mfn2-specific
Akr1a1	0.0928506	0.115847	0.69211	0.180233	0.00395268	0.0378922	Mfn2-specific
Tcaf1	-0.111777	0.115979	0.69211	-0.344243	3.11608e-05	0.00120209	Mfn2-specific
1700003E16Rik	-0.12221	0.11609	0.69211	-0.265717	0.0015257	0.019263	Mfn2-specific
Sstr2	0.280807	0.116444	0.692657	0.591616	0.00203663	0.0238041	Mfn2-specific
Fam83h	0.139485	0.116658	0.692657	0.25966	0.00553292	0.047737	Mfn2-specific
Bfsp1	0.205094	0.117294	0.693622	0.631465	3.28843e-05	0.00124547	Mfn2-specific
C1galt1c1	0.119838	0.117748	0.694564	-0.429319	3.85049e-06	0.000253365	Mfn2-specific
Hmga2	0.0928034	0.118058	0.694856	0.190011	0.0027024	0.0290093	Mfn2-specific
Mbl1	0.193797	0.118466	0.694856	0.368548	0.00490274	0.0439597	Mfn2-specific
Dnm2	0.0713638	0.118596	0.695173	0.182345	0.000327944	0.00642085	Mfn2-specific
Wdtc1	0.0937959	0.118956	0.696164	0.306885	1.52826e-05	0.000730507	Mfn2-specific
Dnpep	0.132036	0.120155	0.699564	0.30892	0.00085301	0.0126419	Mfn2-specific
Elmo2	-0.13757	0.120864	0.700881	-0.354702	0.000318715	0.00626967	Mfn2-specific
Yme1l1	-0.0911354	0.121272	0.700881	-0.173885	0.00507742	0.0451174	Mfn2-specific
Pnpla2	0.153829	0.120956	0.700881	0.302582	0.00399259	0.038134	Mfn2-specific
Polr2e	0.112047	0.121401	0.70119	0.217044	0.00453923	0.0416707	Mfn2-specific
Fam199x	0.130602	0.123505	0.70471	0.275021	0.00242769	0.0269364	Mfn2-specific
Zfp354c	-0.108429	0.123404	0.70471	-0.22636	0.0026054	0.0283337	Mfn2-specific
Cdkn1a	0.323734	0.123009	0.70471	0.758669	0.000907655	0.0132348	Mfn2-specific
Efhd2	0.120222	0.123715	0.70471	0.248974	0.00280587	0.0296838	Mfn2-specific
Bcat2	0.132189	0.123247	0.70471	0.374275	0.000117588	0.00317945	Mfn2-specific
Tm6sf2	-0.179113	0.123757	0.70471	-0.387016	0.00195654	0.0231281	Mfn2-specific
Taf4b	0.135158	0.124465	0.705943	0.33276	0.000577927	0.00962374	Mfn2-specific
Cdh4	0.184229	0.125004	0.706902	0.579446	3.30487e-05	0.00124942	Mfn2-specific
Reep6	-0.192768	0.12518	0.706902	1.22485	1.43434e-10	6.48354e-08	Mfn2-specific
Nabp1	0.18953	0.125912	0.708742	0.717661	2.33093e-06	0.000172995	Mfn2-specific
Slc1a3	0.225668	0.126025	0.708992	0.504682	0.00152286	0.0192492	Mfn2-specific
Tspan4	0.320076	0.127291	0.711495	0.722985	0.00143563	0.0184266	Mfn2-specific
Fto	-0.0913352	0.127568	0.712051	-0.176149	0.00533954	0.0466492	Mfn2-specific
Wwp1	0.122928	0.128048	0.712223	0.398138	2.49456e-05	0.00103271	Mfn2-specific
Rcor3	0.153814	0.128946	0.714981	0.304736	0.00448306	0.0413926	Mfn2-specific
Dbp	1.06623	0.129141	0.71568	2.11906	0.00439404	0.0407698	Mfn2-specific
Anxa9	0.189268	0.129811	0.716907	0.432301	0.00138094	0.0179014	Mfn2-specific
Ehmt2	0.0817237	0.130324	0.718633	0.177684	0.0021685	0.0248975	Mfn2-specific
Dio3	-0.133799	0.130554	0.719251	-0.335706	0.000564985	0.00945873	Mfn2-specific
Zfp534	0.0635685	0.130618	0.719251	0.22424	8.27081e-06	0.000450196	Mfn2-specific
Pced1b	-0.173265	0.131052	0.719937	0.367977	0.00269069	0.0289384	Mfn2-specific
Fbxo44	-0.174128	0.13101	0.719937	-1.36733	1.91053e-12	1.52791e-09	Mfn2-specific
Lsm2	0.150168	0.131102	0.719983	0.396763	0.000332317	0.00646566	Mfn2-specific
Zcchc17	0.103722	0.131441	0.720915	0.225093	0.00226165	0.0255798	Mfn2-specific
Oxr1	-0.117139	0.131784	0.721235	0.291481	0.000636013	0.0103156	Mfn2-specific
Zfp639	0.127392	0.132042	0.721373	0.28342	0.00184791	0.0221973	Mfn2-specific
Rpl28	0.111848	0.132118	0.721597	0.335407	7.84301e-05	0.00235197	Mfn2-specific
Kcnj13	-0.28792	0.13238	0.722462	-1.13409	1.65177e-06	0.000133121	Mfn2-specific
Ess2	0.0928203	0.132855	0.723927	0.208696	0.0017158	0.021042	Mfn2-specific
Vwa7	0.123075	0.132859	0.723927	-0.31326	0.0005196	0.00888491	Mfn2-specific
Fuca2	0.0800343	0.132794	0.723927	0.198967	0.000659965	0.0105966	Mfn2-specific
Pramef12	-0.081891	0.132706	0.723927	-0.224064	0.000236766	0.00511754	Mfn2-specific
Mrpl37	0.0838148	0.1332	0.725221	0.234476	0.000186668	0.00434479	Mfn2-specific
Akt1s1	0.121203	0.133169	0.725221	0.323032	0.000321199	0.00631257	Mfn2-specific
Apip	0.117764	0.133687	0.726354	0.27031	0.00145299	0.0185961	Mfn2-specific
Tbcb	0.136605	0.133767	0.726502	0.293435	0.00260131	0.0283188	Mfn2-specific
Triap1	-0.122327	0.133906	0.726782	-0.252526	0.00361061	0.035537	Mfn2-specific
Heg1	0.159068	0.135373	0.727528	0.367401	0.0014302	0.0183852	Mfn2-specific
Adgrf5	-0.0894949	0.135156	0.727528	-0.261776	0.000117509	0.00317945	Mfn2-specific
Srrm1	0.101732	0.13508	0.727528	0.209226	0.00381325	0.0369295	Mfn2-specific
Lgals3	0.31777	0.135977	0.72833	1.20753	3.36799e-06	0.000228113	Mfn2-specific
Stk39	-0.151805	0.13668	0.729561	-0.337263	0.00208528	0.0241825	Mfn2-specific
Ppp1r14b	0.172394	0.137805	0.732455	0.568704	2.77586e-05	0.0011144	Mfn2-specific
Stk25	0.0850408	0.138009	0.732795	0.236109	0.000235535	0.00510155	Mfn2-specific
Mthfd2	-0.22202	0.138803	0.734013	3.48764	1.43682e-19	9.95858e-16	Mfn2-specific
Ntf5	-0.108164	0.138969	0.734124	-0.307695	0.00018378	0.0043033	Mfn2-specific
Fam221a	0.196566	0.139723	0.735508	0.574883	0.000136013	0.00353515	Mfn2-specific
Zfand3	0.0778718	0.140023	0.736257	0.240606	7.02337e-05	0.00217317	Mfn2-specific
Zxdc	-0.0644439	0.140655	0.737841	0.205534	4.78757e-05	0.0016619	Mfn2-specific
Ptgr1	0.180662	0.141183	0.738708	0.647504	9.8812e-06	0.000525473	Mfn2-specific
Cnbd2	0.143421	0.141161	0.738708	0.347231	0.00106335	0.0149041	Mfn2-specific
Fmod	-0.126933	0.141693	0.738986	-0.256453	0.00500417	0.0446	Mfn2-specific
Ap3d1	0.054327	0.141402	0.738986	0.205059	4.64065e-06	0.00029594	Mfn2-specific
Zfp992	0.124988	0.141821	0.739438	0.482394	3.36202e-06	0.000228113	Mfn2-specific
Alg3	0.155911	0.141953	0.739526	0.311382	0.00548253	0.0475085	Mfn2-specific
Nceh1	0.195628	0.142127	0.739549	0.565734	0.000167191	0.00408155	Mfn2-specific
Nsf	0.0581276	0.142482	0.739549	0.122686	0.00362544	0.0356425	Mfn2-specific
Acsl5	-0.0901529	0.142722	0.739549	-0.234668	0.000539891	0.00914165	Mfn2-specific
Mif	0.141757	0.142731	0.739549	0.581536	1.33666e-06	0.000111619	Mfn2-specific
Snrk	0.0981514	0.142942	0.740455	0.205093	0.00396164	0.0379256	Mfn2-specific
Ptpn18	0.140076	0.143448	0.741557	0.287999	0.00453685	0.0416673	Mfn2-specific
Maged1	-0.208586	0.143339	0.741557	-0.504592	0.00113084	0.015548	Mfn2-specific
Pex10	0.0672094	0.143403	0.741557	0.246704	7.59573e-06	0.000420048	Mfn2-specific
Nudt4	0.144802	0.143669	0.741585	0.37386	0.00060201	0.00992672	Mfn2-specific
Ubald1	0.0961336	0.143899	0.742055	0.401329	1.05793e-06	9.36065e-05	Mfn2-specific
Trim15	0.159275	0.144762	0.74469	0.652813	1.47605e-06	0.000120359	Mfn2-specific
Cox6a1	0.111899	0.145286	0.745504	0.31457	0.000253625	0.00537029	Mfn2-specific
Cuta	0.123291	0.1459	0.746141	0.249314	0.00539447	0.0469319	Mfn2-specific
Atg16l1	0.0849885	0.146409	0.747262	0.192018	0.00224688	0.0254603	Mfn2-specific
Vti1a	0.100588	0.146412	0.747262	0.210047	0.00427066	0.0400663	Mfn2-specific
Hnrnpul1	0.0801824	0.146642	0.74752	0.251594	7.18469e-05	0.00220666	Mfn2-specific
Adipor1	0.0536106	0.147412	0.748322	0.225218	1.10719e-06	9.653e-05	Mfn2-specific
5430427O19Rik	0.0546558	0.148088	0.74945	0.138719	0.000801278	0.0120882	Mfn2-specific
Poldip2	0.0807848	0.147966	0.74945	0.238623	0.000155752	0.00388316	Mfn2-specific
Sft2d1	0.0954382	0.148138	0.74945	0.241633	0.000821925	0.0123218	Mfn2-specific
Nipsnap2	0.0908941	0.147941	0.74945	0.189943	0.00437773	0.040673	Mfn2-specific
Sco2	0.141422	0.148343	0.750121	0.335751	0.00151635	0.0192009	Mfn2-specific
Srm	0.186654	0.148586	0.750983	0.595389	6.21867e-05	0.00197491	Mfn2-specific
Sftpa1	-0.105956	0.148692	0.751053	-0.406988	4.7392e-06	0.000298613	Mfn2-specific
Mapk11	0.208745	0.148712	0.751053	0.493882	0.00157768	0.0197976	Mfn2-specific
Marcksl1	-0.268393	0.148822	0.751261	-1.24472	2.22799e-07	2.67784e-05	Mfn2-specific
Pfas	0.10549	0.148897	0.75138	0.258708	0.00113787	0.0156066	Mfn2-specific
Klhl21	0.0722234	0.149334	0.751727	0.405239	6.75123e-09	1.67117e-06	Mfn2-specific
Ccdc92	0.150012	0.149303	0.751727	-0.397528	0.000534937	0.00909481	Mfn2-specific
Xxylt1	0.0949206	0.149447	0.752047	0.278939	0.000172863	0.00417947	Mfn2-specific
Fxyd2	0.465318	0.149989	0.75341	2.88372	9.5597e-10	3.10586e-07	Mfn2-specific
Pip4k2c	0.0769835	0.149983	0.75341	0.191526	0.0010195	0.0144502	Mfn2-specific
Rab44	-0.123444	0.149959	0.75341	0.322938	0.000620903	0.0101493	Mfn2-specific
Mis12	-0.0868167	0.150582	0.754875	-0.214246	0.00111728	0.0154157	Mfn2-specific
Tub	0.0788771	0.150563	0.754875	0.21311	0.000452007	0.00803297	Mfn2-specific
Creb3l4	-0.144188	0.151442	0.75623	-0.337658	0.00184002	0.0221281	Mfn2-specific
Ttn	-0.0513012	0.15123	0.75623	-0.115737	0.00252677	0.0277105	Mfn2-specific
Itga11	0.105964	0.152091	0.758376	0.257402	0.00134191	0.017604	Mfn2-specific
Amz1	-0.146922	0.152893	0.760553	0.462823	8.34621e-05	0.00245811	Mfn2-specific
Pck2	-0.101517	0.153047	0.760772	0.26145	0.000785708	0.0118903	Mfn2-specific
Utp4	0.100053	0.153253	0.76087	0.306104	0.000120478	0.00324496	Mfn2-specific
Itgb3	0.152586	0.153859	0.761265	0.482319	8.24401e-05	0.00243146	Mfn2-specific
Ptp4a3	-0.208925	0.153863	0.761265	0.664605	7.62034e-05	0.0023064	Mfn2-specific
Acacb	-0.210848	0.153987	0.761265	-0.869141	1.96161e-06	0.000153661	Mfn2-specific
Yeats4	0.109404	0.154059	0.761265	0.353259	6.35594e-05	0.00199636	Mfn2-specific
Nrp2	-0.242138	0.154901	0.761919	-0.621043	0.000856708	0.0126787	Mfn2-specific
Nol12	0.124072	0.154635	0.761919	0.363137	0.000210659	0.00473027	Mfn2-specific
Snx29	-0.171197	0.154834	0.761919	-0.371895	0.00370801	0.0362315	Mfn2-specific
Cryzl1	0.079953	0.154879	0.761919	0.618561	1.08348e-11	7.76856e-09	Mfn2-specific
Pcgf1	0.1605	0.154645	0.761919	0.45131	0.00032922	0.00642322	Mfn2-specific
Cers1	0.177747	0.154627	0.761919	0.496775	0.000351514	0.00671785	Mfn2-specific
Ctu2	0.121966	0.155	0.761919	0.271955	0.0030149	0.0313681	Mfn2-specific
Hdac11	0.2097	0.155166	0.762088	0.600457	0.000273562	0.00570528	Mfn2-specific
Mettl3	0.0968646	0.156377	0.76435	0.233289	0.00160123	0.0199884	Mfn2-specific
Lrat	0.199914	0.157141	0.765813	0.665878	4.71511e-05	0.00164223	Mfn2-specific
Snrpa	0.112419	0.157216	0.765813	0.235668	0.00510992	0.0451937	Mfn2-specific
Ly6d	0.371906	0.157802	0.767345	0.984542	0.000672805	0.010753	Mfn2-specific
Fis1	0.119692	0.157914	0.767531	0.323274	0.00055018	0.00927058	Mfn2-specific
Slc3a2	0.174805	0.158273	0.768381	0.8674	1.02927e-07	1.52869e-05	Mfn2-specific
Ppif	0.109087	0.159016	0.769831	0.312873	0.000298834	0.0060503	Mfn2-specific
Ttc13	-0.134727	0.159418	0.771056	0.280351	0.00562373	0.0482901	Mfn2-specific
Rpa3	-0.188937	0.159927	0.771678	-0.458436	0.0016218	0.0201601	Mfn2-specific
Pacs2	-0.0730203	0.161086	0.774733	0.28973	4.65141e-06	0.00029594	Mfn2-specific
Sgpl1	0.0905546	0.161018	0.774733	0.301516	5.36408e-05	0.0018077	Mfn2-specific
Pafah2	-0.108124	0.161498	0.775307	-0.394282	1.61073e-05	0.000759454	Mfn2-specific
Tmsb4x	-0.130206	0.1622	0.776208	-0.343506	0.000776585	0.0117779	Mfn2-specific
Mrpl28	0.106245	0.162758	0.777194	0.248074	0.00241188	0.0268183	Mfn2-specific
Ptrh1	0.152587	0.163066	0.777194	0.707695	4.11675e-07	4.43521e-05	Mfn2-specific
Prss36	0.0872518	0.16332	0.777631	0.337629	7.33452e-06	0.000408865	Mfn2-specific
Cyp39a1	-0.110118	0.163515	0.77793	0.375618	4.25018e-05	0.00149786	Mfn2-specific
Ddrgk1	0.0914133	0.163697	0.77793	0.227278	0.00141476	0.0182585	Mfn2-specific
Vsig2	-0.156258	0.163743	0.77793	-0.622472	4.83581e-06	0.000299585	Mfn2-specific
Dnajc8	0.0729159	0.16408	0.778755	0.188448	0.000992754	0.0141872	Mfn2-specific
Fam118a	0.16688	0.164331	0.779462	0.358563	0.0048476	0.0435781	Mfn2-specific
Ccdc130	0.126488	0.164379	0.779462	0.380458	0.000203414	0.00460739	Mfn2-specific
Pak4	0.0887108	0.16461	0.779934	0.202624	0.00301025	0.0313431	Mfn2-specific
Calm3	0.108435	0.165584	0.781744	0.243898	0.00347623	0.0346175	Mfn2-specific
Pcx	0.40326	0.16584	0.782119	0.847403	0.0058793	0.0497871	Mfn2-specific
Tmem203	0.168677	0.166734	0.784165	0.377422	0.00370611	0.0362315	Mfn2-specific
Apex2	-0.100236	0.167148	0.784742	-0.233772	0.00266688	0.0287857	Mfn2-specific
Creb3l2	-0.178065	0.167216	0.784742	-0.502822	0.000439514	0.00789871	Mfn2-specific
Kat5	0.0944632	0.167655	0.78591	0.219256	0.00280411	0.0296838	Mfn2-specific
Ccdc91	-0.063491	0.167813	0.786239	0.156302	0.00169492	0.0208288	Mfn2-specific
Pigp	0.131084	0.16871	0.787122	-0.3172	0.00201118	0.0235865	Mfn2-specific
Grpel2	0.139008	0.168423	0.787122	0.448687	9.93573e-05	0.00279937	Mfn2-specific
Hax1	0.108736	0.169223	0.78825	0.231174	0.00573492	0.0489718	Mfn2-specific
Zfp787	0.0965796	0.169719	0.789657	0.301928	0.000151296	0.00379481	Mfn2-specific
Mfsd11	0.125301	0.169878	0.789689	0.284323	0.00352344	0.0349204	Mfn2-specific
Aptx	0.099871	0.169855	0.789689	0.234344	0.00267808	0.0288525	Mfn2-specific
Stk38	0.0964763	0.170065	0.790186	0.262382	0.000694897	0.0109795	Mfn2-specific
Yipf5	-0.0853695	0.17035	0.790186	-0.234116	0.000643511	0.0104048	Mfn2-specific
Ppp6r1	0.0508238	0.170541	0.790186	0.117469	0.00307588	0.0317848	Mfn2-specific
Exosc5	0.132235	0.170775	0.790186	0.292435	0.00438589	0.0407124	Mfn2-specific
Lpin3	0.113447	0.171162	0.790596	0.272074	0.00228741	0.0257789	Mfn2-specific
Ggt5	-0.159121	0.171533	0.791717	-0.376364	0.00259172	0.0282758	Mfn2-specific
Zbtb22	0.118419	0.171773	0.792114	0.376731	0.000130492	0.00342281	Mfn2-specific
Mogs	-0.085074	0.172084	0.792676	-0.200583	0.00269162	0.0289384	Mfn2-specific
Tnpo2	0.0842536	0.172453	0.793321	0.213724	0.00143131	0.0183852	Mfn2-specific
Rplp1	-0.173106	0.172681	0.793896	0.661313	1.22832e-05	0.000615288	Mfn2-specific
Rrp9	0.166106	0.173256	0.794083	0.588723	3.50845e-05	0.00130005	Mfn2-specific
Rsad1	0.154373	0.173427	0.79429	0.796167	1.00246e-07	1.49957e-05	Mfn2-specific
Ugt1a6b	-0.325799	0.174162	0.795362	-0.957941	0.000341438	0.0066042	Mfn2-specific
Idua	0.10082	0.173912	0.795362	0.52104	9.86691e-08	1.49488e-05	Mfn2-specific
Pon3	-0.104616	0.174144	0.795362	-0.333983	0.000133985	0.00349117	Mfn2-specific
Arv1	-0.104186	0.174155	0.795362	0.439749	2.94458e-06	0.000206847	Mfn2-specific
Sdcbp	0.0820348	0.174894	0.797317	0.181156	0.00478458	0.043169	Mfn2-specific
Anxa7	0.118022	0.175909	0.798127	0.361477	0.000227573	0.0049601	Mfn2-specific
BC051070	0.0780354	0.176386	0.798492	0.186425	0.00262898	0.0284859	Mfn2-specific
Tmed4	-0.0467643	0.177009	0.799109	-0.132012	0.000564157	0.00945248	Mfn2-specific
Mdm1	-0.152519	0.177313	0.799417	-0.403315	0.00108336	0.015088	Mfn2-specific
Phgdh	-0.250996	0.177379	0.799417	3.01779	1.29195e-15	2.06642e-12	Mfn2-specific
Irf5	-0.197991	0.177708	0.799453	0.438174	0.00495233	0.0443279	Mfn2-specific
Nsg2	-0.186818	0.178136	0.79997	0.470806	0.00171733	0.021042	Mfn2-specific
Fam104a	0.0709031	0.178491	0.800003	0.190991	0.000932316	0.013481	Mfn2-specific
Tarbp2	0.0931451	0.178687	0.800051	0.271221	0.000425666	0.00770667	Mfn2-specific
Zfp981	0.0495225	0.179779	0.802276	0.238642	4.27186e-07	4.5786e-05	Mfn2-specific
Setd3	0.0496264	0.18074	0.80455	0.125995	0.00169881	0.0208643	Mfn2-specific
Ciz1	0.085602	0.181811	0.80455	0.207469	0.00259626	0.0283083	Mfn2-specific
Hist1h2ae	0.165589	0.182209	0.805071	0.383601	0.00377969	0.036784	Mfn2-specific
Prelid3b	0.0783503	0.182452	0.805375	0.228745	0.000454907	0.00807072	Mfn2-specific
Gmfg	0.213105	0.182944	0.806264	0.573191	0.0010466	0.0147239	Mfn2-specific
Ccdc47	0.0588662	0.183612	0.807795	0.204263	6.35568e-05	0.00199636	Mfn2-specific
Chchd4	0.0974809	0.183655	0.807795	0.465128	5.88769e-07	5.88571e-05	Mfn2-specific
Id4	-0.164681	0.183764	0.807822	-0.578256	5.48954e-05	0.001827	Mfn2-specific
Sh2d3c	0.147536	0.184019	0.80845	0.382611	0.00150474	0.019097	Mfn2-specific
Pik3c2a	-0.100125	0.184167	0.80845	-0.270057	0.00104769	0.0147293	Mfn2-specific
Pim3	0.335536	0.184548	0.808874	0.768481	0.00431404	0.0402489	Mfn2-specific
Rcan3	-0.0997999	0.185853	0.811459	0.267336	0.00116085	0.0158279	Mfn2-specific
Rmdn3	0.0583225	0.186249	0.812221	0.158844	0.00100042	0.0142575	Mfn2-specific
Eif3f	0.0952045	0.186798	0.813027	0.374433	1.30947e-05	0.000645208	Mfn2-specific
Nr1d2	0.446713	0.187421	0.813621	1.16137	0.00158161	0.0198111	Mfn2-specific
Lipe	0.139308	0.18789	0.814256	0.70526	2.54602e-07	2.97413e-05	Mfn2-specific
Atp6v0d1	0.0881371	0.188017	0.814256	0.212325	0.00308039	0.0317977	Mfn2-specific
Cdk9	0.0852236	0.18859	0.81508	0.193814	0.0048956	0.0439147	Mfn2-specific
Dnajc2	0.0933476	0.188894	0.81593	0.283671	0.000348645	0.00668145	Mfn2-specific
Wipf1	-0.122454	0.189493	0.816466	0.310517	0.00205868	0.0239408	Mfn2-specific
Hyal3	-0.121889	0.189652	0.816785	-0.463592	2.29017e-05	0.000963957	Mfn2-specific
Cyc1	0.0790417	0.190209	0.817895	0.225755	0.000687299	0.0109009	Mfn2-specific
Rnf185	0.0802083	0.190654	0.818389	0.2154	0.0012593	0.0167636	Mfn2-specific
Nfkbil1	0.11877	0.190918	0.818705	0.534595	2.00327e-06	0.000154847	Mfn2-specific
Fip1l1	0.0717371	0.190972	0.818705	0.23515	0.000156885	0.00390672	Mfn2-specific
Zkscan6	0.107993	0.19156	0.819695	0.263416	0.00297682	0.0311004	Mfn2-specific
Ipo4	0.0900846	0.191713	0.819695	0.381055	5.35715e-06	0.000316452	Mfn2-specific
Cstb	0.11935	0.191999	0.81976	0.36019	0.000405866	0.00745509	Mfn2-specific
Borcs8	0.129128	0.192182	0.820037	0.345531	0.00134541	0.017607	Mfn2-specific
Nucks1	-0.146595	0.192438	0.820688	0.332813	0.00530398	0.046436	Mfn2-specific
Zfp980	0.0230492	0.192745	0.821057	0.127635	6.3259e-08	1.09612e-05	Mfn2-specific
1700019D03Rik	-0.187772	0.193429	0.821757	0.474563	0.00229272	0.0258248	Mfn2-specific
Ift80	0.130095	0.193436	0.821757	0.312448	0.00349662	0.0347539	Mfn2-specific
Nars	-0.0813049	0.193648	0.821757	0.606215	1.83749e-10	7.95979e-08	Mfn2-specific
Tmem259	0.115078	0.193652	0.821757	0.263896	0.00502481	0.0447647	Mfn2-specific
Cald1	0.230368	0.193953	0.822528	0.700475	0.000393157	0.00732423	Mfn2-specific
Cxcl17	0.239703	0.194339	0.822838	1.68458	6.55016e-10	2.30843e-07	Mfn2-specific
Trpv4	-0.125424	0.194627	0.823104	-0.362568	0.000675124	0.0107652	Mfn2-specific
Spsb3	-0.0813447	0.19508	0.824115	0.188103	0.00483726	0.0435039	Mfn2-specific
Epha7	-0.196437	0.195784	0.825642	-0.506793	0.00201174	0.0235865	Mfn2-specific
Ostm1	0.0833386	0.19611	0.826618	0.301445	5.42859e-05	0.00181474	Mfn2-specific
Tmem144	-0.121043	0.196864	0.826983	0.316551	0.00182509	0.0220377	Mfn2-specific
0610037L13Rik	0.094557	0.196785	0.826983	0.257387	0.0012675	0.0168091	Mfn2-specific
1700021F05Rik	0.135351	0.196708	0.826983	0.398885	0.000582873	0.009688	Mfn2-specific
Pilra	-0.167976	0.196823	0.826983	0.484263	0.000729768	0.0112651	Mfn2-specific
Arhgef28	-0.339736	0.19782	0.829369	1.06654	0.000306502	0.00614571	Mfn2-specific
Cap1	0.121141	0.198518	0.830389	0.424764	8.60801e-05	0.00250937	Mfn2-specific
Babam2	0.0761074	0.198982	0.831306	0.213228	0.00101282	0.014385	Mfn2-specific
Fbxl12	0.101814	0.199021	0.831306	0.396199	2.25345e-05	0.000952359	Mfn2-specific
Nfix	-0.116236	0.19997	0.832259	-0.296763	0.00239112	0.0266612	Mfn2-specific
Tsr1	0.0942565	0.200042	0.832335	0.292433	0.000368259	0.00697707	Mfn2-specific
Slc1a4	-0.201484	0.200487	0.833746	0.965491	1.04641e-06	9.36065e-05	Mfn2-specific
Hdlbp	-0.0636069	0.200929	0.834266	-0.214754	0.000145225	0.00369151	Mfn2-specific
Ciapin1	0.169018	0.201754	0.835338	0.460433	0.00139811	0.0180676	Mfn2-specific
Slain1	0.140401	0.20259	0.837511	0.361	0.00236955	0.0265035	Mfn2-specific
Hnmt	-0.0994695	0.202845	0.837686	-0.396958	1.79619e-05	0.000815464	Mfn2-specific
Thg1l	0.267064	0.205162	0.840803	0.786272	0.000715968	0.0111288	Mfn2-specific
Usp36	-0.0829724	0.204813	0.840803	0.261636	0.000347665	0.00667961	Mfn2-specific
Aldh18a1	0.170096	0.204677	0.840803	1.60161	1.8838e-12	1.52791e-09	Mfn2-specific
Anpep	-0.126837	0.205032	0.840803	-0.51896	1.35791e-05	0.000667494	Mfn2-specific
Angptl6	0.188333	0.204311	0.840803	0.919482	8.89554e-07	8.29439e-05	Mfn2-specific
Sar1a	-0.0531059	0.206682	0.84221	-0.204199	3.35199e-05	0.00126161	Mfn2-specific
Mgrn1	0.058245	0.206859	0.842222	0.182199	0.000398336	0.00737086	Mfn2-specific
Cd3eap	0.122369	0.207022	0.842389	0.344621	0.00114764	0.0156993	Mfn2-specific
Adipor2	0.111399	0.207255	0.84295	0.272863	0.00384615	0.0371277	Mfn2-specific
Dcakd	0.105243	0.208052	0.844284	0.311727	0.000719674	0.0111756	Mfn2-specific
Glt1d1	-0.358307	0.208073	0.844284	0.890214	0.0034864	0.0346856	Mfn2-specific
Tmem178	-0.218968	0.2089	0.84498	-0.649674	0.000721382	0.0111813	Mfn2-specific
Kxd1	0.08588	0.208781	0.84498	0.319475	5.49164e-05	0.001827	Mfn2-specific
Jaml	0.113319	0.209965	0.845595	0.272911	0.00459903	0.0420526	Mfn2-specific
Nol8	0.0996734	0.210493	0.84641	0.2766	0.00141551	0.0182585	Mfn2-specific
Mtbp	-0.122501	0.211327	0.847958	0.373551	0.000578082	0.00962374	Mfn2-specific
Cyp2c23	-0.151432	0.211606	0.848373	-0.58228	3.88364e-05	0.00139592	Mfn2-specific
Bend3	0.112329	0.211768	0.848373	0.364704	0.000300215	0.00606055	Mfn2-specific
Galnt4	-0.0892409	0.214113	0.852063	-0.24059	0.00197238	0.0232756	Mfn2-specific
Surf2	0.114944	0.215536	0.854689	0.406688	0.000123361	0.00330123	Mfn2-specific
Aup1	0.0463562	0.215526	0.854689	0.13989	0.000706899	0.0110682	Mfn2-specific
Ndufv1	0.0775491	0.216239	0.855126	0.295079	5.09702e-05	0.001746	Mfn2-specific
Gng5	0.0973472	0.216069	0.855126	0.277238	0.00125107	0.0166973	Mfn2-specific
Rad23a	0.0565455	0.216603	0.855765	0.194175	0.000180339	0.00426844	Mfn2-specific
Pym1	0.112765	0.217085	0.856016	0.354687	0.000479548	0.00837988	Mfn2-specific
Gipc1	0.0926476	0.217046	0.856016	0.219983	0.00576267	0.0490877	Mfn2-specific
Lamp3	-0.114314	0.218659	0.858749	-0.343908	0.000781538	0.0118358	Mfn2-specific
Rnf187	0.0757658	0.219817	0.860687	0.226038	0.000870266	0.0128064	Mfn2-specific
Ivl	-0.244945	0.2204	0.861264	0.601801	0.0047223	0.042878	Mfn2-specific
Tbcel	0.144103	0.220546	0.861264	0.466281	0.000385602	0.0072178	Mfn2-specific
Pfn1	0.0993617	0.220681	0.861394	0.254224	0.00345721	0.0344913	Mfn2-specific
Llph	0.115364	0.222701	0.861726	0.291047	0.00400441	0.0381956	Mfn2-specific
Maged2	-0.127683	0.222419	0.861726	-0.406199	0.000482246	0.00839786	Mfn2-specific
Hsf1	0.0654053	0.220915	0.861726	0.176813	0.00219789	0.0251268	Mfn2-specific
Ncf4	-0.20646	0.222947	0.861726	0.711508	0.000203686	0.00460854	Mfn2-specific
Rab31	0.20333	0.222551	0.861726	0.847945	1.80569e-05	0.000816252	Mfn2-specific
Slamf6	-0.215268	0.222559	0.861726	0.647987	0.000846582	0.0125736	Mfn2-specific
Ccdc163	0.182945	0.221305	0.861726	0.476194	0.00304183	0.0315386	Mfn2-specific
Arl14ep	-0.109202	0.222067	0.861726	0.584306	3.74867e-07	4.08404e-05	Mfn2-specific
Tmem121b	-0.156814	0.221664	0.861726	-0.479298	0.000713703	0.0111288	Mfn2-specific
Klra2	-0.177124	0.221795	0.861726	0.519	0.00107965	0.0150577	Mfn2-specific
Clta	0.0909989	0.223685	0.863388	0.392301	1.17234e-05	0.000599287	Mfn2-specific
Ptprg	-0.0898104	0.224073	0.86425	-0.283547	0.000542261	0.00917432	Mfn2-specific
Hook2	0.109908	0.224074	0.86425	0.411582	7.78541e-05	0.00234542	Mfn2-specific
Trmt10a	-0.0719678	0.224233	0.864541	0.262488	0.000108088	0.00299665	Mfn2-specific
Sbk2	0.044348	0.225244	0.867152	0.125833	0.00156133	0.0196162	Mfn2-specific
Sbf2	-0.0881705	0.225377	0.867506	0.40357	5.15389e-06	0.000306907	Mfn2-specific
Setmar	0.104317	0.225988	0.868674	0.334919	0.000476033	0.00834583	Mfn2-specific
Nfatc1	-0.0667398	0.22628	0.869084	0.200028	0.000956677	0.0137567	Mfn2-specific
Mkrn2	-0.0564889	0.226236	0.869084	0.182581	0.000446294	0.00796548	Mfn2-specific
Metap1d	0.120661	0.226747	0.870189	0.42419	0.000178474	0.00426554	Mfn2-specific
Krt79	0.250858	0.227146	0.870288	0.658694	0.00314877	0.0322625	Mfn2-specific
Chmp1a	0.0504659	0.226952	0.870288	0.157728	0.000641686	0.0103833	Mfn2-specific
Dusp9	0.126446	0.227614	0.870689	0.446445	0.000173608	0.00418937	Mfn2-specific
Jmjd7	0.0990363	0.227467	0.870689	0.310345	0.000632134	0.0102687	Mfn2-specific
Neurl3	-0.158771	0.227743	0.870809	0.407402	0.00382718	0.0370305	Mfn2-specific
Smad4	-0.0585515	0.22848	0.872024	0.150467	0.00383109	0.0370338	Mfn2-specific
Zmiz1	0.114596	0.229408	0.873162	0.301248	0.0032487	0.0329143	Mfn2-specific
Yif1b	0.0940565	0.22969	0.873532	0.598585	2.25332e-08	4.73266e-06	Mfn2-specific
Aen	0.150437	0.229812	0.873532	0.444068	0.00119078	0.0161408	Mfn2-specific
Fabp3	0.297017	0.230318	0.873907	1.16075	5.40665e-05	0.00181323	Mfn2-specific
Vars	0.0921833	0.231757	0.87585	0.331177	0.000157731	0.00391373	Mfn2-specific
Wdsub1	0.0906053	0.231338	0.87585	0.240487	0.00310983	0.0320271	Mfn2-specific
Trib3	0.185566	0.231681	0.87585	2.41377	3.88596e-15	5.05005e-12	Mfn2-specific
Commd4	0.0891705	0.23285	0.876004	0.263643	0.00124864	0.0166858	Mfn2-specific
Snx22	-0.0662299	0.232846	0.876004	-0.249245	9.30538e-05	0.0026505	Mfn2-specific
Lonp1	0.0837207	0.232721	0.876004	0.438386	7.99516e-07	7.59102e-05	Mfn2-specific
Cptp	-0.119967	0.232969	0.876004	0.908343	8.46189e-10	2.8844e-07	Mfn2-specific
Myh13	-0.108885	0.233273	0.876217	-0.415791	7.86229e-05	0.00235224	Mfn2-specific
Cxcl3	-0.250045	0.233542	0.8767	-0.712905	0.00176202	0.0214381	Mfn2-specific
Gsk3b	0.0727514	0.233753	0.877018	0.190556	0.00361161	0.035537	Mfn2-specific
Tom1	0.0779607	0.233885	0.877036	0.311475	4.49897e-05	0.00157752	Mfn2-specific
Mbd3	0.106896	0.233927	0.877037	0.288104	0.00287383	0.0302101	Mfn2-specific
Smap2	0.0610105	0.233978	0.877069	0.207106	0.000316641	0.00626461	Mfn2-specific
Tcea1	-0.0514038	0.234162	0.877601	0.16552	0.000556788	0.00934406	Mfn2-specific
Zbtb42	0.0557196	0.234366	0.877772	0.185533	0.000393636	0.00732423	Mfn2-specific
Clptm1l	0.05544	0.234461	0.877772	0.236837	1.86224e-05	0.000830933	Mfn2-specific
Atp6ap1	0.0512438	0.234679	0.87843	0.199654	6.35046e-05	0.00199636	Mfn2-specific
Use1	0.113469	0.235612	0.880452	0.419284	0.000124986	0.00332598	Mfn2-specific
Inpp5f	0.0976269	0.236158	0.880795	0.302364	0.00085928	0.0126959	Mfn2-specific
Leng8	0.23126	0.236876	0.881612	0.693615	0.00118613	0.0160987	Mfn2-specific
Zfand2b	0.0818264	0.237104	0.881945	0.262964	0.000606853	0.00998797	Mfn2-specific
Epn1	0.0575485	0.237505	0.882002	0.271614	4.85573e-06	0.000299585	Mfn2-specific
Plxnb1	-0.0958964	0.237754	0.882318	-0.510879	7.21537e-07	6.9781e-05	Mfn2-specific
Ntpcr	0.0954824	0.238345	0.883143	0.33032	0.000285665	0.0058752	Mfn2-specific
Vps53	0.0480247	0.238451	0.88331	0.152604	0.000700682	0.0110206	Mfn2-specific
Fcgr2b	0.271431	0.238697	0.88331	0.863108	0.000699538	0.0110193	Mfn2-specific
Dffa	0.101185	0.238832	0.883322	0.28768	0.0020002	0.0235057	Mfn2-specific
Sec14l4	-0.118033	0.239149	0.88348	-0.340571	0.00176719	0.0214759	Mfn2-specific
Kctd7	-0.140081	0.239143	0.88348	-0.41599	0.00136212	0.0177546	Mfn2-specific
Cdv3	-0.084444	0.239538	0.883931	0.249179	0.00145537	0.0185961	Mfn2-specific
Trim41	0.0850106	0.239544	0.883931	0.26632	0.000826002	0.0123651	Mfn2-specific
Lama3	0.244154	0.239621	0.883931	0.815158	0.000432361	0.00778363	Mfn2-specific
Uba52	0.0891887	0.239481	0.883931	0.337143	0.000105249	0.00292181	Mfn2-specific
Lmbr1l	0.130616	0.24048	0.885324	0.443509	0.000368433	0.00697707	Mfn2-specific
Net1	-0.0938658	0.240886	0.885566	0.293683	0.000860822	0.0126959	Mfn2-specific
Ass1	0.183445	0.240689	0.885566	0.696568	0.000102901	0.00286428	Mfn2-specific
Zdhhc4	0.0695684	0.241225	0.885566	0.18708	0.00333434	0.0334948	Mfn2-specific
Zfp991	0.0934689	0.241532	0.886059	0.311099	0.000466793	0.00823242	Mfn2-specific
Taf5l	0.0579198	0.241731	0.886319	0.191074	0.000514431	0.00881827	Mfn2-specific
Pctp	-0.139107	0.242206	0.887435	0.357609	0.0048215	0.043381	Mfn2-specific
Pf4	-0.252993	0.242801	0.887738	-0.902666	0.000225514	0.00493071	Mfn2-specific
Ddx1	-0.0527357	0.243134	0.888332	0.142748	0.0032703	0.0330339	Mfn2-specific
Got1	-0.196859	0.243348	0.888694	0.589965	0.00136265	0.0177546	Mfn2-specific
Hfe	-0.10625	0.244042	0.888852	0.269671	0.00546763	0.0474294	Mfn2-specific
Cyth4	-0.218792	0.243977	0.888852	0.579732	0.00393352	0.0377782	Mfn2-specific
Dennd6b	0.107732	0.244327	0.889563	0.27862	0.004771	0.0430944	Mfn2-specific
Mtx1	0.0896468	0.244713	0.889628	0.230817	0.00496589	0.044392	Mfn2-specific
E130311K13Rik	-0.122897	0.245523	0.889849	0.36816	0.00142836	0.0183787	Mfn2-specific
Aprt	0.0724146	0.245071	0.889849	0.346035	5.16605e-06	0.000306907	Mfn2-specific
Slc16a6	0.198618	0.245986	0.890612	0.819238	4.19043e-05	0.0014877	Mfn2-specific
0610010K14Rik	0.105877	0.246581	0.891679	0.281474	0.00400638	0.0381956	Mfn2-specific
Cmss1	0.0922681	0.247021	0.892123	0.253902	0.00306399	0.0317279	Mfn2-specific
Rgs18	0.0673429	0.247136	0.892123	0.210272	0.00100136	0.0142612	Mfn2-specific
Rxra	0.0646349	0.248032	0.89289	0.285759	1.74421e-05	0.00079884	Mfn2-specific
Fars2	0.0710796	0.248686	0.893541	0.314505	1.75905e-05	0.000803868	Mfn2-specific
Rae1	-0.0568858	0.248996	0.894346	0.187075	0.000624715	0.010196	Mfn2-specific
Yars	0.0652433	0.249213	0.894662	1.06836	3.46261e-17	8.99976e-14	Mfn2-specific
Rps23	-0.0826549	0.249441	0.89488	0.251351	0.00134552	0.017607	Mfn2-specific
Mrm3	0.100608	0.249872	0.895475	0.375023	0.000162688	0.00398913	Mfn2-specific
Tnk2	0.11361	0.250322	0.895961	0.467963	4.82076e-05	0.00167064	Mfn2-specific
Coro1b	0.0620426	0.250711	0.896755	0.368303	1.84319e-07	2.32275e-05	Mfn2-specific
Met	-0.115909	0.250822	0.896755	-0.579415	3.14629e-06	0.000217566	Mfn2-specific
Ubr1	-0.0885617	0.251718	0.897465	-0.361034	5.72406e-05	0.00186845	Mfn2-specific
Timm8b	0.0716054	0.251883	0.897583	0.198029	0.00320535	0.032639	Mfn2-specific
Tmem35b	-0.100362	0.252442	0.898289	-0.491611	4.52519e-06	0.000291307	Mfn2-specific
Mdh1	-0.0416959	0.253314	0.898495	-0.110144	0.00470954	0.0427809	Mfn2-specific
Qrsl1	0.129681	0.253349	0.898495	0.335506	0.00550887	0.0476084	Mfn2-specific
Chchd5	-0.118159	0.253864	0.898943	0.320944	0.00383096	0.0370338	Mfn2-specific
Nme1	0.110393	0.254298	0.89934	0.382498	0.000408997	0.00749936	Mfn2-specific
Strn3	-0.0616581	0.25487	0.899501	-0.161751	0.00509028	0.0451267	Mfn2-specific
Clmn	0.144244	0.255036	0.899501	0.402925	0.00312326	0.0321336	Mfn2-specific
Mocos	0.0773791	0.254976	0.899501	0.218509	0.00285366	0.0300813	Mfn2-specific
Sit1	0.100226	0.254636	0.899501	0.260135	0.00549138	0.0475363	Mfn2-specific
Tmem80	0.117803	0.255209	0.899501	0.417851	0.000324547	0.00636397	Mfn2-specific
Rwdd4a	0.0569385	0.255882	0.899501	0.156749	0.00356465	0.0352616	Mfn2-specific
Mcrs1	0.0821608	0.256235	0.90044	0.219797	0.00448682	0.041409	Mfn2-specific
Trappc3	0.0555343	0.256443	0.900713	0.149156	0.0043671	0.0406469	Mfn2-specific
Cyp4v3	-0.0988441	0.256909	0.901271	-0.270402	0.00381388	0.0369295	Mfn2-specific
Fbl	0.117208	0.25745	0.902149	0.432434	0.000221039	0.00486871	Mfn2-specific
Klra3	0.0410931	0.25781	0.902313	0.190422	1.21141e-05	0.00061019	Mfn2-specific
Sap30l	0.0988144	0.258786	0.903138	0.277857	0.00316056	0.03231	Mfn2-specific
Znrf1	0.0713231	0.258538	0.903138	0.376584	1.73404e-06	0.000137618	Mfn2-specific
Dohh	0.0726663	0.261117	0.907512	0.350637	7.47768e-06	0.000415731	Mfn2-specific
Eif4ebp1	-0.164658	0.261559	0.907674	1.55378	2.94947e-11	1.80377e-08	Mfn2-specific
Gm128	0.143487	0.26266	0.909042	0.775288	1.38178e-06	0.000114467	Mfn2-specific
Npm1	-0.0951719	0.262843	0.909367	0.335243	0.000417318	0.00759832	Mfn2-specific
Washc2	0.0870074	0.264128	0.911286	0.244899	0.00343984	0.0343491	Mfn2-specific
Ndufaf8	0.146315	0.264344	0.911445	0.468723	0.00111671	0.0154157	Mfn2-specific
Wfdc17	-0.370332	0.265808	0.912933	1.06464	0.00298338	0.0311081	Mfn2-specific
D6Wsu163e	0.0799745	0.265937	0.912933	0.219778	0.00428272	0.0401129	Mfn2-specific
Cotl1	-0.190253	0.26585	0.912933	0.509931	0.00517217	0.0456472	Mfn2-specific
Slc35g2	-0.149972	0.266767	0.914453	-0.84748	7.68124e-07	7.36019e-05	Mfn2-specific
Acot2	-0.22204	0.267112	0.914453	0.685474	0.00165773	0.020493	Mfn2-specific
Vipr2	0.549786	0.266883	0.914453	2.00474	0.000315627	0.00625924	Mfn2-specific
Zfp94	0.0789414	0.2668	0.914453	0.266289	0.000711514	0.011107	Mfn2-specific
March1	-0.105322	0.267344	0.914453	0.325173	0.00166394	0.0205211	Mfn2-specific
Mrps16	0.0983247	0.26852	0.916353	0.270496	0.0044324	0.0410343	Mfn2-specific
Esrra	0.0897395	0.268389	0.916353	0.297445	0.000875036	0.0128493	Mfn2-specific
Ptpn13	-0.0828054	0.270006	0.91733	-0.281268	0.000710949	0.0111065	Mfn2-specific
Sar1b	-0.0741549	0.270375	0.917678	-0.203426	0.00466919	0.0424886	Mfn2-specific
Sfr1	-0.076718	0.270409	0.917678	-0.231924	0.00212174	0.0244825	Mfn2-specific
Cnppd1	0.0640812	0.270542	0.917681	0.339932	2.41656e-06	0.000176307	Mfn2-specific
Ppp1r12c	0.0740348	0.270526	0.917681	0.321115	4.33249e-05	0.00152429	Mfn2-specific
BC094916	0.0591575	0.272553	0.92104	0.240165	0.00010519	0.00292181	Mfn2-specific
Crlf3	0.0939216	0.274324	0.922531	0.327055	0.000607165	0.00998797	Mfn2-specific
Ppid	-0.0726875	0.27393	0.922531	-0.215073	0.00271353	0.0290688	Mfn2-specific
Fam129a	-0.0932549	0.27415	0.922531	0.724042	3.0815e-09	8.62606e-07	Mfn2-specific
Rnase4	-0.0403735	0.274821	0.923159	-0.120396	0.00258281	0.0282061	Mfn2-specific
Tlr1	0.122007	0.274779	0.923159	0.418363	0.00071612	0.0111288	Mfn2-specific
Rps7	-0.0719604	0.275342	0.923567	0.300111	8.13292e-05	0.00240894	Mfn2-specific
Rpl39	-0.094256	0.277014	0.923849	0.274412	0.00327114	0.0330339	Mfn2-specific
Ly86	-0.165263	0.276987	0.923849	0.719443	4.93961e-05	0.00169767	Mfn2-specific
Serpinb6a	0.0779122	0.275912	0.923849	0.226535	0.00324364	0.0328955	Mfn2-specific
Btd	0.0851026	0.277067	0.923849	-0.298671	0.000595076	0.00983578	Mfn2-specific
Eif4b	-0.103423	0.277017	0.923849	0.369764	0.000490835	0.00849079	Mfn2-specific
Aurkaip1	0.0919482	0.276936	0.923849	0.427162	2.0737e-05	0.000900175	Mfn2-specific
Il4i1b	0.14276	0.277068	0.923849	1.04667	1.06987e-08	2.49612e-06	Mfn2-specific
Tbc1d22a	0.0611795	0.278237	0.924117	0.203036	0.00105837	0.0148594	Mfn2-specific
Ndufs1	0.0441843	0.280358	0.925609	0.120778	0.00562448	0.0482901	Mfn2-specific
Lrpprc	0.0831284	0.279936	0.925609	0.337227	0.00012825	0.00338413	Mfn2-specific
Ppie	0.0756679	0.280322	0.925609	0.284234	0.000312039	0.00621477	Mfn2-specific
Gatad2a	0.0610629	0.27995	0.925609	0.196192	0.00148003	0.0188799	Mfn2-specific
Wdr92	0.274155	0.280654	0.925706	1.09453	0.000157721	0.00391373	Mfn2-specific
Nol9	0.0538559	0.28335	0.930463	0.21065	0.000213475	0.00476074	Mfn2-specific
Dhrs9	-0.118873	0.284356	0.931561	0.372021	0.00203289	0.0237872	Mfn2-specific
Sesn2	0.17908	0.284309	0.931561	0.755147	8.98029e-05	0.00258267	Mfn2-specific
Kazn	0.100977	0.284246	0.931561	0.733262	1.72109e-08	3.76702e-06	Mfn2-specific
Cdc42se2	0.0562827	0.286199	0.933511	0.289454	6.43008e-06	0.000369339	Mfn2-specific
Kdm4a	0.0992282	0.286475	0.934015	0.428955	6.98142e-05	0.00216602	Mfn2-specific
Prkaca	0.0393485	0.288864	0.937552	-0.111992	0.00475879	0.0430394	Mfn2-specific
Zfp865	0.0856164	0.288997	0.937752	0.321234	0.000385657	0.0072178	Mfn2-specific
Agap1	0.100543	0.289721	0.938298	0.719458	2.82627e-08	5.70549e-06	Mfn2-specific
Dnajb12	0.0560471	0.290804	0.939655	0.219649	0.000249596	0.00532293	Mfn2-specific
Adcy3	-0.0867969	0.290958	0.939886	0.251488	0.00429374	0.0401619	Mfn2-specific
Pfn2	0.141579	0.2912	0.939886	-0.662524	2.83595e-05	0.00112422	Mfn2-specific
Fcgr4	-0.181341	0.291495	0.940143	0.537213	0.00364044	0.0357392	Mfn2-specific
Mtmr3	0.0706827	0.292159	0.940637	0.230094	0.00166134	0.0205132	Mfn2-specific
Vamp2	0.0771128	0.292298	0.940637	0.232598	0.00319274	0.0325744	Mfn2-specific
Spag7	0.0804133	0.293301	0.94102	0.236565	0.00396425	0.0379331	Mfn2-specific
Plekhh1	0.0928265	0.293722	0.94102	0.309615	0.001373	0.0178319	Mfn2-specific
Thrb	-0.0936252	0.293364	0.94102	-0.37905	0.000183378	0.0043033	Mfn2-specific
Rnf14	-0.0591862	0.293295	0.94102	0.307045	7.0607e-06	0.000398231	Mfn2-specific
Fads1	0.114393	0.293522	0.94102	-0.392893	0.00103936	0.0146618	Mfn2-specific
Mfsd1	-0.0692243	0.294091	0.941436	0.276955	0.000213821	0.00476074	Mfn2-specific
Itgb5	-0.124145	0.2946	0.941725	0.383243	0.00274688	0.0293203	Mfn2-specific
Cadps2	-0.0502155	0.294434	0.941725	0.172768	0.00104135	0.0146783	Mfn2-specific
Slc39a11	0.105478	0.295689	0.941843	0.717673	8.9906e-08	1.38475e-05	Mfn2-specific
Pak1ip1	0.059002	0.295039	0.941843	0.251865	0.00010209	0.00284935	Mfn2-specific
Slc1a1	0.164937	0.295444	0.941843	0.613888	0.000485105	0.0084298	Mfn2-specific
Mapkapk5	0.0674801	0.29542	0.941843	0.262151	0.000306467	0.00614571	Mfn2-specific
Pard6g	0.114992	0.295986	0.942101	0.338933	0.00408315	0.0388208	Mfn2-specific
Tmem159	-0.101896	0.296419	0.942856	-0.375332	0.000551964	0.00929311	Mfn2-specific
Vps51	0.0573859	0.296585	0.942977	0.236561	0.000160966	0.00396559	Mfn2-specific
Sat1	0.0911747	0.297216	0.943734	0.357035	0.000292721	0.00596996	Mfn2-specific
Serinc2	0.555953	0.29724	0.943734	-2.31685	0.000143994	0.00366921	Mfn2-specific
Rpl15	-0.0856709	0.297409	0.943838	0.268947	0.0025083	0.0276058	Mfn2-specific
Fdxacb1	0.0804717	0.298496	0.945429	0.251999	0.00261115	0.0283814	Mfn2-specific
Tmem110	-0.0701236	0.298927	0.945455	-0.332271	2.98629e-05	0.0011684	Mfn2-specific
Rxrb	0.0579592	0.299137	0.945455	0.262119	5.53307e-05	0.00183441	Mfn2-specific
Tcp11	-0.146921	0.300525	0.947172	0.462215	0.00260387	0.0283319	Mfn2-specific
Uhmk1	0.100601	0.301025	0.947172	0.370135	0.000616956	0.0100931	Mfn2-specific
Rbm45	0.081389	0.301019	0.947172	0.265167	0.00194665	0.0230768	Mfn2-specific
Tm6sf1	-0.139161	0.300624	0.947172	0.399559	0.00537098	0.0468254	Mfn2-specific
Coprs	0.131439	0.300832	0.947172	0.444382	0.00139173	0.0180188	Mfn2-specific
H2-Eb1	0.170579	0.301541	0.94798	-0.485368	0.00582332	0.0493818	Mfn2-specific
Vmac	0.0823797	0.30201	0.948882	-0.24556	0.00412991	0.0390688	Mfn2-specific
Lcmt1	-0.0683479	0.30231	0.949075	-0.225408	0.00179107	0.0216899	Mfn2-specific
Mbp	0.0498482	0.302617	0.949352	0.197776	0.000287317	0.00588361	Mfn2-specific
Gsk3a	0.0556548	0.304982	0.951564	0.188894	0.00145532	0.0185961	Mfn2-specific
Ipo5	-0.0673494	0.305425	0.951814	0.269664	0.000277303	0.0057602	Mfn2-specific
Itgb1bp1	-0.0432072	0.306672	0.95373	-0.202808	4.20109e-05	0.00148783	Mfn2-specific
Cep19	-0.0600581	0.307882	0.955777	-0.215659	0.000906929	0.0132335	Mfn2-specific
Glb1	-0.119073	0.308251	0.956217	-0.375186	0.00294331	0.0307694	Mfn2-specific
Naca	0.0694634	0.308601	0.956642	0.319672	5.71503e-05	0.00186845	Mfn2-specific
Rab22a	0.0591378	0.308543	0.956642	0.305524	1.19569e-05	0.000604914	Mfn2-specific
Trappc9	0.0476202	0.309302	0.956642	0.137834	0.00579295	0.0492247	Mfn2-specific
Usf2	0.0612405	0.308927	0.956642	0.25433	0.000199666	0.00453733	Mfn2-specific
Zfp1	0.0963213	0.309727	0.956755	0.372167	0.000449538	0.00801651	Mfn2-specific
Mrps18b	0.111393	0.309992	0.956776	0.560106	1.8271e-05	0.000820537	Mfn2-specific
Adi1	0.116338	0.310273	0.957299	0.41801	0.000946557	0.0136489	Mfn2-specific
Cxxc1	0.0645472	0.313436	0.959552	0.206815	0.0028053	0.0296838	Mfn2-specific
Tada1	0.0469314	0.314429	0.960929	0.213836	7.56824e-05	0.00229397	Mfn2-specific
Rpl41	0.0723329	0.315229	0.96112	0.293756	0.000297871	0.00603668	Mfn2-specific
Pwp2	0.0891524	0.3151	0.96112	0.303118	0.00173608	0.0212321	Mfn2-specific
Aox4	0.0394593	0.315535	0.961369	0.158755	0.000332385	0.00646566	Mfn2-specific
Rps6	-0.0671636	0.316108	0.962151	0.325898	3.52595e-05	0.00130005	Mfn2-specific
Zfp777	0.0615951	0.315973	0.962151	0.300698	3.24054e-05	0.00123176	Mfn2-specific
Slc19a3	-0.127688	0.316768	0.962664	0.454055	0.00118996	0.0161402	Mfn2-specific
H2-Ob	-0.209023	0.317943	0.963366	0.6509	0.00381497	0.0369295	Mfn2-specific
Dlat	-0.0526112	0.318933	0.964107	0.160579	0.00453126	0.0416673	Mfn2-specific
Mta1	0.0731367	0.318665	0.964107	0.299638	0.000292856	0.00596996	Mfn2-specific
Zfp81	0.0934753	0.319256	0.964125	0.279693	0.0052922	0.0463524	Mfn2-specific
Sh2b3	-0.0719483	0.319271	0.964125	0.219881	0.00451152	0.0415632	Mfn2-specific
Unc13d	0.082071	0.320531	0.964237	0.288092	0.00144328	0.0185133	Mfn2-specific
Hspa13	-0.0631135	0.319778	0.964237	-0.277852	0.000131984	0.00344767	Mfn2-specific
Crisp3	-0.021677	0.31963	0.964237	0.0682259	0.00360593	0.035537	Mfn2-specific
Arhgef25	-0.107612	0.322415	0.966465	-0.448276	0.000265842	0.00558348	Mfn2-specific
Zfp385c	0.0504661	0.322408	0.966465	0.155384	0.00448199	0.0413926	Mfn2-specific
Naga	0.0618022	0.322224	0.966465	0.400302	5.59619e-07	5.67618e-05	Mfn2-specific
Chac1	-0.172645	0.322434	0.966465	2.83008	1.56836e-15	2.32935e-12	Mfn2-specific
Ncr1	-0.137452	0.322085	0.966465	0.666573	4.19272e-05	0.0014877	Mfn2-specific
Zfp831	0.056835	0.322877	0.967008	0.179291	0.00373867	0.0364284	Mfn2-specific
Pcif1	0.0510131	0.323176	0.967308	0.233711	8.88509e-05	0.00257173	Mfn2-specific
Zfp2	0.0758601	0.323361	0.967308	0.291966	0.000629802	0.0102523	Mfn2-specific
Tvp23a	0.0820316	0.323999	0.967789	0.322278	0.000517145	0.0088502	Mfn2-specific
Bckdhb	0.136533	0.324271	0.967868	0.501937	0.00100839	0.0143318	Mfn2-specific
Trmt112	0.0831199	0.324392	0.967868	0.282445	0.00207233	0.0240457	Mfn2-specific
Pigyl	0.0968896	0.324294	0.967868	0.31836	0.00275184	0.0293336	Mfn2-specific
Cebpg	-0.0924139	0.32546	0.968839	0.454057	3.87735e-05	0.00139592	Mfn2-specific
Pycr1	-0.071229	0.32629	0.969498	0.475762	3.84803e-07	4.1673e-05	Mfn2-specific
Mgst1	-0.074388	0.326215	0.969498	-0.258838	0.00174026	0.0212604	Mfn2-specific
Ctsz	0.194035	0.327163	0.969843	0.82587	0.000233639	0.00507174	Mfn2-specific
Map3k15	-0.0792639	0.328125	0.970814	0.245016	0.00476775	0.0430838	Mfn2-specific
Lyar	0.0829913	0.330756	0.974642	0.422901	2.76831e-05	0.0011144	Mfn2-specific
Eaf1	0.0477553	0.333404	0.976981	0.203177	0.000271905	0.00567643	Mfn2-specific
Zcrb1	0.0621087	0.333102	0.976981	0.290469	8.91658e-05	0.00257173	Mfn2-specific
Pcdhga8	-0.106838	0.333022	0.976981	0.615686	5.13897e-06	0.000306907	Mfn2-specific
Aim2	-0.116349	0.333443	0.976981	0.370293	0.00415321	0.0392356	Mfn2-specific
Etv2	-0.0319278	0.332536	0.976981	-0.0972586	0.00570115	0.0487434	Mfn2-specific
Rhbdd3	0.0890998	0.334107	0.977911	0.538348	2.5811e-06	0.000184429	Mfn2-specific
Ctps2	-0.044246	0.335542	0.979358	-0.136354	0.00548397	0.0475085	Mfn2-specific
Map3k9	0.0898831	0.335077	0.979358	0.33072	0.00124014	0.0165934	Mfn2-specific
Neil2	0.075956	0.336016	0.979839	0.353596	0.000101702	0.00284232	Mfn2-specific
Rpl5	-0.071459	0.337102	0.980742	0.360156	3.82904e-05	0.00138465	Mfn2-specific
Eppk1	0.0923935	0.338476	0.982153	0.3346	0.00153262	0.0193372	Mfn2-specific
Akna	0.113578	0.338829	0.982153	0.377288	0.00323483	0.0328825	Mfn2-specific
Entr1	0.0479744	0.339728	0.982913	0.215152	0.000173907	0.00418937	Mfn2-specific
Selenoh	0.114366	0.33956	0.982913	0.358958	0.00509583	0.0451267	Mfn2-specific
Psap	-0.113199	0.33969	0.982913	0.505434	0.000182833	0.00430052	Mfn2-specific
Coq10a	0.0610025	0.340194	0.983135	0.276835	0.000153234	0.00383418	Mfn2-specific
Vegfa	0.208165	0.34051	0.983773	0.80495	0.000860928	0.0126959	Mfn2-specific
Med16	0.0659663	0.341647	0.98461	0.240843	0.00151271	0.0191674	Mfn2-specific
Atp6v1c1	0.0456702	0.342238	0.984798	0.291173	1.44741e-06	0.000118956	Mfn2-specific
Rit1	0.0397673	0.344355	0.986662	0.124275	0.00567351	0.048607	Mfn2-specific
Atp6v1h	0.0494519	0.345086	0.987529	0.197959	0.000672156	0.010753	Mfn2-specific
Ggnbp1	0.128778	0.344851	0.987529	0.723431	1.07732e-05	0.000564247	Mfn2-specific
Atp5g2	0.0642893	0.345866	0.988364	0.232696	0.00177083	0.0214949	Mfn2-specific
Dynlrb2	-0.187735	0.346336	0.989063	-0.654551	0.00247021	0.0272628	Mfn2-specific
Lcp2	-0.155992	0.346705	0.989609	0.524278	0.00336549	0.0337572	Mfn2-specific
Kmt5b	0.0544395	0.347463	0.989657	0.196546	0.00186572	0.0223854	Mfn2-specific
Guca2a	0.129083	0.34779	0.989657	0.435999	0.00329355	0.0332118	Mfn2-specific
Ybx3	-0.0727518	0.347616	0.989657	0.336779	0.000145813	0.00369618	Mfn2-specific
Gdi1	0.058528	0.348829	0.99069	0.228947	0.00091271	0.0132528	Mfn2-specific
Mff	0.044752	0.348731	0.99069	0.158343	0.00227537	0.0256711	Mfn2-specific
Lhfpl2	0.12149	0.34888	0.99069	0.805909	9.55161e-07	8.67278e-05	Mfn2-specific
Klf5	0.0953346	0.34906	0.99069	0.329893	0.00276117	0.0294124	Mfn2-specific
Oma1	-0.0900584	0.349065	0.99069	-0.329482	0.00170928	0.0209806	Mfn2-specific
Mlycd	0.0540234	0.349097	0.99069	0.240156	0.000240971	0.00518686	Mfn2-specific
Ppp2r5a	0.0527342	0.351889	0.993729	0.197365	0.00146942	0.0187561	Mfn2-specific
Mdfic	0.0907024	0.351827	0.993729	0.414004	0.000190522	0.00441642	Mfn2-specific
Twistnb	0.0689146	0.352736	0.994583	0.298272	0.000352165	0.00672411	Mfn2-specific
Rasgef1a	0.0979328	0.353924	0.995402	0.350843	0.0022469	0.0254603	Mfn2-specific
Thumpd3	-0.057974	0.35431	0.995563	0.224607	0.00111802	0.0154157	Mfn2-specific
Pip5k1b	0.0596582	0.35539	0.996445	0.234549	0.000993602	0.0141895	Mfn2-specific
Ms4a4c	0.0907772	0.356507	0.997313	0.306852	0.00379162	0.036784	Mfn2-specific
Slc25a28	0.0674213	0.356899	0.997313	0.267538	0.000937108	0.0135315	Mfn2-specific
Copb2	-0.0424762	0.357539	0.998553	-0.166373	0.00107537	0.015027	Mfn2-specific
Slc7a7	0.116084	0.358067	0.998699	0.792669	8.16585e-07	7.71784e-05	Mfn2-specific
Lrfn4	0.101441	0.358874	0.999319	0.410458	0.000807003	0.0121506	Mfn2-specific
Golga3	-0.0561978	0.35854	0.999319	-0.180149	0.00586357	0.0496826	Mfn2-specific
Nod2	0.0326777	0.358546	0.999319	0.126041	0.00126757	0.0168091	Mfn2-specific
Acvr2a	-0.0642617	0.359334	0.999463	0.209432	0.00525433	0.0461622	Mfn2-specific
Acsf3	0.0571864	0.359984	0.999618	0.185792	0.00543325	0.0471903	Mfn2-specific
Gpatch2	-0.0281381	0.638661	1	0.232212	0.000556436	0.00934406	Mfn2-specific
Ttc36	0.0547035	0.628233	1	-0.428413	0.000692375	0.010948	Mfn2-specific
Fxyd6	0.0932979	0.623203	1	1.78902	4.45894e-10	1.68572e-07	Mfn2-specific
Zw10	0.0537662	0.451045	1	0.211046	0.00575754	0.0490641	Mfn2-specific
Nab1	0.0150798	0.779338	1	0.218009	0.000353855	0.00674399	Mfn2-specific
Rdx	0.00504618	0.935672	1	0.223251	0.00126421	0.0167967	Mfn2-specific
Tmem266	0.0282366	0.64097	1	0.183278	0.00497785	0.0444607	Mfn2-specific
Imp3	0.0388681	0.566587	1	0.23078	0.00190145	0.0226962	Mfn2-specific
Ppcdc	-0.0260448	0.764349	1	0.274249	0.00363176	0.035673	Mfn2-specific
1700017B05Rik	-0.0713717	0.398687	1	0.306022	0.00104656	0.0147239	Mfn2-specific
Stoml1	-0.0798993	0.434932	1	0.318557	0.00389833	0.0375094	Mfn2-specific
Aagab	-0.0640237	0.428205	1	0.475684	2.36154e-06	0.000174126	Mfn2-specific
Rpl4	-0.0307315	0.588264	1	0.432221	2.98596e-08	5.85726e-06	Mfn2-specific
Dis3l	0.0134478	0.80886	1	0.209078	0.00076467	0.0116567	Mfn2-specific
Dennd4a	-0.00983723	0.901696	1	0.47368	2.2004e-06	0.000167217	Mfn2-specific
Spg21	0.0464356	0.471693	1	0.319149	3.00064e-05	0.0011684	Mfn2-specific
Aph1b	0.0184534	0.859445	1	-0.42772	0.000307983	0.00616588	Mfn2-specific
Foxb1	0.00198049	0.94556	1	0.165026	4.36549e-06	0.000283428	Mfn2-specific
Ccpg1	-0.00522333	0.927307	1	-0.274043	4.93053e-05	0.00169736	Mfn2-specific
Eef1a1	0.00258655	0.970372	1	0.412647	2.33788e-06	0.000172995	Mfn2-specific
Smyd2	0.0319776	0.734147	1	0.529725	5.09458e-06	0.000306907	Mfn2-specific
Tbc1d2b	-0.00192235	0.984008	1	-0.287693	0.005408	0.04703	Mfn2-specific
Acot8	0.00571129	0.925223	1	0.263047	0.000171993	0.00417298	Mfn2-specific
Cdk4	0.0220529	0.715485	1	0.188967	0.00393596	0.0377841	Mfn2-specific
Glyctk	-0.0165306	0.791269	1	0.200354	0.0031963	0.0325895	Mfn2-specific
Abhd14b	-0.0317983	0.526148	1	0.178513	0.00125988	0.0167636	Mfn2-specific
Pcbp4	0.0500704	0.45637	1	0.472424	1.2303e-07	1.76424e-05	Mfn2-specific
Tex264	0.0280266	0.584586	1	0.213552	0.000254155	0.00537492	Mfn2-specific
Dtx3	0.0965672	0.418191	1	0.363479	0.00458424	0.0419728	Mfn2-specific
Ifrd2	0.118365	0.376191	1	0.593358	0.000116059	0.00317548	Mfn2-specific
Sema3b	0.08496	0.361269	1	0.496701	9.99342e-06	0.000530085	Mfn2-specific
Rhoa	0.0052863	0.917813	1	0.188459	0.000953187	0.013716	Mfn2-specific
Arhgap9	-0.0708593	0.740412	1	0.715815	0.00223545	0.0253721	Mfn2-specific
Ccdc36	-0.0469549	0.543945	1	0.648582	4.64629e-09	1.22292e-06	Mfn2-specific
Arih2	0.0345972	0.517126	1	0.190949	0.00120446	0.0162415	Mfn2-specific
Wdr6	0.0353628	0.577337	1	-0.234183	0.000898986	0.0131383	Mfn2-specific
Ddit3	0.122437	0.420679	1	1.53871	9.04652e-11	4.37452e-08	Mfn2-specific
Bsn	-0.0113959	0.469629	1	0.0466999	0.0057073	0.0487759	Mfn2-specific
Mars	0.0375705	0.505578	1	1.09052	2.35892e-17	7.09869e-14	Mfn2-specific
Slc2a10	0.0273069	0.855672	1	-0.584674	0.000538585	0.00913441	Mfn2-specific
Elp6	-0.0116862	0.894497	1	0.270791	0.00450327	0.0415072	Mfn2-specific
Dhx30	0.0189665	0.694747	1	0.148328	0.00450345	0.0415072	Mfn2-specific
Dync1li1	0.0142372	0.772247	1	0.190133	0.000578851	0.00962884	Mfn2-specific
Azi2	0.0167395	0.747467	1	0.20212	0.000544405	0.00919562	Mfn2-specific
Ddx27	-0.024253	0.716203	1	0.30415	8.97729e-05	0.00258267	Mfn2-specific
Golga4	0.0443654	0.47372	1	0.317425	1.84798e-05	0.000826343	Mfn2-specific
Xylb	0.0143329	0.788189	1	0.160534	0.00525716	0.0461622	Mfn2-specific
Oxsr1	-0.00852355	0.879959	1	0.211436	0.000797377	0.0120406	Mfn2-specific
Rpsa	0.0206536	0.78951	1	0.447286	3.39142e-06	0.000228954	Mfn2-specific
Rpl14	-0.00794793	0.903354	1	0.276527	0.000223635	0.00491547	Mfn2-specific
Ccr1	0.092377	0.586478	1	0.59106	0.0015593	0.0196059	Mfn2-specific
Ccr2	0.00638843	0.97356	1	0.619771	0.00315131	0.0322625	Mfn2-specific
Nudt10	0.0104718	0.914109	1	0.316998	0.00277709	0.0294915	Mfn2-specific
R3hdm2	0.0342686	0.477384	1	0.313943	4.6868e-07	4.91886e-05	Mfn2-specific
Was	0.00275579	0.985931	1	0.467029	0.00556124	0.047882	Mfn2-specific
Zfas1	0.0621545	0.62848	1	0.446472	0.00158652	0.0198606	Mfn2-specific
Atp5b	0.00827725	0.851945	1	0.158674	0.00123812	0.0165771	Mfn2-specific
Atp6ap2	0.0259693	0.697807	1	0.28519	0.000198276	0.00452049	Mfn2-specific
Maob	0.0122157	0.801206	1	-0.223281	8.05433e-05	0.00239248	Mfn2-specific
Lyz2	-0.0609292	0.480752	1	-0.277636	0.00305181	0.0316175	Mfn2-specific
Cdk16	0.0273266	0.464822	1	0.124423	0.00226588	0.0255918	Mfn2-specific
Zfp64	0.0353525	0.635693	1	0.224358	0.00523561	0.0460615	Mfn2-specific
Rrs1	0.0383725	0.691208	1	0.346385	0.00119992	0.016215	Mfn2-specific
Slc25a5	0.00634727	0.897251	1	0.199681	0.000345019	0.00664873	Mfn2-specific
Rtf2	-0.0112856	0.827047	1	0.159555	0.0043166	0.0402489	Mfn2-specific
Lamp2	0.0540116	0.360576	1	0.199996	0.00190554	0.022732	Mfn2-specific
Rps26	0.0209092	0.795782	1	0.400165	3.12292e-05	0.0012025	Mfn2-specific
Elf4	-0.0668579	0.611669	1	0.397297	0.00508875	0.0451267	Mfn2-specific
Htatsf1	0.00735534	0.90458	1	0.201728	0.00261996	0.0284623	Mfn2-specific
Arhgef6	-0.00118692	0.989489	1	0.355098	0.000477233	0.00835981	Mfn2-specific
Kcnk2	0.0800999	0.723378	1	1.03593	8.54477e-05	0.00249889	Mfn2-specific
Enox2	-0.0394467	0.45048	1	0.228591	0.000141115	0.003613	Mfn2-specific
Vapb	-0.0193173	0.678163	1	0.151996	0.0027407	0.0292844	Mfn2-specific
Srpk3	0.0229661	0.726271	1	0.2227	0.00197428	0.0232849	Mfn2-specific
Avpr2	0.0191709	0.68907	1	0.14866	0.00413681	0.0391105	Mfn2-specific
Slc10a3	0.0634255	0.568968	1	-0.355713	0.00324215	0.0328955	Mfn2-specific
Tmem47	-0.041968	0.612338	1	0.303037	0.000981346	0.0140434	Mfn2-specific
Zxdb	0.0665078	0.440904	1	0.316713	0.000924337	0.0133842	Mfn2-specific
Efnb1	-0.0429301	0.575271	1	-0.234146	0.00459764	0.0420526	Mfn2-specific
Slc7a3	0.0437097	0.806844	1	1.0128	4.62285e-06	0.00029594	Mfn2-specific
Magee1	-0.0321619	0.655442	1	-0.220535	0.00459338	0.0420379	Mfn2-specific
Btk	-0.0494777	0.654707	1	0.37254	0.00210476	0.0243676	Mfn2-specific
Rpl36a	-0.0634617	0.406425	1	0.317484	0.000251984	0.00534644	Mfn2-specific
Gprasp2	-0.100892	0.389215	1	-0.496849	0.000198173	0.00452049	Mfn2-specific
Tbc1d8b	-0.022359	0.69073	1	-0.259455	7.65626e-05	0.0023139	Mfn2-specific
Gprasp1	-0.0575496	0.671377	1	-0.459123	0.00201667	0.023624	Mfn2-specific
Rps21	0.00370727	0.972656	1	0.411133	0.000691176	0.0109456	Mfn2-specific
Gnl3l	-0.0233379	0.82486	1	0.3816	0.00111202	0.0153636	Mfn2-specific
Mbtps2	0.0734937	0.363283	1	0.262278	0.00274345	0.0292987	Mfn2-specific
Nenf	0.0767092	0.41843	1	0.292519	0.004163	0.0392924	Mfn2-specific
Pdha1	-0.0201839	0.634268	1	0.150506	0.00131779	0.0173532	Mfn2-specific
Ap1s2	0.0555566	0.449065	1	-0.241178	0.00251573	0.0276477	Mfn2-specific
Gm8817	0.0291758	0.685928	1	0.28548	0.00045038	0.00802464	Mfn2-specific
Egfl6	-0.040616	0.757883	1	-0.55884	0.000211979	0.0047496	Mfn2-specific
Tlr7	-0.0962319	0.400781	1	0.371881	0.00275164	0.0293336	Mfn2-specific
Mid1	0.0231978	0.976333	1	2.56141	0.00270531	0.0290106	Mfn2-specific
Pik3ip1	0.111436	0.504221	1	0.499951	0.00528455	0.0463245	Mfn2-specific
Pes1	0.000521267	0.991782	1	0.200511	0.000451838	0.00803297	Mfn2-specific
Tcn2	0.0106077	0.871095	1	-0.218966	0.00223506	0.0253721	Mfn2-specific
Patz1	0.00558041	0.941988	1	0.295955	0.000592464	0.00980073	Mfn2-specific
Thoc5	0.0120116	0.831718	1	0.250372	0.000128606	0.00338493	Mfn2-specific
Ykt6	-0.0156579	0.666146	1	0.115956	0.00327101	0.0330339	Mfn2-specific
Tbrg4	0.0177728	0.744011	1	0.266508	3.61933e-05	0.00132442	Mfn2-specific
Grb10	0.0470943	0.661652	1	0.634866	2.43358e-06	0.000176574	Mfn2-specific
Actr2	0.037677	0.56089	1	0.201801	0.00396126	0.0379256	Mfn2-specific
Rps27a	0.0360051	0.654432	1	0.302885	0.000745395	0.0114186	Mfn2-specific
Bod1	0.0132774	0.833126	1	0.277036	0.000140636	0.00360573	Mfn2-specific
Nprl3	-0.0144816	0.768254	1	0.155326	0.0035975	0.0354853	Mfn2-specific
Gmeb2	0.0561351	0.374697	1	0.253081	0.000374459	0.00706544	Mfn2-specific
Il9r	0.028829	0.642056	1	0.228564	0.000919349	0.0133306	Mfn2-specific
Rack1	-0.0255324	0.701316	1	0.395023	2.23669e-06	0.000168336	Mfn2-specific
9930111J21Rik1	0.0783188	0.492634	1	0.466414	0.00030895	0.00617099	Mfn2-specific
Mgat4b	0.0358363	0.597386	1	0.297768	0.0001398	0.00359314	Mfn2-specific
Clk4	0.0372492	0.667991	1	0.288173	0.00239134	0.0266612	Mfn2-specific
Nhp2	0.0229712	0.828973	1	0.687312	5.68039e-07	5.70591e-05	Mfn2-specific
Col23a1	-0.0335682	0.820993	1	-0.670332	0.000101114	0.0028335	Mfn2-specific
9530068E07Rik	-0.0272796	0.38286	1	-0.215407	1.68361e-07	2.18868e-05	Mfn2-specific
Slc22a5	0.0250607	0.818466	1	0.414462	0.00069767	0.0110083	Mfn2-specific
Slc22a4	0.0845829	0.420662	1	0.378178	0.00110441	0.0152788	Mfn2-specific
Hint1	0.0688909	0.40277	1	0.329282	0.000380931	0.00714864	Mfn2-specific
Sparc	-0.121405	0.477468	1	-0.507814	0.00559944	0.048151	Mfn2-specific
Nop58	0.0385873	0.636593	1	0.297254	0.00103571	0.0146435	Mfn2-specific
Zkscan17	0.00254986	0.967804	1	0.296834	6.25437e-05	0.00197941	Mfn2-specific
Atpaf2	0.025916	0.607691	1	0.173585	0.00174259	0.0212763	Mfn2-specific
Mrps28	0.0812458	0.521154	1	0.381383	0.00509965	0.0451414	Mfn2-specific
Specc1	0.0415897	0.519429	1	0.243611	0.000714893	0.0111288	Mfn2-specific
Myh3	0.0308577	0.401799	1	-0.109938	0.00531017	0.0464512	Mfn2-specific
Slc25a35	0.108013	0.36824	1	-0.383954	0.00309013	0.0318716	Mfn2-specific
Eef1b2	-0.00383453	0.952622	1	0.301272	6.79187e-05	0.00211729	Mfn2-specific
Tnfsf13	-0.0300183	0.801968	1	-0.356766	0.00564358	0.0483905	Mfn2-specific
Gps2	0.0148239	0.851519	1	0.311688	0.000482636	0.00839786	Mfn2-specific
Ctdnep1	0.0382292	0.380655	1	0.146118	0.0020956	0.0242751	Mfn2-specific
Abi2	-0.0550305	0.372019	1	-0.18408	0.0052869	0.0463255	Mfn2-specific
C1qbp	0.0266585	0.754269	1	0.445125	1.48929e-05	0.000716411	Mfn2-specific
Kif1c	0.0323864	0.486325	1	0.230509	2.9466e-05	0.0011582	Mfn2-specific
Nlrp1b	0.0259638	0.429551	1	0.1244	0.000679875	0.0108244	Mfn2-specific
Mybbp1a	-0.0514888	0.494897	1	0.276873	0.000934572	0.0135042	Mfn2-specific
Ncbp3	-0.0142039	0.732056	1	0.12386	0.00555362	0.0478748	Mfn2-specific
Traf5	-0.0380373	0.74936	1	0.39239	0.00254917	0.027912	Mfn2-specific
Ovca2	0.0274405	0.628279	1	0.218857	0.000576319	0.00960978	Mfn2-specific
Git1	-0.0468867	0.389532	1	0.251256	7.25507e-05	0.00222057	Mfn2-specific
Idh1	0.0377672	0.665296	1	-0.287901	0.0025185	0.0276636	Mfn2-specific
Rpl23a	0.0448836	0.538987	1	0.31341	0.000180443	0.00426844	Mfn2-specific
Slc46a1	0.0694347	0.493008	1	-0.350249	0.0016279	0.0201601	Mfn2-specific
Ccnq	0.0416229	0.618381	1	0.277116	0.00238889	0.0266612	Mfn2-specific
Nlk	0.0469971	0.417468	1	0.257839	0.000113899	0.00312853	Mfn2-specific
Lyrm9	-0.0522215	0.513142	1	0.237075	0.00566584	0.0485613	Mfn2-specific
Ksr1	0.0103227	0.914769	1	0.335013	0.00162705	0.0201601	Mfn2-specific
Myo1d	0.0640945	0.420363	1	0.494407	9.85764e-07	8.87316e-05	Mfn2-specific
Slfn2	0.0953207	0.640749	1	0.655575	0.00314659	0.0322619	Mfn2-specific
Taf15	0.00461858	0.952531	1	0.464821	1.96575e-06	0.000153661	Mfn2-specific
Ccl6	-0.176293	0.638362	1	1.1169	0.0056249	0.0482901	Mfn2-specific
Akap1	0.00922726	0.880274	1	0.235497	0.00061585	0.0100909	Mfn2-specific
Nme2	0.0366682	0.694181	1	0.367568	0.000469742	0.0082704	Mfn2-specific
B4galnt2	0.0400014	0.549947	1	0.224221	0.00216675	0.0248913	Mfn2-specific
Mrpl45	-0.0173513	0.726769	1	0.214707	0.000169367	0.00411888	Mfn2-specific
Rpl37a	-0.0735801	0.375621	1	0.273765	0.00240811	0.0267907	Mfn2-specific
Kat7	0.0187544	0.743779	1	0.210569	0.000967086	0.0138968	Mfn2-specific
Rpl23	-0.0688054	0.38187	1	0.341143	0.00015271	0.00382566	Mfn2-specific
Rpl19	0.038777	0.585799	1	0.415435	2.82031e-06	0.000198789	Mfn2-specific
Ormdl3	0.0242746	0.64895	1	0.157841	0.00588068	0.0497871	Mfn2-specific
Arpc2	0.0303863	0.669288	1	0.230538	0.00291548	0.0305399	Mfn2-specific
Dnajc7	-0.0350538	0.569981	1	0.211597	0.0017767	0.0215285	Mfn2-specific
Kat2a	-0.00390579	0.958076	1	0.296048	0.000425287	0.00770667	Mfn2-specific
Acly	-0.0587109	0.56082	1	-0.374283	0.000856479	0.0126787	Mfn2-specific
Ezh1	0.0232114	0.67923	1	0.246618	0.000139634	0.00359314	Mfn2-specific
Psme3	0.000400477	0.993389	1	0.16006	0.00246879	0.0272615	Mfn2-specific
Becn1	0.0351092	0.378691	1	0.207576	1.44228e-05	0.00069905	Mfn2-specific
Rpl27	-0.000372647	0.99615	1	0.268298	0.00162685	0.0201601	Mfn2-specific
Vat1	0.0884238	0.378108	1	0.401313	0.000376892	0.00708564	Mfn2-specific
Pag1	-0.070383	0.425758	1	0.301698	0.00179916	0.0217626	Mfn2-specific
Hexim1	-0.144909	0.458398	1	-0.644915	0.00243238	0.0269741	Mfn2-specific
Mettl2	0.0505418	0.447673	1	0.257152	0.000554617	0.00933022	Mfn2-specific
Strada	0.0398619	0.543998	1	0.269438	0.00029974	0.00605803	Mfn2-specific
Smarcd2	0.0425068	0.402374	1	0.221997	0.000138866	0.003578	Mfn2-specific
Ern1	-0.0374142	0.525666	1	0.229945	0.000511036	0.00878906	Mfn2-specific
Stk36	0.0514676	0.549545	1	-0.287521	0.00221126	0.0252077	Mfn2-specific
Fndc3b	0.0332807	0.611576	1	0.270291	0.000285163	0.00587068	Mfn2-specific
Rpl38	0.0147834	0.871754	1	0.387607	0.000218702	0.00483774	Mfn2-specific
Ttyh2	-0.0141304	0.843887	1	0.240714	0.00220398	0.025166	Mfn2-specific
Cd300lb	-0.0141492	0.857833	1	0.319169	0.000365009	0.00693118	Mfn2-specific
Nat9	-0.0105546	0.914057	1	0.381009	0.000537578	0.00912478	Mfn2-specific
Fads6	0.0162345	0.889213	1	-0.487906	0.000247593	0.00529107	Mfn2-specific
Tsen54	0.00323351	0.961676	1	0.27499	0.000324146	0.00636397	Mfn2-specific
Gga3	-0.00716035	0.932939	1	0.302156	0.00133116	0.0174961	Mfn2-specific
Cbx2	0.0230456	0.777124	1	0.308689	0.00070366	0.011035	Mfn2-specific
Chmp6	0.0632123	0.380219	1	0.290569	0.000344806	0.00664873	Mfn2-specific
Gaa	0.0144251	0.786043	1	0.224661	0.000220434	0.00486569	Mfn2-specific
Endov	0.054881	0.384	1	0.437825	1.46632e-07	1.99271e-05	Mfn2-specific
Mrpl12	0.0582922	0.522047	1	0.373162	0.000300956	0.00606962	Mfn2-specific
Hgs	0.0176098	0.730834	1	0.168902	0.00252106	0.0276736	Mfn2-specific
Mcrip1	0.072523	0.423383	1	0.364573	0.00035812	0.00681903	Mfn2-specific
Mafg	0.0633194	0.45246	1	0.445771	1.18055e-05	0.000599879	Mfn2-specific
P4hb	-0.0313281	0.526506	1	-0.169607	0.00176607	0.0214748	Mfn2-specific
Metrnl	-0.0761943	0.446303	1	0.432296	0.000162201	0.00398187	Mfn2-specific
Dnajc27	-0.0540691	0.395063	1	0.197404	0.00394323	0.0378365	Mfn2-specific
Klhl29	0.0477988	0.836201	1	-1.02408	0.000128532	0.00338493	Mfn2-specific
Fasn	0.0369226	0.800594	1	-0.583354	0.000415878	0.00758975	Mfn2-specific
Ttc32	0.0751873	0.397242	1	0.291539	0.00250986	0.0276058	Mfn2-specific
Laptm4a	-0.0358131	0.440803	1	-0.143285	0.00419767	0.0395479	Mfn2-specific
E2f6	0.00210143	0.978441	1	0.239095	0.00449014	0.0414212	Mfn2-specific
Odc1	-0.00948675	0.924192	1	0.382967	0.000621364	0.0101493	Mfn2-specific
Iah1	-0.0620945	0.433843	1	-0.316508	0.000394715	0.00732796	Mfn2-specific
Farsb	-0.00717623	0.918083	1	0.255038	0.00101377	0.0143886	Mfn2-specific
Lamb1	-0.0777406	0.6665	1	0.773466	0.000185337	0.0043203	Mfn2-specific
Ahr	0.0496136	0.580067	1	0.305027	0.00191018	0.0227612	Mfn2-specific
Ankmy2	0.00274328	0.963155	1	0.274968	7.52145e-05	0.00228312	Mfn2-specific
Ifrd1	-0.0596234	0.654539	1	0.574258	0.000174407	0.00419241	Mfn2-specific
Pik3cg	-0.0173658	0.832304	1	0.341428	0.000262845	0.00553172	Mfn2-specific
Prkd1	0.0772987	0.453618	1	0.364972	0.00130991	0.0172709	Mfn2-specific
Rps29	-0.0421051	0.638693	1	0.28199	0.00370664	0.0362315	Mfn2-specific
Dock10	-0.12009	0.455051	1	0.497106	0.00412293	0.0390568	Mfn2-specific
Rhbdd1	-0.0103354	0.894505	1	0.668624	3.13966e-09	8.62606e-07	Mfn2-specific
Vti1b	-0.00708637	0.909903	1	0.254191	0.000348235	0.00667975	Mfn2-specific
Pigh	0.0508138	0.427306	1	0.240157	0.000742062	0.0113872	Mfn2-specific
Riox1	0.0602894	0.408964	1	0.247799	0.00188859	0.02261	Mfn2-specific
Spata5	0.0278249	0.782315	1	0.334879	0.00236832	0.0265035	Mfn2-specific
Nek9	-0.00281046	0.939214	1	0.125887	0.00188879	0.02261	Mfn2-specific
Jdp2	0.03865	0.740788	1	0.850754	7.01319e-08	1.17601e-05	Mfn2-specific
Larp1b	0.00121509	0.985305	1	0.227225	0.00175534	0.0213738	Mfn2-specific
Foxn3	0.0164548	0.875098	1	0.537993	1.90196e-05	0.000839647	Mfn2-specific
Sel1l	-0.00625717	0.925472	1	0.415294	1.10954e-06	9.653e-05	Mfn2-specific
Ubr7	0.0139231	0.792531	1	0.204238	0.000590515	0.00979154	Mfn2-specific
Otub2	-0.0295881	0.66521	1	0.220111	0.00307713	0.0317848	Mfn2-specific
Zfp839	0.030643	0.700864	1	0.330107	0.000277863	0.00576607	Mfn2-specific
Apopt1	0.0545497	0.45847	1	0.347703	5.4424e-05	0.00181643	Mfn2-specific
Trmt61a	0.0650199	0.502053	1	0.468214	4.10813e-05	0.00147023	Mfn2-specific
Eif5	0.0160175	0.836954	1	0.328848	0.00022278	0.00490187	Mfn2-specific
Adssl1	0.0743775	0.518945	1	0.411369	0.00123036	0.0164944	Mfn2-specific
Slc7a11	-0.0324696	0.584346	1	0.474441	1.18667e-08	2.71148e-06	Mfn2-specific
Nhlrc3	0.0356346	0.677977	1	0.331819	0.000572146	0.00956321	Mfn2-specific
Rpl7	-0.0146938	0.805548	1	0.252817	0.000216107	0.00479053	Mfn2-specific
Pitrm1	-0.0235496	0.695066	1	0.324424	9.27061e-06	0.000496814	Mfn2-specific
Lhfp	0.00384801	0.988277	1	-0.878047	0.00222138	0.0252953	Mfn2-specific
Tbce	0.0129781	0.846532	1	0.299336	0.000117248	0.00317945	Mfn2-specific
Stard3nl	-0.0607318	0.382493	1	-0.239939	0.00161975	0.0201552	Mfn2-specific
Zscan12	0.00911412	0.906898	1	0.2378	0.00475257	0.0430083	Mfn2-specific
Cdkal1	0.0565455	0.416244	1	0.218225	0.00365019	0.0358181	Mfn2-specific
Bphl	-0.00849519	0.867693	1	-0.169854	0.00234484	0.0263262	Mfn2-specific
Mcur1	0.0300216	0.711012	1	0.380652	6.17092e-05	0.00196873	Mfn2-specific
Iars	-0.0650048	0.413677	1	0.577831	6.61545e-08	1.1275e-05	Mfn2-specific
Secisbp2	0.0387292	0.384732	1	0.170586	0.000597801	0.00987298	Mfn2-specific
Syk	-0.14065	0.375609	1	0.631031	0.00040275	0.00742409	Mfn2-specific
Rgs14	0.0246395	0.866468	1	0.499744	0.00191156	0.0227646	Mfn2-specific
Hk3	0.0584955	0.418548	1	0.259675	0.00113135	0.015548	Mfn2-specific
Tifab	-0.0750016	0.398272	1	0.295878	0.00220825	0.0251871	Mfn2-specific
Ugt1a7c	-0.0369659	0.740469	1	0.385548	0.00169332	0.0208215	Mfn2-specific
Nsun2	-0.0444635	0.401527	1	0.157348	0.00555813	0.047875	Mfn2-specific
Lpcat1	-0.0206294	0.840911	1	-0.379276	0.000921785	0.0133566	Mfn2-specific
Xrcc4	0.0548636	0.369755	1	0.325888	1.02976e-05	0.000543446	Mfn2-specific
F2rl2	-0.0310548	0.554366	1	0.165996	0.00352768	0.0349457	Mfn2-specific
Utp15	0.00102663	0.985209	1	0.238863	0.000176534	0.00422889	Mfn2-specific
Nsa2	-0.0373922	0.519507	1	0.264831	8.61678e-05	0.00250937	Mfn2-specific
Cd180	-0.0450297	0.656868	1	0.329871	0.00281162	0.0297064	Mfn2-specific
Lxn	0.0159362	0.881014	1	-0.415718	0.000524628	0.00894881	Mfn2-specific
Map3k1	0.0287837	0.658713	1	0.302488	7.1275e-05	0.00219234	Mfn2-specific
Mrps30	0.00698251	0.91244	1	0.315567	3.00882e-05	0.00116939	Mfn2-specific
Rpp14	0.0210282	0.707858	1	0.245688	0.000145986	0.00369618	Mfn2-specific
Kctd6	-0.0160066	0.833594	1	0.408257	1.05217e-05	0.000552471	Mfn2-specific
Slc4a7	-0.0306353	0.629695	1	0.273964	0.000172815	0.00417947	Mfn2-specific
Rtraf	-0.0040976	0.94625	1	0.289443	5.26932e-05	0.00178155	Mfn2-specific
Fam149b	0.0121851	0.819473	1	0.161881	0.00497458	0.0444506	Mfn2-specific
Fut11	-0.0499792	0.474161	1	-0.256871	0.000910543	0.013251	Mfn2-specific
Adk	-0.0311584	0.629897	1	-0.305788	5.60355e-05	0.00184869	Mfn2-specific
Comtd1	0.0607866	0.52292	1	0.465492	3.52633e-05	0.00130005	Mfn2-specific
Rps24	-0.0731737	0.416971	1	0.334718	0.000820185	0.0123046	Mfn2-specific
Nmd3	-0.0182729	0.811842	1	0.233731	0.00481534	0.0433444	Mfn2-specific
Kat6b	-0.00652105	0.93265	1	0.352584	8.85847e-05	0.00257173	Mfn2-specific
Tkt	0.0113127	0.861277	1	-0.254803	0.000482439	0.00839786	Mfn2-specific
Gnl3	0.0766185	0.44467	1	0.471111	5.8126e-05	0.00188846	Mfn2-specific
Bap1	0.0225391	0.55946	1	0.140309	0.00104195	0.0146783	Mfn2-specific
Nt5dc2	0.106416	0.498307	1	0.807033	1.81461e-05	0.000817435	Mfn2-specific
Dph3	0.031406	0.587642	1	0.256629	0.000124482	0.00331841	Mfn2-specific
Wdfy4	-0.0856297	0.437899	1	0.418253	0.000673875	0.0107618	Mfn2-specific
Ghitm	0.0157191	0.825479	1	0.449439	8.57967e-07	8.06802e-05	Mfn2-specific
Cnih1	0.0534479	0.496486	1	0.233395	0.00564177	0.0483905	Mfn2-specific
Ing5	-0.0306361	0.620506	1	0.19254	0.004018	0.0382713	Mfn2-specific
Rnase6	-0.0553224	0.696507	1	0.537796	0.000698804	0.0110161	Mfn2-specific
Rnase4	0.00624846	0.925908	1	-0.45408	2.67796e-07	3.11077e-05	Mfn2-specific
Ap1g2	-0.00430838	0.947815	1	0.19865	0.00517062	0.0456472	Mfn2-specific
Rbm46	0.104829	0.400243	1	0.388209	0.00384841	0.0371322	Mfn2-specific
Nop9	0.00359437	0.937172	1	0.153758	0.00211397	0.0244063	Mfn2-specific
Gjb2	0.0628673	0.61643	1	0.376275	0.00533496	0.046638	Mfn2-specific
Micu2	0.0266392	0.72689	1	0.231702	0.00487809	0.0437765	Mfn2-specific
Spryd7	-0.0131825	0.802369	1	0.379151	8.70352e-08	1.36463e-05	Mfn2-specific
Trim13	0.0728712	0.393092	1	0.415296	3.62426e-05	0.00132442	Mfn2-specific
Pinx1	0.0373054	0.569016	1	0.207493	0.00346992	0.0345878	Mfn2-specific
Rhobtb2	-0.0361875	0.624386	1	0.267927	0.00107388	0.0150163	Mfn2-specific
Fam160b2	0.0445492	0.416568	1	0.161843	0.00582116	0.0493818	Mfn2-specific
Lgi3	-0.0417194	0.531725	1	-0.344973	1.66244e-05	0.000773348	Mfn2-specific
Slc25a30	-0.0510892	0.537196	1	0.35098	0.000206746	0.00466075	Mfn2-specific
Gtf2f2	0.0527355	0.521401	1	0.271528	0.00245097	0.0270797	Mfn2-specific
Nufip1	0.0187585	0.747192	1	0.240213	0.000287155	0.00588361	Mfn2-specific
Tpt1	0.0171422	0.830481	1	0.380426	5.40214e-05	0.00181323	Mfn2-specific
Tsc22d1	-0.0820372	0.539089	1	-0.409921	0.00443007	0.0410309	Mfn2-specific
Tdrd3	0.0405337	0.578118	1	0.218283	0.00535506	0.0467515	Mfn2-specific
Pcdh17	-0.00200845	0.909539	1	0.0628072	0.00132307	0.0174008	Mfn2-specific
Rps3a1	-0.0129862	0.85855	1	0.318492	0.000150732	0.00378523	Mfn2-specific
Spry2	-0.0393597	0.658141	1	0.291558	0.00264952	0.0286487	Mfn2-specific
Rpl37	-0.0408995	0.610934	1	0.297777	0.000871707	0.0128185	Mfn2-specific
Fyb	-0.0127484	0.937422	1	0.503415	0.00420986	0.0396268	Mfn2-specific
Fn1	0.0513026	0.834957	1	1.22846	2.84393e-05	0.00112422	Mfn2-specific
Tars	0.0287176	0.61108	1	0.613598	2.0902e-11	1.31702e-08	Mfn2-specific
Fcrl1	0.080085	0.589982	1	0.536815	0.00110663	0.0152993	Mfn2-specific
Otulin	0.00105507	0.989252	1	0.363713	7.25264e-05	0.00222057	Mfn2-specific
Rida	0.0239965	0.736608	1	-0.334031	6.45664e-05	0.00202493	Mfn2-specific
Pabpc1	-0.0410791	0.616629	1	0.428111	1.49532e-05	0.000716411	Mfn2-specific
Cthrc1	-0.164267	0.521187	1	-0.863167	0.0020495	0.0238834	Mfn2-specific
Eif3h	0.0332661	0.562907	1	0.264648	7.79438e-05	0.00234542	Mfn2-specific
Tnfrsf11b	0.0289719	0.833625	1	0.559378	0.000350359	0.00670811	Mfn2-specific
9130401M01Rik	-0.0711663	0.505023	1	0.334077	0.00378791	0.036784	Mfn2-specific
Tfcp2l1	-0.0531183	0.701694	1	0.470202	0.00199162	0.0234229	Mfn2-specific
Ndufb9	0.0539236	0.461489	1	0.346308	5.39198e-05	0.00181323	Mfn2-specific
Rims2	0.140682	0.453404	1	-0.714733	0.000641426	0.0103833	Mfn2-specific
Washc5	-0.0151769	0.756031	1	0.217281	0.000121562	0.00326569	Mfn2-specific
Tmem163	-0.0143998	0.874522	1	-0.331438	0.00106803	0.0149546	Mfn2-specific
Top1mt	0.040939	0.664056	1	0.401937	0.000197411	0.00451568	Mfn2-specific
Eef1d	0.0611891	0.391727	1	0.41949	2.41656e-06	0.000176307	Mfn2-specific
Ly6e	-0.00866874	0.903161	1	-0.286871	0.000379975	0.00713714	Mfn2-specific
Asap1	-0.0816475	0.429457	1	0.305194	0.00580548	0.0492908	Mfn2-specific
C030006K11Rik	0.069224	0.491953	1	0.393908	0.000494161	0.00852705	Mfn2-specific
Rpl8	0.00219923	0.978032	1	0.401307	2.59708e-05	0.00106301	Mfn2-specific
Txn2	0.0196629	0.717437	1	0.249711	8.13008e-05	0.00240894	Mfn2-specific
Eif3d	0.0435286	0.503439	1	0.342689	1.27203e-05	0.000629746	Mfn2-specific
Csf2rb2	-0.0916338	0.406391	1	0.37591	0.00182884	0.0220575	Mfn2-specific
Csf2rb	-0.0904922	0.616162	1	0.64058	0.00131071	0.0172709	Mfn2-specific
BC024139	0.043519	0.463363	1	0.226296	0.000635957	0.0103156	Mfn2-specific
Cby1	-0.0595836	0.488991	1	-0.302115	0.00142712	0.0183741	Mfn2-specific
Pla2g6	0.0457185	0.561727	1	-0.235498	0.00542326	0.0471232	Mfn2-specific
Rpl3	0.000280301	0.99661	1	0.329435	2.8245e-05	0.00112422	Mfn2-specific
Tab1	0.0714638	0.437925	1	0.323644	0.00139472	0.0180351	Mfn2-specific
Atf4	0.103166	0.448221	1	0.595796	0.000138455	0.00357182	Mfn2-specific
Desi1	0.0580334	0.567852	1	0.325899	0.00313317	0.0321739	Mfn2-specific
Poldip3	0.0192786	0.724437	1	0.218497	0.000407937	0.00748653	Mfn2-specific
Pnpla5	0.016686	0.486567	1	0.120535	2.4304e-05	0.00101329	Mfn2-specific
Nfam1	-0.113676	0.425207	1	0.462053	0.00280807	0.0296838	Mfn2-specific
Parvg	-0.0792829	0.609714	1	0.477607	0.00439918	0.0407812	Mfn2-specific
Wnt7b	-0.0295251	0.853987	1	-0.588763	0.000973547	0.0139607	Mfn2-specific
Zbed4	0.0377877	0.703601	1	0.364911	0.000952961	0.013716	Mfn2-specific
Mapkapk2	0.0280219	0.734394	1	0.291615	0.00138926	0.0179981	Mfn2-specific
Adm2	-0.0539586	0.77278	1	3.10724	1.05495e-15	1.82796e-12	Mfn2-specific
Rassf5	0.00377167	0.981516	1	0.534008	0.00267313	0.0288245	Mfn2-specific
Eif2d	0.0148205	0.81906	1	0.231323	0.00126011	0.0167636	Mfn2-specific
Ncaph2	-0.00177193	0.969164	1	0.147692	0.00309903	0.0319476	Mfn2-specific
Kansl2	0.0131663	0.788745	1	0.215081	0.00014763	0.00372082	Mfn2-specific
Arhgef2	0.0557968	0.433851	1	0.657126	6.52545e-10	2.30843e-07	Mfn2-specific
Prpf40b	0.00931233	0.8905	1	0.245077	0.0011015	0.0152547	Mfn2-specific
Fam189b	-0.0305742	0.772723	1	-0.33623	0.00345859	0.0344913	Mfn2-specific
Soat2	-0.0990416	0.523852	1	1.52875	1.73352e-10	7.66919e-08	Mfn2-specific
Tns2	0.139414	0.472924	1	0.654245	0.00204653	0.0238797	Mfn2-specific
Rbbp5	0.0222836	0.721485	1	0.191483	0.00457769	0.0419497	Mfn2-specific
Nckap1l	-0.112316	0.546194	1	0.633235	0.0018973	0.0226598	Mfn2-specific
Naa60	0.016749	0.742668	1	0.157071	0.00440677	0.0408333	Mfn2-specific
Coro7	-0.00685432	0.928188	1	0.232205	0.00473388	0.0429457	Mfn2-specific
Fh1	-0.0301208	0.723862	1	0.339296	0.000425365	0.00770667	Mfn2-specific
AU021092	-0.0547405	0.456217	1	-0.433094	2.33342e-06	0.000172995	Mfn2-specific
Mettl22	0.0270116	0.794984	1	0.507953	3.73942e-05	0.00135933	Mfn2-specific
Ppp1r15b	0.0294326	0.589061	1	0.325244	1.99282e-06	0.000154847	Mfn2-specific
Nubp1	0.0381852	0.530745	1	0.287352	5.67219e-05	0.00186028	Mfn2-specific
Ube2q1	0.0207247	0.586127	1	0.12518	0.00255605	0.0279726	Mfn2-specific
Slc7a4	-0.00738791	0.935809	1	-0.284289	0.00422146	0.0397	Mfn2-specific
P2rx6	0.0966563	0.423615	1	-0.37494	0.00397898	0.0380428	Mfn2-specific
Med15	-0.0166011	0.717987	1	0.143374	0.00397938	0.0380428	Mfn2-specific
Pi4ka	-0.0424426	0.433601	1	-0.256315	5.35131e-05	0.00180633	Mfn2-specific
Il6ra	-0.00216987	0.984718	1	0.382979	0.00206795	0.0240205	Mfn2-specific
Serpind1	-0.0894868	0.554717	1	-1.59619	4.02139e-11	2.25991e-08	Mfn2-specific
Eif2b5	0.0248524	0.64741	1	0.17403	0.00320285	0.0326296	Mfn2-specific
Ap2m1	0.00279336	0.954435	1	0.240997	3.35532e-05	0.00126161	Mfn2-specific
Comt	0.0446031	0.377468	1	-0.185822	0.000892076	0.0130626	Mfn2-specific
Bcl6	-0.0548042	0.562957	1	-0.355304	0.000766219	0.0116718	Mfn2-specific
Eif4a2	0.0403798	0.538458	1	0.303574	7.30253e-05	0.00222642	Mfn2-specific
Ncbp2	-0.045461	0.482954	1	-0.2325	0.00115743	0.0157916	Mfn2-specific
Nrros	0.0107658	0.938542	1	0.41781	0.00550708	0.0476084	Mfn2-specific
Cyb5r1	0.0706849	0.485919	1	0.593179	2.6743e-06	0.000189784	Mfn2-specific
Rpl35a	-0.0368099	0.672154	1	0.307351	0.00137191	0.0178289	Mfn2-specific
Stfa2l1	0.0265694	0.920677	1	0.933881	0.00151827	0.0192027	Mfn2-specific
Dlg1	0.0114618	0.772908	1	0.168468	0.000212205	0.0047496	Mfn2-specific
Timmdc1	0.0520263	0.492399	1	0.245539	0.00285434	0.0300813	Mfn2-specific
Ipcef1	-0.0555041	0.659301	1	0.396598	0.00366116	0.0358871	Mfn2-specific
Cd200	0.040472	0.684456	1	-0.305858	0.0044745	0.0413687	Mfn2-specific
Btla	0.0429835	0.846038	1	0.66216	0.00550839	0.0476084	Mfn2-specific
Morc1	0.0589826	0.658733	1	0.481879	0.00112705	0.0155139	Mfn2-specific
Arl8a	0.0424612	0.59029	1	0.336824	0.000191665	0.00443302	Mfn2-specific
Rpl24	-0.00718775	0.915624	1	0.228048	0.00217088	0.0248975	Mfn2-specific
Filip1l	0.0937719	0.524614	1	0.632202	0.000180031	0.00426844	Mfn2-specific
Crybg3	0.0690832	0.486661	1	0.35689	0.00114105	0.01564	Mfn2-specific
Plekha6	0.0515249	0.630471	1	0.33579	0.00379286	0.036784	Mfn2-specific
N6amt1	-0.0215091	0.785346	1	0.333296	0.000224795	0.00493055	Mfn2-specific
Bach1	-0.0402332	0.711475	1	0.349913	0.00310734	0.0320173	Mfn2-specific
Tmem50b	-0.0224277	0.716587	1	-0.681035	1.56155e-11	1.01467e-08	Mfn2-specific
Dnajc28	-0.0311355	0.626818	1	-0.261659	0.00031665	0.00626461	Mfn2-specific
Kcne2	-0.0772829	0.541746	1	-0.462065	0.000999057	0.0142575	Mfn2-specific
Lad1	0.0884006	0.669529	1	0.9151	0.000130539	0.00342281	Mfn2-specific
Ets2	-0.0194722	0.78486	1	0.250661	0.00145599	0.0185961	Mfn2-specific
Sh3bgr	-0.0065801	0.954102	1	0.491299	0.000184251	0.00430746	Mfn2-specific
Tmprss2	0.0511987	0.657317	1	0.425524	0.000916741	0.013302	Mfn2-specific
Pdcd2	0.0250643	0.689471	1	0.394041	8.94965e-07	8.30759e-05	Mfn2-specific
Kremen2	0.058178	0.440432	1	0.281778	0.000775186	0.0117779	Mfn2-specific
Rps2	0.0486085	0.534826	1	0.518764	3.55304e-07	3.97195e-05	Mfn2-specific
Clcn7	0.0336741	0.559486	1	0.395673	1.96625e-07	2.45348e-05	Mfn2-specific
Tsr3	0.019942	0.720564	1	0.168596	0.0050447	0.044865	Mfn2-specific
Abca3	-0.0495117	0.605802	1	-0.317969	0.00239926	0.0267073	Mfn2-specific
Kcnj15	-0.069653	0.570966	1	-0.379267	0.00426947	0.0400663	Mfn2-specific
Mcrip2	0.0417538	0.733945	1	0.412085	0.00219132	0.0251042	Mfn2-specific
Axin1	-0.000388487	0.993438	1	0.179075	0.000710295	0.0111046	Mfn2-specific
Luc7l	0.0168631	0.832025	1	0.26041	0.00269701	0.0289664	Mfn2-specific
Lemd2	0.0173561	0.759946	1	0.183276	0.00304226	0.0315386	Mfn2-specific
Nudt3	-0.0101843	0.883633	1	0.28268	0.000344759	0.00664873	Mfn2-specific
Rps10	0.000701788	0.992766	1	0.367757	5.42668e-05	0.00181474	Mfn2-specific
Def6	0.0560444	0.674268	1	0.460895	0.00167621	0.0206356	Mfn2-specific
Rpl10a	0.0546299	0.487817	1	0.416765	1.18285e-05	0.000599879	Mfn2-specific
[truncated: 568 more rows]

## Sheet: Enriched GO (Mfn1)
ID	Description	GeneRatio	BgRatio	p-value	adjusted p-value	Up-regulated genes	Down-regulated genes
GO:0048002	antigen processing and presentation of peptide antigen	8/191	63/23843	3.89096e-08	7.32365e-05	H2-DMb2|H2-Q2|H2-Q4|H2-Q10|H2-D1|Gm8909	H2-T22|Mr1
GO:0002474	antigen processing and presentation of peptide antigen via MHC class I	7/191	44/23843	5.65533e-08	7.32365e-05	H2-Q2|H2-Q4|H2-Q10|H2-D1|Gm8909	H2-T22|Mr1
GO:0001913	T cell mediated cytotoxicity	6/191	43/23843	1.16385e-06	0.00100479	Raet1a|Raet1c|Raet1d|Ctsh|H2-D1	H60b
GO:0019882	antigen processing and presentation	8/191	101/23843	1.56674e-06	0.00101447	H2-DMb2|H2-Q2|H2-Q4|H2-Q10|H2-D1|Gm8909	H2-T22|Mr1
GO:0048729	tissue morphogenesis	16/191	642/23843	6.40278e-05	0.0276387	Sema3c|Ctsh|Ntn1|Vps52	Ext2|Cd44|Tgm2|Frem2|Sfrp2|Efnb2|Bmp5|Six4|Myh6|Robo1|Tnf|Fgf1
GO:0002456	T cell mediated immunity	6/191	96/23843	0.000124553	0.0460846	Raet1a|Raet1c|Raet1d|Ctsh|H2-D1	H60b
GO:0001909	leukocyte mediated cytotoxicity	6/191	107/23843	0.000225801	0.0731029	Raet1a|Raet1c|Raet1d|Ctsh|H2-D1	H60b
GO:0061138	morphogenesis of a branching epithelium	8/191	219/23843	0.00040126	0.102774	Sema3c|Ctsh	Cd44|Tgm2|Sfrp2|Six4|Tnf|Fgf1
GO:0015711	organic anion transport	11/191	402/23843	0.000420439	0.102774	Mfsd2a|Slc25a19|Slc22a17	Slc2a2|Atp11b|Pparg|Ace2|Slc7a8|Abcc1|Tnf|Rbp4
GO:0002009	morphogenesis of an epithelium	13/191	540/23843	0.000436493	0.102774	Sema3c|Ctsh|Ntn1	Cd44|Tgm2|Frem2|Sfrp2|Efnb2|Bmp5|Six4|Robo1|Tnf|Fgf1
GO:0001763	morphogenesis of a branching structure	8/191	237/23843	0.00067509	0.145707	Sema3c|Ctsh	Cd44|Tgm2|Sfrp2|Six4|Tnf|Fgf1
GO:0060562	epithelial tube morphogenesis	10/191	371/23843	0.000858432	0.153197	Ctsh|Ntn1	Cd44|Sfrp2|Efnb2|Bmp5|Six4|Robo1|Tnf|Fgf1
GO:0001906	cell killing	6/191	139/23843	0.000908771	0.153197	Raet1a|Raet1c|Raet1d|Ctsh|H2-D1	H60b
GO:0032102	negative regulation of response to external stimulus	9/191	311/23843	0.000946389	0.153197	Sema3c|Proz|Kng2	Cd44|Pparg|Mill2|Pcbp2|Robo1|Ffar4
GO:0022612	gland morphogenesis	6/191	146/23843	0.00117172	0.178514	Sema3c|Ntn1	Cd44|Tgm2|Robo1|Tnf
GO:0044283	small molecule biosynthetic process	13/191	623/23843	0.00160726	0.219094	Nudt9|Psph|Hkdc1|Cant1|Gch1	Acss2|Bmp5|Rbp1|Pfkp|Tnf|Dnph1|Fgf1|Rbp4
GO:0006941	striated muscle contraction	6/191	157/23843	0.00169812	0.219907	Kcnh2|Cacna1s	Ace2|Obsl1|Myh6|Dsg2
GO:0014706	striated muscle tissue development	10/191	424/23843	0.00230671	0.248932	Sema3c|Cacna1s	Sgcb|Efnb2|Bmp5|Six4|Myh6|Dsg2|Fgf1|Rbp4
GO:0045444	fat cell differentiation	7/191	228/23843	0.00248841	0.252393	Steap4	Sfrp2|Pparg|Bnip3|Arxes2|Arxes1|Ffar4
GO:0008285	negative regulation of cell proliferation	13/191	667/23843	0.00290349	0.252393	Nupr1l	Cd44|Sfrp2|Pparg|Rerg|Efnb2|Bmp5|Ace2|Robo1|App|Morc3|Tnf|Rbp4
GO:0060537	muscle tissue development	10/191	445/23843	0.00325786	0.252393	Sema3c|Cacna1s	Sgcb|Efnb2|Bmp5|Six4|Myh6|Dsg2|Fgf1|Rbp4
GO:0048738	cardiac muscle tissue development	7/191	242/23843	0.00345997	0.252393		Sgcb|Efnb2|Bmp5|Myh6|Dsg2|Fgf1|Rbp4
GO:0048754	branching morphogenesis of an epithelial tube	6/191	182/23843	0.00354635	0.252393	Ctsh	Cd44|Sfrp2|Six4|Tnf|Fgf1
GO:0006979	response to oxidative stress	9/191	385/23843	0.00400138	0.252393	Gch1|Msrb1|Rcan2	Mill2|Bnip3|Gpx8|Abcc1|App|Tnf
GO:0003205	cardiac chamber development	6/191	187/23843	0.00404763	0.252393	Sema3c	Sfrp2|Bmp5|Myh6|Robo1|Rbp4
GO:0046434	organophosphate catabolic process	6/191	188/23843	0.00415387	0.252393	Nudt9|Hkdc1|Cant1	Pon1|Pfkp|Dnph1
GO:0006820	anion transport	11/191	541/23843	0.00439848	0.252393	Mfsd2a|Slc25a19|Slc22a17	Slc2a2|Atp11b|Pparg|Ace2|Slc7a8|Abcc1|Tnf|Rbp4
GO:0060560	developmental growth involved in morphogenesis	7/191	254/23843	0.00450256	0.252393	Sema3c|Ntn1	Sfrp2|Six4|Robo1|App|Fgf1
GO:1901292	nucleoside phosphate catabolic process	5/191	134/23843	0.00454518	0.252393	Nudt9|Hkdc1|Cant1	Pfkp|Dnph1
GO:2001233	regulation of apoptotic signaling pathway	9/191	396/23843	0.00479909	0.252393	Ctsh	Cd44|Sfrp2|Bnip3|Ppp2r1b|Bcl2a1a|Bcl2a1b|Ivns1abp|Tnf
GO:0031032	actomyosin structure organization	6/191	194/23843	0.00483516	0.252393	Arhgef10l	Limch1|Arhgef10|Obsl1|Six4|Myh6
GO:0001508	action potential	5/191	138/23843	0.00514403	0.252393	Kcnh2|Cacna1s	Kcnmb2|Tnf|Dsg2
GO:0050680	negative regulation of epithelial cell proliferation	5/191	138/23843	0.00514403	0.252393		Sfrp2|Pparg|Efnb2|Robo1|Tnf
GO:0045926	negative regulation of growth	7/191	261/23843	0.00521138	0.252393	Sema3c|Ntn1	Sfrp2|Pparg|Rerg|Tnf|Rbp4
GO:0003206	cardiac chamber morphogenesis	5/191	141/23843	0.00562838	0.252393	Sema3c	Sfrp2|Bmp5|Myh6|Rbp4
GO:0052547	regulation of peptidase activity	9/191	407/23843	0.00571551	0.252393	Ctsh|Kng2	Cd44|Sfrp2|Pparg|Rps6ka3|Robo1|App|Tnf
GO:0006066	alcohol metabolic process	7/191	267/23843	0.00588304	0.252393	Gch1	Pon1|Rbp1|App|Tnf|Fgf1|Rbp4
GO:0043281	regulation of cysteine-type endopeptidase activity involved in apoptotic process	6/191	204/23843	0.00614841	0.252393		Cd44|Sfrp2|Pparg|Rps6ka3|Robo1|Tnf
GO:0050678	regulation of epithelial cell proliferation	8/191	340/23843	0.00628578	0.252393		Sfrp2|Pparg|Efnb2|Bmp5|Six4|Robo1|Tnf|Fgf1
GO:0001525	angiogenesis	10/191	492/23843	0.00652065	0.252573	Ctsh|Card10	Sfrp2|Tspan12|Pparg|Efnb2|Ang3|Ang4|Robo1|Fgf1
GO:0002573	myeloid leukocyte differentiation	6/191	209/23843	0.00689454	0.252573	Efna2|Cul4a	Pparg|Rbp1|App|Tnf
GO:0010942	positive regulation of cell death	12/191	661/23843	0.00721636	0.252573	Ctsh	Cd44|Tgm2|Sfrp2|Pparg|Bnip3|Efnb2|Ppp2r1b|Bcl2a1a|Bcl2a1b|Robo1|Tnf
GO:0010952	positive regulation of peptidase activity	5/191	151/23843	0.00747497	0.255945	Ctsh	Sfrp2|Pparg|Robo1|Tnf
GO:0033135	regulation of peptidyl-serine phosphorylation	5/191	152/23843	0.00768023	0.255945		Cd44|Sfrp2|Pwp1|App|Tnf
GO:0007411	axon guidance	6/191	214/23843	0.00770425	0.255945	Sema3c|Efna2|Ntn1	Efnb2|Robo1|App
GO:0046942	carboxylic acid transport	7/191	283/23843	0.00799035	0.255945	Mfsd2a	Pparg|Ace2|Slc7a8|Abcc1|Tnf|Rbp4
GO:0033002	muscle cell proliferation	6/191	216/23843	0.00804658	0.255945		Tgm2|Pparg|Ace2|Tnf|Fgf1|Rbp4
GO:0097485	neuron projection guidance	6/191	216/23843	0.00804658	0.255945	Sema3c|Efna2|Ntn1	Efnb2|Robo1|App
GO:0015849	organic acid transport	7/191	284/23843	0.00813837	0.255945	Mfsd2a	Pparg|Ace2|Slc7a8|Abcc1|Tnf|Rbp4
GO:0010876	lipid localization	8/191	357/23843	0.00832236	0.255945	Mfsd2a|C2cd2l	Atp11b|Pon1|Pparg|Abcc1|Tnf|Rbp4
GO:0007507	heart development	11/191	591/23843	0.00833513	0.255945	Sema3c	Frem2|Sfrp2|Sgcb|Efnb2|Bmp5|Myh6|Robo1|Dsg2|Fgf1|Rbp4
GO:0061025	membrane fusion	6/191	218/23843	0.00839973	0.255945	Tc2n	Mfn1|Hace1|Bnip3|Bcl2a1a|Bcl2a1b
GO:2001234	negative regulation of apoptotic signaling pathway	6/191	220/23843	0.00876389	0.258337		Cd44|Sfrp2|Bcl2a1a|Bcl2a1b|Ivns1abp|Tnf
GO:0043065	positive regulation of apoptotic process	11/191	601/23843	0.00937789	0.264958	Ctsh	Cd44|Tgm2|Sfrp2|Pparg|Bnip3|Ppp2r1b|Bcl2a1a|Bcl2a1b|Robo1|Tnf
GO:0043068	positive regulation of programmed cell death	11/191	607/23843	0.0100503	0.264958	Ctsh	Cd44|Tgm2|Sfrp2|Pparg|Bnip3|Ppp2r1b|Bcl2a1a|Bcl2a1b|Robo1|Tnf
GO:1903522	regulation of blood circulation	6/191	227/23843	0.0101277	0.264958	Kcnh2|Gch1	Ace2|Myh6|Dsg2|Add3
GO:0097191	extrinsic apoptotic signaling pathway	6/191	228/23843	0.0103342	0.265005	Dedd	Sfrp2|Ppp2r1b|Bcl2a1a|Bcl2a1b|Tnf
GO:0008016	regulation of heart contraction	5/191	167/23843	0.011246	0.274784	Kcnh2|Gch1	Ace2|Myh6|Dsg2
GO:0034404	nucleobase-containing small molecule biosynthetic process	5/191	167/23843	0.011246	0.274784	Nudt9|Hkdc1|Cant1	Pfkp|Dnph1
GO:0019439	aromatic compound catabolic process	9/191	455/23843	0.0113865	0.275618	Nudt9|Hkdc1|Cant1|Rnaset2a	Pon1|Pon2|Pfkp|Ang4|Dnph1
GO:2000116	regulation of cysteine-type endopeptidase activity	6/191	234/23843	0.0116362	0.276494		Cd44|Sfrp2|Pparg|Rps6ka3|Robo1|Tnf
GO:0002449	lymphocyte mediated immunity	8/191	381/23843	0.0119933	0.279844	Raet1a|Raet1c|Raet1d|Masp2|Ctsh|H2-D1	H60b|Tnf
GO:0045862	positive regulation of proteolysis	7/191	312/23843	0.0131576	0.283734	Nub1|Ctsh|Osbpl7	Sfrp2|Pparg|Robo1|Tnf
GO:0030036	actin cytoskeleton organization	11/191	636/23843	0.0138391	0.283734	Arhgef10l|Msrb1|Daam2	Cckar|Limch1|Arhgef10|Cgnl1|Obsl1|Six4|Myh6|Tnf
GO:0055002	striated muscle cell development	5/191	176/23843	0.0138541	0.283734	Cacna1s	Sgcb|Obsl1|Six4|Myh6
GO:1901342	regulation of vasculature development	7/191	316/23843	0.0140234	0.283734	Ctsh|Card10	Sfrp2|Tspan12|Pparg|Efnb2|Fgf1
GO:0002460	adaptive immune response based on somatic recombination of immune receptors built from immunoglobulin superfamily domains	8/191	393/23843	0.0142221	0.283734	Raet1a|Raet1c|Raet1d|Masp2|Ctsh|H2-D1	H60b|Tnf
GO:0006869	lipid transport	7/191	319/23843	0.014699	0.284228	Mfsd2a|C2cd2l	Atp11b|Pon1|Pparg|Abcc1|Rbp4
GO:0050773	regulation of dendrite development	5/191	179/23843	0.0148068	0.284228		Mfn1|Bmp5|Sdc2|Il1rap|Robo1
GO:0051346	negative regulation of hydrolase activity	8/191	397/23843	0.0150281	0.284228	Kng2	Cd44|Sfrp2|Rps6ka3|Oxa1l|App|Tnf|Tiprl
GO:0048284	organelle fusion	5/191	180/23843	0.0151339	0.284228	Tc2n	Mfn1|Bnip3|Bcl2a1a|Bcl2a1b
GO:0010975	regulation of neuron projection development	10/191	560/23843	0.0151752	0.284228	Sema3c|Ntn1|H2-D1	Mfn1|Sfrp2|Efnb2|Bmp5|Sdc2|Il1rap|Robo1
GO:0030308	negative regulation of cell growth	5/191	181/23843	0.0154658	0.284228	Sema3c|Ntn1	Sfrp2|Pparg|Rerg
GO:0043542	endothelial cell migration	5/191	183/23843	0.016144	0.287247	Card10	Pparg|Efnb2|Robo1|Fgf1
GO:0050673	epithelial cell proliferation	8/191	403/23843	0.0162988	0.287247		Sfrp2|Pparg|Efnb2|Bmp5|Six4|Robo1|Tnf|Fgf1
GO:0010631	epithelial cell migration	6/191	261/23843	0.0189437	0.304215	Ctsh|Card10	Pparg|Efnb2|Robo1|Fgf1
GO:0001558	regulation of cell growth	8/191	415/23843	0.0190705	0.304215	Sema3c|Ntn1	Cd44|Sfrp2|Pparg|Rerg|Igfbp6|Dnph1
GO:0050808	synapse organization	7/191	337/23843	0.0192482	0.304215	Cacna1s	Mfn1|Pclo|Pgrmc1|Six4|Il1rap|App
GO:0030072	peptide hormone secretion	6/191	262/23843	0.019263	0.304215	C2cd2l	Pclo|Cckar|Pparg|Tnf|Rbp4
GO:0090132	epithelium migration	6/191	263/23843	0.019586	0.304707	Ctsh|Card10	Pparg|Efnb2|Robo1|Fgf1
GO:0016049	cell growth	9/191	499/23843	0.0195861	0.304707	Sema3c|Ntn1	Cd44|Sfrp2|Pparg|Rerg|Igfbp6|App|Dnph1
GO:0055001	muscle cell development	5/191	193/23843	0.0198329	0.305757	Cacna1s	Sgcb|Obsl1|Six4|Myh6
GO:0050803	regulation of synapse structure or activity	5/191	194/23843	0.0202297	0.308409		Mfn1|Pgrmc1|Six4|Il1rap|App
GO:0090130	tissue migration	6/191	265/23843	0.020243	0.308409	Ctsh|Card10	Pparg|Efnb2|Robo1|Fgf1
GO:0051961	negative regulation of nervous system development	7/191	342/23843	0.0206696	0.309747	Sema3c|Ntn1|H2-D1|Daam2	Efnb2|App|Tnf
GO:0048514	blood vessel morphogenesis	10/191	595/23843	0.0220701	0.319338	Ctsh|Card10	Sfrp2|Tspan12|Pparg|Efnb2|Ang3|Ang4|Robo1|Fgf1
GO:2000027	regulation of organ morphogenesis	5/191	199/23843	0.0222914	0.319526	Sema3c	Sfrp2|Six4|Tnf|Fgf1
GO:0046879	hormone secretion	7/191	348/23843	0.0224699	0.319526	C2cd2l	Pclo|Cckar|Pparg|Tnf|Ffar4|Rbp4
GO:0031348	negative regulation of defense response	5/191	200/23843	0.0227195	0.319526		Cd44|Pparg|Mill2|Pcbp2|Ffar4
GO:0052548	regulation of endopeptidase activity	7/191	349/23843	0.0227802	0.319526	Kng2	Cd44|Sfrp2|Pparg|Rps6ka3|Robo1|Tnf
GO:0060047	heart contraction	5/191	202/23843	0.0235917	0.319526	Kcnh2|Gch1	Ace2|Myh6|Dsg2
GO:0098656	anion transmembrane transport	5/191	202/23843	0.0235917	0.319526	Slc25a19	Slc7a8|Abcc1|Tnf|Rbp4
GO:0001568	blood vessel development	11/191	692/23843	0.0240986	0.319526	Sema3c|Ctsh|Card10	Sfrp2|Tspan12|Pparg|Efnb2|Ang3|Ang4|Robo1|Fgf1
GO:0097190	apoptotic signaling pathway	10/191	607/23843	0.0248904	0.319526	Ctsh|Dedd	Cd44|Sfrp2|Bnip3|Ppp2r1b|Bcl2a1a|Bcl2a1b|Ivns1abp|Tnf
GO:0003015	heart process	5/191	205/23843	0.02494	0.319526	Kcnh2|Gch1	Ace2|Myh6|Dsg2
GO:1901615	organic hydroxy compound metabolic process	8/191	437/23843	0.0250016	0.319526	Gch1	Pon1|Bmp5|Rbp1|App|Tnf|Fgf1|Rbp4
GO:0009914	hormone transport	7/191	357/23843	0.0253699	0.319526	C2cd2l	Pclo|Cckar|Pparg|Tnf|Ffar4|Rbp4
GO:0016358	dendrite development	6/191	280/23843	0.025653	0.319526		Mfn1|Bmp5|Sdc2|Il1rap|Robo1|App
GO:0018209	peptidyl-serine modification	7/191	360/23843	0.0263911	0.322208	Galnt11	Cd44|Sfrp2|Pwp1|App|Morc3|Tnf
GO:0002250	adaptive immune response	9/191	527/23843	0.0266462	0.322208	Raet1a|Raet1c|Raet1d|Masp2|Ctsh|H2-D1	Cd44|H60b|Tnf
GO:0010817	regulation of hormone levels	9/191	527/23843	0.0266462	0.322208	C2cd2l	Pclo|Cckar|Pparg|Bmp5|Rbp1|Tnf|Ffar4|Rbp4
GO:0006936	muscle contraction	6/191	283/23843	0.02684	0.322208	Kcnh2|Cacna1s	Ace2|Obsl1|Myh6|Dsg2
GO:0030073	insulin secretion	5/191	210/23843	0.0272954	0.322208	C2cd2l	Pclo|Cckar|Tnf|Rbp4
GO:0019693	ribose phosphate metabolic process	8/191	452/23843	0.0297203	0.332295	Nudt9|Hkdc1|Rundc3a	Mfn1|Adcy7|Pygl|Pfkp|Myh6
GO:0045765	regulation of angiogenesis	6/191	290/23843	0.02975	0.332295	Ctsh|Card10	Sfrp2|Tspan12|Pparg|Fgf1
GO:0097193	intrinsic apoptotic signaling pathway	6/191	291/23843	0.030182	0.332295		Cd44|Bnip3|Bcl2a1a|Bcl2a1b|Ivns1abp|Tnf
GO:0048638	regulation of developmental growth	7/191	372/23843	0.0307562	0.335033	Sema3c|Ntn1	Sfrp2|Six4|Myh6|App|Rbp4
GO:0090276	regulation of peptide hormone secretion	5/191	217/23843	0.0308242	0.335033	C2cd2l	Cckar|Pparg|Tnf|Rbp4
GO:0002443	leukocyte mediated immunity	8/191	458/23843	0.0317692	0.335033	Raet1a|Raet1c|Raet1d|Masp2|Ctsh|H2-D1	H60b|Tnf
GO:0051146	striated muscle cell differentiation	6/191	295/23843	0.031951	0.335033	Cacna1s	Sgcb|Efnb2|Obsl1|Six4|Myh6
GO:0001667	ameboidal-type cell migration	7/191	378/23843	0.0331111	0.341972	Sema3c|Ctsh|Card10	Pparg|Efnb2|Robo1|Fgf1
GO:0055086	nucleobase-containing small molecule metabolic process	10/191	639/23843	0.0336691	0.341972	Nudt9|Hkdc1|Rundc3a|Cant1	Mfn1|Adcy7|Ugp2|Pfkp|Myh6|Dnph1
GO:0023061	signal release	8/191	466/23843	0.0346489	0.345896	C2cd2l|Tc2n	Pclo|Cckar|Pparg|Tnf|Ffar4|Rbp4
GO:0008015	blood circulation	8/191	467/23843	0.0350209	0.345896	Kcnh2|Gch1	Pon1|Pparg|Ace2|Myh6|Dsg2|Add3
GO:0002793	positive regulation of peptide secretion	6/191	302/23843	0.0352068	0.345896	C2cd2l|Scamp5	Cckar|Il1rap|Tnf|Rbp4
GO:0003013	circulatory system process	8/191	471/23843	0.0365361	0.354414	Kcnh2|Gch1	Pon1|Pparg|Ace2|Myh6|Dsg2|Add3
GO:0030099	myeloid cell differentiation	7/191	387/23843	0.0368647	0.356267	Efna2|Cul4a	Pparg|Rbp1|Heph|App|Tnf
GO:0006753	nucleoside phosphate metabolic process	9/191	568/23843	0.0399825	0.367208	Nudt9|Hkdc1|Rundc3a|Cant1	Mfn1|Adcy7|Pfkp|Myh6|Dnph1
GO:0034655	nucleobase-containing compound catabolic process	7/191	396/23843	0.0408893	0.367208	Nudt9|Hkdc1|Cant1|Rnaset2a	Pfkp|Ang4|Dnph1
GO:0002791	regulation of peptide secretion	8/191	483/23843	0.0413458	0.367979	C2cd2l|Scamp5	Cckar|Pparg|Il1rap|Tnf|Ffar4|Rbp4
GO:0050768	negative regulation of neurogenesis	6/191	318/23843	0.0434312	0.37371	Sema3c|Ntn1|H2-D1|Daam2	Efnb2|App
GO:0120039	plasma membrane bounded cell projection morphogenesis	10/191	670/23843	0.0440571	0.37492	Sema3c|Efna2|Ntn1	Cd44|Mfn1|Cckar|Efnb2|Sdc2|Robo1|App
GO:0033500	carbohydrate homeostasis	5/191	241/23843	0.0450319	0.376234	Hkdc1|C2cd2l	Pparg|Pygl|Rbp4
GO:0042593	glucose homeostasis	5/191	241/23843	0.0450319	0.376234	Hkdc1|C2cd2l	Pparg|Pygl|Rbp4
GO:0048858	cell projection morphogenesis	10/191	674/23843	0.0455404	0.377696	Sema3c|Efna2|Ntn1	Cd44|Mfn1|Cckar|Efnb2|Sdc2|Robo1|App
GO:0007423	sensory organ development	9/191	586/23843	0.0470633	0.380919	Limk2|Ntn1|Cacna1s	Rcn1|Frem2|Tspan12|Bmp5|Six4|Rbp4
GO:0018105	peptidyl-serine phosphorylation	6/191	325/23843	0.0473786	0.382247		Cd44|Sfrp2|Pwp1|App|Morc3|Tnf
GO:0045665	negative regulation of neuron differentiation	5/191	247/23843	0.049105	0.383078	Sema3c|Ntn1|H2-D1	Efnb2|App
GO:0060541	respiratory system development	5/191	247/23843	0.049105	0.383078	Ctsh	Six4|Tnf|Fgf1|Rbp4

## Sheet: Enriched GO (Mfn2)
ID	Description	GeneRatio	BgRatio	p-value	adjusted p-value	Up-regulated genes	Down-regulated genes
GO:0006412	translation	172/2299	693/23843	3.09793e-32	1.80516e-28	Mrps5|Eif2s2|Eprs|Rps21|Mrpl47|Rps3a1|Mrpl24|Zc3h12d|Tars2|Sars|Dph5|Aimp1|Rps20|Mrpl37|Mknk1|Rps8|Eif3i|Yars|Sesn2|Rpl11|Mrto4|Lrrc47|Mrpl30|Qrsl1|Eif2b4|Rpl9|Rpl5|Rplp0|Rpl6|Mapkapk5|Eif4h|Eif3b|Gars|Rpl32|Gapdh|Rps9|Rpl28|Rps5|Rps19|Akt2|Rps16|Rps15|Lsm14a|Rps11|Rpl13a|Rpl18|Rps17|Map2k2|Nars2|Rps3|Eef2|Eif3f|Rpl27a|Rps13|Eif3c|Mrpl23|Cars|Upf3a|Eif4ebp1|Rpl18a|Aars|Kars|Rpl13|Eif3g|Fdxacb1|Im…	Eif2ak4|Mex3a|Mex3b|Gspt2|Ang3|Ncbp2|Cyp1b1|Nanos1
GO:0002181	cytoplasmic translation	47/2299	98/23843	1.94099e-22	5.65506e-19	Rps21|Rps3a1|Dph5|Rps20|Rpl11|Mrto4|Rpl9|Rplp0|Rpl6|Eif4h|Rpl13a|Rpl18|Rps3|Eef2|Rpl27a|Eif4ebp1|Rpl18a|Aars|Rplp1|Rpl4|Rpl29|Rpl39|Rps26|Rpl19|Rpl38|Rps7|Rps29|Eif5|Rpl7|Rps23|Rpl15|Dph3|Mettl3|Rpl8|Eif3d|Eif2d|Eif4b|Rpl35a|Rpl24|Rps2|Rpl10a|Rps28|Mrpl2|Rpl36|Rpl17|Eif3a	Gspt2
GO:0034660	ncRNA metabolic process	114/2299	453/23843	3.3571e-22	6.5206e-19	Nat10|Rpusd2|Eprs|Ddx27|Rrs1|Rps21|Tars2|Sars|Gar1|Aimp1|Trmt10a|Exosc3|Rps6|Rps8|Yars|Rpl11|Mrto4|Rpf2|Nol9|Lrrc47|Pusl1|Qrsl1|Nop14|Lyar|Grsf1|Rpl5|Pus1|Pop7|Gars|Shq1|Thumpd3|Pwp2|Cd3eap|Rps19|Exosc5|Fbl|Rps16|Rps15|Pih1d1|Rps17|Nars2|Sephs2|Cars|Naf1|Ell|Gtpbp3|Usb1|Aars|Kars|Ctu2|Kri1|Fdxacb1|Imp3|Dis3l|Rrp9|Dalrd3|Mars|Elp6|Rpsa|Rpl14|Pes1|Npm1|Thg1l|Nhp2|Nop58|Tsr1|Rpl27|Mettl2|Tsen54|Usp3…	Ints8
GO:0022613	ribonucleoprotein complex biogenesis	105/2299	422/23843	3.78511e-20	5.51396e-17	Nat10|Rpusd2|Ddx27|Rrs1|Rps21|Nmd3|Ltv1|Gar1|Exosc3|Rps6|Rps8|Rpl11|Mrto4|Rpf2|Nol9|Nop14|Lyar|Sdad1|Rpl5|Rplp0|Rpl6|Eif4h|Gtf3a|Usp39|Shq1|Pwp2|Rps5|Gemin7|Rps19|Exosc5|Fbl|Rps16|Rps15|Lsm14a|Pih1d1|Rpl13a|Rps17|Naf1|Nol3|Prmt7|Txnl4b|Kri1|Fdxacb1|Imp3|Dis3l|Rrp9|Usp4|Dhx30|Rpsa|Rpl14|Limd1|Srpk3|Gnl3l|Zrsr2|Pes1|Npm1|Nhp2|Nop58|C1qbp|Tsr1|Rpl23a|Rpl27|Rpl38|Usp36|Rps7|Eif5|Rpl7|Pak1ip1|Nol8|Rps…
GO:0042254	ribosome biogenesis	81/2299	289/23843	3.7174e-19	4.33226e-16	Nat10|Rpusd2|Ddx27|Rrs1|Rps21|Nmd3|Ltv1|Gar1|Exosc3|Rps6|Rps8|Rpl11|Mrto4|Rpf2|Nol9|Nop14|Lyar|Sdad1|Rpl5|Rplp0|Rpl6|Gtf3a|Shq1|Pwp2|Rps5|Rps19|Exosc5|Fbl|Rps16|Rps15|Pih1d1|Rps17|Naf1|Kri1|Fdxacb1|Imp3|Dis3l|Rrp9|Dhx30|Rpsa|Rpl14|Gnl3l|Pes1|Npm1|Nhp2|Nop58|C1qbp|Tsr1|Rpl23a|Rpl27|Rpl38|Usp36|Rps7|Rpl7|Pak1ip1|Nol8|Utp15|Nsa2|Rps24|Gnl3|Ipo4|Rpl3|Rpl35a|Rpl24|Nsun3|Rps2|Tsr3|Rps10|Rpl10a|Rps28|Rp…
GO:0034470	ncRNA processing	87/2299	335/23843	3.6669e-18	3.56118e-15	Nat10|Rpusd2|Ddx27|Rrs1|Rps21|Gar1|Trmt10a|Exosc3|Rps6|Rps8|Rpl11|Mrto4|Rpf2|Nol9|Pusl1|Nop14|Lyar|Grsf1|Rpl5|Pus1|Pop7|Shq1|Thumpd3|Pwp2|Rps19|Exosc5|Fbl|Rps16|Rps15|Pih1d1|Rps17|Sephs2|Naf1|Gtpbp3|Usb1|Aars|Ctu2|Kri1|Fdxacb1|Imp3|Dis3l|Rrp9|Elp6|Rpsa|Rpl14|Pes1|Npm1|Thg1l|Nhp2|Nop58|Tsr1|Rpl27|Mettl2|Tsen54|Usp36|Dus1l|Ddx1|Rps7|Trmt61a|Rpl7|Cdkal1|Fars2|Nol8|Nsun2|Utp15|Nsa2|Rpp14|Rps24|Mettl3…	Ints8
GO:0006399	tRNA metabolic process	52/2299	167/23843	7.88946e-15	6.56741e-12	Nat10|Eprs|Tars2|Sars|Aimp1|Trmt10a|Exosc3|Yars|Lrrc47|Pusl1|Qrsl1|Grsf1|Pus1|Pop7|Gars|Thumpd3|Nars2|Sephs2|Cars|Gtpbp3|Aars|Kars|Ctu2|Fdxacb1|Dalrd3|Mars|Elp6|Thg1l|Mettl2|Tsen54|Dus1l|Ddx1|Farsb|Trmt61a|Cdkal1|Fars2|Iars|Nsun2|Rpp14|Tars|Pop1|Nsun3|Wdr4|Vars|Vars2|Aars2|Dus3l|Hars|Lars|Nars|Trmt112|Rpp38
GO:0006364	rRNA processing	56/2299	192/23843	1.7385e-14	1.1289e-11	Nat10|Rpusd2|Ddx27|Rrs1|Rps21|Gar1|Exosc3|Rps6|Rps8|Rpl11|Mrto4|Rpf2|Nol9|Nop14|Lyar|Rpl5|Shq1|Pwp2|Rps19|Exosc5|Fbl|Rps16|Rps15|Pih1d1|Rps17|Naf1|Kri1|Fdxacb1|Imp3|Dis3l|Rrp9|Rpsa|Rpl14|Pes1|Npm1|Nhp2|Nop58|Tsr1|Rpl27|Usp36|Rps7|Rpl7|Nol8|Utp15|Nsa2|Rps24|Rpl35a|Nsun3|Tsr3|Rpl10a|Rps28|Wdr43|Rps14|Trmt112|Rpl7a|Rpl35
GO:0044283	small molecule biosynthetic process	122/2299	623/23843	1.80292e-14	1.1289e-11	Nr1h3|Apip|Sord|Acss1|Trib3|Clk2|Phgdh|Cth|Prkaa2|Akr1a1|Mecr|Sesn2|Wdtc1|Hmgcl|Plod1|Ubiad1|Abhd1|Maea|Ppargc1a|Nus1|Coq2|Nudt9|Hkdc1|Hk1|Alox5ap|Asns|Tbxas1|Ipmk|Mif|Tpi1|Gapdh|Ndufa9|Ldhb|Pdxk|Apoe|Ap2a1|Bcat2|Dgat2|Coq7|Aldoa|Dctpp1|Sephs2|Uros|Pde4c|Nudt4|Plcg2|Mlycd|Aprt|Acsf3|Pts|Impdh2|Scap|Shmt2|Nudt10|Coq10a|Hint1|Shmt1|Ovca2|Srr|Nme1|Nme2|Kat2a|Stat3|G6pc3|Cant1|Pycr1|Adi1|Pfkp|Syk|Hk3…	Chst14|Itpka|Slc27a2|Itpa|Acss2|Vcp|Scp2|Mthfd2l|Acacb|Cftr|Ggt5|Pfkl|Mgst1|Cry1|Tecr|Ces1d|Bmp5|Rbp1|Ctps2|Acaca|Acly|Fads6|Fasn|Elovl2|Adk|Fgf1|Fads2|Fads1
GO:0016072	rRNA metabolic process	61/2299	221/23843	1.93736e-14	1.1289e-11	Nat10|Rpusd2|Ddx27|Rrs1|Rps21|Gar1|Exosc3|Rps6|Rps8|Rpl11|Mrto4|Rpf2|Nol9|Nop14|Lyar|Rpl5|Shq1|Pwp2|Cd3eap|Rps19|Exosc5|Fbl|Rps16|Rps15|Pih1d1|Rps17|Naf1|Kri1|Fdxacb1|Imp3|Dis3l|Rrp9|Mars|Rpsa|Rpl14|Pes1|Npm1|Nhp2|Nop58|Tsr1|Rpl27|Usp36|Sirt7|Rps7|Rpl7|Nol8|H2afy|Utp15|Nsa2|Rps24|Rpl35a|Nsun3|Tsr3|Rpl10a|Rps28|Wdr43|Rps14|Trmt112|Dedd|Rpl7a|Rpl35
GO:0043038	amino acid activation	26/2299	50/23843	4.113e-14	2.17877e-11	Eprs|Tars2|Sars|Aimp1|Yars|Lrrc47|Qrsl1|Aasdh|Gars|Nars2|Cars|Aars|Kars|Fdxacb1|Dalrd3|Mars|Farsb|Fars2|Iars|Tars|Vars|Vars2|Aars2|Hars|Lars|Nars
GO:0060627	regulation of vesicle-mediated transport	104/2299	506/23843	6.66412e-14	3.23598e-11	Nr1h3|Vps18|B2m|Src|Tlr2|Syt11|Adora3|Sdcbp|Tbc1d2|Ppt1|Sytl1|Lyar|Stap1|Bmp2k|Hip1r|Cadps2|D6Wsu163e|Chmp2a|Apoe|Akt2|Siglece|Ap2a1|Fes|Map2k2|Gab2|Picalm|Tub|Coro1a|Tbc1d10b|Inpp5f|Itgam|Cd209b|Evi5l|Lamp1|Use1|Unc13a|Nod2|Plcg2|Dnm2|Vps11|Rdx|Scamp5|Map2k1|Ccr2|Atp6ap1|Cd63|Tbc1d10a|Rufy1|Vamp2|Sgsm2|Myo18a|Rab5c|Nsf|Unc13d|Tbc1d16|Hgs|Mff|Tc2n|Hfe|Dtnbp1|Syk|Mbl1|Lgals3|Tbc1d22a|Nckap1l|Ap2m1…	Ehd4|Lbp|Pfn2|Pcsk9|Tspan1|Magi2|Cd36|Pclo|Sgsm1|Sar1a|Cftr|Mex3b|Sytl2|Tbc1d2b|Trf|Hyal3|Tbc1d8b|Sftpa1|Lgi3|Rims2|Pla2g6|C3|Yipf5|Rab27b
GO:0043039	tRNA aminoacylation	25/2299	49/23843	2.24676e-13	1.00707e-10	Eprs|Tars2|Sars|Aimp1|Yars|Lrrc47|Qrsl1|Gars|Nars2|Cars|Aars|Kars|Fdxacb1|Dalrd3|Mars|Farsb|Fars2|Iars|Tars|Vars|Vars2|Aars2|Hars|Lars|Nars
GO:0006418	tRNA aminoacylation for protein translation	24/2299	46/23843	3.56889e-13	1.48542e-10	Eprs|Tars2|Sars|Aimp1|Yars|Lrrc47|Gars|Nars2|Cars|Aars|Kars|Fdxacb1|Dalrd3|Mars|Farsb|Fars2|Iars|Tars|Vars|Vars2|Aars2|Hars|Lars|Nars
GO:0006520	cellular amino acid metabolic process	66/2299	270/23843	8.68541e-13	3.37399e-10	Apip|Eprs|Tars2|Phgdh|Ahcyl1|Sars|Aimp1|Cth|Yars|Hmgcl|Plod1|Ddo|Lrrc47|Qrsl1|Aasdh|Asns|Gars|Egln2|Bcat2|Nars2|Cln3|Sephs2|Cars|Aars|Kars|Fdxacb1|Bckdhb|Acy1|Dalrd3|Mars|Shmt2|Pemt|Shmt1|Pfas|Srr|Pycr1|Odc1|Farsb|Adi1|Adssl1|Fars2|Iars|Slc7a7|Slc1a3|Tars|Cbs|Vars|Vars2|Aars2|Hars|Lars|Nars|Psat1|Aldh18a1|Got1|Ass1	Arg1|Padi4|Mthfd2l|Ggt5|Pcyox1|Oat|Ctps2|Pipox|P4hb|Comt
GO:0051186	cofactor metabolic process	95/2299	465/23843	1.17868e-12	4.29262e-10	Pdhx|Chac1|Idh3b|Acss1|Nfs1|Acot8|Ahcyl1|Cth|Prkaa2|Acot11|Akr1a1|Ppt1|Hmgcl|Ubiad1|Nadk|Ppargc1a|Coq2|Hkdc1|Hk1|Mif|Mthfd2|Nfu1|Tpi1|Gapdh|Ndufa9|Hebp1|Ldhb|Pdxk|Gpx4|Dgat2|Coq7|Aldh1l2|Aldoa|Uros|Cyp4f18|Ciapin1|Mlycd|Hmbs|Pts|Dlat|Ppcdc|Me1|Gpx1|Shmt2|Cybb|Coq10a|Pdha1|Pemt|Shmt1|Cox10|Shpk|Ovca2|Rsad1|Stat3|Slc25a39|Dcakd|Acot2|Pfkp|Hk3|Pcbd2|Gch1|Pck2|Oplah|Nubp1|Pfkfb2|Ncf2|Mocos|Hspa9|Eef1…	Cat|Acss2|Vcp|Scp2|Mthfd2l|Acacb|Ggt5|Gstt3|Gstt1|Pfkl|Mgst1|Far1|Ces1d|Pdk3|Mdh1|Idh1|Pipox|Acaca|Acly|Fasn|Tkt|Btd
GO:0007005	mitochondrion organization	101/2299	520/23843	5.55314e-12	1.90342e-09	Chchd5|Mtx1|Ndufb6|Sesn2|Hmgcl|Mul1|Slc25a33|Dnajc11|Atad3a|Slc35f6|Ppargc1a|Hip1r|Fis1|Supv3l1|Ndufa5|Ndufb2|Agk|Chchd10|Chchd4|Pex5|Ndufa9|Gabarapl1|Sae1|Gsk3a|Timm50|Ndufs7|Pdcd5|Coq7|Timm44|Cln8|Ddhd2|Bag4|Slc25a4|Nol3|Spg7|Cdc37|Dnm2|Vps11|Gpx1|Ndufaf3|Arih2|Slc25a5|Il9r|Sqstm1|Slc22a5|Pemt|Flcn|Cox10|Gabarap|Ndufs1|Poldip2|Kat2a|Becn1|Vat1|Stat3|Usp36|Mff|Apopt1|Inf2|Agtpbp1|Map3k1|Ppif|Bap…	Oma1|Oscp1|Sfn|Mtfr1l|Mfn2|Cd24a|Cdkl2|Triap1|Fez1|Bcl2a1a|Bcl2a1b|Bnip3l|Pla2g6|Yme1l1|Hnmt
GO:0031329	regulation of cellular catabolic process	117/2299	649/23843	1.89298e-11	6.128e-09	Prr5l|Psen2|Ddrgk1|Trib3|Chmp4b|Ctsa|Rbm46|Tlr2|Zc3h12d|Sdcbp|Trp53inp1|Rragd|Rgp1|Prkaa2|Kdm4a|Pabpc4|Rragc|Rnf19b|Sesn2|Rpl11|Mul1|Dffa|Dvl1|Nub1|Ppargc1a|Rchy1|Rpl5|Supv3l1|Gna12|Mif|Apoe|Tmem259|Gsk3a|Akt2|Supt5|Sirt2|Fgf21|Det1|Sgta|Pnpla2|Pcid2|Naf1|Gipc1|Rad23a|Nod2|Herpud1|Mlycd|Rnf166|Trim67|Cdc37|Vps11|Rdx|Ulk3|Map2k1|Pcbp4|Pip4k2c|Gpx1|Arih2|Ccdc22|Mtmr3|Tbrg4|Nprl3|Npm1|Flcn|Poldip2|O…	Eif2ak4|Edem2|5330417C22Rik|Vcp|Pcsk9|Tmem59|Mfn2|Acacb|Scoc|Prkaca|Tmtc3|Sesn3|Fez1|Wdr6|Idh1|Bnip3l|Lamp3|Kcne2|Acsl5|Nanos1
GO:0006091	generation of precursor metabolites and energy	74/2299	342/23843	2.22933e-11	6.837e-09	Fh1|Chchd5|Idh3b|Cox5b|Adh5|Ndufb6|Prkaa2|Hmgcl|Sdhb|Slc25a33|Ppargc1a|Cox6a1|Hkdc1|Hk1|Ndufa5|Mif|Chchd10|Chchd4|Tpi1|Gapdh|Gsk3a|Akt2|Ndufs7|Coq7|Aldoa|Cox6a2|Cox4i1|Dlat|Rhoa|Coq10a|Pdha1|Tbrg4|Grb10|Uqcrq|Flcn|Cox10|Ndufs1|Mybbp1a|Stat3|Acox1|Gaa|Pfkp|Hk3|Ppif|Ppp1r3e|Slc1a3|Ndufb9|Cyc1|Sco2|Trap1|Pfkfb2|Cox17|Gsk3b|Ndufv3|Ndufa7|Cox7a2l|Gnpda1|Ndufv1|Cox8a|Fxn|Ppp1r3c|Ndufs2|Surf1|Ndufa8	Cat|Pygb|Vcp|Mtfr1l|Pfkl|Prkaca|Ugp2|Mdh1|Idh1|Msh2
GO:0009896	positive regulation of catabolic process	80/2299	385/23843	2.96503e-11	8.63861e-09	Prr5l|Psen2|Ddrgk1|Trib3|Csnk2a1|Tlr2|Zc3h12d|Trp53inp1|Wwp1|Prkaa2|Rnf19b|Sesn2|Mul1|Dvl1|Nub1|Rchy1|Supv3l1|Mif|Apoe|Tmem259|Gsk3a|Egln2|Akt2|Supt5|Sirt2|Fgf21|Det1|Sgta|Pnpla2|Cul4a|Rad23a|Nod2|Herpud1|Wwp2|Rnf166|Trim67|Cdc37|Vps11|Rdx|Map2k1|Pip4k2c|Arih2|Ccdc22|Rhbdd3|Flcn|Osbpl7|Becn1|Nsf|Gga3|Prkd1|Rhbdd1|Rnf180|Mettl3|Trim13|Pabpc1|Hsf1|Gga1|Gsk3b|Axin1|Rnf14|Trim8|Optn|Tsc1	Eif2ak4|Edem2|5330417C22Rik|Vcp|Pcsk9|Tmem59|Mfn2|Scoc|Tmtc3|Sesn3|Oaz2|Nedd4|Lpcat1|Bnip3l|Kcne2|Acsl5|Nanos1
GO:0055086	nucleobase-containing small molecule metabolic process	114/2299	639/23843	6.70876e-11	1.86152e-08	Pdhx|Idh3b|Cox5b|Ahcyl1|Dpyd|Ndufb6|Prkaa2|Cap1|Ak2|Slc25a33|Nadk|Bend3|Ppargc1a|Nudt9|Pkd2|Cox6a1|Hkdc1|Hk1|Gars|Mif|Chchd10|Tpi1|Gapdh|Ldhb|Apoe|Pnkp|Ampd3|Coq7|Aldoa|Dctpp1|Cox6a2|Pde4c|Nudt4|Ldhd|Kars|Cox4i1|Aprt|Dlat|Ppcdc|Map2k1|Rora|Me1|Rhoa|Impdh2|Nudt10|Atp5b|Pdha1|Aox4|Mgat1|Uqcrq|Hint1|Pemt|Flcn|Shmt1|Pfas|Ndufs1|Shpk|Nme1|Nme2|B4galnt2|Stat3|Atp6v0a1|Dcakd|Cant1|Adcy3|Adssl1|Pfkp|Hk3|…	Itpa|Vcp|Npffr2|Pf4|Mthfd2l|Pfkl|Adcy7|Gucy1a2|Ctps2|Ugp2|Mdh1|Aox3|Myh3|Adk|Tkt|Myh6|Enpp4|Msh2
GO:0017144	drug metabolic process	119/2299	679/23843	8.1532e-11	2.15949e-08	Fh1|Apip|Idh3b|Acss1|Tlr2|Lrat|Cox5b|Phgdh|Ahcyl1|Dpyd|Adh5|Ctbs|Cth|Ndufb6|Prkaa2|Ak2|Hmgcl|Sdhb|Slc25a33|Bend3|Ppargc1a|Pkd2|Idua|Cox6a1|Pebp1|P2rx4|Hkdc1|Hk1|Mif|Chchd10|Tpi1|Gapdh|Pdxk|Akt2|Ampd3|Coq7|Aldoa|Cox6a2|Itgam|Paox|Cyp4f18|Lpcat2|Ldhd|Cox4i1|Dnm2|Pts|Dlat|Map2k1|Rora|Gpx1|Rhoa|Shmt2|Atp5b|Cybb|Renbp|Sat1|Pdha1|Uqcrq|Pemt|Flcn|Shmt1|Ndufs1|Ovca2|Srr|Stat3|Atp6v0a1|Adi1|Adssl1|Pfkp|Hk…	Cat|Chst14|Acss2|Vcp|Cyp2j9|Cyp2j6|Scp2|Cd36|Dynll1|Ggt5|Pfkl|Bmp5|Maob|Sms|Mdh1|Myh3|Idh1|Pipox|Acly|Adk|Btd|Myh6|Comt|Cyp1b1|Msh2
GO:0006732	coenzyme metabolic process	67/2299	306/23843	1.13882e-10	2.78289e-08	Pdhx|Idh3b|Acss1|Nfs1|Acot8|Ahcyl1|Prkaa2|Acot11|Akr1a1|Hmgcl|Ubiad1|Nadk|Ppargc1a|Coq2|Hkdc1|Hk1|Mif|Mthfd2|Tpi1|Gapdh|Ndufa9|Ldhb|Pdxk|Dgat2|Coq7|Aldh1l2|Aldoa|Cyp4f18|Mlycd|Pts|Dlat|Ppcdc|Me1|Shmt2|Coq10a|Pdha1|Pemt|Shmt1|Shpk|Ovca2|Stat3|Dcakd|Acot2|Pfkp|Hk3|Pcbd2|Gch1|Pck2|Pfkfb2|Ncf2|Mocos	Acss2|Vcp|Scp2|Mthfd2l|Acacb|Pfkl|Far1|Ces1d|Pdk3|Mdh1|Pipox|Acaca|Acly|Fasn|Tkt|Btd
GO:0009167	purine ribonucleoside monophosphate metabolic process	58/2299	247/23843	1.14621e-10	2.78289e-08	Cox5b|Ndufb6|Prkaa2|Ak2|Slc25a33|Bend3|Ppargc1a|Nudt9|Cox6a1|Hkdc1|Hk1|Mif|Chchd10|Tpi1|Gapdh|Ampd3|Coq7|Aldoa|Cox6a2|Nudt4|Ldhd|Cox4i1|Map2k1|Rhoa|Impdh2|Nudt10|Atp5b|Uqcrq|Flcn|Pfas|Ndufs1|Stat3|Atp6v0a1|Adssl1|Pfkp|Hk3|Ppif|Ndufb9|Cyc1|Atp5g2|Pfkfb2|Nudt3|Ndufv3|Ndufa7|Cox7a2l|Ndufv1|Cox8a|Fxn|Ak3|Ndufs2|Atp5c1|Surf1|Ndufa8	Vcp|Pfkl|Myh3|Myh6|Msh2
GO:0009126	purine nucleoside monophosphate metabolic process	58/2299	248/23843	1.35757e-10	3.16423e-08	Cox5b|Ndufb6|Prkaa2|Ak2|Slc25a33|Bend3|Ppargc1a|Nudt9|Cox6a1|Hkdc1|Hk1|Mif|Chchd10|Tpi1|Gapdh|Ampd3|Coq7|Aldoa|Cox6a2|Nudt4|Ldhd|Cox4i1|Map2k1|Rhoa|Impdh2|Nudt10|Atp5b|Uqcrq|Flcn|Pfas|Ndufs1|Stat3|Atp6v0a1|Adssl1|Pfkp|Hk3|Ppif|Ndufb9|Cyc1|Atp5g2|Pfkfb2|Nudt3|Ndufv3|Ndufa7|Cox7a2l|Ndufv1|Cox8a|Fxn|Ak3|Ndufs2|Atp5c1|Surf1|Ndufa8	Vcp|Pfkl|Myh3|Myh6|Msh2
GO:0051259	protein complex oligomerization	105/2299	579/23843	1.45923e-10	3.27037e-08	Apip|Chp1|Trpm7|Chmp4b|Src|Syt11|Kcna3|Cth|Rasef|Prkaa2|Hmgcl|Pex14|Gnb1|Bend3|Sept11|Pkd2|Micu1|Mcu|P2rx4|Fis1|Alox5ap|Mif|Pex5|Grin2b|Trappc10|Chmp2a|Apoe|Rps19|Nup62|Gna11|Sbf2|Kctd13|Dctpp1|Mcoln1|Bag4|Nod2|Hsf4|Nol3|Trappc2l|Cep57|Map2k1|Eef1a1|Me1|Impdh2|Ddit3|Shmt2|Dync1li1|Lamp2|Npm1|Thg1l|Sqstm1|Shmt1|Srr|Nme2|Strada|Farsb|Pfkp|Acot13|Pcbd2|Kctd6|Mbl1|Gch1|Nufip1|Hsf1|Axin1|Cuta|Wiz|H2-K…	Cat|Slc1a2|Gchfr|Ehd4|Tgm2|Vcp|Arg1|Tek|Magi2|Acacb|Kctd7|Pfkl|Mgst1|Oat|Col23a1|Kctd11|Acaca|Tnfsf11|Cby1|P2rx6|Muc20|Vwa2|Yme1l1
GO:0046394	carboxylic acid biosynthetic process	71/2299	337/23843	1.99928e-10	4.31475e-08	Nr1h3|Apip|Acss1|Trib3|Phgdh|Cth|Prkaa2|Akr1a1|Mecr|Wdtc1|Plod1|Abhd1|Ppargc1a|Hkdc1|Hk1|Alox5ap|Asns|Tbxas1|Mif|Tpi1|Gapdh|Ldhb|Ap2a1|Bcat2|Aldoa|Sephs2|Uros|Mlycd|Acsf3|Scap|Shmt2|Shmt1|Ovca2|Srr|Stat3|Pycr1|Adi1|Pfkp|Syk|Hk3|Gch1|Slc1a3|Pdgfb|Pfkfb2|Cbs|H2-Ke6|Cyp39a1|Psat1|Aldh18a1|Got1|Ptges|Ass1|Ptges2|Dhrs9	Chst14|Slc27a2|Acss2|Mthfd2l|Acacb|Ggt5|Pfkl|Mgst1|Tecr|Rbp1|Acaca|Acly|Fads6|Fasn|Elovl2|Fads2|Fads1
GO:0009161	ribonucleoside monophosphate metabolic process	58/2299	251/23843	2.23922e-10	4.61413e-08	Cox5b|Ndufb6|Prkaa2|Ak2|Slc25a33|Bend3|Ppargc1a|Nudt9|Cox6a1|Hkdc1|Hk1|Mif|Chchd10|Tpi1|Gapdh|Ampd3|Coq7|Aldoa|Cox6a2|Nudt4|Ldhd|Cox4i1|Map2k1|Rhoa|Impdh2|Nudt10|Atp5b|Uqcrq|Flcn|Pfas|Ndufs1|Stat3|Atp6v0a1|Adssl1|Pfkp|Hk3|Ppif|Ndufb9|Cyc1|Atp5g2|Pfkfb2|Nudt3|Ndufv3|Ndufa7|Cox7a2l|Ndufv1|Cox8a|Fxn|Ak3|Ndufs2|Atp5c1|Surf1|Ndufa8	Vcp|Pfkl|Myh3|Myh6|Msh2
GO:0016053	organic acid biosynthetic process	71/2299	338/23843	2.29637e-10	4.61413e-08	Nr1h3|Apip|Acss1|Trib3|Phgdh|Cth|Prkaa2|Akr1a1|Mecr|Wdtc1|Plod1|Abhd1|Ppargc1a|Hkdc1|Hk1|Alox5ap|Asns|Tbxas1|Mif|Tpi1|Gapdh|Ldhb|Ap2a1|Bcat2|Aldoa|Sephs2|Uros|Mlycd|Acsf3|Scap|Shmt2|Shmt1|Ovca2|Srr|Stat3|Pycr1|Adi1|Pfkp|Syk|Hk3|Gch1|Slc1a3|Pdgfb|Pfkfb2|Cbs|H2-Ke6|Cyp39a1|Psat1|Aldh18a1|Got1|Ptges|Ass1|Ptges2|Dhrs9	Chst14|Slc27a2|Acss2|Mthfd2l|Acacb|Ggt5|Pfkl|Mgst1|Tecr|Rbp1|Acaca|Acly|Fads6|Fasn|Elovl2|Fads2|Fads1
GO:0009123	nucleoside monophosphate metabolic process	59/2299	261/23843	3.92965e-10	7.6327e-08	Cox5b|Ndufb6|Prkaa2|Ak2|Slc25a33|Bend3|Ppargc1a|Nudt9|Cox6a1|Hkdc1|Hk1|Mif|Chchd10|Tpi1|Gapdh|Ampd3|Coq7|Aldoa|Cox6a2|Nudt4|Ldhd|Cox4i1|Map2k1|Rhoa|Impdh2|Nudt10|Atp5b|Uqcrq|Flcn|Shmt1|Pfas|Ndufs1|Stat3|Atp6v0a1|Adssl1|Pfkp|Hk3|Ppif|Ndufb9|Cyc1|Atp5g2|Pfkfb2|Nudt3|Ndufv3|Ndufa7|Cox7a2l|Ndufv1|Cox8a|Fxn|Ak3|Ndufs2|Atp5c1|Surf1|Ndufa8	Vcp|Pfkl|Myh3|Myh6|Msh2
GO:0022618	ribonucleoprotein complex assembly	51/2299	212/23843	6.05389e-10	1.13794e-07	Rrs1|Rpl11|Mrto4|Rpf2|Rpl5|Rpl6|Eif4h|Usp39|Shq1|Pwp2|Rps5|Gemin7|Rps19|Rps15|Lsm14a|Pih1d1|Rpl13a|Rps17|Naf1|Nol3|Prmt7|Txnl4b|Usp4|Dhx30|Rpsa|Limd1|Srpk3|Zrsr2|C1qbp|Rpl23a|Rpl38|Eif5|Rps23|Nufip1|Eif3d|Rpl3|Eif2d|Eif4b|Tarbp2|Rpl24|Rps2|Luc7l|Rps10|Rps28|Lsm2|Rps14|Txnl4a|Patl1|Eif3a|Surf6|Rpl12
GO:0009199	ribonucleoside triphosphate metabolic process	57/2299	251/23843	6.45e-10	1.17451e-07	Cox5b|Ndufb6|Prkaa2|Ak2|Slc25a33|Bend3|Ppargc1a|Cox6a1|Hkdc1|Hk1|Mif|Chchd10|Tpi1|Gapdh|Ampd3|Coq7|Aldoa|Cox6a2|Ldhd|Cox4i1|Map2k1|Rhoa|Impdh2|Atp5b|Uqcrq|Flcn|Ndufs1|Nme1|Nme2|Stat3|Atp6v0a1|Pfkp|Hk3|Ppif|Ndufb9|Cyc1|Atp5g2|Pfkfb2|Ndufv3|Ndufa7|Cox7a2l|Ndufv1|Nme7|Cox8a|Fxn|Ak3|Ndufs2|Atp5c1|Surf1|Ndufa8	Itpa|Vcp|Pfkl|Ctps2|Myh3|Myh6|Msh2
GO:0009205	purine ribonucleoside triphosphate metabolic process	56/2299	247/23843	9.69095e-10	1.66844e-07	Cox5b|Ndufb6|Prkaa2|Ak2|Slc25a33|Bend3|Ppargc1a|Cox6a1|Hkdc1|Hk1|Mif|Chchd10|Tpi1|Gapdh|Ampd3|Coq7|Aldoa|Cox6a2|Ldhd|Cox4i1|Map2k1|Rhoa|Impdh2|Atp5b|Uqcrq|Flcn|Ndufs1|Nme1|Nme2|Stat3|Atp6v0a1|Pfkp|Hk3|Ppif|Ndufb9|Cyc1|Atp5g2|Pfkfb2|Ndufv3|Ndufa7|Cox7a2l|Ndufv1|Nme7|Cox8a|Fxn|Ak3|Ndufs2|Atp5c1|Surf1|Ndufa8	Itpa|Vcp|Pfkl|Myh3|Myh6|Msh2
GO:0006753	nucleoside phosphate metabolic process	101/2299	568/23843	9.94917e-10	1.66844e-07	Pdhx|Idh3b|Cox5b|Ndufb6|Prkaa2|Cap1|Ak2|Slc25a33|Nadk|Bend3|Ppargc1a|Nudt9|Pkd2|Cox6a1|Hkdc1|Hk1|Gars|Mif|Chchd10|Tpi1|Gapdh|Ldhb|Apoe|Pnkp|Ampd3|Coq7|Aldoa|Dctpp1|Cox6a2|Pde4c|Nudt4|Ldhd|Kars|Cox4i1|Dlat|Ppcdc|Map2k1|Rora|Me1|Rhoa|Impdh2|Nudt10|Atp5b|Pdha1|Uqcrq|Hint1|Flcn|Shmt1|Pfas|Ndufs1|Shpk|Nme1|Nme2|Stat3|Atp6v0a1|Dcakd|Cant1|Adcy3|Adssl1|Pfkp|Hk3|Ppif|Pck2|Ndufb9|Cyc1|Atp5g2|Pfkfb2|Nudt3|…	Itpa|Vcp|Npffr2|Pf4|Mthfd2l|Pfkl|Adcy7|Gucy1a2|Ctps2|Mdh1|Myh3|Adk|Tkt|Myh6|Msh2
GO:0051260	protein homooligomerization	71/2299	349/23843	1.00215e-09	1.66844e-07	Apip|Chmp4b|Src|Syt11|Kcna3|Cth|Rasef|Pex14|Bend3|Pkd2|Micu1|P2rx4|Fis1|Alox5ap|Mif|Pex5|Chmp2a|Apoe|Kctd13|Dctpp1|Mcoln1|Hsf4|Cep57|Eef1a1|Impdh2|Shmt2|Dync1li1|Lamp2|Npm1|Thg1l|Shmt1|Srr|Pfkp|Acot13|Pcbd2|Kctd6|Mbl1|Gch1|Hsf1|Axin1|Cuta|Flot1|Lonp1|Clpp|Kctd1|Smad4|Slc1a1|Ak3|Optn|Entpd2|Rxra|Kcnj10|Tor1b	Cat|Slc1a2|Ehd4|Tgm2|Vcp|Arg1|Acacb|Kctd7|Pfkl|Mgst1|Col23a1|Kctd11|Acaca|Tnfsf11|Cby1|P2rx6|Muc20|Vwa2
GO:0045859	regulation of protein kinase activity	114/2299	668/23843	1.0354e-09	1.67592e-07	Ptprj|Traf6|Psen2|Chp1|Rassf2|Trib3|Src|Vapb|Edn3|Il6ra|Csf1|Lamtor3|Tnfsf15|Sesn2|Mul1|Camk2n1|Dvl1|Tlr1|Stap1|Pkd2|Pxn|Camkk2|Pdgfa|Prkar1b|Mdfic|Gadd45a|Mif|Camk1|Ptpn6|Sbk2|Apoe|Cblc|Cxcl17|Pak4|Akt1s1|Nup62|Pih1d1|Nr2f2|Map2k2|Fzd4|Rps3|Mvp|Map2k7|Pkn1|Nod2|Kars|Cdc37|Aplp2|Rplp1|Map2k1|Rhoa|Oxsr1|Dusp9|Map3k15|Stk10|Npm1|Camkk1|Fam58b|Ggnbp2|Itgb3|Strada|Ern1|Cnppd1|Chmp6|Hgs|Pik3cg|Map3k9|…	Pak6|Mapkbp1|Sfrp2|Dnaja1|Podn|Sfn|Cep85|Cd24a|Npffr2|Paqr3|Met|Ttn|Trf|Maged1|Hexim1|Itgb1bp1|Itga1|Tnfsf11|Wnt7b|Muc20|Fgf1|Stk39
GO:0071826	ribonucleoprotein complex subunit organization	52/2299	223/23843	1.34278e-09	2.1147e-07	Rrs1|Rpl11|Mrto4|Rpf2|Rpl5|Rpl6|Eif4h|Usp39|Shq1|Pwp2|Rps5|Gemin7|Rps19|Rps15|Lsm14a|Pih1d1|Rpl13a|Rps17|Naf1|Nol3|Prmt7|Txnl4b|Usp4|Dhx30|Rpsa|Limd1|Srpk3|Zrsr2|C1qbp|Rpl23a|Rpl38|Eif5|Rps23|Nufip1|Eif3d|Rpl3|Eif2d|Eif4b|Tarbp2|Rpl24|Rps2|Luc7l|Rps10|Rps28|Lsm2|Rps14|Txnl4a|Patl1|Eif3a|Surf6|Rpl12|Mrrf
GO:0009144	purine nucleoside triphosphate metabolic process	57/2299	256/23843	1.41424e-09	2.16863e-07	Cox5b|Ndufb6|Prkaa2|Ak2|Slc25a33|Bend3|Ppargc1a|Cox6a1|Hkdc1|Hk1|Mif|Chchd10|Tpi1|Gapdh|Ampd3|Coq7|Aldoa|Cox6a2|Ldhd|Cox4i1|Map2k1|Rhoa|Impdh2|Atp5b|Uqcrq|Flcn|Ndufs1|Nme1|Nme2|Stat3|Atp6v0a1|Pfkp|Hk3|Ppif|Ndufb9|Cyc1|Atp5g2|Pfkfb2|Ndufv3|Ndufa7|Cox7a2l|Ndufv1|Nme7|Cox8a|Fxn|Ak3|Ndufs2|Atp5c1|Surf1|Ndufa8	Itpa|Vcp|Pfkl|Myh3|Adk|Myh6|Msh2
GO:0031331	positive regulation of cellular catabolic process	67/2299	324/23843	1.45599e-09	2.1754e-07	Prr5l|Psen2|Ddrgk1|Trib3|Tlr2|Zc3h12d|Trp53inp1|Prkaa2|Rnf19b|Sesn2|Mul1|Dvl1|Nub1|Rchy1|Supv3l1|Mif|Apoe|Tmem259|Gsk3a|Akt2|Supt5|Sirt2|Fgf21|Det1|Sgta|Pnpla2|Rad23a|Nod2|Herpud1|Rnf166|Trim67|Cdc37|Vps11|Rdx|Map2k1|Pip4k2c|Arih2|Ccdc22|Flcn|Osbpl7|Becn1|Prkd1|Rnf180|Mettl3|Trim13|Pabpc1|Hsf1|Gsk3b|Axin1|Rnf14|Trim8|Optn|Tsc1	Eif2ak4|Edem2|5330417C22Rik|Vcp|Pcsk9|Tmem59|Mfn2|Scoc|Tmtc3|Sesn3|Bnip3l|Kcne2|Acsl5|Nanos1
GO:0009117	nucleotide metabolic process	99/2299	558/23843	1.64717e-09	2.39951e-07	Pdhx|Idh3b|Cox5b|Ndufb6|Prkaa2|Cap1|Ak2|Slc25a33|Nadk|Bend3|Ppargc1a|Nudt9|Pkd2|Cox6a1|Hkdc1|Hk1|Gars|Mif|Chchd10|Tpi1|Gapdh|Ldhb|Apoe|Pnkp|Ampd3|Coq7|Aldoa|Dctpp1|Cox6a2|Pde4c|Nudt4|Ldhd|Kars|Cox4i1|Dlat|Ppcdc|Map2k1|Rora|Me1|Rhoa|Impdh2|Nudt10|Atp5b|Pdha1|Uqcrq|Hint1|Flcn|Shmt1|Pfas|Ndufs1|Shpk|Nme1|Nme2|Stat3|Atp6v0a1|Dcakd|Adcy3|Adssl1|Pfkp|Hk3|Ppif|Pck2|Ndufb9|Cyc1|Atp5g2|Pfkfb2|Nudt3|Ndufv3…	Itpa|Vcp|Npffr2|Pf4|Mthfd2l|Pfkl|Adcy7|Gucy1a2|Ctps2|Mdh1|Myh3|Adk|Tkt|Myh6|Msh2
GO:0042273	ribosomal large subunit biogenesis	28/2299	84/23843	2.1576e-09	3.06642e-07	Rrs1|Rpl11|Mrto4|Rpf2|Nol9|Sdad1|Rpl5|Rpl6|Gtf3a|Dhx30|Rpl14|Pes1|Npm1|Nhp2|Rpl23a|Rpl38|Rpl7|Pak1ip1|Nsa2|Rpl3|Rpl35a|Rpl24|Rpl10a|Wdr74|Surf6|Rpl7a|Rpl12|Rpl35
GO:0072521	purine-containing compound metabolic process	89/2299	486/23843	2.24565e-09	3.11557e-07	Cox5b|Ahcyl1|Dpyd|Ndufb6|Prkaa2|Cap1|Ak2|Slc25a33|Bend3|Ppargc1a|Nudt9|Pkd2|Cox6a1|Hkdc1|Hk1|Mif|Chchd10|Tpi1|Gapdh|Apoe|Ampd3|Coq7|Aldoa|Cox6a2|Pde4c|Nudt4|Ldhd|Cox4i1|Aprt|Ppcdc|Map2k1|Rora|Rhoa|Impdh2|Nudt10|Atp5b|Aox4|Uqcrq|Hint1|Pemt|Flcn|Shmt1|Pfas|Ndufs1|Nme1|Nme2|Stat3|Atp6v0a1|Dcakd|Adcy3|Adssl1|Pfkp|Hk3|Ppif|Ndufb9|Cyc1|Atp5g2|Pfkfb2|Nudt3|Ndufv3|Cbs|Ndufa7|Guca1b|Vegfa|Cox7a2l|Ndufv1|N…	Itpa|Vcp|Npffr2|Pf4|Mthfd2l|Pfkl|Adcy7|Gucy1a2|Aox3|Myh3|Adk|Myh6|Enpp4|Msh2
GO:0045333	cellular respiration	41/2299	158/23843	2.66795e-09	3.61538e-07	Fh1|Chchd5|Idh3b|Cox5b|Ndufb6|Sdhb|Ppargc1a|Cox6a1|Ndufa5|Chchd4|Ndufs7|Coq7|Cox6a2|Cox4i1|Dlat|Coq10a|Pdha1|Tbrg4|Uqcrq|Flcn|Cox10|Ndufs1|Mybbp1a|Slc1a3|Ndufb9|Cyc1|Sco2|Trap1|Ndufv3|Ndufa7|Ndufv1|Cox8a|Fxn|Ndufs2|Ndufa8	Cat|Vcp|Mtfr1l|Prkaca|Mdh1|Idh1
GO:0009141	nucleoside triphosphate metabolic process	59/2299	274/23843	2.81904e-09	3.65109e-07	Cox5b|Ndufb6|Prkaa2|Ak2|Slc25a33|Bend3|Ppargc1a|Cox6a1|Hkdc1|Hk1|Mif|Chchd10|Tpi1|Gapdh|Ampd3|Coq7|Aldoa|Dctpp1|Cox6a2|Ldhd|Cox4i1|Map2k1|Rhoa|Impdh2|Atp5b|Uqcrq|Flcn|Ndufs1|Nme1|Nme2|Stat3|Atp6v0a1|Pfkp|Hk3|Ppif|Ndufb9|Cyc1|Atp5g2|Pfkfb2|Ndufv3|Ndufa7|Cox7a2l|Ndufv1|Nme7|Cox8a|Fxn|Ak3|Ndufs2|Atp5c1|Surf1|Ndufa8	Itpa|Vcp|Pfkl|Ctps2|Myh3|Adk|Myh6|Msh2
GO:0046034	ATP metabolic process	51/2299	221/23843	2.81961e-09	3.65109e-07	Cox5b|Ndufb6|Prkaa2|Ak2|Slc25a33|Bend3|Ppargc1a|Cox6a1|Hkdc1|Hk1|Mif|Chchd10|Tpi1|Gapdh|Ampd3|Coq7|Aldoa|Cox6a2|Ldhd|Cox4i1|Map2k1|Rhoa|Atp5b|Uqcrq|Flcn|Ndufs1|Stat3|Atp6v0a1|Pfkp|Hk3|Ppif|Ndufb9|Cyc1|Atp5g2|Pfkfb2|Ndufv3|Ndufa7|Cox7a2l|Ndufv1|Cox8a|Fxn|Ak3|Ndufs2|Atp5c1|Surf1|Ndufa8	Vcp|Pfkl|Myh3|Myh6|Msh2
GO:0046486	glycerolipid metabolic process	63/2299	306/23843	5.33441e-09	6.7573e-07	Ptpmt1|Nr1h3|Cds2|Abhd12|Lpin3|Lrat|Pigk|Pigo|Fabp3|Fam126a|Abhd1|Pisd|Pdgfa|Apoe|Lipe|Fgf21|Dgat2|Apobr|Inpp5f|Pnpla2|Ddhd2|Lpcat2|Vac14|Plcg2|Pigyl|Pip4k2c|Gpx1|Inpp5j|Mtmr3|Slc22a4|Pemt|Ctdnep1|Efr3b|Pik3cg|Pigh|Sel1l|Tmem55b|Pck2|Pdgfb|Pnpla5|Agpat1|Csf1r|Pip5k1b|Pi4k2a|Agpat2	Cat|Serinc3|Pcsk9|Pik3r3|Serinc2|Cd36|Pon1|Thrsp|Far1|Pik3c2a|Ces1d|Lpcat1|Thrb|Pla2g6|Pi4ka|Pigp|C3|Acsl5
GO:0042274	ribosomal small subunit biogenesis	26/2299	77/23843	5.88686e-09	7.29846e-07	Nat10|Rrs1|Rps21|Ltv1|Rps6|Rps8|Nop14|Pwp2|Rps5|Rps19|Rps16|Rps15|Rps17|Kri1|Rpsa|Npm1|Tsr1|Rpl38|Rps7|Rps24|Rps2|Tsr3|Rps10|Rps28|Rps14|Surf6
GO:1902532	negative regulation of intracellular signal transduction	93/2299	527/23843	6.75012e-09	8.13959e-07	Ptprj|Chp1|Rassf2|Src|E130311K13Rik|Ptger3|Fktn|Prkaa2|Sesn2|Mul1|Camk2n1|Pkd2|Pebp1|Mif|Arhgap25|Ptpn6|Cdc34|Apoe|Cblc|Gsk3a|Akt1s1|Nup62|Kctd13|Inpp5f|Herpud1|Nol3|Trim67|Hmga2|Uaca|Map2k1|Rora|Pcbp4|Gpx1|Rhoa|Ddit3|Limd1|Ccdc22|Dusp9|Pik3ip1|Nprl3|Fnip1|Flcn|Gps2|C1qbp|Nlrp1b|Git1|Ggnbp2|Hgs|Ranbp9|Rgs14|Ppif|Tpt1|Spry2|Grina|Trap1|Dnaja3|Mgrn1|Adipor1|Dlg1|Gsk3b|Lemd2|Stk38|Ivns1abp|Smad4|Rel…	Mapkbp1|Ubr1|Sfrp2|Dnaja1|Podn|Hdac1|Stmn1|Mfn2|Magi2|Paqr3|Triap1|Met|Ankrd26|Nucb2|Sesn3|Bcl2a1a|Bcl2a1b|Rps6ka6|Ace2|Itgb1bp1|Bcl6|Tank
GO:0032787	monocarboxylic acid metabolic process	96/2299	550/23843	6.84469e-09	8.13959e-07	Nr1h3|Pdhx|Acss1|Trib3|Lpin3|Acot8|Ankrd23|Phgdh|Aig1|Prkaa2|Acot11|Echdc2|Akr1a1|Fabp3|Mecr|Sesn2|Wdtc1|Abhd1|Ppargc1a|Aasdh|Idua|Sgpl1|Hkdc1|Hk1|Alox5ap|Asns|Tbxas1|Mif|Adipor2|Pex5|Tpi1|Gapdh|Ldhb|Akt2|Lipe|Dgat2|Aldoa|Cyp4f18|Mlycd|Acsf3|Arv1|Dlat|Me1|Scap|Acaa1a|Pdha1|Srr|Stat3|Acox1|Acot2|Pfkp|Hk3|Ugt1a7c|Pck2|Slc1a3|Pfkfb2|Adipor1|Mapk14|H2-Ke6|Cyp39a1|Ppargc1b|Pcx|Ptges|Ptges2|Dhrs9	Chst14|Slc27a2|Acss2|Cyp2j6|Cd36|Acacb|Pon3|Ggt5|Ankrd26|Pfkl|Mgst1|Nucb2|Cyp4v3|Tecr|Ces1d|Rbp1|Pdk3|Pex13|Idh1|Acaca|Acly|Fads6|Fasn|Elovl2|Ugt1a6b|Btd|C3|Cyp1b1|Fads2|Fads1|Acsl5
GO:0030100	regulation of endocytosis	54/2299	247/23843	7.47744e-09	8.71421e-07	Nr1h3|B2m|Src|Tlr2|Syt11|Sdcbp|Ppt1|Lyar|Stap1|Bmp2k|Hip1r|Apoe|Siglece|Ap2a1|Picalm|Tub|Cd209b|Nod2|Plcg2|Dnm2|Scamp5|Cd63|Rufy1|Myo18a|Rab5c|Nsf|Mff|Hfe|Dtnbp1|Syk|Mbl1|Lgals3|Nckap1l|Ap2m1|Tnk2|Smap1|Btbd9|Flot1|Vegfa|Tbc1d5|Pot1b|Syt7|Fcgr2b|Atad1	Ehd4|Lbp|Pcsk9|Tspan1|Magi2|Cd36|Mex3b|Trf|Sftpa1|C3
GO:0071900	regulation of protein serine/threonine kinase activity	78/2299	418/23843	9.33062e-09	1.06607e-06	Ptprj|Traf6|Trib3|Src|Edn3|Lamtor3|Tnfsf15|Sesn2|Mul1|Tlr1|Pkd2|Pxn|Pdgfa|Prkar1b|Mdfic|Gadd45a|Mif|Camk1|Ptpn6|Apoe|Cblc|Cxcl17|Nup62|Pih1d1|Nr2f2|Map2k2|Fzd4|Rps3|Map2k7|Nod2|Kars|Map2k1|Rhoa|Dusp9|Map3k15|Fam58b|Ern1|Cnppd1|Hgs|Pik3cg|Map3k9|Dtnbp1|Syk|Rgs14|H2afy|Map3k1|Spry2|Card10|Pdgfb|Tab1|Gsk3b|Axin1|Mapk8ip3|Stk38|Cdkn1a|Cbs|Vegfa|Csf1r|Zfp91|Avpi1|Zeb2	Mapkbp1|Sfrp2|Dnaja1|Sfn|Cd24a|Npffr2|Paqr3|Met|Trf|Maged1|Hexim1|Itga1|Tnfsf11|Wnt7b|Muc20|Fgf1|Stk39
GO:0051129	negative regulation of cellular component organization	113/2299	690/23843	1.32871e-08	1.48892e-06	Nr1h3|Nat10|Psen2|B2m|Chmp4b|Src|Ctsz|Tlr2|Syt11|Arhgef2|Sdcbp|Kdm4a|Mul1|Rcc2|Pex14|Dffa|Slc35f6|Ctbp1|Ppargc1a|Stap1|Rufy3|Gak|Hip1r|Pex5|Grin2b|Chmp2a|Apoe|Gsk3a|Gmfg|Sirt2|Siglece|Pih1d1|Rpl13a|Picalm|Anapc15|Coro1a|Inpp5f|Pcid2|Bag4|Eif4ebp1|Nol3|Terf2|Bcar1|Cdk10|Dnm2|Zw10|Rdx|Scamp5|Twf2|Sema3b|Gpx1|Rhoa|Dync1li1|Was|Slc25a5|Lamp2|Gdi1|Gnl3l|Mid1|Inpp5j|Gas2l1|Npm1|Flcn|Ntn1|Pfn1|Arpc2|Kat…	Pfn2|Epha7|Oma1|Pcsk9|Stmn1|Paqr3|Trpv4|Triap1|Sar1a|Met|Lcmt1|Efnb2|Fez1|Mdm1|Pgrmc1|Tmsb4x|Fstl4|Itgb1bp1|Hspa2|Ptprg|Msh2
GO:0043405	regulation of MAP kinase activity	59/2299	290/23843	2.5337e-08	2.78564e-06	Ptprj|Traf6|Trib3|Src|Edn3|Lamtor3|Mul1|Pxn|Pdgfa|Mdfic|Gadd45a|Mif|Ptpn6|Apoe|Cblc|Cxcl17|Nup62|Map2k2|Fzd4|Rps3|Map2k7|Nod2|Kars|Map2k1|Dusp9|Map3k15|Ern1|Hgs|Pik3cg|Map3k9|Dtnbp1|Syk|Rgs14|Map3k1|Spry2|Pdgfb|Tab1|Gsk3b|Axin1|Mapk8ip3|Stk38|Cbs|Vegfa|Avpi1|Zeb2	Mapkbp1|Sfrp2|Dnaja1|Cd24a|Paqr3|Met|Trf|Maged1|Itga1|Tnfsf11|Wnt7b|Muc20|Fgf1|Stk39
GO:0006163	purine nucleotide metabolic process	80/2299	443/23843	2.71839e-08	2.93335e-06	Cox5b|Ndufb6|Prkaa2|Cap1|Ak2|Slc25a33|Bend3|Ppargc1a|Nudt9|Pkd2|Cox6a1|Hkdc1|Hk1|Mif|Chchd10|Tpi1|Gapdh|Apoe|Ampd3|Coq7|Aldoa|Cox6a2|Pde4c|Nudt4|Ldhd|Cox4i1|Ppcdc|Map2k1|Rora|Rhoa|Impdh2|Nudt10|Atp5b|Uqcrq|Hint1|Flcn|Pfas|Ndufs1|Nme1|Nme2|Stat3|Atp6v0a1|Dcakd|Adcy3|Adssl1|Pfkp|Hk3|Ppif|Ndufb9|Cyc1|Atp5g2|Pfkfb2|Nudt3|Ndufv3|Cbs|Ndufa7|Guca1b|Vegfa|Cox7a2l|Ndufv1|Nme7|Cox8a|Fxn|Ak3|Ndufs2|Atp5c1|S…	Itpa|Vcp|Npffr2|Pf4|Mthfd2l|Pfkl|Adcy7|Gucy1a2|Myh3|Adk|Myh6|Msh2
GO:0042255	ribosome assembly	24/2299	72/23843	2.98948e-08	3.16722e-06	Rrs1|Rpl11|Mrto4|Rpf2|Rpl5|Rpl6|Pwp2|Rps5|Rps19|Rps15|Rps17|Dhx30|Rpsa|C1qbp|Rpl23a|Rpl38|Rpl3|Rpl24|Rps2|Rps10|Rps28|Rps14|Surf6|Rpl12
GO:0019693	ribose phosphate metabolic process	81/2299	452/23843	3.1602e-08	3.2883e-06	Cox5b|Ndufb6|Prkaa2|Cap1|Ak2|Slc25a33|Bend3|Ppargc1a|Nudt9|Pkd2|Cox6a1|Hkdc1|Hk1|Mif|Chchd10|Tpi1|Gapdh|Apoe|Ampd3|Coq7|Aldoa|Cox6a2|Pde4c|Nudt4|Ldhd|Cox4i1|Ppcdc|Map2k1|Rora|Rhoa|Impdh2|Nudt10|Atp5b|Uqcrq|Hint1|Flcn|Pfas|Ndufs1|Shpk|Nme1|Nme2|Stat3|Atp6v0a1|Dcakd|Adcy3|Adssl1|Pfkp|Hk3|Ppif|Ndufb9|Cyc1|Atp5g2|Pfkfb2|Nudt3|Ndufv3|Cbs|Ndufa7|Guca1b|Vegfa|Cox7a2l|Ndufv1|Nme7|Cox8a|Fxn|Ak3|Ndufs2|Atp…	Itpa|Vcp|Npffr2|Pf4|Pfkl|Adcy7|Gucy1a2|Ctps2|Myh3|Tkt|Myh6|Msh2
GO:0009150	purine ribonucleotide metabolic process	78/2299	430/23843	3.32089e-08	3.39488e-06	Cox5b|Ndufb6|Prkaa2|Cap1|Ak2|Slc25a33|Bend3|Ppargc1a|Nudt9|Pkd2|Cox6a1|Hkdc1|Hk1|Mif|Chchd10|Tpi1|Gapdh|Apoe|Ampd3|Coq7|Aldoa|Cox6a2|Pde4c|Nudt4|Ldhd|Cox4i1|Ppcdc|Map2k1|Rora|Rhoa|Impdh2|Nudt10|Atp5b|Uqcrq|Hint1|Flcn|Pfas|Ndufs1|Nme1|Nme2|Stat3|Atp6v0a1|Dcakd|Adcy3|Adssl1|Pfkp|Hk3|Ppif|Ndufb9|Cyc1|Atp5g2|Pfkfb2|Nudt3|Ndufv3|Cbs|Ndufa7|Guca1b|Vegfa|Cox7a2l|Ndufv1|Nme7|Cox8a|Fxn|Ak3|Ndufs2|Atp5c1|S…	Itpa|Vcp|Npffr2|Pf4|Pfkl|Adcy7|Gucy1a2|Myh3|Myh6|Msh2
GO:0032386	regulation of intracellular transport	76/2299	417/23843	4.04807e-08	4.06691e-06	Prr5l|Chp1|Src|Adora3|Nus1|Rufy3|Fis1|Mdfic|Chchd4|Camk1|D6Wsu163e|Sae1|Gsk3a|Akt2|Reep6|Pdcd5|Nup62|Fes|Map2k2|Gab2|Inpp5f|Itgam|Lamp1|Bag4|Use1|Unc13a|Nol3|Arv1|Vps11|Rdx|Uaca|Map2k1|Arih2|Gdi1|Thoc5|Il9r|Pemt|Vamp2|Akap1|Arpc2|Kat2a|Unc13d|Usp36|Dnajc27|Syk|Bap1|Ipo5|Parp10|Cyb5r1|Gsk3b|Cdkn1a|Mapk14|Iws1|B3gat3|Uhmk1|Wipf1	Edem2|Pfn2|Asph|Tek|Pcsk9|Scp2|Oscp1|Sfn|Cdkl2|Sar1a|Prkaca|Fez1|Oaz2|Itgb1bp1|Bnip3l|Rims2|Tctex1d2|Yipf5|Hnmt|Nup214
GO:0009259	ribonucleotide metabolic process	79/2299	440/23843	4.28383e-08	4.23083e-06	Cox5b|Ndufb6|Prkaa2|Cap1|Ak2|Slc25a33|Bend3|Ppargc1a|Nudt9|Pkd2|Cox6a1|Hkdc1|Hk1|Mif|Chchd10|Tpi1|Gapdh|Apoe|Ampd3|Coq7|Aldoa|Cox6a2|Pde4c|Nudt4|Ldhd|Cox4i1|Ppcdc|Map2k1|Rora|Rhoa|Impdh2|Nudt10|Atp5b|Uqcrq|Hint1|Flcn|Pfas|Ndufs1|Nme1|Nme2|Stat3|Atp6v0a1|Dcakd|Adcy3|Adssl1|Pfkp|Hk3|Ppif|Ndufb9|Cyc1|Atp5g2|Pfkfb2|Nudt3|Ndufv3|Cbs|Ndufa7|Guca1b|Vegfa|Cox7a2l|Ndufv1|Nme7|Cox8a|Fxn|Ak3|Ndufs2|Atp5c1|S…	Itpa|Vcp|Npffr2|Pf4|Pfkl|Adcy7|Gucy1a2|Ctps2|Myh3|Myh6|Msh2
GO:0006413	translational initiation	30/2299	107/23843	5.36548e-08	5.18281e-06	Eif2s2|Mknk1|Eif3i|Eif2b4|Eif4h|Eif3b|Rpl13a|Eif3f|Eif3c|Eif4ebp1|Eif3g|Npm1|Rara|Eif5|Habp4|Mettl3|Eif3h|Eif3d|Eif2d|Eif4b|Ppp1r15b|Eif2b5|Eif4a2|Rps2|Eif1ad|Uhmk1|Eif3a|Rxra	Eif2ak4|Ncbp2
GO:0006790	sulfur compound metabolic process	54/2299	261/23843	5.42563e-08	5.18281e-06	Apip|Pdhx|Chac1|Acss1|Nfs1|Acot8|Phgdh|Ahcyl1|Cth|Acot11|Hmgcl|Idua|Chst3|Nfu1|Gpx4|Dgat2|Ciapin1|Mlycd|Dlat|Gpx1|Pdha1|Pemt|Adi1|Acot2|Oplah|Nubp1|Cbs|Hspa9|B3gat3|Eef1g|Fxn|Mms19|Ptges	Chst14|Acss2|Scp2|Mthfd2l|Acacb|Tpst1|Ggt5|Gstt3|Gstt1|Pcyox1|Mgst1|Far1|Ces1d|Pdk3|Idh1|Pipox|Acaca|Acly|Fasn|Btd|Comt
GO:0010498	proteasomal protein catabolic process	78/2299	437/23843	6.7286e-08	6.3238e-06	Psen2|Ddrgk1|Trib3|Rbck1|Nhlrc3|Psmd4|Sdcbp|Wwp1|Rnf19b|Rpl11|Fbxo6|Dvl1|Nub1|Maea|Rchy1|Dnajb12|Gna12|Znrf2|Aup1|Spsb2|Cdc34|Tmem259|Gsk3a|Sirt2|Det1|Sgta|Kctd13|Cul4a|Gipc1|Rad23a|Siah1a|Herpud1|Wwp2|Znrf1|Fbxo31|Rnf166|Gpx1|Arih2|Ddit3|Rnf185|Rmnd5b|Rnf187|Osbpl7|Psme3|Ccdc47|Rhbdd1|Sel1l|Mta1|Hfe|Enc1|Rnf180|Trim13|Gsk3b|Spsb3|Axin1|Btbd9|Ubxn6|Rnf14|Kat5|Ubxn1|Fbxw5	Ubr1|Edem2|Vcp|Fbxo2|Fbxo44|Ube4b|Anapc4|Ube2h|Rnf122|Prkaca|Tmtc3|Nedd4|Psme4|Rnf145|Lamp3|Kcne2|Dnajc10
GO:0048193	Golgi vesicle transport	52/2299	250/23843	7.93322e-08	7.20525e-06	Vapb|Trappc3|Gak|Snx8|Ccdc91|Trappc10|Yif1b|Ap3d1|Lamp1|Ddhd2|Use1|Trappc2l|Dnm2|Zw10|Golga4|Ccdc22|Myo1b|Ykt6|Vamp2|Kif1c|Sgsm2|Myo18a|Nsf|Prkd1|Trappc6b|Vti1b|Nrbp2|Vps52|Vapa|Rab31|Scyl1|Vps51|Arl3|Vti1a|Optn	Cog6|Nbea|Sec24d|Vcp|Rer1|Sar1a|Creb3l2|Exoc6b|Mia|Copb1|Sec23ip|Copb2|Tmed4|Arf4|Cep19|Dnajc28|Yipf5
GO:0031400	negative regulation of protein modification process	93/2299	554/23843	7.95936e-08	7.20525e-06	Ptprj|Trim44|Prr5l|Psen2|Chp1|Rassf2|Trib3|E130311K13Rik|Bag1|Hint2|Fktn|Kdm4a|Rpl11|Camk2n1|Mad2l2|Dvl1|Ctbp1|Ppargc1a|Rpl5|Pebp1|Limk1|Prkar1b|Gadd45a|Klf15|Ptpn6|Apoe|Cblc|Sirt2|Pnkp|Akt1s1|Nup62|Pih1d1|Prmt3|Nr2f2|Rps3|Mvp|Inpp5f|Fkbp8|Rasd2|Pkn1|Usp4|Dusp9|Gnl3l|Inpp5j|Bod1|Npm1|Flcn|Gps2|Slfn1|Ggnbp2|Akap1|Rpl23|Chmp6|Rps7|Ppp4r4|Ranbp9|Dtnbp1|Rgs14|H2afy|Pinx1|Spry2|Oxr1|Parp10|Nckap1l|Dna…	Sfrp2|Dnaja1|Tmem59|Podn|Hdac1|Cep85|Paqr3|Met|Ankrd26|Cry1|Rps6ka6|Ace2|Hexim1|Itgb1bp1|Tiprl|Stk39|Dnajc10
GO:1903827	regulation of cellular protein localization	89/2299	523/23843	8.03743e-08	7.20525e-06	Prr5l|Chp1|Ddrgk1|Csnk2a1|Src|Zmynd8|Ppp2r5a|Nmd3|Syt11|Sesn2|Arhgef16|Dvl1|Rufy3|Fis1|Mdfic|Chchd4|Camk1|Sae1|Gsk3a|Akt2|Pdcd5|Nup62|Picalm|Itgam|Bag4|Nol3|Vps11|Rdx|Uaca|Arih2|Gdi1|Gnl3l|Thoc5|Il9r|Npm1|Sqstm1|Pemt|Flcn|Vamp2|Akap1|Kat7|Arpc2|Kat2a|Usp36|Dnajc27|Vti1b|Hfe|H2afy|Gnl3|Bap1|Pinx1|Ipo5|Parp10|Card10|Rassf5|Mcrs1|Ap2m1|Cyb5r1|Dlg1|Gsk3b|Cdkn1a|Mapk14|Vegfa|Iws1|B3gat3|Stx3|Uhmk1|Lzt…	Edem2|Asph|Dnaja1|Tek|Tmem59|Oscp1|Sfn|Crocc|Rer1|Cdkl2|Cnpy4|Prkaca|Oaz2|Pgrmc1|Shisa6|Itgb1bp1|Bnip3l|Kalrn|Hnmt
GO:0051603	proteolysis involved in cellular protein catabolic process	107/2299	666/23843	8.82323e-08	7.78984e-06	Psen2|Ddrgk1|Trib3|Rbck1|Chmp4b|Ctsa|Ctsz|Nhlrc3|Psmd4|Sdcbp|Wwp1|Rnf19b|Rpl11|Fbxo6|Dvl1|Nub1|Maea|Rchy1|Rpl5|Dnajb12|Gna12|Znrf2|Aup1|Spsb2|Cdc34|Cblc|Tmem259|Gsk3a|Sirt2|Det1|Sgta|Kctd13|Tollip|Cul4a|Uba52|Gipc1|Rad23a|Siah1a|Herpud1|Wwp2|Znrf1|Fbxo31|Rnf166|Trim67|Fbxl12|Gpx1|Usp4|Arih2|Ddit3|Ccdc22|Rnf185|Rps27a|Sqstm1|Rmnd5b|Rnf187|Osbpl7|Rpl23|Psme3|Ccdc47|Usp36|Rps7|Rhbdd1|Sel1l|Lgmn|Mta1…	Ubr1|Edem2|Vcp|Fbxo10|Oma1|Fbxo2|Fbxo44|Ube4b|Anapc4|Hace1|Ube2h|Pcyox1|Rnf122|Ube2n|Prkaca|Tmtc3|Nedd4|Psme4|Rnf145|Klhl29|Lamp3|Kcne2|Yme1l1|Dnajc10
GO:0051345	positive regulation of hydrolase activity	85/2299	495/23843	1.04415e-07	8.96967e-06	Nr1h3|Ddrgk1|Vapb|Rap1gds1|Rgp1|Tbc1d2|Tnfsf15|Mul1|Rcc2|Arhgef16|Rpl5|Hip1r|Fis1|Akt2|Pdcd5|Picalm|Rps3|Tbc1d10b|Rgs10|Evi5l|Kars|Slc39a10|Dnm2|Uaca|Map2k1|Rhoa|Tbc1d10a|Pfn1|Nlrp1b|Sgsm2|Ccl6|Psme3|Stat3|Ern1|Tbc1d16|Prkd1|Dock10|Apopt1|Eif5|Net1|Cideb|Hsf1|Tbc1d22a|Dennd6b|Dnaja3|Ppp1r15b|Gsk3b|Pdcd2|BC004004|Mtch1|Tbc1d22b|Mapk14|Vegfa|Tbc1d5|Vav1|Lars|Ppargc1b|Mbp|Usp6nl|Tsc1|Tbc1d13|Aim2	Pfn2|Sfrp2|Asph|Vcp|Asap3|Arhgef19|Magi2|Sgsm1|Dynll1|Mex3b|Fnta|Cx3cl1|Tbc1d2b|Gnat1|Plxnb1|Tbc1d8b|Hspa2|Itga1|Arf4|Kalrn|Msh2|Tank|Dnajc10
GO:0042176	regulation of protein catabolic process	66/2299	352/23843	1.04674e-07	8.96967e-06	Psen2|Ddrgk1|Trib3|Csnk2a1|Ctsa|Sdcbp|Wwp1|Rgp1|Faf1|Rnf19b|Rpl11|Mad2l2|Dvl1|Nub1|Rchy1|Rpl5|Gna12|Apoe|Tmem259|Gsk3a|Egln2|Sirt2|Det1|Sgta|Cul4a|Gipc1|Rad23a|Herpud1|Wwp2|Rnf166|Trim67|Vps11|Rdx|Gpx1|Arih2|Ccdc22|Rhbdd3|Osbpl7|Rpl23|Psme3|Nsf|Gga3|Odc1|Rps7|Rhbdd1|Hfe|Rnf180|Laptm4b|Gga1|Gsk3b|Axin1|Rnf14|Smad4|Rela|Ubxn1|Dedd	Edem2|Vcp|Pcsk9|Prkaca|Tmtc3|Oaz2|Nedd4|Lpcat1|Lamp3|Kcne2
GO:0006605	protein targeting	61/2299	317/23843	1.22108e-07	1.03119e-05	Pex16|Chmp4b|Mtx1|Zdhhc18|Rpl11|Pex14|Pex10|Scarb2|Fis1|Zdhhc4|Agk|Chchd4|Pex5|Sae1|Gsk3a|Akt2|Timm50|Pdcd5|Ap3d1|Itgam|Timm44|Bag4|Gipc1|Nol3|Zdhhc7|Vps11|Arih2|Lamp2|Gdi1|Il9r|Pemt|Arpc2|Kat2a|Zfand2b|Usp36|Hgs|Vti1b|Mff|Ap3b1|Bap1|Syngr1|Cyb5r1|Pex6|Lars|Grpel2|Ppp1r3c|Tomm40l|Vti1a|Timm10	Nbea|Oscp1|Mfn2|Cdkl2|Nedd4|Zdhhc3|Arxes1|Pex13|Itgb1bp1|Bnip3l|Tmem50b|Hnmt
GO:0044403	symbiont process	65/2299	347/23843	1.35247e-07	1.12583e-05	Vps18|Chmp4b|Vapb|Zfp639|Tlr2|Fuca2|Ppie|Trim62|Eif3b|Mdfic|Gapdh|Chmp2a|Apoe|Pias4|Eif3f|Cul4a|Slc20a2|Bst2|Rad23a|Nod2|Eea1|Eif3g|A230050P20Rik|Gpx1|Thoc5|Sqstm1|Slc22a5|Pfn1|Itgb3|Chmp6|Atg16l1|Mbl1|Trim13|Fn1|Pabpc1|Parp10|Eif3d|Eif2d|Tarbp2|Nucks1|Tmprss2|Trim15|Vapa|Etf1|Pcx|Banf1|Trim8|Eif3a|Usp6nl|Rxra	Eif2ak4|Lbp|Ppid|Vcp|Arg1|Hdac1|Fv1|Cd36|Alb|Pf4|Ifitm2|Ace2|P4hb|Pi4ka|Lamp3
GO:0045862	positive regulation of proteolysis	60/2299	312/23843	1.58005e-07	1.29676e-05	Psen2|Ddrgk1|Trib3|Src|Tnfsf15|Rnf19b|Mul1|Aurkaip1|Dvl1|Nub1|Rchy1|Hip1r|Fis1|Apoe|Tmem259|Gsk3a|Sirt2|Pdcd5|Det1|Sgta|Picalm|Rps3|Rad23a|Herpud1|Kars|Rnf166|Trim67|Uaca|Cln6|Rhoa|Arih2|Ccdc22|Tbc1d10a|Nlrp1b|Osbpl7|Psme3|Stat3|Rhbdd1|Apopt1|Rnf180|Cideb|Hsf1|Dnaja3|Gsk3b|Pdcd2|Axin1|Mtch1|Mapk14|Rnf14|Mbp|Aim2	Edem2|Sfrp2|Asph|Vcp|Tmtc3|C6|Kcne2|C3|Tank
GO:0006839	mitochondrial transport	53/2299	263/23843	1.75678e-07	1.4193e-05	Mtx1|Cox5b|Mul1|Slc25a33|Slc35f6|Micu1|Mcu|Hip1r|Fis1|Agk|Chchd4|Sae1|Gsk3a|Timm50|Pdcd5|Timm44|Slc25a15|Bag4|Slc25a3|Slc25a4|Nol3|Spg7|Vps11|Arih2|Slc25a5|Il9r|Pemt|Kat2a|Stat3|Slc25a39|Slc25a19|Usp36|Mff|Ppif|Bap1|Slc25a30|Slc1a3|Cyc1|Slc25a1|Cyb5r1|Gsk3b|Slc25a27|Grpel2|Afg3l2|Slc25a28|Tomm40l|Timm10	Oscp1|Mfn2|Cdkl2|Slc25a35|Bnip3l|Hnmt
GO:0010638	positive regulation of organelle organization	101/2299	627/23843	1.77809e-07	1.4193e-05	Src|Edn3|Hax1|Sdcbp|Mul1|Arhgef10l|Ctbp1|Ppargc1a|Stap1|Pxn|Pebp1|Mapkapk5|Hip1r|Limk1|Fis1|Dctn1|Sae1|Gsk3a|Akt2|Gmfg|Sirt2|Pdcd5|Pnkp|Nup62|Pih1d1|Fes|Rps3|Coro1a|Map2k7|Ddhd2|Bag4|Naf1|Terf2|Cdc37|Vps11|Pip4k2c|Rhoa|Arih2|Was|Actr2|Il9r|Npm1|Pemt|Pfn1|Kat7|Arpc2|Kat2a|Becn1|Wbp2|Usp36|Prkd1|Mff|Jdp2|Apopt1|H2afy|Map3k1|Ppif|Gnl3|Bap1|Ddhd1|Cideb|Asap1|Cdc42ep1|Baiap2l2|Pdgfb|Nckap1l|Cyb5r1|Dlg…	Pfn2|Arfip1|5330417C22Rik|Tek|Oscp1|Crocc|Mfn2|Cdkl2|Trpv4|Dynll1|Met|Ube2n|Abi2|Itgb1bp1|Pla2g6|Bcl6|Cdc42ep3|Hnmt|Surf4
GO:0006914	autophagy	68/2299	372/23843	1.83611e-07	1.42654e-05	Vps18|Chmp4b|Ctsa|Tlr2|Trp53inp1|Rragd|Prkaa2|Kdm4a|Rragc|Sesn2|Mul1|Fis1|Eva1a|Gabarapl1|Gsk3a|Supt5|Sirt2|Cln3|Tollip|Mcoln1|Nod2|Cdc37|Vps11|Ulk3|Map2k1|Pip4k2c|Lamp2|Rnf185|Mtmr3|Nprl3|Sqstm1|Flcn|Gabarap|Emc6|Poldip2|Kat2a|Becn1|Atp6v0a1|Usp36|Prkd1|Pacs2|Atg16l1|Anxa7|Trim13|Gsk3b|Ehmt2|Tbc1d5|Ubxn6|Lars|Atg12|Vps51|Trim8|Vti1a|Optn|Tsc1	Eif2ak4|5330417C22Rik|Vcp|Tmem59|Mfn2|Wdfy3|Pik3c2a|Scoc|Sesn3|Fez1|Wdr6|Bnip3l|Lamp3
GO:0061919	process utilizing autophagic mechanism	68/2299	372/23843	1.83611e-07	1.42654e-05	Vps18|Chmp4b|Ctsa|Tlr2|Trp53inp1|Rragd|Prkaa2|Kdm4a|Rragc|Sesn2|Mul1|Fis1|Eva1a|Gabarapl1|Gsk3a|Supt5|Sirt2|Cln3|Tollip|Mcoln1|Nod2|Cdc37|Vps11|Ulk3|Map2k1|Pip4k2c|Lamp2|Rnf185|Mtmr3|Nprl3|Sqstm1|Flcn|Gabarap|Emc6|Poldip2|Kat2a|Becn1|Atp6v0a1|Usp36|Prkd1|Pacs2|Atg16l1|Anxa7|Trim13|Gsk3b|Ehmt2|Tbc1d5|Ubxn6|Lars|Atg12|Vps51|Trim8|Vti1a|Optn|Tsc1	Eif2ak4|5330417C22Rik|Vcp|Tmem59|Mfn2|Wdfy3|Pik3c2a|Scoc|Sesn3|Fez1|Wdr6|Bnip3l|Lamp3
GO:0051188	cofactor biosynthetic process	46/2299	216/23843	2.12453e-07	1.6289e-05	Pdhx|Acss1|Nfs1|Prkaa2|Akr1a1|Ubiad1|Nadk|Ppargc1a|Coq2|Hkdc1|Hk1|Mif|Tpi1|Gapdh|Ndufa9|Pdxk|Coq7|Aldoa|Uros|Mlycd|Hmbs|Pts|Dlat|Ppcdc|Cybb|Coq10a|Pdha1|Cox10|Ovca2|Rsad1|Stat3|Slc25a39|Dcakd|Pfkp|Hk3|Pcbd2|Gch1|Pfkfb2|Mocos|Fxn	Acss2|Acacb|Ggt5|Pfkl|Pdk3|Acly
GO:0010821	regulation of mitochondrion organization	43/2299	196/23843	2.19584e-07	1.66171e-05	Mul1|Slc35f6|Ppargc1a|Hip1r|Fis1|Sae1|Gsk3a|Pdcd5|Ddhd2|Bag4|Nol3|Cdc37|Vps11|Gpx1|Arih2|Slc25a5|Il9r|Pemt|Flcn|Kat2a|Vat1|Usp36|Mff|Apopt1|Inf2|Ppif|Bap1|Ddhd1|Cideb|Cyb5r1|Gsk3b|Ppargc1b|Fxn|March5|Optn	Oma1|Oscp1|Mfn2|Cdkl2|Triap1|Bnip3l|Pla2g6|Hnmt
GO:0001819	positive regulation of cytokine production	72/2299	404/23843	2.26011e-07	1.68841e-05	Traf6|B2m|Src|Zfp64|Tlr2|Arhgef2|Il6ra|Polr3c|Tnfsf15|Tnfrsf14|Tlr1|Card11|Hk1|Mif|Il17rc|Il17ra|Gapdh|Cxcl17|Lsm14a|Cebpg|Rps3|Cd209b|Il12rb1|Nod2|Kars|Plcg2|Zfpm1|Mmp12|Scamp5|Rora|Ddit3|Ccr2|Cybb|Atp6ap2|Tlr8|Tlr7|C1qbp|Rara|Syk|Atf4|Nfam1|Mapkapk2|Mapk11|Heg1|Mapk14|Btnl2|Gpsm3|Agpat1|Flot1|Trim15|Csf1r|Mbp|Unc93b1|Rela|Optn|Slamf6|Card9|Agpat2|Aim2	Lbp|Il7|Tek|Cyp2j6|Hdac1|Cd36|Pf4|Trpv4|Cx3cl1|Cadm1|C3|Cyp1b1|Afap1l2
GO:0045732	positive regulation of protein catabolic process	44/2299	204/23843	2.65533e-07	1.95856e-05	Psen2|Ddrgk1|Trib3|Csnk2a1|Wwp1|Rnf19b|Dvl1|Nub1|Rchy1|Apoe|Tmem259|Gsk3a|Egln2|Sirt2|Det1|Sgta|Cul4a|Rad23a|Herpud1|Wwp2|Rnf166|Trim67|Vps11|Rdx|Arih2|Ccdc22|Rhbdd3|Osbpl7|Nsf|Gga3|Rhbdd1|Rnf180|Gga1|Gsk3b|Axin1|Rnf14	Edem2|Vcp|Pcsk9|Tmtc3|Oaz2|Nedd4|Lpcat1|Kcne2
GO:0090407	organophosphate biosynthetic process	85/2299	506/23843	2.76922e-07	2.01703e-05	Ptpmt1|Lpcat4|Cds2|Nfs1|Cox5b|Pigk|Pigo|Prkaa2|Cap1|Ak2|Fabp3|Nadk|Pisd|Ppargc1a|Hkdc1|Pdgfa|Hk1|Ipmk|Gars|Mif|Chchd10|Tpi1|Gapdh|Pdxk|Apoe|Ampd3|Aldoa|Lpcat2|Vac14|Ldhd|Kars|Plcg2|Pigyl|Ppcdc|Map2k1|Impdh2|Atp5b|Pemt|Flcn|Shmt1|Pfas|Nme1|Nme2|Stat3|Atp6v0a1|Dcakd|Adcy3|Pik3cg|Pigh|Adssl1|Pfkp|Hk3|Cyc1|Pdgfb|Atp5g2|Pfkfb2|Agpat1|Guca1b|Mocos|Nme7|Pcx|Pip5k1b|Ak3|Pi4k2a|Atp5c1|Agpat2|Surf1	Itpka|Vcp|Scp2|Npffr2|Mthfd2l|Pfkl|Far1|Pik3c2a|Adcy7|Gucy1a2|Ctps2|Idh1|Lpcat1|Adk|Tkt|Pla2g6|Pigp|Acsl5
GO:0006119	oxidative phosphorylation	25/2299	86/23843	3.16928e-07	2.27993e-05	Cox5b|Ndufb6|Slc25a33|Cox6a1|Chchd10|Coq7|Cox6a2|Cox4i1|Rhoa|Uqcrq|Ndufs1|Ppif|Ndufb9|Cyc1|Ndufv3|Ndufa7|Cox7a2l|Ndufv1|Cox8a|Fxn|Ndufs2|Surf1|Ndufa8	Vcp|Msh2
GO:0015980	energy derivation by oxidation of organic compounds	50/2299	247/23843	3.3555e-07	2.38445e-05	Fh1|Chchd5|Idh3b|Cox5b|Ndufb6|Sdhb|Ppargc1a|Cox6a1|Ndufa5|Chchd4|Gsk3a|Akt2|Ndufs7|Coq7|Cox6a2|Cox4i1|Dlat|Coq10a|Pdha1|Tbrg4|Grb10|Uqcrq|Flcn|Cox10|Ndufs1|Mybbp1a|Gaa|Ppp1r3e|Slc1a3|Ndufb9|Cyc1|Sco2|Trap1|Gsk3b|Ndufv3|Ndufa7|Ndufv1|Cox8a|Fxn|Ppp1r3c|Ndufs2|Ndufa8	Cat|Pygb|Vcp|Mtfr1l|Prkaca|Ugp2|Mdh1|Idh1
GO:0032446	protein modification by small protein conjugation	102/2299	644/23843	3.5345e-07	2.48139e-05	Traf6|Trim44|Psen2|Chp1|Ddrgk1|Trib3|Rbck1|Neurl3|Nhlrc3|Rusc1|Wwp1|Rnf220|Rnf19b|Rpl11|Mul1|Mad2l2|Klhl21|Nub1|Rchy1|Rpl5|Ube3b|Rnf10|Limk1|Mkrn1|Trim24|Znrf2|Kbtbd2|Kcmf1|Pcgf1|Spsb2|Sae1|Cdc34|Cblc|Gsk3a|Prmt3|Det1|Pias4|Rps3|Nsmce1|Kctd13|Tollip|Cul4a|March1|Klhl26|Uba52|Rasd2|Nod2|Herpud1|Wwp2|Znrf1|Rnf166|Usp4|Arih2|Gnl3l|Rnf185|Rps27a|Npm1|Rnf187|Rpl23|Rps7|Mta1|Enc1|Naip2|Rnf180|Gnl3|Trim…	Ubr1|Vcp|Dnaja1|Fbxo2|Ube4b|Anapc4|Hace1|Anapc7|Ube2h|Cry1|Rnf122|Ube2n|Nedd4|Klhl13|Rnf145|Klhl29|Pdzrn4|Birc6
GO:0030595	leukocyte chemotaxis	42/2299	193/23843	3.81309e-07	2.6451e-05	Ptprj|Edn3|Csf1|Vav3|Cnr2|Stap1|Mif|Il17rc|Il17ra|Trpm2|Rps19|Cxcl17|Rpl13a|Il16|Coro1a|Itgam|F7|Nod2|Kars|Ccr1|Ccr2|C1qbp|Ccl6|Pik3cg|Syk|Lgals3|Pdgfb|Nckap1l|Mapk14|Gpsm3|Vegfa|Vav1|Sell|Vegfb	Lbp|Pf4|Cxcl3|Trpv4|C5ar2|Cx3cl1|Itga1|Tnfsf11
GO:0016567	protein ubiquitination	96/2299	597/23843	3.87021e-07	2.65314e-05	Traf6|Trim44|Psen2|Chp1|Trib3|Rbck1|Neurl3|Nhlrc3|Rusc1|Wwp1|Rnf220|Rnf19b|Rpl11|Mul1|Mad2l2|Klhl21|Nub1|Rchy1|Rpl5|Ube3b|Rnf10|Limk1|Mkrn1|Trim24|Znrf2|Kbtbd2|Kcmf1|Pcgf1|Spsb2|Cdc34|Cblc|Gsk3a|Prmt3|Det1|Rps3|Nsmce1|Kctd13|Cul4a|March1|Klhl26|Uba52|Rasd2|Nod2|Herpud1|Wwp2|Znrf1|Rnf166|Usp4|Arih2|Gnl3l|Rnf185|Rps27a|Npm1|Rnf187|Rpl23|Rps7|Mta1|Enc1|Naip2|Rnf180|Trim13|Pinx1|Parp10|Rassf5|Dnaja3|…	Ubr1|Vcp|Dnaja1|Fbxo2|Ube4b|Anapc4|Hace1|Anapc7|Ube2h|Cry1|Rnf122|Ube2n|Nedd4|Klhl13|Rnf145|Klhl29|Pdzrn4|Birc6
GO:0005975	carbohydrate metabolic process	89/2299	544/23843	4.7977e-07	3.22925e-05	Sord|Galk2|Src|Clk2|Fuca2|Aimp1|Ctbs|Prkaa2|Akr1a1|Sesn2|Wdtc1|Maea|Man2b2|Ppargc1a|Coq2|Idua|Chst3|Hkdc1|Hk1|Mif|Tpi1|Gapdh|Ldhb|Gsk3a|Akt2|Ap2a1|Dgat2|Aldoa|Mlycd|St3gal4|Dlat|Hexa|Rora|Xylb|Pdha1|Grb10|B3gnt2|Mgat4b|Shpk|Kat2a|Stat3|G6pc3|Gaa|Pfkp|Hk3|Ugt1a7c|Ppp1r3e|Pck2|St8sia4|Pdgfb|Atf4|Naga|Pfkfb2|Adipor1|Gsk3b|Amdhd2|Mapk14|Neu1|Gnpda1|Pcx|Slc3a2|B3gat3|Dusp12|Ppp1r3c|Got1	Ext2|Chst14|Itpka|Pygb|Oma1|Acacb|Mogs|Pfkl|Sec1|Lcmt1|Cry1|Man2b1|Galnt4|St3gal2|Hyal3|Glb1|Pdk3|Ugp2|Mdh1|Idh1|Ugt1a6b|Adk|St6galnac4|Galnt13
GO:0009108	coenzyme biosynthetic process	38/2299	168/23843	4.84395e-07	3.22925e-05	Pdhx|Acss1|Nfs1|Prkaa2|Akr1a1|Ubiad1|Nadk|Ppargc1a|Coq2|Hkdc1|Hk1|Mif|Tpi1|Gapdh|Ndufa9|Pdxk|Coq7|Aldoa|Mlycd|Pts|Dlat|Ppcdc|Coq10a|Pdha1|Ovca2|Stat3|Dcakd|Pfkp|Hk3|Pcbd2|Gch1|Pfkfb2|Mocos	Acss2|Acacb|Pfkl|Pdk3|Acly
GO:1903362	regulation of cellular protein catabolic process	46/2299	222/23843	4.87685e-07	3.22925e-05	Psen2|Ddrgk1|Trib3|Sdcbp|Rgp1|Rnf19b|Rpl11|Dvl1|Nub1|Rchy1|Rpl5|Gna12|Apoe|Tmem259|Gsk3a|Sirt2|Det1|Sgta|Gipc1|Rad23a|Herpud1|Rnf166|Trim67|Vps11|Rdx|Gpx1|Arih2|Ccdc22|Osbpl7|Rpl23|Psme3|Rps7|Hfe|Rnf180|Laptm4b|Gsk3b|Axin1|Rnf14|Ubxn1	Edem2|Vcp|Pcsk9|Prkaca|Tmtc3|Lamp3|Kcne2
GO:1902600	proton transmembrane transport	25/2299	88/23843	5.1333e-07	3.36087e-05	Chp1|Cox5b|Atp1a1|Atp6v0b|Atp6v1f|Atp6v1e1|Ndufs7|Slc25a4|Atp6v0d1|Atp5b|Atp6ap1|Atp6v0a1|Ppif|Atp6v1c1|Atp6v1h|Cyc1|Atp5g2|Cox17|Atp6v0e|Cox8a|Atp5c1	Tesc|Slc36a2|Slc46a1|Atp6v1g3
GO:0007034	vacuolar transport	31/2299	124/23843	5.42773e-07	3.51415e-05	Vps18|Chmp4b|Scarb2|Gak|Ccdc91|Chmp2a|Ap3d1|Cln3|Lamp1|Hook2|Atp6v0d1|Chmp1a|Vps11|Lamp2|Vps53|Becn1|Chmp6|Hgs|Vti1b|Ap3b1|Mgrn1|Vps52|Ubxn6|Lars|Vps51|Vti1a	Vcp|Pcsk9|Nedd4|Gprasp1|Tmem50b
GO:0032147	activation of protein kinase activity	49/2299	244/23843	5.61204e-07	3.59356e-05	Traf6|Src|Il6ra|Lamtor3|Tnfsf15|Mul1|Tlr1|Pxn|Camkk2|Mdfic|Gadd45a|Sbk2|Cxcl17|Pak4|Map2k2|Map2k7|Kars|Map2k1|Oxsr1|Map3k15|Stk10|Camkk1|Itgb3|Strada|Ern1|Map3k9|Syk|Map3k1|Stk25|Card10|Pdgfb|Tab1|Dlg1|Axin1|Mapk8ip3|Vegfa|Zfp91|Avpi1	Pak6|Mapkbp1|Met|Trf|Itgb1bp1|Itga1|Tnfsf11|Wnt7b|Muc20|Fgf1|Stk39
GO:0008033	tRNA processing	29/2299	112/23843	5.67668e-07	3.59544e-05	Nat10|Trmt10a|Pusl1|Grsf1|Pus1|Pop7|Thumpd3|Sephs2|Gtpbp3|Aars|Ctu2|Elp6|Thg1l|Mettl2|Tsen54|Dus1l|Ddx1|Trmt61a|Cdkal1|Fars2|Nsun2|Rpp14|Pop1|Nsun3|Wdr4|Aars2|Dus3l|Trmt112|Rpp38
GO:0072594	establishment of protein localization to organelle	74/2299	430/23843	6.28873e-07	3.94026e-05	Pex16|Chp1|Chmp4b|Rae1|Mtx1|Ipo13|Pex14|Pex10|Scarb2|Fis1|Hk1|Mdfic|Agk|Chchd4|Pex5|Sae1|Gsk3a|Timm50|Pdcd5|Nup62|Pih1d1|Ap3d1|Timm44|Lamp1|Bag4|Tnpo2|Nol3|Mmp12|Cep57|Vps11|Uaca|Arih2|Ddit3|Lamp2|Il9r|Pemt|Akap1|Kat2a|Stat3|Zfand2b|Usp36|Hgs|Vti1b|Mff|H2afy|Ap3b1|Bap1|Ipo4|Ipo5|Parp10|Cyb5r1|Cdkn1a|Mapk14|Pex6|Lars|Grpel2|Tomm40l|Vti1a|Timm10	Cse1l|Dnaja1|Tek|Oscp1|Mfn2|Cdkl2|Nedd4|Arxes1|Pex13|Bnip3l|Bcl6|Tmem50b|Hnmt|Nup214|Nup35
GO:0019439	aromatic compound catabolic process	77/2299	455/23843	7.39844e-07	4.58625e-05	Prr5l|Rbm46|Zc3h12d|Csde1|Dpyd|Exosc3|Prkaa2|Pabpc4|Mrto4|Dffa|Ppargc1a|Nudt9|Hkdc1|Supv3l1|Hk1|Mif|Tpi1|Gapdh|Exosc5|Aldh1l2|Aldoa|Dctpp1|Pcid2|Upf3a|Naf1|Pde4c|Nudt4|Dis3l|Pcbp4|Acaa1a|Nudt10|Tbrg4|Aox4|Npm1|Mgat1|Hint1|Stat3|Cant1|Pfkp|Secisbp2|Hk3|Ugt1a7c|Mettl3|Pop1|Pabpc1|Hsf1|Mapkapk2|Pfkfb2|Rnaset2a|Nudt3|Ncf2|Lsm2|Enpp5|Gtpbp2|Vegfa|Lrpprc|Etf1|Patl1|Gda|Entpd2	Itpa|Vcp|Pnrc2|Pon1|Pon3|Pon2|Snd1|Pfkl|Gspt2|Aox3|Dio3|Ang4|Comt|Ncbp2|Enpp4|Nanos1|Hnmt
GO:0048259	regulation of receptor-mediated endocytosis	24/2299	84/23843	7.69132e-07	4.71761e-05	B2m|Syt11|Sdcbp|Ppt1|Bmp2k|Hip1r|Ap2a1|Picalm|Plcg2|Cd63|Nsf|Hfe|Dtnbp1|Syk|Ap2m1|Tnk2|Smap1|Flot1|Vegfa|Tbc1d5|Atad1	Pcsk9|Magi2|Trf
GO:0034976	response to endoplasmic reticulum stress	45/2299	219/23843	8.25064e-07	5.00797e-05	Chac1|Ddrgk1|Trib3|Vapb|Sesn2|Fbxo6|Dnajb12|Aup1|Tmem259|Sgta|Herpud1|Scamp5|Ddit3|Mbtps2|Rnf185|Ccdc47|Ern1|Rhbdd1|Sel1l|Trim13|Grina|Atf4|Ppp1r15b|Eif2b5|Gsk3b|Fam129a|Flot1|Ubxn6|Ubxn1|Fcgr2b	Eif2ak4|Pdia3|Edem2|Serinc3|Creb3l4|Vcp|Erp44|Fbxo2|Ube4b|Creb3l2|Tmtc3|P4hb|Txndc5|Pla2g6|Dnajc10
GO:0007249	I-kappaB kinase/NF-kappaB signaling	41/2299	192/23843	8.80958e-07	5.2921e-05	Traf6|Ddrgk1|Rbck1|Traf5|Tlr2|Tifa|Cth|Lurap1l|Trim62|Tnip2|Card11|Irak2|Nup62|Nod2|Rora|Rhoa|Azi2|Ccdc22|Avpr2|Btk|Tlr8|Tlr7|Sqstm1|Nlrp1b|Prkd1|Tifab|Trim13|Dnaja3|Nfkbil1|Rela|Trim8|Optn|Card9	Mapkbp1|Tgm2|Hdac1|Cd36|Ube2n|Tmed4|Tnfsf11|Tank
GO:0008610	lipid biosynthetic process	86/2299	530/23843	1.05547e-06	6.27575e-05	Ptpmt1|Nr1h3|Lpcat4|Cds2|Acss1|Trib3|Lpin3|Atp1a1|Pigk|Pigo|Hint2|Prkaa2|Fabp3|Mecr|Wdtc1|Abhd1|Pisd|Ppargc1a|Nus1|Coq2|Pdgfa|Tbxas1|Agk|Mif|Apoe|Dgat2|Cyb5r2|Cers1|Lpcat2|Vac14|Plcg2|Mlycd|Acsf3|Pigyl|St3gal4|Cdk4|Scap|Pemt|Ctdnep1|Ormdl3|Pik3cg|Pigh|Pde8b|Pck2|St8sia4|Pdgfb|Cyb5r1|H2-Ke6|Agpat1|Cyp39a1|Pcx|Pip5k1b|Pi4k2a|Agpat2|Dolpp1|Ptges|Ptges2|Dhrs9	Slc27a2|Acss2|Scp2|Acacb|Cftr|Mgst1|Thrsp|Far1|Pik3c2a|Tecr|Ces1d|St3gal2|Bmp5|Rbp1|Idh1|Acaca|Acly|Fads6|Fasn|Elovl2|Lpcat1|Pla2g6|Pigp|C3|Fgf1|Fads2|Fads1|Acsl5
GO:0048284	organelle fusion	39/2299	180/23843	1.09864e-06	6.46646e-05	Vps18|Syt11|Vav3|Tbc1d2|Sytl1|Mul1|Fis1|Akt2|Coro1a|Tbc1d10b|Evi5l|Eea1|Vps11|Tbc1d10a|Ykt6|Vamp2|Sgsm2|Vat1|Tbc1d16|Vti1b|Tc2n|Tbc1d22a|Tbc1d22b|Tbc1d5|Afg3l2|Stx3|Syt7|Vti1a|Usp6nl|Tbc1d13	Oma1|Mfn2|Sgsm1|Sytl2|Bcl2a1a|Bcl2a1b|Tbc1d2b|Tbc1d8b|Stx19
GO:0016236	macroautophagy	40/2299	187/23843	1.13799e-06	6.57001e-05	Chmp4b|Tlr2|Trp53inp1|Prkaa2|Sesn2|Gabarapl1|Supt5|Cln3|Mcoln1|Nod2|Cdc37|Ulk3|Pip4k2c|Lamp2|Mtmr3|Nprl3|Sqstm1|Gabarap|Emc6|Poldip2|Becn1|Atp6v0a1|Pacs2|Atg16l1|Trim13|Ehmt2|Tbc1d5|Ubxn6|Atg12|Optn|Tsc1	5330417C22Rik|Vcp|Mfn2|Wdfy3|Pik3c2a|Scoc|Sesn3|Fez1|Bnip3l
GO:0009451	RNA modification	31/2299	128/23843	1.13879e-06	6.57001e-05	Nat10|Rpusd2|Gar1|Trmt10a|Pusl1|Pus7|Pus1|Thumpd3|Fbl|Sephs2|Bag4|Naf1|Gtpbp3|Aars|Ctu2|Fdxacb1|Elp6|Thg1l|Nhp2|Nop58|Mettl2|Trmt61a|Cdkal1|Nsun2|Mettl3|Nsun3|Wdr4|Aars2|Lrpprc|Trmt112	Fto
GO:0010942	positive regulation of cell death	102/2299	661/23843	1.21344e-06	6.93209e-05	Rapsn|Psen2|Trpm7|Rassf2|Rbck1|Src|Kcnk2|Ctsz|Trp53inp1|Bag1|Tnfsf15|Rps6|Faf1|Rpl11|Mul1|Dffa|Ppargc1a|Rassf6|Hip1r|Fis1|Irf5|Gadd45a|Shq1|Gapdh|Grin2b|Trpm2|Cdc34|Gsk3a|Sirt2|Pdcd5|Pias4|Picalm|Rps3|Nupr1|Itgam|Map2k7|Jak3|Siah1a|Uaca|Eef1a1|Cdk4|Rhoa|Ddit3|Fnip1|Flcn|C1qbp|Nlrp1b|Mybbp1a|Rps7|Rps29|Mff|Map3k9|Apopt1|Net1|Ppif|Ing5|Cideb|Trim13|Hsf1|Atf4|Dnaja3|Eif2b5|Gsk3b|Pdcd2|Pxt1|Cdkn1a|Mt…	Ltk|Pdia3|Tgm2|Serinc3|Ppid|Sfrp2|Epha7|Vcp|Dnaja1|Pcsk9|Scp2|Hdac1|Mfn2|Cd36|Cd24a|Efnb2|Ppp2r1b|Bcl2a1a|Bcl2a1b|Maged1|Itga1|Bnip3l|Tsc22d1|C6|Pla2g6|Bcl6|Spdef|Cyp1b1
GO:0051289	protein homotetramerization	24/2299	86/23843	1.22897e-06	6.9526e-05	Apip|Syt11|Cth|Pex14|Pkd2|Pex5|Dctpp1|Mcoln1|Impdh2|Shmt2|Thg1l|Shmt1|Srr|Pfkp|Acot13|Pcbd2|Mbl1|Rxra|Kcnj10	Cat|Acacb|Pfkl|Acaca|Cby1
GO:0051347	positive regulation of transferase activity	92/2299	581/23843	1.32596e-06	7.42921e-05	Traf6|Rassf2|Trib3|Src|Vapb|Edn3|Il6ra|Csf1|Vav3|Lamtor3|Tnfsf15|Mul1|Tlr1|Stap1|Pkd2|Pxn|Mapkapk5|Camkk2|Pdgfa|Mdfic|Gadd45a|Mif|Camk1|Sbk2|Gsk3a|Cxcl17|Pak4|Pnkp|Pih1d1|Map2k2|Fzd4|Rps3|Map2k7|Naf1|Nod2|Vac14|Kars|Rplp1|Map2k1|Rhoa|Oxsr1|Map3k15|Stk10|Npm1|Camkk1|Fam58b|Itgb3|Strada|Ern1|Pik3cg|Map3k9|Syk|Map3k1|Stk25|Pabpn1|Card10|Pdgfb|Tab1|Pfkfb2|Dlg1|Rps2|Axin1|Mapk8ip3|Cdkn1a|Vegfa|Csf1r|Z…	Pak6|Ltk|Mapkbp1|Epha7|Tek|Serinc2|Cd24a|Ros1|Met|Ephb6|Ube2n|Trf|C1galt1c1|Maged1|Itgb1bp1|Itga1|Tnfsf11|Wnt7b|Muc20|Fgf1|Stk39
GO:0009145	purine nucleoside triphosphate biosynthetic process	31/2299	129/23843	1.362e-06	7.55847e-05	Cox5b|Prkaa2|Ppargc1a|Hkdc1|Hk1|Mif|Chchd10|Tpi1|Gapdh|Aldoa|Ldhd|Map2k1|Impdh2|Atp5b|Flcn|Nme1|Nme2|Stat3|Atp6v0a1|Pfkp|Hk3|Cyc1|Atp5g2|Pfkfb2|Nme7|Ak3|Atp5c1|Surf1	Vcp|Pfkl|Adk
GO:0051348	negative regulation of transferase activity	52/2299	273/23843	1.39188e-06	7.65141e-05	Ptprj|Psen2|Chp1|Trib3|Src|Ppp2r5a|Rpl11|Camk2n1|Mad2l2|Dvl1|Rpl5|Limk1|Prkar1b|Gadd45a|Chchd10|Ptpn6|Apoe|Cblc|Gsk3a|Akt1s1|Nup62|Nr2f2|Mvp|Cln8|Cers1|Pkn1|Dusp9|Pik3ip1|Npm1|Ggnbp2|Rpl23|Chmp6|Rps7|Dtnbp1|Rgs14|H2afy|Pinx1|Spry2|Mcrs1|Dnaja3|Eif4a2|Gsk3b|Stk38|Cdkn1a|Pot1b	Sfrp2|Dnaja1|Podn|Cep85|Paqr3|Hexim1|Itgb1bp1
GO:1903364	positive regulation of cellular protein catabolic process	31/2299	130/23843	1.62504e-06	8.84965e-05	Psen2|Ddrgk1|Trib3|Rnf19b|Dvl1|Nub1|Rchy1|Apoe|Tmem259|Gsk3a|Sirt2|Det1|Sgta|Rad23a|Herpud1|Rnf166|Trim67|Vps11|Rdx|Arih2|Ccdc22|Osbpl7|Rnf180|Gsk3b|Axin1|Rnf14	Edem2|Vcp|Pcsk9|Tmtc3|Kcne2
GO:0045807	positive regulation of endocytosis	35/2299	156/23843	1.64586e-06	8.88001e-05	B2m|Ppt1|Lyar|Stap1|Hip1r|Apoe|Ap2a1|Tub|Cd209b|Nod2|Plcg2|Dnm2|Cd63|Myo18a|Mff|Hfe|Dtnbp1|Syk|Mbl1|Nckap1l|Ap2m1|Flot1|Vegfa|Tbc1d5|Fcgr2b|Atad1	Lbp|Pcsk9|Tspan1|Magi2|Cd36|Mex3b|Trf|Sftpa1|C3
GO:0000028	ribosomal small subunit assembly	11/2299	22/23843	1.68444e-06	9.00479e-05	Pwp2|Rps5|Rps19|Rps15|Rps17|Rpsa|Rpl38|Rps2|Rps10|Rps28|Rps14
GO:0061025	membrane fusion	44/2299	218/23843	1.80149e-06	9.54299e-05	Vps18|Chp1|Syt11|Vav3|Tbc1d2|Sytl1|Mul1|Adam1a|Fis1|Akt2|Coro1a|Tbc1d10b|Evi5l|Eea1|Dnm2|Vps11|Tbc1d10a|Ykt6|Vamp2|Sgsm2|Vat1|Tbc1d16|Vti1b|Tc2n|Anxa7|Tbc1d22a|Tbc1d22b|Tbc1d5|Afg3l2|Stx3|Syt7|Vti1a|Usp6nl|Tbc1d13	Oma1|Mfn2|Hace1|Sgsm1|Sytl2|Bcl2a1a|Bcl2a1b|Tbc1d2b|Tbc1d8b|Stx19
GO:0009201	ribonucleoside triphosphate biosynthetic process	31/2299	131/23843	1.93429e-06	0.000101542	Cox5b|Prkaa2|Ppargc1a|Hkdc1|Hk1|Mif|Chchd10|Tpi1|Gapdh|Aldoa|Ldhd|Map2k1|Impdh2|Atp5b|Flcn|Nme1|Nme2|Stat3|Atp6v0a1|Pfkp|Hk3|Cyc1|Atp5g2|Pfkfb2|Nme7|Ak3|Atp5c1|Surf1	Vcp|Pfkl|Ctps2
GO:0015807	L-amino acid transport	18/2299	55/23843	2.12602e-06	0.000108766	Slc7a11|Slc6a9|Slc7a1|Slc1a5|Cln8|Slc25a15|Slc7a5|Slc7a3|Slc1a4|Slc1a3|Slc3a2|Slc1a1|Kcnj10	Slc1a2|Arg1|Slc6a20a|Slc36a2|Slc7a8
GO:0033674	positive regulation of kinase activity	82/2299	507/23843	2.12694e-06	0.000108766	Traf6|Rassf2|Src|Vapb|Edn3|Il6ra|Csf1|Vav3|Lamtor3|Tnfsf15|Mul1|Tlr1|Stap1|Pkd2|Pxn|Camkk2|Pdgfa|Mdfic|Gadd45a|Mif|Camk1|Sbk2|Cxcl17|Pak4|Pih1d1|Map2k2|Fzd4|Rps3|Map2k7|Nod2|Vac14|Kars|Rplp1|Map2k1|Rhoa|Oxsr1|Map3k15|Stk10|Npm1|Camkk1|Fam58b|Itgb3|Strada|Ern1|Pik3cg|Map3k9|Syk|Map3k1|Stk25|Card10|Pdgfb|Tab1|Pfkfb2|Dlg1|Axin1|Mapk8ip3|Cdkn1a|Vegfa|Csf1r|Zfp91|Dusp12|Vldlr|Avpi1|Zeb2	Pak6|Ltk|Mapkbp1|Epha7|Tek|Cd24a|Ros1|Met|Ephb6|Trf|Maged1|Itgb1bp1|Itga1|Tnfsf11|Wnt7b|Muc20|Fgf1|Stk39
GO:0045860	positive regulation of protein kinase activity	73/2299	436/23843	2.12791e-06	0.000108766	Traf6|Rassf2|Src|Vapb|Edn3|Il6ra|Csf1|Lamtor3|Tnfsf15|Mul1|Tlr1|Stap1|Pkd2|Pxn|Camkk2|Pdgfa|Mdfic|Gadd45a|Mif|Camk1|Sbk2|Cxcl17|Pak4|Pih1d1|Map2k2|Fzd4|Rps3|Map2k7|Nod2|Kars|Rplp1|Map2k1|Rhoa|Oxsr1|Map3k15|Stk10|Npm1|Camkk1|Fam58b|Itgb3|Strada|Ern1|Pik3cg|Map3k9|Syk|Map3k1|Stk25|Card10|Pdgfb|Tab1|Dlg1|Axin1|Mapk8ip3|Cdkn1a|Vegfa|Csf1r|Zfp91|Vldlr|Avpi1|Zeb2	Pak6|Mapkbp1|Cd24a|Met|Trf|Maged1|Itgb1bp1|Itga1|Tnfsf11|Wnt7b|Muc20|Fgf1|Stk39
GO:0031098	stress-activated protein kinase signaling cascade	51/2299	270/23843	2.25738e-06	0.00011438	Traf6|Rassf2|Fktn|Mul1|Mdfic|Gadd45a|Sbk2|Pak4|Map2k2|Fzd4|Rps3|Map2k7|Nod2|Kars|Map2k1|Rhoa|Oxsr1|Mid1|Stk10|Gps2|Kat7|Strada|Ern1|Map3k9|Dtnbp1|Syk|Map3k1|Stk25|Mapkapk2|Mapk11|Dlg1|Axin1|Mapk8ip3|Mapk14|Cbs|Vegfa|Fcgr2b|Card9|Sh2d3c|Mapkap1|Zeb2	Pak6|Mapkbp1|Sfrp2|Dnaja1|Trpv4|Met|Trf|Tnfsf11|Wnt7b|Stk39
GO:0015988	energy coupled proton transmembrane transport, against electrochemical gradient	13/2299	31/23843	2.34022e-06	0.000117555	Atp1a1|Atp6v0b|Atp6v1f|Atp6v1e1|Ndufs7|Atp6v0d1|Atp6ap1|Atp6v0a1|Atp6v1c1|Atp6v1h|Atp5g2|Atp6v0e	Atp6v1g3
GO:1903050	regulation of proteolysis involved in cellular protein catabolic process	40/2299	193/23843	2.62566e-06	0.000130767	Psen2|Ddrgk1|Trib3|Sdcbp|Rnf19b|Rpl11|Dvl1|Nub1|Rchy1|Rpl5|Gna12|Tmem259|Gsk3a|Sirt2|Det1|Sgta|Gipc1|Rad23a|Herpud1|Rnf166|Trim67|Gpx1|Arih2|Ccdc22|Osbpl7|Rpl23|Psme3|Rps7|Hfe|Rnf180|Gsk3b|Axin1|Rnf14|Ubxn1	Edem2|Vcp|Prkaca|Tmtc3|Lamp3|Kcne2
GO:0007169	transmembrane receptor protein tyrosine kinase signaling pathway	87/2299	550/23843	2.66322e-06	0.000131514	Ptprj|Cd59a|Psen2|Rassf2|Src|Pag1|Csf1|Nus1|Stap1|Pxn|Hip1r|Sgpl1|Gigyf1|Pilra|Pdgfa|Cblc|Gsk3a|Akt2|Sirt2|Akt1s1|Nup62|Fgf21|Fes|Fzd4|Mvp|F7|Eif4ebp1|Jak3|Bcar1|Cep57|Aplp2|Cdk4|Cd63|Btk|Grb10|Lcp2|Git1|Stat3|Itgb3|Chmp6|Hgs|Prkd1|Lgmn|Syk|Rgs14|Spry2|Ptp4a3|Baiap2l2|Pdgfb|Mapkapk2|Nucks1|Tnk2|Adipor1|Gsk3b|Mapk14|Vegfa|Csf1r|Rela|Vegfb|Kank1|Lmbrd1|Tsc1	Ltk|Epha7|Tek|Pik3r3|Stmn1|Met|Ephb6|Ankrd26|Ntf5|Nucb2|Efnb2|Sesn3|Nedd4|Bmp5|Efnb1|Col4a5|Fstl4|Nrp2|Itga1|Gpc1|Arf4|Muc20|Fgf1|Vwa2|Afap1l2
GO:0002183	cytoplasmic translational initiation	10/2299	19/23843	2.77799e-06	0.000136028	Eif4h|Rpl13a|Eif4ebp1|Eif5|Mettl3|Eif3d|Eif2d|Eif4b|Rps2|Eif3a
GO:0072330	monocarboxylic acid biosynthetic process	46/2299	236/23843	2.89209e-06	0.000140435	Nr1h3|Acss1|Trib3|Prkaa2|Mecr|Wdtc1|Abhd1|Ppargc1a|Hkdc1|Hk1|Asns|Tbxas1|Mif|Tpi1|Gapdh|Ldhb|Aldoa|Mlycd|Acsf3|Scap|Srr|Stat3|Pfkp|Hk3|Slc1a3|Pfkfb2|H2-Ke6|Cyp39a1|Ptges|Ptges2|Dhrs9	Chst14|Slc27a2|Acss2|Acacb|Pfkl|Mgst1|Tecr|Rbp1|Acaca|Acly|Fads6|Fasn|Elovl2|Fads2|Fads1
GO:0045017	glycerolipid biosynthetic process	32/2299	140/23843	2.96303e-06	0.000142691	Ptpmt1|Nr1h3|Cds2|Lpin3|Pigk|Pigo|Fabp3|Pisd|Pdgfa|Dgat2|Lpcat2|Vac14|Plcg2|Pigyl|Pemt|Ctdnep1|Pik3cg|Pigh|Pck2|Pdgfb|Agpat1|Pip5k1b|Pi4k2a|Agpat2	Thrsp|Far1|Pik3c2a|Lpcat1|Pla2g6|Pigp|C3|Acsl5
GO:0006898	receptor-mediated endocytosis	40/2299	195/23843	3.43205e-06	0.000163146	B2m|Syt11|Ptger3|Sdcbp|Clta|Ppt1|Cap1|Bmp2k|Gak|Hip1r|Apoe|Ap2a1|Picalm|Cln3|Inpp5f|Plcg2|Dnm2|Atp5b|Cd63|Nsf|Hfe|Dtnbp1|Syk|Lmbr1l|Ap2m1|Tnk2|Smap1|Flot1|Vegfa|Tbc1d5|Rab31|Lmbrd1|Fcgr2b|Atad1|Vldlr	Pcsk9|Magi2|Cd36|Nedd4|Trf
GO:0071621	granulocyte chemotaxis	27/2299	109/23843	3.45672e-06	0.000163146	Ptprj|Edn3|Csf1|Vav3|Il17rc|Il17ra|Cxcl17|Itgam|Nod2|Kars|C1qbp|Ccl6|Pik3cg|Syk|Lgals3|Nckap1l|Mapk14|Vegfa|Vav1|Sell	Lbp|Pf4|Cxcl3|Trpv4|C5ar2|Cx3cl1|Itga1
GO:0009206	purine ribonucleoside triphosphate biosynthetic process	30/2299	128/23843	3.47179e-06	0.000163146	Cox5b|Prkaa2|Ppargc1a|Hkdc1|Hk1|Mif|Chchd10|Tpi1|Gapdh|Aldoa|Ldhd|Map2k1|Impdh2|Atp5b|Flcn|Nme1|Nme2|Stat3|Atp6v0a1|Pfkp|Hk3|Cyc1|Atp5g2|Pfkfb2|Nme7|Ak3|Atp5c1|Surf1	Vcp|Pfkl
GO:0016050	vesicle organization	56/2299	312/23843	3.83452e-06	0.000177331	Vps18|Snx5|Vapb|Syt11|Vav3|Sdcbp|Tbc1d2|Sytl1|Snx8|Akt2|Ap3d1|Picalm|Lamtor1|Coro1a|Tbc1d10b|Evi5l|Unc13a|Hook2|Eea1|Dnm2|Vps11|Tbc1d10a|Ykt6|Sqstm1|Vamp2|Sgsm2|Myo18a|Rab5c|Tbc1d16|Vti1b|Tc2n|Mta1|Dtnbp1|Ap3b1|Laptm4b|Tbc1d22a|Ap2m1|Tbc1d22b|Tbc1d5|Vapa|Stx3|Syt7|Pi4k2a|Hps1|Vti1a|Usp6nl|Tbc1d13|Zeb2	Sec24d|Sgsm1|Sar1a|Sytl2|Sec23ip|Tbc1d2b|Tbc1d8b|Stx19
GO:0019216	regulation of lipid metabolic process	56/2299	312/23843	3.83452e-06	0.000177331	Nr1h3|Trib3|Src|Ppp2r5a|Atp1a1|Vav3|Prkaa2|Fabp3|Wdtc1|Ppargc1a|Pdgfa|Psap|Apoe|Akt2|Fgf21|Dgat2|Lamtor1|Pnpla2|Nod2|Mlycd|Arv1|Rora|Cdk4|Scap|Pik3ip1|Mtmr3|Ctdnep1|Ormdl3|Pik3cg|H2afy|Golm1|Pde8b|Nr1d2|Pdgfb|Adipor1|Ppargc1b|Pcx|Bscl2	Tek|Scp2|Pik3r3|Cd36|Acacb|Ankrd26|Thrsp|Nucb2|Tm6sf2|Bmp5|Pdk3|Idh1|Lpcat1|Thrb|Pla2g6|C3|Fgf1|Acsl5
GO:0016054	organic acid catabolic process	42/2299	210/23843	3.90137e-06	0.000177592	Lpin3|Acot8|Aig1|Echdc2|Akr1a1|Sesn2|Hmgcl|Ddo|Abhd1|Idua|Pex5|Akt2|Lipe|Bcat2|Aldh1l2|Cyp4f18|Mlycd|Acsf3|Bckdhb|Acaa1a|Renbp|Shmt1|Acox1|Acot2|Pck2|Amdhd2|Cyp39a1|Gnpda1|Got1	Slc27a2|Arg1|Padi4|Acacb|Pon1|Pon3|Pcyox1|Oat|Ces1d|Hyal3|Pex13|Pipox|Acsl5
GO:0046395	carboxylic acid catabolic process	42/2299	210/23843	3.90137e-06	0.000177592	Lpin3|Acot8|Aig1|Echdc2|Akr1a1|Sesn2|Hmgcl|Ddo|Abhd1|Idua|Pex5|Akt2|Lipe|Bcat2|Aldh1l2|Cyp4f18|Mlycd|Acsf3|Bckdhb|Acaa1a|Renbp|Shmt1|Acox1|Acot2|Pck2|Amdhd2|Cyp39a1|Gnpda1|Got1	Slc27a2|Arg1|Padi4|Acacb|Pon1|Pon3|Pcyox1|Oat|Ces1d|Hyal3|Pex13|Pipox|Acsl5
GO:0001817	regulation of cytokine production	97/2299	637/23843	3.9316e-06	0.000177592	Traf6|Cd59a|Lgr4|B2m|Src|Zfp64|Tlr2|Syt11|Arhgef2|Il6ra|Polr3c|Sars|Tnfsf15|Mul1|Tnfrsf14|Tlr1|Card11|Hk1|Mif|Anxa4|Il17rc|Il17ra|Gapdh|Cxcl17|Lsm14a|Cebpg|Rps3|Cd209b|Il12rb1|Jak3|Nod2|Kars|Plcg2|Zfpm1|Mmp12|Scamp5|Rora|Ddit3|Ccr2|Cybb|Atp6ap2|Btk|Tlr8|Tlr7|C1qbp|Rara|Hfe|Syk|Bap1|D1Ertd622e|Fn1|Laptm4b|Hsf1|Atf4|Nfam1|Mapkapk2|Mapk11|Nckap1l|Heg1|Mapk14|Btnl2|Gpsm3|Agpat1|Nfkbil1|Flot1|Trim15|C…	Mapkbp1|Lbp|Il7|Arg1|Tek|Cyp2j6|Hdac1|Cd36|Cd24a|Pf4|Trpv4|Met|C5ar2|Cx3cl1|Cadm1|Bcl6|C3|Cyp1b1|Afap1l2
GO:0009142	nucleoside triphosphate biosynthetic process	32/2299	142/23843	4.08491e-06	0.000183098	Cox5b|Prkaa2|Ppargc1a|Hkdc1|Hk1|Mif|Chchd10|Tpi1|Gapdh|Aldoa|Ldhd|Map2k1|Impdh2|Atp5b|Flcn|Nme1|Nme2|Stat3|Atp6v0a1|Pfkp|Hk3|Cyc1|Atp5g2|Pfkfb2|Nme7|Ak3|Atp5c1|Surf1	Vcp|Pfkl|Ctps2|Adk
GO:0015991	ATP hydrolysis coupled proton transport	12/2299	28/23843	4.36915e-06	0.000189765	Atp1a1|Atp6v0b|Atp6v1f|Atp6v1e1|Atp6v0d1|Atp6ap1|Atp6v0a1|Atp6v1c1|Atp6v1h|Atp5g2|Atp6v0e	Atp6v1g3
GO:0090662	ATP hydrolysis coupled transmembrane transport	12/2299	28/23843	4.36915e-06	0.000189765	Atp1a1|Atp6v0b|Atp6v1f|Atp6v1e1|Atp6v0d1|Atp6ap1|Atp6v0a1|Atp6v1c1|Atp6v1h|Atp5g2|Atp6v0e	Atp6v1g3
GO:0099131	ATP hydrolysis coupled ion transmembrane transport	12/2299	28/23843	4.36915e-06	0.000189765	Atp1a1|Atp6v0b|Atp6v1f|Atp6v1e1|Atp6v0d1|Atp6ap1|Atp6v0a1|Atp6v1c1|Atp6v1h|Atp5g2|Atp6v0e	Atp6v1g3
GO:0099132	ATP hydrolysis coupled cation transmembrane transport	12/2299	28/23843	4.36915e-06	0.000189765	Atp1a1|Atp6v0b|Atp6v1f|Atp6v1e1|Atp6v0d1|Atp6ap1|Atp6v0a1|Atp6v1c1|Atp6v1h|Atp5g2|Atp6v0e	Atp6v1g3
GO:0022904	respiratory electron transport chain	22/2299	80/23843	4.39652e-06	0.000189765	Cox5b|Ndufb6|Sdhb|Ppargc1a|Cox6a1|Ndufa5|Coq7|Cox6a2|Cox4i1|Uqcrq|Ndufs1|Mybbp1a|Slc1a3|Ndufb9|Cyc1|Sco2|Ndufv3|Ndufa7|Ndufv1|Cox8a|Ndufs2|Ndufa8
GO:1901607	alpha-amino acid biosynthetic process	19/2299	63/23843	4.42905e-06	0.000189765	Apip|Phgdh|Cth|Plod1|Asns|Bcat2|Sephs2|Shmt2|Shmt1|Srr|Pycr1|Adi1|Slc1a3|Cbs|Psat1|Aldh18a1|Got1|Ass1	Mthfd2l
GO:0009127	purine nucleoside monophosphate biosynthetic process	31/2299	137/23843	5.24582e-06	0.000221503	Cox5b|Prkaa2|Ak2|Ppargc1a|Hkdc1|Hk1|Mif|Chchd10|Tpi1|Gapdh|Ampd3|Aldoa|Ldhd|Map2k1|Impdh2|Atp5b|Flcn|Pfas|Stat3|Atp6v0a1|Adssl1|Pfkp|Hk3|Cyc1|Atp5g2|Pfkfb2|Ak3|Atp5c1|Surf1	Vcp|Pfkl
GO:0009168	purine ribonucleoside monophosphate biosynthetic process	31/2299	137/23843	5.24582e-06	0.000221503	Cox5b|Prkaa2|Ak2|Ppargc1a|Hkdc1|Hk1|Mif|Chchd10|Tpi1|Gapdh|Ampd3|Aldoa|Ldhd|Map2k1|Impdh2|Atp5b|Flcn|Pfas|Stat3|Atp6v0a1|Adssl1|Pfkp|Hk3|Cyc1|Atp5g2|Pfkfb2|Ak3|Atp5c1|Surf1	Vcp|Pfkl
GO:1901800	positive regulation of proteasomal protein catabolic process	25/2299	99/23843	5.4306e-06	0.000224697	Psen2|Ddrgk1|Trib3|Rnf19b|Dvl1|Nub1|Rchy1|Tmem259|Gsk3a|Sirt2|Det1|Sgta|Rad23a|Herpud1|Rnf166|Arih2|Osbpl7|Rnf180|Gsk3b|Axin1|Rnf14	Edem2|Vcp|Tmtc3|Kcne2
GO:0006897	endocytosis	104/2299	700/23843	5.43581e-06	0.000224697	Nr1h3|B2m|Snx5|Src|Rab22a|Tlr2|Syt11|Ptger3|Sdcbp|Clta|Ppt1|Cap1|Necap2|Lyar|Stap1|Bmp2k|Gak|Hip1r|Snx8|Arhgap25|Epn1|Apoe|Siglece|Ap2a1|Csnk1g2|Picalm|Tub|Cln3|Coro1a|Inpp5f|Itgam|Cd209b|Nod2|Eea1|Plcg2|Dnm2|Scamp5|Ccr2|Was|Atp5b|Cd63|Rufy1|Cdc42se2|Myo18a|Nme1|Rara|Rab5c|Becn1|Nsf|Itgb3|Unc13d|Pik3cg|Mff|Pld4|Hfe|Dtnbp1|Syk|Mbl1|Lgals3|Atp6v1h|Ncf4|Mapkapk2|Lmbr1l|Nckap1l|Ap2m1|Tnk2|Smap1|Btbd9…	Ehd4|Tgm2|Lbp|Elmo2|Pcsk9|Tspan1|Xkr8|Magi2|Cd36|Cd24a|Mex3b|Pik3c2a|Nedd4|Trf|Txndc5|Sftpa1|C3
GO:0010639	negative regulation of organelle organization	63/2299	369/23843	5.43716e-06	0.000224697	Nat10|Chmp4b|Src|Tlr2|Arhgef2|Kdm4a|Mul1|Slc35f6|Ctbp1|Ppargc1a|Hip1r|Chmp2a|Gmfg|Pih1d1|Anapc15|Coro1a|Pcid2|Bag4|Nol3|Terf2|Cdk10|Dnm2|Zw10|Rdx|Twf2|Gpx1|Dync1li1|Was|Slc25a5|Gnl3l|Mid1|Inpp5j|Gas2l1|Npm1|Flcn|Pfn1|Arpc2|Kat2a|Becn1|Vat1|H2afy|Xrcc4|Ppif|Pinx1|Mtbp|Mcrs1|Nubp1|Ehmt2|Smad4|Coro1b|Fxn|Kank1	Pfn2|Oma1|Stmn1|Triap1|Sar1a|Met|Lcmt1|Fez1|Mdm1|Tmsb4x|Msh2
GO:1903825	organic acid transmembrane transport	24/2299	93/23843	5.54738e-06	0.000225204	Slc7a11|Slc16a1|Slc7a1|Slc19a1|Slc1a5|Akt2|Cln8|Slc25a15|Slc38a7|Slc7a5|Slc7a3|Slc7a7|Slc1a3|Slc25a1|Slc3a2|Slc1a1|Kcnj10	Slc1a2|Slc6a20a|Slc36a2|Slc46a1|Slc7a8|Acsl5|Stk39
GO:1905039	carboxylic acid transmembrane transport	24/2299	93/23843	5.54738e-06	0.000225204	Slc7a11|Slc16a1|Slc7a1|Slc19a1|Slc1a5|Akt2|Cln8|Slc25a15|Slc38a7|Slc7a5|Slc7a3|Slc7a7|Slc1a3|Slc25a1|Slc3a2|Slc1a1|Kcnj10	Slc1a2|Slc6a20a|Slc36a2|Slc46a1|Slc7a8|Acsl5|Stk39
GO:0006631	fatty acid metabolic process	64/2299	377/23843	5.56739e-06	0.000225204	Nr1h3|Acss1|Trib3|Lpin3|Acot8|Ankrd23|Aig1|Prkaa2|Acot11|Echdc2|Fabp3|Mecr|Sesn2|Wdtc1|Abhd1|Ppargc1a|Aasdh|Sgpl1|Alox5ap|Tbxas1|Mif|Adipor2|Pex5|Akt2|Lipe|Dgat2|Cyp4f18|Mlycd|Acsf3|Scap|Acaa1a|Acox1|Acot2|Pck2|Adipor1|Mapk14|H2-Ke6|Ppargc1b|Ptges|Ptges2	Slc27a2|Acss2|Cyp2j6|Cd36|Acacb|Ggt5|Ankrd26|Mgst1|Nucb2|Cyp4v3|Tecr|Ces1d|Pdk3|Pex13|Acaca|Acly|Fads6|Fasn|Elovl2|C3|Cyp1b1|Fads2|Fads1|Acsl5
GO:0042594	response to starvation	36/2299	171/23843	5.60402e-06	0.000225204	Rragd|Prkaa2|Rragc|Sesn2|Asns|Cadps2|Gabarapl1|Eif4ebp1|Ddit3|Mars|Lamp2|Mtmr3|Gas2l1|Nprl3|Fnip1|Gabarap|Mybbp1a|Becn1|Prkd1|Pck2|Atf4|Cdkn1a|Ehmt2|Tbc1d5|Lars	Eif2ak4|5330417C22Rik|Pcsk9|Cckar|Alb|Pik3c2a|Sesn3|Myh13|Rnase4|Comt|Fads1
GO:0031397	negative regulation of protein ubiquitination	19/2299	64/23843	5.73314e-06	0.000228815	Trim44|Psen2|Chp1|Rpl11|Mad2l2|Rpl5|Limk1|Prmt3|Rps3|Rasd2|Usp4|Gnl3l|Rpl23|Rps7|Pinx1|Parp10|Ubxn1	Dnaja1|Cry1
GO:1903052	positive regulation of proteolysis involved in cellular protein catabolic process	27/2299	112/23843	5.99209e-06	0.000237523	Psen2|Ddrgk1|Trib3|Rnf19b|Dvl1|Nub1|Rchy1|Tmem259|Gsk3a|Sirt2|Det1|Sgta|Rad23a|Herpud1|Rnf166|Trim67|Arih2|Ccdc22|Osbpl7|Rnf180|Gsk3b|Axin1|Rnf14	Edem2|Vcp|Tmtc3|Kcne2
GO:0010822	positive regulation of mitochondrion organization	31/2299	138/23843	6.14813e-06	0.000242062	Mul1|Ppargc1a|Hip1r|Fis1|Sae1|Gsk3a|Pdcd5|Ddhd2|Cdc37|Vps11|Arih2|Il9r|Pemt|Kat2a|Usp36|Mff|Apopt1|Ppif|Bap1|Ddhd1|Cideb|Cyb5r1|Gsk3b|Ppargc1b|March5|Optn	Oscp1|Mfn2|Cdkl2|Pla2g6|Hnmt
GO:0046700	heterocycle catabolic process	72/2299	441/23843	6.22211e-06	0.000243141	Prr5l|Rbm46|Zc3h12d|Csde1|Dpyd|Exosc3|Prkaa2|Pabpc4|Mrto4|Dffa|Ppargc1a|Nudt9|Hkdc1|Supv3l1|Hk1|Mif|Tpi1|Gapdh|Exosc5|Aldh1l2|Aldoa|Dctpp1|Pcid2|Upf3a|Naf1|Pde4c|Nudt4|Dis3l|Pcbp4|Nudt10|Tbrg4|Aox4|Npm1|Mgat1|Hint1|Stat3|Cant1|Pfkp|Secisbp2|Hk3|Ugt1a7c|Mettl3|Pop1|Pabpc1|Hsf1|Mapkapk2|Pfkfb2|Rnaset2a|Nudt3|Ncf2|Lsm2|Enpp5|Gtpbp2|Vegfa|Lrpprc|Etf1|Patl1|Gda|Entpd2	Itpa|Vcp|Pnrc2|Pon3|Snd1|Pfkl|Gspt2|Aox3|Ang4|Ncbp2|Enpp4|Nanos1|Hnmt
GO:0016032	viral process	50/2299	272/23843	6.25972e-06	0.000243141	Vps18|Chmp4b|Vapb|Zfp639|Ppie|Trim62|Eif3b|Mdfic|Chmp2a|Apoe|Pias4|Eif3f|Cul4a|Slc20a2|Bst2|Rad23a|Eea1|Eif3g|A230050P20Rik|Pfn1|Itgb3|Chmp6|Atg16l1|Trim13|Pabpc1|Parp10|Eif3d|Eif2d|Tarbp2|Nucks1|Tmprss2|Trim15|Vapa|Etf1|Pcx|Banf1|Trim8|Eif3a|Usp6nl|Rxra	Eif2ak4|Ppid|Vcp|Hdac1|Fv1|Ifitm2|Ace2|P4hb|Pi4ka|Lamp3
GO:0061136	regulation of proteasomal protein catabolic process	35/2299	165/23843	6.30072e-06	0.000243141	Psen2|Ddrgk1|Trib3|Sdcbp|Rnf19b|Rpl11|Dvl1|Nub1|Rchy1|Gna12|Tmem259|Gsk3a|Sirt2|Det1|Sgta|Gipc1|Rad23a|Herpud1|Rnf166|Gpx1|Arih2|Osbpl7|Psme3|Hfe|Rnf180|Gsk3b|Axin1|Rnf14|Ubxn1	Edem2|Vcp|Prkaca|Tmtc3|Lamp3|Kcne2
GO:1903829	positive regulation of cellular protein localization	59/2299	340/23843	6.38396e-06	0.000244732	Prr5l|Ddrgk1|Src|Nmd3|Syt11|Sesn2|Arhgef16|Rufy3|Fis1|Camk1|Sae1|Gsk3a|Akt2|Pdcd5|Nup62|Itgam|Vps11|Rdx|Uaca|Arih2|Gnl3l|Il9r|Npm1|Sqstm1|Pemt|Vamp2|Kat7|Arpc2|Kat2a|Usp36|Gnl3|Bap1|Pinx1|Ipo5|Card10|Mcrs1|Cyb5r1|Dlg1|Gsk3b|Mapk14|Vegfa|B3gat3|Stx3|Trim8|Wipf1	Edem2|Asph|Tek|Oscp1|Sfn|Crocc|Rer1|Cdkl2|Cnpy4|Prkaca|Oaz2|Pgrmc1|Itgb1bp1|Hnmt
GO:0046777	protein autophosphorylation	46/2299	243/23843	6.52582e-06	0.000246667	Chp1|Trpm7|Rassf2|Csnk2a1|Src|Clk2|Mknk1|Mapkapk5|Camkk2|Pdgfa|Hk1|Trim24|Csnk1g2|Fes|Map2k2|Mvp|Jak3|Ulk3|Btk|Stk10|Clk4|Nlk|Nme2|Ern1|Prkd1|Map3k9|Syk|Stk25|Pdgfb|Pim3|Mapkapk2|Acvr1b|Tnk2|Gsk3b|Mapk14|Vegfa|Hspa9|Csf1r|Uhmk1	Eif2ak4|Epha7|Tek|Ros1|Met|Prkaca|Stk39
GO:0097529	myeloid leukocyte migration	37/2299	179/23843	6.52918e-06	0.000246667	Ptprj|Edn3|Csf1|Vav3|Ptger3|Stap1|Mif|Il17rc|Il17ra|Rps19|Cxcl17|Rpl13a|Itgam|Nod2|Kars|Ccr1|Ccr2|C1qbp|Ccl6|Pik3cg|Syk|Lgals3|Pdgfb|Nckap1l|Mapk14|Vegfa|Vav1|Sell|Vegfb	Lbp|Pf4|Cxcl3|Trpv4|C5ar2|Cx3cl1|Itga1|Tnfsf11
GO:0031338	regulation of vesicle fusion	18/2299	59/23843	6.56141e-06	0.000246667	Vps18|Tbc1d2|Akt2|Coro1a|Tbc1d10b|Evi5l|Vps11|Tbc1d10a|Sgsm2|Tbc1d16|Tbc1d22a|Tbc1d22b|Tbc1d5|Usp6nl|Tbc1d13	Sgsm1|Tbc1d2b|Tbc1d8b
GO:0033157	regulation of intracellular protein transport	50/2299	273/23843	6.9573e-06	0.000259873	Prr5l|Chp1|Rufy3|Fis1|Mdfic|Chchd4|Camk1|Sae1|Gsk3a|Akt2|Pdcd5|Nup62|Itgam|Bag4|Nol3|Vps11|Uaca|Arih2|Gdi1|Thoc5|Il9r|Pemt|Vamp2|Akap1|Arpc2|Kat2a|Usp36|Dnajc27|Bap1|Ipo5|Parp10|Cyb5r1|Gsk3b|Cdkn1a|Mapk14|Iws1|B3gat3|Uhmk1|Wipf1	Edem2|Asph|Tek|Oscp1|Sfn|Cdkl2|Prkaca|Oaz2|Itgb1bp1|Bnip3l|Hnmt
GO:0007033	vacuole organization	34/2299	159/23843	7.06549e-06	0.000262233	Vps18|Chmp4b|Trp53inp1|Ppt1|Idua|Gabarapl1|Lamtor1|Cln3|Coro1a|Cln8|Hook2|Vps11|Ulk3|Hexa|Cln6|Pip4k2c|Mtmr3|Nprl3|Gabarap|Emc6|Tmem199|Becn1|Gaa|Pacs2|Atg16l1|Laptm4b|Ehmt2|Atg12|Syt7|Ccdc115	5330417C22Rik|Mfn2|Pik3c2a|Fez1
GO:1901361	organic cyclic compound catabolic process	77/2299	483/23843	7.35775e-06	0.000269687	Prr5l|Rbm46|Zc3h12d|Csde1|Dpyd|Exosc3|Prkaa2|Pabpc4|Mrto4|Dffa|Ppargc1a|Nudt9|Hkdc1|Supv3l1|Hk1|Mif|Tpi1|Gapdh|Apoe|Exosc5|Aldh1l2|Aldoa|Dctpp1|Pcid2|Upf3a|Naf1|Pde4c|Nudt4|Dis3l|Pcbp4|Acaa1a|Nudt10|Tbrg4|Aox4|Npm1|Mgat1|Hint1|Stat3|Cant1|Pfkp|Secisbp2|Hk3|Ugt1a7c|Mettl3|Pop1|Pabpc1|Hsf1|Mapkapk2|Pfkfb2|Rnaset2a|Nudt3|Ncf2|Lsm2|Cyp39a1|Enpp5|Gtpbp2|Vegfa|Lrpprc|Etf1|Patl1|Gda|Entpd2	Itpa|Vcp|Pnrc2|Pon3|Snd1|Pfkl|Gspt2|Aox3|Dio3|Ang4|Comt|Ncbp2|Enpp4|Nanos1|Hnmt
GO:0015672	monovalent inorganic cation transport	74/2299	459/23843	7.35888e-06	0.000269687	Chp1|Slc9a8|Kcnk2|Edn3|Hcn3|Cox5b|Atp1a1|Kcna3|Ahcyl1|Ptger3|Atp6v0b|Slc10a6|Pkd2|P2rx4|Slc12a9|Atp6v1f|Mif|Atp6v1e1|Trpm2|Akt2|Ndufs7|Fxyd5|Scnn1b|Slc20a2|Slc25a4|Slc38a7|Atp6v0d1|Wwp2|Dnm2|Fxyd6|Fxyd2|Stoml1|Oxsr1|Kcnq1|Atp5b|Atp6ap1|Cd63|Slc22a5|Slc22a4|Vamp2|Atp6v0a1|Nsf|Slc12a7|Slc4a7|Ppif|Slc1a3|Atp6v1c1|Atp6v1h|Cyc1|Atf4|Atp5g2|Dlg1|Cox17|Atp6v0e|Cox8a|Kcnip2|Atp5c1|Commd3|Tsc1|Kcnj10	Kcnmb2|Pcsk9|Cckar|Tesc|Nedd4|Maged2|Slc36a2|Slc46a1|Kcnj13|Kcne2|Atp6v1g3|Kcnj15|Kcnn2|Stk39
GO:0060326	cell chemotaxis	50/2299	274/23843	7.72635e-06	0.000281384	Ptprj|Edn3|Csf1|Vav3|Cnr2|Arhgef16|Stap1|P2rx4|Mif|Il17rc|Il17ra|Trpm2|Rps19|Cxcl17|Rpl13a|Il16|Coro1a|Itgam|F7|Nod2|Bcar1|Kars|Ccr1|Ccr2|C1qbp|Ccl6|Pik3cg|Prkd1|Syk|Lgals3|Pdgfb|Nckap1l|Mapk14|Gpsm3|Vegfa|Vav1|Sell|Coro1b|Vegfb	Lbp|Elmo2|Pf4|Cxcl3|Trpv4|Met|C5ar2|Cx3cl1|Itga1|Tnfsf11|Fgf1
GO:0016042	lipid catabolic process	53/2299	297/23843	8.16869e-06	0.000295646	Plcb2|Abhd12|Lpin3|Acot8|Nceh1|Aig1|Echdc2|Ppt1|Sesn2|Abhd1|Sgpl1|Pex5|Apoe|Akt2|Lipe|Sirt2|Fgf21|Inpp5f|Pnpla2|Ddhd2|Cyp4f18|Plcg2|Mlycd|Hexa|Cdk4|Acaa1a|Acox1|Pik3cg|Acot2|Galc|Pld4|Ugt1a7c|Ddhd1|Pck2|Naga|Pnpla5|Neu1|Cyp39a1|Bscl2|Pnpla7	Slc27a2|Plch1|Pafah2|Acacb|Ces1a|Ces1e|Ces1d|Pex13|Idh1|Iah1|Pla2g6|Cyp1b1|Acsl5
GO:0009124	nucleoside monophosphate biosynthetic process	32/2299	147/23843	8.80457e-06	0.000316693	Cox5b|Prkaa2|Ak2|Ppargc1a|Hkdc1|Hk1|Mif|Chchd10|Tpi1|Gapdh|Ampd3|Aldoa|Ldhd|Map2k1|Impdh2|Atp5b|Flcn|Shmt1|Pfas|Stat3|Atp6v0a1|Adssl1|Pfkp|Hk3|Cyc1|Atp5g2|Pfkfb2|Ak3|Atp5c1|Surf1	Vcp|Pfkl
GO:0031667	response to nutrient levels	61/2299	359/23843	8.86868e-06	0.000317042	Nenf|Slc16a1|Dpyd|Rragd|Prkaa2|Rragc|Sesn2|Ppargc1a|P2rx4|Asns|Cadps2|Trim24|Gabarapl1|Apoe|Sirt2|Usf2|F7|Eif4ebp1|Plcg2|Bckdhb|Ddit3|Mars|Lamp2|Mtmr3|Gas2l1|Nprl3|Fnip1|Pemt|Gabarap|Mybbp1a|Becn1|Prkd1|Pck2|Atf4|Cdkn1a|Cbs|Ehmt2|Tbc1d5|Lars|Sell|Tsc1	Eif2ak4|Pdia3|5330417C22Rik|Asph|Oma1|Pcsk9|Cckar|Alb|Trpv4|Acacb|Nucb2|Pik3c2a|Sesn3|Rbp1|Myh13|Top2b|Rnase4|P2rx6|Comt|Fads1
GO:0044282	small molecule catabolic process	53/2299	298/23843	9.0199e-06	0.000320481	Sord|Lpin3|Acot8|Aig1|Dpyd|Adh5|Echdc2|Akr1a1|Sesn2|Hmgcl|Ddo|Abhd1|Idua|Hk1|Pex5|Tpi1|Apoe|Akt2|Lipe|Bcat2|Aldh1l2|Cyp4f18|Mlycd|Acsf3|Bckdhb|Acaa1a|Renbp|Mgat1|Shmt1|Acox1|Acot2|Pck2|Pfkfb2|Amdhd2|Nudt3|Cyp39a1|Gnpda1|Got1	Slc27a2|Arg1|Padi4|Acacb|Pon1|Pon3|Pcyox1|Oat|Ces1d|Hyal3|Glb1|Pex13|Pipox|Enpp4|Acsl5
GO:0043161	proteasome-mediated ubiquitin-dependent protein catabolic process	63/2299	375/23843	9.23811e-06	0.000326245	Psen2|Ddrgk1|Trib3|Rbck1|Nhlrc3|Psmd4|Sdcbp|Wwp1|Rnf19b|Rpl11|Fbxo6|Dvl1|Nub1|Maea|Rchy1|Gna12|Znrf2|Aup1|Spsb2|Cdc34|Gsk3a|Sirt2|Det1|Sgta|Kctd13|Cul4a|Gipc1|Rad23a|Siah1a|Herpud1|Wwp2|Znrf1|Fbxo31|Rnf166|Arih2|Ddit3|Rnf185|Rmnd5b|Rnf187|Ccdc47|Mta1|Hfe|Rnf180|Trim13|Gsk3b|Spsb3|Axin1|Btbd9|Rnf14|Kat5|Ubxn1|Fbxw5	Ubr1|Edem2|Vcp|Fbxo2|Ube4b|Anapc4|Ube2h|Rnf122|Nedd4|Rnf145|Dnajc10
GO:0008652	cellular amino acid biosynthetic process	19/2299	66/23843	9.42466e-06	0.000330828	Apip|Phgdh|Cth|Plod1|Asns|Bcat2|Sephs2|Shmt2|Shmt1|Srr|Pycr1|Adi1|Slc1a3|Cbs|Psat1|Aldh18a1|Got1|Ass1	Mthfd2l
GO:0009156	ribonucleoside monophosphate biosynthetic process	31/2299	141/23843	9.77701e-06	0.000341142	Cox5b|Prkaa2|Ak2|Ppargc1a|Hkdc1|Hk1|Mif|Chchd10|Tpi1|Gapdh|Ampd3|Aldoa|Ldhd|Map2k1|Impdh2|Atp5b|Flcn|Pfas|Stat3|Atp6v0a1|Adssl1|Pfkp|Hk3|Cyc1|Atp5g2|Pfkfb2|Ak3|Atp5c1|Surf1	Vcp|Pfkl
GO:0007264	small GTPase mediated signal transduction	78/2299	495/23843	9.9033e-06	0.000343491	Src|Rab22a|Rit1|Arhgef2|Csf1|Vav3|Rap1gds1|Sdcbp|Smap2|Arhgef10l|Arhgef16|Mapkapk5|Adap1|Gna12|Arhgap25|Rasgef1a|Sbk2|Apoe|Pak4|Nup62|Appl2|Kctd13|Eps8l2|Trim67|Dnm2|Map2k1|Rhoa|Was|Arhgef6|Gdi1|Flcn|Ntn1|Git1|Ksr1|Rab5c|Dnajc27|Prkd1|Dock10|Net1|F2rl2|Arhgef28|Nisch|Agap1|Rhobtb2|Spry2|Asap1|Cyth4|Cdc42ep1|Dnaja3|Rab44|Smap1|Flot1|Rab31|Vav1|Rasgrp3|Arhgap26|Kank1|Arl3|Arhgap30|Sh2d3c|Garnl3|Map…	Pak6|Ctnnal1|Stmn1|Asap3|Arhgef19|Mfn2|Met|Arhgef17|Arhgap17|Arhgef25|Abi2|Arhgef40|Bcl6|Kalrn|Cdc42ep3|Rab27b
GO:0032103	positive regulation of response to external stimulus	51/2299	284/23843	1.00171e-05	0.000345383	Ptprj|Traf6|Edn3|Tlr2|Adora3|Csf1|Ptger3|Artn|P2rx4|Alox5ap|Mif|Il17rc|Il17ra|Rps19|Akt2|Cxcl17|Il16|F7|Nod2|Kars|Ccr1|Ccr2|Btk|C1qbp|Ccl6|Pik3cg|Prkd1|Ly86|Cd180|Fn1|Pdgfb|Nckap1l|Mapk14|Gpsm3|Trim15|Vegfa|Sell|Vegfb|Stx3|Optn	Tgm2|Lbp|Arg1|Cd24a|Pf4|Cxcl3|Trpv4|Met|Cx3cl1|Tnfsf11|C3
GO:0006611	protein export from nucleus	29/2299	128/23843	1.01509e-05	0.000347939	Chp1|Rrs1|Nmd3|Ltv1|Ahcyl1|Sdad1|Chchd4|Camk1|Rps15|Nup62|Pcid2|Xpot|Rpsa|Thoc5|Npm1|Strada|Dnajc27|Pabpn1|Poldip3|Gsk3b|Iws1|Hspa9|Uhmk1|Tsc1|Wipf1	Cse1l|Sfn|Prkaca|Nup214
GO:1903320	regulation of protein modification by small protein conjugation or removal	41/2299	211/23843	1.05562e-05	0.000359713	Trim44|Psen2|Chp1|Trib3|Rpl11|Mul1|Mad2l2|Rchy1|Rpl5|Limk1|Gsk3a|Prmt3|Pias4|Rps3|Tollip|Rasd2|Nod2|Herpud1|Usp4|Gnl3l|Npm1|Rpl23|Rps7|Mta1|Rnf180|Gnl3|Pinx1|Parp10|Rassf5|Dnaja3|Rps2|Axin1|Rela|Ubxn1|Cdk9	Vcp|Dnaja1|Fbxo2|Cry1|Ube2n|Tank
GO:0051222	positive regulation of protein transport	74/2299	464/23843	1.08407e-05	0.000367261	Prr5l|Chp1|Src|Tlr2|Tnfsf15|Tnfrsf14|Tlr1|Rufy3|Mcu|Fis1|Hk1|Mif|Camk1|Il17rc|Il17ra|Gapdh|Trpm2|Sae1|Gsk3a|Akt2|Pdcd5|Itgam|Ano1|Nod2|Kars|Mmp12|Vps11|Scamp5|Uaca|Arih2|Tlr8|Il9r|Pemt|Vamp2|Myo18a|Arpc2|Kat2a|Usp36|Syk|Bap1|Pck2|Ipo5|Mapk11|Cyb5r1|Pfkfb2|Gsk3b|Mapk14|Btnl2|Csf1r|Mbp|Unc93b1|B3gat3|Aim2|Wipf1	Edem2|Nnat|Ppid|Asph|Tek|Cyp2j6|Oscp1|Sfn|Cd36|Cdkl2|Trpv4|Dynll1|Cftr|Ttn|Prkaca|Cadm1|Oaz2|Itgb1bp1|Pla2g6|Hnmt
GO:0030036	actin cytoskeleton organization	95/2299	636/23843	1.09933e-05	0.000370278	Trpm7|Src|Tlr2|Ankrd23|Arhgef2|Hax1|Rap1gds1|Sdcbp|Cap1|Arhgef10l|Mad2l2|Stap1|Rufy3|Sdad1|Pxn|Hip1r|Limk1|Pdgfa|Cald1|Arhgap25|Trpm2|Sbk2|Gmfg|Pak4|Fes|Cln3|Coro1a|Kctd13|Eps8l2|Myom2|Bag4|Bst2|Bcar1|Cdk10|Rdx|Twf2|Rhoa|Was|Myo1b|Actr2|Specc1|Pfn1|Myo18a|Arpc2|Itgb3|Inf2|Dtnbp1|Map3k1|Nisch|Rhobtb2|Cdc42ep1|Baiap2l2|Pdgfb|Parvg|Nckap1l|Coro7|Itgb5|Dlg1|Myo1f|Daam2|Arhgap26|Csf1r|Ppargc1b|Smad4|C…	Pak6|Itpka|Pfn2|Arfip1|Tek|Stmn1|Asap3|Arhgef19|Cckar|Trpv4|Met|Ttn|Arhgef17|Arhgap17|Trf|Gdpd2|Tmsb4x|Abi2|Obsl1|Itgb1bp1|Six4|Myh6|Pi4ka|Bcl6|Cdc42ep3
GO:0043406	positive regulation of MAP kinase activity	42/2299	219/23843	1.15957e-05	0.000388323	Traf6|Src|Edn3|Lamtor3|Mul1|Pxn|Pdgfa|Mdfic|Gadd45a|Mif|Cxcl17|Map2k2|Fzd4|Rps3|Map2k7|Nod2|Kars|Map2k1|Map3k15|Ern1|Pik3cg|Map3k9|Syk|Map3k1|Pdgfb|Tab1|Axin1|Mapk8ip3|Vegfa|Avpi1|Zeb2	Mapkbp1|Cd24a|Met|Trf|Maged1|Itga1|Tnfsf11|Wnt7b|Muc20|Fgf1|Stk39
GO:0006400	tRNA modification	19/2299	67/23843	1.19745e-05	0.000398717	Nat10|Trmt10a|Pusl1|Pus1|Thumpd3|Sephs2|Gtpbp3|Aars|Ctu2|Elp6|Thg1l|Mettl2|Trmt61a|Cdkal1|Nsun2|Nsun3|Wdr4|Aars2|Trmt112
GO:0009991	response to extracellular stimulus	64/2299	386/23843	1.21197e-05	0.000401258	Nenf|Slc16a1|Dpyd|Rragd|Prkaa2|Rragc|Sesn2|Ppargc1a|P2rx4|Asns|Cadps2|Trim24|Gabarapl1|Apoe|Sirt2|Usf2|Dctpp1|F7|Eif4ebp1|Plcg2|Bckdhb|Ddit3|Mars|Lamp2|Mtmr3|Gas2l1|Nprl3|Fnip1|Pemt|Gabarap|Mybbp1a|Becn1|Prkd1|Pck2|Atf4|Cdkn1a|Cbs|Ehmt2|Tbc1d5|Lars|Sell|Tsc1	Slc1a2|Eif2ak4|Pdia3|Sfrp2|5330417C22Rik|Asph|Oma1|Pcsk9|Cckar|Alb|Trpv4|Acacb|Nucb2|Pik3c2a|Sesn3|Rbp1|Myh13|Top2b|Rnase4|P2rx6|Comt|Fads1
GO:0010506	regulation of autophagy	44/2299	234/23843	1.22184e-05	0.000402242	Chmp4b|Ctsa|Tlr2|Trp53inp1|Rragd|Prkaa2|Kdm4a|Rragc|Sesn2|Mul1|Gsk3a|Supt5|Sirt2|Nod2|Cdc37|Ulk3|Map2k1|Pip4k2c|Mtmr3|Nprl3|Flcn|Poldip2|Kat2a|Becn1|Atp6v0a1|Usp36|Prkd1|Trim13|Gsk3b|Ehmt2|Lars|Trim8|Optn|Tsc1	Eif2ak4|5330417C22Rik|Tmem59|Mfn2|Scoc|Sesn3|Fez1|Wdr6|Bnip3l|Lamp3
GO:0030155	regulation of cell adhesion	94/2299	630/23843	1.27651e-05	0.000416098	Ptprj|Traf6|Src|Pag1|Zbtb7b|Adam15|Zc3h12d|Tnfaip8l2|Csf1|Vav3|Ptger3|Faf1|Rcc2|Mad2l2|Tnfrsf14|Card11|Ptpn6|Ap3d1|Fes|Fzd4|Rps3|Coro1a|Bag4|Il12rb1|Jak3|Bcar1|Spg7|Dnm2|Rdx|Map2k1|Rhoa|Ccr2|Atp5b|Cd63|Flcn|C1qbp|Flot2|Slfn1|B4galnt2|Rara|Arpc2|Itgb3|Unc13d|Lamb1|Net1|Hfe|Syk|Ap3b1|Zmiz1|Lgals3|Fn1|Nckap1l|Dnaja3|Dlg1|Gsk3b|Btla|Myo1f|Btnl2|Flot1|Vegfa|Vav1|Lama3|Mbp|Stx3|Kank1|Tsc1|Ass1|Cytip	Tgm2|Il7|Epha7|Arg1|Ift74|Tek|Col16a1|Cd36|Cd24a|Trpv4|Tesc|Ephb6|Mex3b|Efnb2|Cx3cl1|Plxnb1|Efnb1|Egfl6|Itgb1bp1|Jag2|Adk|Tnfsf11|Bcl6|H2-Aa|Cyp1b1|Nrarp
GO:0022900	electron transport chain	22/2299	85/23843	1.27821e-05	0.000416098	Cox5b|Ndufb6|Sdhb|Ppargc1a|Cox6a1|Ndufa5|Coq7|Cox6a2|Cox4i1|Uqcrq|Ndufs1|Mybbp1a|Slc1a3|Ndufb9|Cyc1|Sco2|Ndufv3|Ndufa7|Ndufv1|Cox8a|Ndufs2|Ndufa8
GO:2000058	regulation of ubiquitin-dependent protein catabolic process	31/2299	143/23843	1.31893e-05	0.000426968	Psen2|Ddrgk1|Trib3|Sdcbp|Rnf19b|Rpl11|Dvl1|Nub1|Rchy1|Rpl5|Gna12|Gsk3a|Sirt2|Det1|Sgta|Gipc1|Rad23a|Herpud1|Rnf166|Trim67|Arih2|Ccdc22|Rpl23|Rps7|Hfe|Rnf180|Gsk3b|Axin1|Rnf14|Ubxn1	Vcp
GO:0006650	glycerophospholipid metabolic process	40/2299	206/23843	1.36809e-05	0.000438061	Ptpmt1|Cds2|Abhd12|Lrat|Pigk|Pigo|Fabp3|Fam126a|Abhd1|Pisd|Pdgfa|Inpp5f|Lpcat2|Vac14|Plcg2|Pigyl|Pip4k2c|Inpp5j|Mtmr3|Pemt|Efr3b|Pik3cg|Pigh|Tmem55b|Pdgfb|Agpat1|Csf1r|Pip5k1b|Pi4k2a|Agpat2	Serinc3|Pik3r3|Serinc2|Pon1|Far1|Pik3c2a|Lpcat1|Pla2g6|Pi4ka|Pigp
GO:0044270	cellular nitrogen compound catabolic process	70/2299	435/23843	1.36824e-05	0.000438061	Prr5l|Rbm46|Zc3h12d|Csde1|Dpyd|Exosc3|Prkaa2|Pabpc4|Mrto4|Dffa|Ppargc1a|Nudt9|Hkdc1|Supv3l1|Hk1|Mif|Tpi1|Gapdh|Exosc5|Aldh1l2|Aldoa|Dctpp1|Pcid2|Upf3a|Naf1|Pde4c|Nudt4|Dis3l|Pcbp4|Nudt10|Tbrg4|Aox4|Npm1|Mgat1|Hint1|Stat3|Cant1|Pfkp|Secisbp2|Hk3|Mettl3|Pop1|Pabpc1|Hsf1|Mapkapk2|Pfkfb2|Rnaset2a|Nudt3|Ncf2|Lsm2|Enpp5|Gtpbp2|Vegfa|Lrpprc|Etf1|Patl1|Gda|Entpd2	Itpa|Vcp|Pnrc2|Snd1|Pfkl|Gspt2|Aox3|Ang4|Ncbp2|Enpp4|Nanos1|Hnmt
GO:0034655	nucleobase-containing compound catabolic process	65/2299	396/23843	1.44643e-05	0.000455906	Prr5l|Rbm46|Zc3h12d|Csde1|Dpyd|Exosc3|Prkaa2|Pabpc4|Mrto4|Dffa|Ppargc1a|Nudt9|Hkdc1|Supv3l1|Hk1|Mif|Tpi1|Gapdh|Exosc5|Aldoa|Dctpp1|Pcid2|Upf3a|Naf1|Pde4c|Nudt4|Dis3l|Pcbp4|Nudt10|Tbrg4|Npm1|Mgat1|Hint1|Stat3|Cant1|Pfkp|Secisbp2|Hk3|Mettl3|Pop1|Pabpc1|Hsf1|Mapkapk2|Pfkfb2|Rnaset2a|Nudt3|Ncf2|Lsm2|Enpp5|Gtpbp2|Vegfa|Lrpprc|Etf1|Patl1|Entpd2	Itpa|Vcp|Pnrc2|Snd1|Pfkl|Gspt2|Ang4|Ncbp2|Enpp4|Nanos1
GO:0043068	positive regulation of programmed cell death	91/2299	607/23843	1.44745e-05	0.000455906	Rapsn|Psen2|Trpm7|Rassf2|Rbck1|Src|Ctsz|Trp53inp1|Bag1|Tnfsf15|Rps6|Faf1|Rpl11|Mul1|Dffa|Ppargc1a|Rassf6|Hip1r|Fis1|Irf5|Gadd45a|Shq1|Gapdh|Cdc34|Gsk3a|Sirt2|Pdcd5|Pias4|Rps3|Nupr1|Map2k7|Jak3|Siah1a|Uaca|Cdk4|Rhoa|Ddit3|Fnip1|Flcn|C1qbp|Nlrp1b|Mybbp1a|Rps7|Rps29|Mff|Map3k9|Apopt1|Net1|Ppif|Ing5|Cideb|Hsf1|Atf4|Dnaja3|Eif2b5|Gsk3b|Pdcd2|Pxt1|Cdkn1a|Mtch1|Ncf2|Smad4|Brms1|Optn|Rxra	Ltk|Pdia3|Tgm2|Serinc3|Ppid|Sfrp2|Epha7|Vcp|Dnaja1|Pcsk9|Scp2|Hdac1|Mfn2|Cd24a|Ppp2r1b|Bcl2a1a|Bcl2a1b|Maged1|Itga1|Bnip3l|Tsc22d1|C6|Pla2g6|Bcl6|Spdef|Cyp1b1
GO:0097190	apoptotic signaling pathway	91/2299	607/23843	1.44745e-05	0.000455906	Psen2|Chac1|Trib3|Rbck1|Src|Cth|Trp53inp1|Faf1|Mknk1|Rpl11|Mul1|Tnfrsf14|Slc35f6|P2rx4|Hip1r|Sgpl1|Fis1|Zc3hc1|Mif|Gsk3a|Timm50|Pdcd5|Pih1d1|Aen|Pias4|Rps3|Relt|Nupr1|Lamp1|Jak3|Siah1a|Herpud1|Nol3|Uaca|Map2k1|Gpx1|Ddit3|Slc25a5|Hint1|Flcn|Gabarap|Mybbp1a|Mnt|Zfp385c|Psme3|Ern1|Rps7|Apopt1|Ppif|Stk25|Lgals3|Ing5|Cideb|Tpt1|Tnfrsf11b|Grina|Atf4|Acvr1b|Trap1|Gsk3b|Cdkn1a|Ivns1abp|Vegfa|Rela|Fxn|Ded…	Pdia3|Serinc3|Il7|Sfrp2|Dnaja1|Hdac1|Sfn|Ube4b|Cd24a|Pf4|Triap1|Cx3cl1|Ppp2r1b|Bcl2a1a|Bcl2a1b|Maged1|P4hb|Bnip3l|Pla2g6|Cyp1b1|Birc6|Msh2|Acsl5|Dnajc10
GO:1904951	positive regulation of establishment of protein localization	75/2299	476/23843	1.45973e-05	0.000457006	Prr5l|Chp1|Src|Tlr2|Tnfsf15|Tnfrsf14|Tlr1|Rufy3|Mcu|Fis1|Hk1|Mif|Camk1|Il17rc|Il17ra|Gapdh|Trpm2|Sae1|Gsk3a|Akt2|Pdcd5|Itgam|Ano1|Nod2|Kars|Mmp12|Vps11|Scamp5|Uaca|Arih2|Tlr8|Il9r|Pemt|Vamp2|Myo18a|Arpc2|Kat2a|Usp36|Syk|Bap1|Pck2|Ipo5|Ptp4a3|Mapk11|Cyb5r1|Pfkfb2|Gsk3b|Mapk14|Btnl2|Csf1r|Mbp|Unc93b1|B3gat3|Aim2|Wipf1	Edem2|Nnat|Ppid|Asph|Tek|Cyp2j6|Oscp1|Sfn|Cd36|Cdkl2|Trpv4|Dynll1|Cftr|Ttn|Prkaca|Cadm1|Oaz2|Itgb1bp1|Pla2g6|Hnmt
GO:0044419	interspecies interaction between organisms	67/2299	412/23843	1.46662e-05	0.000457006	Vps18|Chmp4b|Vapb|Zfp639|Tlr2|Fuca2|Ppie|Trim62|Eif3b|Mdfic|Gapdh|Chmp2a|Apoe|Rps19|Pias4|Eif3f|Cul4a|Slc20a2|Bst2|Rad23a|Nod2|Eea1|Eif3g|A230050P20Rik|Gpx1|Thoc5|Sqstm1|Slc22a5|Pfn1|Itgb3|Chmp6|Atg16l1|Mbl1|Trim13|Fn1|Pabpc1|Parp10|Eif3d|Eif2d|Tarbp2|Nucks1|Tmprss2|Trim15|Vapa|Etf1|Pcx|Banf1|Trim8|Eif3a|Usp6nl|Rxra	Eif2ak4|Lbp|Ppid|Hist2h2be|Vcp|Arg1|Hdac1|Fv1|Cd36|Alb|Pf4|Ifitm2|Ace2|P4hb|Pi4ka|Lamp3
GO:0010508	positive regulation of autophagy	25/2299	105/23843	1.64436e-05	0.000509665	Tlr2|Trp53inp1|Prkaa2|Sesn2|Mul1|Supt5|Nod2|Cdc37|Map2k1|Pip4k2c|Flcn|Becn1|Prkd1|Trim13|Gsk3b|Trim8|Optn|Tsc1	Eif2ak4|5330417C22Rik|Tmem59|Mfn2|Scoc|Sesn3|Bnip3l
GO:0043065	positive regulation of apoptotic process	90/2299	601/23843	1.68137e-05	0.000518377	Rapsn|Psen2|Trpm7|Rassf2|Rbck1|Src|Ctsz|Trp53inp1|Bag1|Tnfsf15|Rps6|Faf1|Rpl11|Mul1|Dffa|Ppargc1a|Rassf6|Hip1r|Fis1|Irf5|Gadd45a|Shq1|Gapdh|Cdc34|Gsk3a|Sirt2|Pdcd5|Pias4|Rps3|Nupr1|Map2k7|Jak3|Siah1a|Uaca|Cdk4|Rhoa|Ddit3|Fnip1|Flcn|C1qbp|Nlrp1b|Mybbp1a|Rps7|Rps29|Mff|Map3k9|Apopt1|Net1|Ppif|Ing5|Cideb|Hsf1|Atf4|Dnaja3|Eif2b5|Gsk3b|Pdcd2|Pxt1|Mtch1|Ncf2|Smad4|Brms1|Optn|Rxra	Ltk|Pdia3|Tgm2|Serinc3|Ppid|Sfrp2|Epha7|Vcp|Dnaja1|Pcsk9|Scp2|Hdac1|Mfn2|Cd24a|Ppp2r1b|Bcl2a1a|Bcl2a1b|Maged1|Itga1|Bnip3l|Tsc22d1|C6|Pla2g6|Bcl6|Spdef|Cyp1b1
GO:0044242	cellular lipid catabolic process	37/2299	187/23843	1.83517e-05	0.000561866	Abhd12|Lpin3|Acot8|Aig1|Echdc2|Sesn2|Abhd1|Sgpl1|Pex5|Apoe|Akt2|Lipe|Sirt2|Fgf21|Inpp5f|Pnpla2|Ddhd2|Cyp4f18|Plcg2|Mlycd|Hexa|Acaa1a|Acox1|Pik3cg|Acot2|Galc|Pck2|Naga|Pnpla5|Neu1	Slc27a2|Acacb|Ces1d|Pex13|Idh1|Cyp1b1|Acsl5
GO:0070585	protein localization to mitochondrion	33/2299	159/23843	1.84171e-05	0.000561866	Mtx1|Bag1|Fis1|Hk1|Agk|Chchd4|Sae1|Gsk3a|Timm50|Pdcd5|Timm44|Bag4|Nol3|Vps11|Arih2|Ddit3|Il9r|Pemt|Kat2a|Usp36|Mff|Bap1|Cyb5r1|Grpel2|March5|Tomm40l|Timm10	Dnaja1|Oscp1|Mfn2|Cdkl2|Bnip3l|Hnmt
GO:0071902	positive regulation of protein serine/threonine kinase activity	52/2299	298/23843	1.8794e-05	0.000570378	Traf6|Src|Edn3|Lamtor3|Tnfsf15|Mul1|Tlr1|Pkd2|Pxn|Pdgfa|Mdfic|Gadd45a|Mif|Camk1|Cxcl17|Pih1d1|Map2k2|Fzd4|Rps3|Map2k7|Nod2|Kars|Map2k1|Rhoa|Map3k15|Fam58b|Ern1|Pik3cg|Map3k9|Syk|Map3k1|Card10|Pdgfb|Tab1|Axin1|Mapk8ip3|Vegfa|Csf1r|Zfp91|Avpi1|Zeb2	Mapkbp1|Cd24a|Met|Trf|Maged1|Itga1|Tnfsf11|Wnt7b|Muc20|Fgf1|Stk39
GO:0006457	protein folding	36/2299	181/23843	2.10193e-05	0.00063461	B2m|Bag1|Ppie|Emc1|Dffa|Dnajb12|Chchd4|Pdcd5|Sgta|Fkbp8|Cdc37|Tex11|Nudcd3|Emc6|Dnajc7|Ttc32|Tbce|Ppif|Trap1|Dnaja3|Hspa9|Grpel2|Pfdn2|Tor1b	Pdia3|Ppid|Dnajb5|Dnaja1|Erp44|Ube4b|Fkbp14|P4hb|Hspa2|Txndc5|Hspa13|Dnajc10
GO:0002521	leukocyte differentiation	84/2299	555/23843	2.14508e-05	0.000644297	Traf6|Psen2|B2m|Rassf2|Src|Tlr2|Zbtb7b|Hax1|Csf1|Wwp1|Tnfsf8|Rps6|Ostm1|Card11|Ptpn6|Trpm2|Cebpg|Spib|Ap3d1|Zbtb7a|Gab2|Itgam|Pcid2|Cul4a|Jak3|Il34|Plcg2|Zfpm1|Rora|Rhoa|Azi2|Ccr1|Ccr2|Atp6ap1|Itm2a|Btk|Patz1|Thoc5|Fnip1|Nme1|Nme2|Rara|Kat2a|Stat3|Itgb3|Hs1bp3|Ahr|Dock10|Syk|Xrcc4|Ap3b1|Zmiz1|Mettl3|Ly6d|Nfam1|Ncaph2|Nckap1l|Dnaja3|Mapk14|Vegfa|Plcl2|Vav1|Zeb1|Csf1r|Ppargc1b|Nfatc1|Esrra|Slamf6|T…	Il7|Cd24a|Pf4|Tesc|Mitf|Rbp1|Trf|Fasn|Jag2|Tnfsf11|Bcl6|H2-Aa|Tmem178|Msh2|Nrarp
GO:0030258	lipid modification	39/2299	203/23843	2.24451e-05	0.000664575	Echdc2|Fabp3|Sesn2|Fam126a|Ppargc1a|Agk|Adipor2|Pex5|Apoe|Akt2|Dgat2|Lamtor1|Inpp5f|Mlycd|St3gal4|Acaa1a|Inpp5j|Mtmr3|B4galnt2|Acox1|Efr3b|Pik3cg|Tmem55b|Soat2|Adipor1|Mapk14|Ppargc1b|Pi4k2a	Slc27a2|Pik3r3|Cd36|Acacb|Nucb2|Pik3c2a|Cyp4v3|St3gal2|Pex13|Pi4ka|Acsl5
GO:0006084	acetyl-CoA metabolic process	12/2299	32/23843	2.2468e-05	0.000664575	Pdhx|Acss1|Mlycd|Dlat|Pdha1	Acss2|Acacb|Pdk3|Pipox|Acaca|Acly|Fasn
GO:1902475	L-alpha-amino acid transmembrane transport	12/2299	32/23843	2.2468e-05	0.000664575	Slc7a11|Slc7a1|Slc1a5|Cln8|Slc25a15|Slc7a3|Slc1a3|Slc3a2|Slc1a1|Kcnj10	Slc1a2|Slc36a2
GO:0089718	amino acid import across plasma membrane	10/2299	23/23843	2.39508e-05	0.000703154	Slc7a1|Slc1a5|Cln8|Slc7a3|Slc1a3|Slc3a2|Slc1a1|Kcnj10	Slc1a2|Slc36a2
GO:1903321	negative regulation of protein modification by small protein conjugation or removal	20/2299	76/23843	2.40137e-05	0.000703154	Trim44|Psen2|Chp1|Rpl11|Mad2l2|Rpl5|Limk1|Prmt3|Rps3|Rasd2|Usp4|Gnl3l|Rpl23|Rps7|Pinx1|Parp10|Rela|Ubxn1	Dnaja1|Cry1
GO:0050663	cytokine secretion	40/2299	211/23843	2.44691e-05	0.000712908	Lgr4|Src|Tlr2|Syt11|Tnfsf15|Rnf19b|Tnfrsf14|Tlr1|Card11|Hk1|Mif|Anxa4|Il17rc|Il17ra|Gapdh|Nod2|Kars|Mmp12|Scamp5|Tlr8|Lcp2|Syk|Fn1|Mapk11|Mapk14|Btnl2|Csf1r|Mbp|Unc93b1|Optn|Aim2	Mapkbp1|Tek|Cyp2j6|Cd36|Trpv4|Ephb6|C5ar2|Cx3cl1|Cadm1
GO:0043632	modification-dependent macromolecule catabolic process	86/2299	575/23843	2.68763e-05	0.00077825	Psen2|Ddrgk1|Trib3|Rbck1|Nhlrc3|Psmd4|Sdcbp|Wwp1|Exosc3|Rnf19b|Rpl11|Fbxo6|Dvl1|Nub1|Maea|Rchy1|Rpl5|Gna12|Znrf2|Aup1|Spsb2|Cdc34|Cblc|Gsk3a|Sirt2|Det1|Sgta|Kctd13|Tollip|Cul4a|Uba52|Gipc1|Rad23a|Siah1a|Herpud1|Wwp2|Znrf1|Fbxo31|Rnf166|Trim67|Fbxl12|Usp4|Arih2|Ddit3|Ccdc22|Rnf185|Rps27a|Sqstm1|Rmnd5b|Rnf187|Rpl23|Ccdc47|Usp36|Rps7|Mta1|Hfe|Rnf180|Kctd6|Bap1|Trim13|Gsk3b|Spsb3|Axin1|Btbd9|Lonp1|Rn…	Ubr1|Edem2|Vcp|Fbxo10|Fbxo2|Ube4b|Anapc4|Hace1|Ube2h|Pcyox1|Rnf122|Ube2n|Nedd4|Rnf145|Klhl29|Dnajc10
GO:0006906	vesicle fusion	31/2299	148/23843	2.6979e-05	0.00077825	Vps18|Syt11|Vav3|Tbc1d2|Sytl1|Akt2|Coro1a|Tbc1d10b|Evi5l|Eea1|Vps11|Tbc1d10a|Ykt6|Vamp2|Sgsm2|Tbc1d16|Vti1b|Tc2n|Tbc1d22a|Tbc1d22b|Tbc1d5|Stx3|Syt7|Vti1a|Usp6nl|Tbc1d13	Sgsm1|Sytl2|Tbc1d2b|Tbc1d8b|Stx19
GO:0019941	modification-dependent protein catabolic process	85/2299	567/23843	2.74164e-05	0.000786971	Psen2|Ddrgk1|Trib3|Rbck1|Nhlrc3|Psmd4|Sdcbp|Wwp1|Rnf19b|Rpl11|Fbxo6|Dvl1|Nub1|Maea|Rchy1|Rpl5|Gna12|Znrf2|Aup1|Spsb2|Cdc34|Cblc|Gsk3a|Sirt2|Det1|Sgta|Kctd13|Tollip|Cul4a|Uba52|Gipc1|Rad23a|Siah1a|Herpud1|Wwp2|Znrf1|Fbxo31|Rnf166|Trim67|Fbxl12|Usp4|Arih2|Ddit3|Ccdc22|Rnf185|Rps27a|Sqstm1|Rmnd5b|Rnf187|Rpl23|Ccdc47|Usp36|Rps7|Mta1|Hfe|Rnf180|Kctd6|Bap1|Trim13|Gsk3b|Spsb3|Axin1|Btbd9|Lonp1|Rnf14|Kat…	Ubr1|Edem2|Vcp|Fbxo10|Fbxo2|Ube4b|Anapc4|Hace1|Ube2h|Pcyox1|Rnf122|Ube2n|Nedd4|Rnf145|Klhl29|Dnajc10
GO:0031347	regulation of defense response	84/2299	559/23843	2.7951e-05	0.000797766	Nr1h3|Trim44|Cd59a|Lgr4|Tlr2|Syt11|Tnfaip8l2|Polr3c|Adora3|Ptger3|Cnr2|Mul1|Tnip2|Tlr1|Trafd1|Alox5ap|Mif|Il17rc|Irak2|Il17ra|Klrb1b|Apoe|Rps19|Gpx4|Cxcl17|Sirt2|Lsm14a|Siglece|Lamp1|Il12rb1|Nod2|Kars|Mmp12|Cdc37|Uaca|Rora|Gpx1|Ccr1|Ccr2|Btk|Tlr8|Tlr7|Rhbdd3|C1qbp|Shpk|Ccl6|Metrnl|Pik3cg|Cd180|Nr1d2|Bap1|D1Ertd622e|Mapkapk2|Tarbp2|Dnaja3|Mapk14|Myo1f|Gpsm3|Nfkbil1|Flot1|Trim15|Vav1|Unc93b1|Rela|F…	Eif2ak4|Mapkbp1|Tgm2|Lbp|Arg1|Cd36|Cd24a|Trpv4|Cadm1|Hexim1|Tnfsf11|C6|Bcl6|C3|Stk39
GO:0050900	leukocyte migration	53/2299	310/23843	2.80663e-05	0.000797766	Ptprj|Edn3|Tlr2|Adora3|Csf1|Vav3|Aimp1|Ptger3|Artn|Cnr2|Tnfrsf14|Stap1|Selplg|Mif|Il17rc|Il17ra|Trpm2|Rps19|Cxcl17|Rpl13a|Il16|Coro1a|Itgam|F7|Nod2|Kars|Rhoa|Ccr1|Ccr2|Stk10|C1qbp|Ccl6|Itgb3|Pik3cg|Syk|Lgals3|Pdgfb|Nckap1l|Mapk14|Gpsm3|Vegfa|Vav1|Sell|Vegfb	Lbp|Cd24a|Pf4|Cxcl3|Trpv4|C5ar2|Cx3cl1|Itga1|Tnfsf11
GO:0034101	erythrocyte homeostasis	29/2299	135/23843	2.95704e-05	0.000832398	B2m|Rps6|Maea|Lyar|Tcea1|Rps19|Cebpg|Klf13|Rps17|Ampd3|Jak3|Zfpm1|Gas2l1|Stat3|Sfxn1|Rps24|Acvr1b|Nckap1l|Axin1|Mapk14|Smap1|Vegfa|Hspa9|Rps14|Acvr2a	Cd24a|Etv2|Heph|Bcl6
GO:0050921	positive regulation of chemotaxis	29/2299	135/23843	2.95704e-05	0.000832398	Ptprj|Edn3|Csf1|Artn|P2rx4|Akt2|Cxcl17|Il16|F7|Kars|Ccr1|Ccr2|C1qbp|Prkd1|Fn1|Pdgfb|Nckap1l|Mapk14|Gpsm3|Vegfa|Sell|Vegfb|Stx3	Lbp|Pf4|Cxcl3|Trpv4|Met|Cx3cl1
GO:0031929	TOR signaling	27/2299	122/23843	3.15359e-05	0.000880674	Prr5l|Lamtor3|Rragd|Rps6|Prkaa2|Rragc|Sesn2|Gna12|Card11|Slc7a1|Gsk3a|Akt1s1|Pih1d1|Lamtor1|Eif4ebp1|Slc7a3|Nprl3|Fnip1|Flcn|Gsk3b|Lars|Tsc1|Mapkap1	Ubr1|Ros1|Sesn3|Tiprl
GO:0048260	positive regulation of receptor-mediated endocytosis	16/2299	54/23843	3.17268e-05	0.000880674	B2m|Ppt1|Hip1r|Ap2a1|Plcg2|Cd63|Hfe|Dtnbp1|Syk|Ap2m1|Vegfa|Tbc1d5|Atad1	Pcsk9|Magi2|Trf
GO:0006641	triglyceride metabolic process	23/2299	96/23843	3.17387e-05	0.000880674	Nr1h3|Lpin3|Apoe|Lipe|Fgf21|Dgat2|Apobr|Pnpla2|Ddhd2|Gpx1|Slc22a4|Ctdnep1|Pik3cg|Sel1l|Pck2|Pnpla5	Cat|Pcsk9|Cd36|Thrsp|Thrb|C3|Acsl5
GO:0097530	granulocyte migration	28/2299	129/23843	3.30267e-05	0.000912068	Ptprj|Edn3|Csf1|Vav3|Ptger3|Il17rc|Il17ra|Cxcl17|Itgam|Nod2|Kars|C1qbp|Ccl6|Pik3cg|Syk|Lgals3|Nckap1l|Mapk14|Vegfa|Vav1|Sell	Lbp|Pf4|Cxcl3|Trpv4|C5ar2|Cx3cl1|Itga1
GO:0072522	purine-containing compound biosynthetic process	47/2299	266/23843	3.3475e-05	0.000917687	Cox5b|Prkaa2|Cap1|Ak2|Ppargc1a|Hkdc1|Hk1|Mif|Chchd10|Tpi1|Gapdh|Apoe|Ampd3|Aldoa|Ldhd|Aprt|Ppcdc|Map2k1|Impdh2|Atp5b|Flcn|Shmt1|Pfas|Nme1|Nme2|Stat3|Atp6v0a1|Dcakd|Adcy3|Adssl1|Pfkp|Hk3|Cyc1|Atp5g2|Pfkfb2|Guca1b|Nme7|Ak3|Atp5c1|Surf1	Vcp|Npffr2|Mthfd2l|Pfkl|Adcy7|Gucy1a2|Adk
GO:0031669	cellular response to nutrient levels	37/2299	192/23843	3.35451e-05	0.000917687	Rragd|Prkaa2|Rragc|Sesn2|P2rx4|Asns|Cadps2|Trim24|Gabarapl1|Usf2|Mars|Lamp2|Mtmr3|Gas2l1|Nprl3|Fnip1|Gabarap|Mybbp1a|Becn1|Prkd1|Atf4|Cdkn1a|Ehmt2|Lars|Tsc1	Eif2ak4|Pdia3|5330417C22Rik|Pcsk9|Alb|Pik3c2a|Sesn3|Myh13|Top2b|Rnase4|Comt|Fads1
GO:0007040	lysosome organization	17/2299	60/23843	3.44635e-05	0.00093404	Vps18|Ppt1|Idua|Lamtor1|Cln3|Coro1a|Cln8|Hook2|Vps11|Hexa|Cln6|Tmem199|Becn1|Gaa|Laptm4b|Syt7|Ccdc115
GO:0080171	lytic vacuole organization	17/2299	60/23843	3.44635e-05	0.00093404	Vps18|Ppt1|Idua|Lamtor1|Cln3|Coro1a|Cln8|Hook2|Vps11|Hexa|Cln6|Tmem199|Becn1|Gaa|Laptm4b|Syt7|Ccdc115
GO:0003333	amino acid transmembrane transport	18/2299	66/23843	3.60041e-05	0.000966063	Slc7a11|Slc7a1|Slc1a5|Cln8|Slc25a15|Slc38a7|Slc7a5|Slc7a3|Slc7a7|Slc1a3|Slc3a2|Slc1a1|Kcnj10	Slc1a2|Slc6a20a|Slc36a2|Slc7a8|Stk39
GO:0006637	acyl-CoA metabolic process	20/2299	78/23843	3.61424e-05	0.000966063	Pdhx|Acss1|Acot8|Acot11|Hmgcl|Dgat2|Mlycd|Dlat|Pdha1|Acot2	Acss2|Scp2|Acacb|Far1|Ces1d|Pdk3|Pipox|Acaca|Acly|Fasn
GO:0035383	thioester metabolic process	20/2299	78/23843	3.61424e-05	0.000966063	Pdhx|Acss1|Acot8|Acot11|Hmgcl|Dgat2|Mlycd|Dlat|Pdha1|Acot2	Acss2|Scp2|Acacb|Far1|Ces1d|Pdk3|Pipox|Acaca|Acly|Fasn
GO:0051640	organelle localization	79/2299	522/23843	3.73202e-05	0.000992989	Vps18|Chmp4b|Rrs1|Nmd3|Syt11|Arhgef2|Adora3|Ltv1|Sytl1|Mul1|Pex14|Sdad1|Cadps2|Dctn1|D6Wsu163e|Chmp2a|Rps15|Nup62|Ap3d1|Fes|Gab2|Lamtor1|Cln3|Lamp1|Tacc1|Kxd1|Unc13a|Chmp1a|Dnm2|Vps11|Zw10|Map2k1|Polr2m|Atp6ap1|Btk|Ykt6|Actr2|Bod1|Npm1|Ntn1|Vamp2|Kat2a|Becn1|Nsf|Unc13d|Chmp6|Pik3cg|Tc2n|Dtnbp1|Syk|Ap3b1|Stk25|Pinx1|Pcdh17|Spry2|Nubp1|Ap2m1|Dlg1|Lemd2|Dctn4|Stx3|Syt7	Pfn2|Crocc|Mfn2|Magi2|Pclo|Alb|Cftr|Exoc6b|Sytl2|Fez1|Pex13|Mis12|Stard3nl|Rims2|Cep19|Stx19|Rab27b
GO:1902570	protein localization to nucleolus	7/2299	12/23843	3.92745e-05	0.00104024	Rrs1|Nmd3|Rpf2|Npm1|Nol8|Pinx1|Mcrs1
GO:0046942	carboxylic acid transport	49/2299	283/23843	3.96182e-05	0.00104459	Slc7a11|Slc16a1|Slc6a9|Fabp3|Slc10a6|Slc15a4|Psap|Slc7a1|Repin1|Mif|Slc19a1|Grin2b|Slc1a5|Apoe|Akt2|Cln3|Cln8|Slc25a15|Cyp4f18|Gipc1|Slc38a7|Slc7a5|Slc7a3|Slc1a4|Slc16a6|Dtnbp1|Syk|Slc7a7|Slc1a3|Slc25a1|Slc3a2|Slc1a1|Kcnj10	Slc1a2|Slc27a2|Arg1|Cd36|Slc6a20a|Slc10a3|Ace2|Slc36a2|Slc46a1|Abcc3|Slc7a8|Tnfsf11|Pla2g6|Slc7a4|Acsl5|Stk39
GO:0032535	regulation of cellular component size	62/2299	385/23843	4.04585e-05	0.00105831	Rab22a|Cdh4|Tlr2|Hax1|Wdtc1|Rufy3|Hip1r|Limk1|Slc12a9|Apoe|Gmfg|Akt1s1|Picalm|Coro1a|Eps8l2|Cln8|Bag4|Dnm2|Rdx|Rpl4|Cdk4|Twf2|Sema3b|Rhoa|Golga4|Was|Gdi1|Actr2|Npm1|Ntn1|Pfn1|Arpc2|Ahr|Ifrd1|Inf2|Slc12a7|Map3k1|Anxa7|Fn1|Cdc42ep1|Baiap2l2|Nckap1l|Ap2m1|Dlg1|Gsk3b|Vegfa|Lars|Coro1b|Fxn|Kank1|Tsc1|Arpc5l|Wipf1	Pfn2|Arfip1|Epha7|Ntf5|Tmsb4x|Fstl4|Abi2|Wnt7b|Cdc42ep3
GO:0006638	neutral lipid metabolic process	26/2299	117/23843	4.06833e-05	0.00105831	Nr1h3|Abhd12|Lpin3|Apoe|Lipe|Fgf21|Dgat2|Apobr|Pnpla2|Ddhd2|Gpx1|Slc22a4|Ctdnep1|Pik3cg|Sel1l|Pck2|Pnpla5	Cat|Pcsk9|Cd36|Thrsp|Ces1d|Thrb|Abca17|C3|Acsl5
GO:0006754	ATP biosynthetic process	26/2299	117/23843	4.06833e-05	0.00105831	Cox5b|Prkaa2|Ppargc1a|Hkdc1|Hk1|Mif|Chchd10|Tpi1|Gapdh|Aldoa|Ldhd|Map2k1|Atp5b|Flcn|Stat3|Atp6v0a1|Pfkp|Hk3|Cyc1|Atp5g2|Pfkfb2|Ak3|Atp5c1|Surf1	Vcp|Pfkl
GO:0007265	Ras protein signal transduction	67/2299	426/23843	4.31631e-05	0.00110879	Rab22a|Rit1|Arhgef2|Csf1|Vav3|Sdcbp|Smap2|Arhgef10l|Arhgef16|Mapkapk5|Adap1|Gna12|Rasgef1a|Sbk2|Apoe|Pak4|Nup62|Appl2|Kctd13|Eps8l2|Trim67|Dnm2|Map2k1|Rhoa|Was|Arhgef6|Flcn|Ntn1|Git1|Ksr1|Rab5c|Dnajc27|Prkd1|Net1|F2rl2|Arhgef28|Nisch|Agap1|Rhobtb2|Spry2|Asap1|Cyth4|Cdc42ep1|Rab44|Smap1|Flot1|Rab31|Vav1|Rasgrp3|Kank1|Mapkap1	Pak6|Ctnnal1|Stmn1|Asap3|Arhgef19|Mfn2|Met|Arhgef17|Arhgap17|Arhgef25|Abi2|Arhgef40|Bcl6|Kalrn|Cdc42ep3|Rab27b
GO:0015849	organic acid transport	49/2299	284/23843	4.34765e-05	0.00110879	Slc7a11|Slc16a1|Slc6a9|Fabp3|Slc10a6|Slc15a4|Psap|Slc7a1|Repin1|Mif|Slc19a1|Grin2b|Slc1a5|Apoe|Akt2|Cln3|Cln8|Slc25a15|Cyp4f18|Gipc1|Slc38a7|Slc7a5|Slc7a3|Slc1a4|Slc16a6|Dtnbp1|Syk|Slc7a7|Slc1a3|Slc25a1|Slc3a2|Slc1a1|Kcnj10	Slc1a2|Slc27a2|Arg1|Cd36|Slc6a20a|Slc10a3|Ace2|Slc36a2|Slc46a1|Abcc3|Slc7a8|Tnfsf11|Pla2g6|Slc7a4|Acsl5|Stk39
GO:0015711	organic anion transport	64/2299	402/23843	4.37007e-05	0.00110879	Slc52a3|Slc7a11|Slc16a1|Ptger3|Slc6a9|Fabp3|Slc10a6|Slc15a4|Psap|Slc7a1|Repin1|Mif|Slc19a1|Grin2b|Slc1a5|Apoe|Akt2|Cln3|Cln8|Slc25a15|Slc25a4|Cyp4f18|Gipc1|Slc38a7|Slc7a5|Slc7a3|Slc1a4|Slc22a5|Slc22a4|Pctp|Slc16a6|Slc25a19|Dtnbp1|Syk|Slc4a7|Slc7a7|Slc1a3|Slc25a1|Abcc5|Pitpnm1|Slc3a2|Slc1a1|Kcnj10	Slc1a2|Slc27a2|Arg1|Scp2|Cd36|Triap1|Pitpnm2|Cftr|Slc6a20a|Slc10a3|Ace2|Slc36a2|Slc46a1|Abcc3|Slc7a8|Tnfsf11|Pla2g6|Slc7a4|Slc22a29|Acsl5|Stk39
GO:0008285	negative regulation of cell proliferation	96/2299	667/23843	4.38038e-05	0.00110879	Ptprj|Smyd2|Kcnk2|Ift80|Tlr2|Zc3h12d|Adora3|Aimp1|Cth|Trp53inp1|Fktn|Camk2n1|Tnfrsf14|Chd5|Ppargc1a|Rnf10|Trim24|Skap2|Atoh8|Ptpn6|Apoe|Sirt2|Pdcd5|Atf5|Nup62|Klf13|Nr2f2|Nupr1|Pkn1|Kars|Map2k1|Btk|Npm1|Pemt|Flcn|Slfn2|Slfn1|Ggnbp2|Rara|Becn1|Stat3|Sstr2|Vipr2|Clmn|Bap1|Lgals3|Ing5|Spry2|Mtbp|Parp10|Hsf1|Eppk1|Mapk11|Rassf5|Dnaja3|Dlg1|Btla|Cdkn1a|Zeb1|Csf1r|Smad4|Nfatc1|Fth1|Fcgr2b|Lzts2|Optn|Rx…	Gdf5|Sfrp2|Asph|Arg1|Ift74|Podn|Hdac1|Sfn|Mfn2|Fbxo2|Magi2|Cd24a|Tesc|Efnb2|Bmp5|Wdr6|Plxnb1|Maged1|Ace2|Sparc|Kctd11|Itgb1bp1|Itga1|Comt|Bcl6|H2-Aa|Cyp1b1
GO:0098655	cation transmembrane transport	98/2299	684/23843	4.38082e-05	0.00110879	Chp1|Trpm7|Slc9a8|Kcnk2|Edn3|Hcn3|Cox5b|Atp1a1|Kcna3|Ptger3|Atp6v0b|Ppargc1a|Pkd2|Micu1|Mcu|P2rx4|Slc12a9|Slc7a1|Atp6v1f|Atp6v1e1|Clec4b1|Ptpn6|Grin2b|Trpm2|Slc1a5|Ndufs7|Fxyd5|Picalm|Scnn1b|Coro1a|Mcoln1|Slc25a15|Slc25a4|Nol3|Atp6v0d1|Wwp2|Plcg2|Slc39a10|Dnm2|Fxyd6|Fxyd2|Timm8b|Stoml1|Ddit3|Oxsr1|Kcnq1|Atp5b|Atp6ap1|Slc7a3|Cd63|Vamp2|Atp6v0a1|Itgb3|Slc39a11|Slc25a19|Pik3cg|Prkd1|Hfe|Slc12a7|Ppif…	Kcnmb2|Asph|Slc31a1|Pcsk9|Trpv4|Tesc|Pik3c2a|Nedd4|Slc6a20a|Slc36a2|Shisa6|Slc46a1|Hspa2|Kcnj13|Pla2g6|P2rx6|Kcne2|Atp6v1g3|Kcnj15|Kcnn2|Stk39
GO:0044743	protein transmembrane import into intracellular organelle	13/2299	39/23843	4.40806e-05	0.00110879	Pex16|Pex14|Pex10|Agk|Chchd4|Pex5|Timm50|Timm44|Pex6|Grpel2|Tomm40l|Timm10	Pex13
GO:0007035	vacuolar acidification	9/2299	20/23843	4.43364e-05	0.00110879	Atp6v0b|Ppt1|Cln3|Atp6v0d1|Cln6|Tmem199|Atp6v0a1|Atp6v1h|Ccdc115
GO:0035384	thioester biosynthetic process	9/2299	20/23843	4.43364e-05	0.00110879	Pdhx|Acss1|Mlycd|Dlat|Pdha1	Acss2|Acacb|Pdk3|Acly
GO:0071616	acyl-CoA biosynthetic process	9/2299	20/23843	4.43364e-05	0.00110879	Pdhx|Acss1|Mlycd|Dlat|Pdha1	Acss2|Acacb|Pdk3|Acly
GO:0016241	regulation of macroautophagy	23/2299	98/23843	4.4994e-05	0.00112043	Chmp4b|Tlr2|Prkaa2|Sesn2|Supt5|Nod2|Cdc37|Pip4k2c|Mtmr3|Nprl3|Poldip2|Becn1|Atp6v0a1|Trim13|Ehmt2|Optn|Tsc1	5330417C22Rik|Mfn2|Scoc|Sesn3|Fez1|Bnip3l
GO:0010563	negative regulation of phosphorus metabolic process	85/2299	575/23843	4.57108e-05	0.00112863	Ptprj|Prr5l|Psen2|Chp1|Rassf2|Trib3|Gpatch2|Pcif1|Ppp2r5a|E130311K13Rik|Bag1|Fktn|Camk2n1|Dvl1|Ppargc1a|Stap1|Pebp1|Pdgfa|Prkar1b|Gadd45a|Ptpn6|Ppp1r12c|Apoe|Cblc|Sirt2|Akt1s1|Nup62|Nr2f2|Mvp|Inpp5f|Bag4|Ell|Fkbp8|Pkn1|Rhoa|Dusp9|Pik3ip1|Inpp5j|Grb10|Bod1|Npm1|Flcn|Gps2|Myo1d|Slfn1|Ggnbp2|Akap1|Stat3|Chmp6|Ppp4r4|Ranbp9|Dtnbp1|Rgs14|H2afy|Ppif|Spry2|Pdgfb|Nckap1l|Dnaja3|Ppp1r15b|Dlg1|Gsk3b|Lemd2|…	Sfrp2|Dnaja1|Podn|Cep85|Paqr3|Dynll1|Met|Ankrd26|Sytl2|Rps6ka6|Ace2|Hexim1|Itgb1bp1|Lpcat1|Tiprl|Stk39|Dnajc10
GO:0045936	negative regulation of phosphate metabolic process	85/2299	575/23843	4.57108e-05	0.00112863	Ptprj|Prr5l|Psen2|Chp1|Rassf2|Trib3|Gpatch2|Pcif1|Ppp2r5a|E130311K13Rik|Bag1|Fktn|Camk2n1|Dvl1|Ppargc1a|Stap1|Pebp1|Pdgfa|Prkar1b|Gadd45a|Ptpn6|Ppp1r12c|Apoe|Cblc|Sirt2|Akt1s1|Nup62|Nr2f2|Mvp|Inpp5f|Bag4|Ell|Fkbp8|Pkn1|Rhoa|Dusp9|Pik3ip1|Inpp5j|Grb10|Bod1|Npm1|Flcn|Gps2|Myo1d|Slfn1|Ggnbp2|Akap1|Stat3|Chmp6|Ppp4r4|Ranbp9|Dtnbp1|Rgs14|H2afy|Ppif|Spry2|Pdgfb|Nckap1l|Dnaja3|Ppp1r15b|Dlg1|Gsk3b|Lemd2|…	Sfrp2|Dnaja1|Podn|Cep85|Paqr3|Dynll1|Met|Ankrd26|Sytl2|Rps6ka6|Ace2|Hexim1|Itgb1bp1|Lpcat1|Tiprl|Stk39|Dnajc10
GO:0050920	regulation of chemotaxis	38/2299	202/23843	4.59253e-05	0.00112914	Ptprj|Edn3|Csf1|Artn|Stap1|P2rx4|Mif|Akt2|Cxcl17|Il16|F7|Nod2|Kars|Sema3b|Ccr1|Ccr2|C1qbp|Prkd1|Fn1|Pdgfb|Nckap1l|Robo2|Mapk14|Gpsm3|Vegfa|Sell|Coro1b|Vegfb|Stx3	Lbp|Pf4|Cxcl3|Trpv4|Met|C5ar2|Efnb2|Cx3cl1|Fgf1
GO:0009267	cellular response to starvation	31/2299	152/23843	4.63278e-05	0.00113158	Rragd|Prkaa2|Rragc|Sesn2|Asns|Cadps2|Gabarapl1|Mars|Lamp2|Mtmr3|Gas2l1|Nprl3|Fnip1|Gabarap|Mybbp1a|Becn1|Prkd1|Atf4|Cdkn1a|Ehmt2|Lars	Eif2ak4|5330417C22Rik|Pcsk9|Alb|Pik3c2a|Sesn3|Myh13|Rnase4|Comt|Fads1
GO:0080135	regulation of cellular response to stress	87/2299	592/23843	4.64127e-05	0.00113158	Traf6|Rassf2|Smyd2|Kcnk2|Fktn|Mul1|Psap|Mdfic|Gadd45a|Mif|Trpm2|Tmem259|Cebpg|Sgta|Pde8a|Pias4|Map2k2|Fzd4|Rps3|Nsmce1|Inpp5f|Mgmt|Map2k7|Cul4a|Nod2|Herpud1|Nol3|Terf2|Kars|Hmga2|Map2k1|Pcbp4|Gpx1|Mid1|Thoc5|Npm1|Gps2|Ern1|Pycr1|Map3k9|Dtnbp1|Syk|Hk3|Xrcc4|Map3k1|Stk25|Gch1|Tpt1|Oxr1|Grina|Hsf1|Atf4|Trap1|Ppp1r15b|Dlg1|Axin1|Mapk8ip3|Cbs|Vegfa|Ubxn1|Fcgr2b|Mms19|Card9|Tsc1|Cdk9|Zeb2	Eif2ak4|Mapkbp1|Edem2|Serinc3|Sfrp2|Dnaja1|Cd36|Trpv4|Triap1|Met|Cry1|Ube2n|Trf|Fancb|P4hb|Top2b|Bmpr1a|Tnfsf11|Wnt7b|Bcl6|Fign
GO:0009070	serine family amino acid biosynthetic process	8/2299	16/23843	4.6692e-05	0.00113364	Phgdh|Cth|Sephs2|Shmt2|Shmt1|Srr|Cbs|Psat1
GO:1901136	carbohydrate derivative catabolic process	26/2299	118/23843	4.74541e-05	0.00114736	Fuca2|Dpyd|Ctbs|Fbxo6|Nudt9|Idua|Dctpp1|Pde4c|Nudt4|Hexa|Nudt10|Renbp|Mgat1|Hint1|Galc|Naga|Amdhd2|Nudt3|Neu1|Gnpda1	Itpa|Edem2|Fbxo2|Hyal3|Gpc1|Enpp4
GO:1901137	carbohydrate derivative biosynthetic process	91/2299	627/23843	5.02743e-05	0.00121053	Chp1|Acot8|Cox5b|Pigk|Pigo|Fktn|Prkaa2|Cap1|Ak2|Extl1|Ppargc1a|Nus1|Chst3|Hkdc1|Hk1|Mif|Chchd10|Tpi1|Gapdh|St8sia1|Apoe|Ap2a1|Fut1|Ampd3|Aldoa|Jak3|Ldhd|Aprt|Pigyl|St3gal4|Ppcdc|Hexa|Map2k1|Impdh2|Atp5b|Itm2a|B3gnt2|Mgat4b|Mgat1|Flcn|Shmt1|Pfas|Nme1|Nme2|B4galnt2|Stat3|Atp6v0a1|Dcakd|Cant1|Adcy3|Pigh|Adssl1|Pfkp|Hk3|St8sia4|Cyc1|Pdgfb|Atp5g2|Alg1|Pfkfb2|Guca1b|Gnpda1|Nme7|Vegfb|B3gat3|Ak3|Atp5c1|…	Ext2|Chst14|Vcp|Tmem59|Npffr2|Mogs|Csgalnact2|Pfkl|Sec1|Adcy7|Galnt4|St3gal2|Gucy1a2|C1galt1c1|Ctps2|Fut11|Adk|Tkt|Pigp|St6galnac4|Galnt13
GO:0002697	regulation of immune effector process	58/2299	356/23843	5.05878e-05	0.00121307	Traf6|Trim44|Cd59a|B2m|Tlr2|Zbtb7b|Adora3|Exosc3|Mul1|Tnfrsf14|Ung|Hk1|Mif|Vpreb3|Ptpn6|D6Wsu163e|Klrb1b|Rps19|Fes|Gab2|Itgam|Lamp1|Il12rb1|Jak3|Pkn1|Nod2|Kars|Mmp12|Ccr2|Was|Btk|C1qbp|Myo18a|Rara|Unc13d|Hfe|Syk|Lgals3|Tarbp2|Mapk14|H2-K1|Trim15|Vav1|Fcgr2b|Slamf6|Aim2	Eif2ak4|Lbp|Arg1|Tek|Cd36|Cd24a|Cadm1|Tnfsf13|C6|Bcl6|C3|Msh2
GO:0034404	nucleobase-containing small molecule biosynthetic process	33/2299	167/23843	5.20337e-05	0.00124263	Prkaa2|Ppargc1a|Nudt9|Hkdc1|Hk1|Mif|Tpi1|Gapdh|Aldoa|Dctpp1|Pde4c|Nudt4|Aprt|Impdh2|Nudt10|Hint1|Nme1|Nme2|Stat3|Cant1|Pfkp|Hk3|Pfkfb2|Nudt3|Ncf2|Enpp5|Nme7|Entpd2	Itpa|Vcp|Pfkl|Ctps2|Adk
GO:0031668	cellular response to extracellular stimulus	40/2299	218/23843	5.27673e-05	0.00124586	Rragd|Prkaa2|Rragc|Sesn2|P2rx4|Asns|Cadps2|Trim24|Gabarapl1|Usf2|Dctpp1|Mars|Lamp2|Mtmr3|Gas2l1|Nprl3|Fnip1|Gabarap|Mybbp1a|Becn1|Prkd1|Atf4|Cdkn1a|Ehmt2|Lars|Tsc1	Slc1a2|Eif2ak4|Pdia3|Sfrp2|5330417C22Rik|Pcsk9|Alb|Pik3c2a|Sesn3|Myh13|Top2b|Rnase4|Comt|Fads1
GO:0006733	oxidoreduction coenzyme metabolic process	31/2299	153/23843	5.28108e-05	0.00124586	Pdhx|Idh3b|Prkaa2|Ubiad1|Nadk|Ppargc1a|Coq2|Hkdc1|Hk1|Mif|Tpi1|Gapdh|Ndufa9|Ldhb|Coq7|Aldoa|Dlat|Me1|Coq10a|Pdha1|Shpk|Stat3|Pfkp|Hk3|Pck2|Pfkfb2|Ncf2	Vcp|Pfkl|Mdh1|Tkt
GO:0090174	organelle membrane fusion	31/2299	153/23843	5.28108e-05	0.00124586	Vps18|Syt11|Vav3|Tbc1d2|Sytl1|Akt2|Coro1a|Tbc1d10b|Evi5l|Eea1|Vps11|Tbc1d10a|Ykt6|Vamp2|Sgsm2|Tbc1d16|Vti1b|Tc2n|Tbc1d22a|Tbc1d22b|Tbc1d5|Stx3|Syt7|Vti1a|Usp6nl|Tbc1d13	Sgsm1|Sytl2|Tbc1d2b|Tbc1d8b|Stx19
GO:0043254	regulation of protein complex assembly	67/2299	429/23843	5.37887e-05	0.00126382	Psen2|Vps18|Src|Tlr2|Arhgef2|Hax1|Faf1|Pex14|Hip1r|Dctn1|Pex5|Epn1|Apoe|Gmfg|Sirt2|Pih1d1|Rpl13a|Fes|Rps3|Coro1a|Eps8l2|Bag4|Eif4ebp1|Unc13a|Nol3|Vps11|Rdx|Twf2|Rhoa|Was|Lamp2|Inpp5j|Actr2|Fnip1|Pfn1|Arpc2|Ahr|Map3k1|Gtf2f2|Asap1|Cdc42ep1|Baiap2l2|Nckap1l|Dlg1|Gsk3b|Morc1|Vegfa|Mpp7|Coro1b|Gda|Kank1|Arpc5l|Aim2|Wipf1	Pfn2|Arfip1|Vcp|Stmn1|Cd36|Cd24a|Sar1a|Met|Mitf|Lcmt1|Tmsb4x|Abi2|Cdc42ep3
GO:0009060	aerobic respiration	19/2299	74/23843	5.50337e-05	0.00128711	Fh1|Chchd5|Idh3b|Cox5b|Sdhb|Cox6a1|Ndufs7|Cox6a2|Cox4i1|Dlat|Pdha1|Cox10|Cox8a|Fxn	Cat|Vcp|Mtfr1l|Mdh1|Idh1
GO:0032434	regulation of proteasomal ubiquitin-dependent protein catabolic process	26/2299	119/23843	5.52219e-05	0.00128711	Psen2|Ddrgk1|Trib3|Sdcbp|Rnf19b|Rpl11|Dvl1|Nub1|Rchy1|Gna12|Gsk3a|Sirt2|Det1|Sgta|Gipc1|Rad23a|Herpud1|Rnf166|Arih2|Hfe|Rnf180|Gsk3b|Axin1|Rnf14|Ubxn1	Vcp
GO:0007006	mitochondrial membrane organization	22/2299	93/23843	5.74705e-05	0.00132871	Mul1|Dnajc11|Slc35f6|Hip1r|Agk|Pex5|Gsk3a|Timm50|Pdcd5|Cln8|Slc25a4|Nol3|Spg7|Slc25a5|Stat3|Ppif|Gsk3b|Afg3l2|Timm10	Oma1|Mfn2|Bnip3l
GO:0043648	dicarboxylic acid metabolic process	22/2299	93/23843	5.74705e-05	0.00132871	Fh1|Idh3b|Acot8|Sdhb|Ddo|Aldh1l2|Acsf3|Me1|Shmt1|Ovca2|Adssl1|Pck2|Slc1a3|Pcx|Aldh18a1|Got1|Ass1	Mthfd2l|Oat|Mdh1|Idh1|Acly
GO:0046474	glycerophospholipid biosynthetic process	24/2299	106/23843	5.76906e-05	0.00132871	Ptpmt1|Cds2|Pigk|Pigo|Fabp3|Pisd|Pdgfa|Lpcat2|Vac14|Plcg2|Pigyl|Pemt|Pik3cg|Pigh|Pdgfb|Agpat1|Pip5k1b|Pi4k2a|Agpat2	Far1|Pik3c2a|Lpcat1|Pla2g6|Pigp
GO:0031647	regulation of protein stability	44/2299	249/23843	5.8532e-05	0.00134278	Trim44|Chp1|Rassf2|Src|Ctsa|Aptx|Rpl11|Mul1|Dvl1|Qrsl1|Tnip2|Rpl5|Hip1r|Trim24|Gapdh|D7Ertd443e|Lamp1|Gipc1|Rad23a|Siah1a|Cdc37|Vps11|Usp4|Lamp2|Gnl3l|Npm1|Pfn1|Flot2|Nlk|Rpl23|Kat2a|Usp36|Rps7|Prkd1|Pinx1|Dnaja3|Wiz|Flot1|Pex6|Tsc1	Pfn2|Asph|Tspan1|Tesc
GO:0050715	positive regulation of cytokine secretion	28/2299	133/23843	5.88179e-05	0.00134405	Src|Tlr2|Tnfsf15|Tnfrsf14|Tlr1|Hk1|Mif|Il17rc|Il17ra|Gapdh|Nod2|Kars|Mmp12|Scamp5|Tlr8|Syk|Mapk11|Mapk14|Btnl2|Csf1r|Mbp|Unc93b1|Aim2	Tek|Cyp2j6|Cd36|Trpv4|Cadm1
GO:0042326	negative regulation of phosphorylation	70/2299	455/23843	6.0113e-05	0.00136827	Ptprj|Prr5l|Psen2|Chp1|Rassf2|Trib3|Ppp2r5a|E130311K13Rik|Bag1|Fktn|Camk2n1|Dvl1|Ppargc1a|Stap1|Pebp1|Prkar1b|Gadd45a|Ptpn6|Apoe|Cblc|Sirt2|Akt1s1|Nup62|Nr2f2|Mvp|Inpp5f|Fkbp8|Pkn1|Rhoa|Dusp9|Pik3ip1|Inpp5j|Grb10|Npm1|Flcn|Gps2|Slfn1|Ggnbp2|Stat3|Chmp6|Ranbp9|Dtnbp1|Rgs14|H2afy|Ppif|Spry2|Dnaja3|Ppp1r15b|Dlg1|Gsk3b|Lemd2|Stk38|Cdkn1a|Fam129a|Smad4|Eif3a	Sfrp2|Dnaja1|Podn|Cep85|Paqr3|Dynll1|Met|Ankrd26|Rps6ka6|Ace2|Hexim1|Itgb1bp1|Stk39|Dnajc10
GO:0065002	intracellular protein transmembrane transport	15/2299	51/23843	6.12266e-05	0.00138415	Pex16|Pex14|Pex10|Agk|Chchd4|Pex5|Akt2|Timm50|Timm44|Zfand2b|Pex6|Grpel2|Tomm40l|Timm10	Pex13
GO:0008637	apoptotic mitochondrial changes	25/2299	113/23843	6.12854e-05	0.00138415	Mul1|Slc35f6|Hip1r|Fis1|Gsk3a|Timm50|Pdcd5|Slc25a4|Nol3|Gpx1|Slc25a5|Ndufs1|Apopt1|Map3k1|Ppif|Cideb|Gsk3b|Fxn	Sfn|Cd24a|Triap1|Bcl2a1a|Bcl2a1b|Bnip3l|Pla2g6
GO:0019080	viral gene expression	16/2299	57/23843	6.58766e-05	0.0014821	Zfp639|Trim62|Eif3b|Mdfic|Eif3f|Eif3g|Pfn1|Trim13|Eif3d|Eif2d|Tarbp2|Nucks1|Trim8|Eif3a	Eif2ak4|Hdac1
GO:0002262	myeloid cell homeostasis	33/2299	169/23843	6.64638e-05	0.00148956	B2m|Rps6|Maea|Lyar|Tcea1|Rps19|Cebpg|Klf13|Rps17|Ampd3|Itgam|Jak3|Zfpm1|Ccr2|Gas2l1|Stat3|Sfxn1|Rps24|Bap1|Acvr1b|Nckap1l|Axin1|Mapk14|Smap1|Vegfa|Hspa9|Rps14|Fcgr2b|Acvr2a	Cd24a|Etv2|Heph|Bcl6
GO:0051262	protein tetramerization	32/2299	162/23843	6.75636e-05	0.00150734	Apip|Trpm7|Syt11|Cth|Hmgcl|Pex14|Pkd2|Pex5|Grin2b|Rps19|Sbf2|Dctpp1|Mcoln1|Me1|Impdh2|Shmt2|Thg1l|Shmt1|Srr|Farsb|Pfkp|Acot13|Pcbd2|Mbl1|H2-Ke6|Rxra|Kcnj10	Cat|Acacb|Pfkl|Acaca|Cby1
GO:2000060	positive regulation of ubiquitin-dependent protein catabolic process	22/2299	94/23843	6.82774e-05	0.00150734	Psen2|Ddrgk1|Trib3|Rnf19b|Dvl1|Nub1|Rchy1|Gsk3a|Sirt2|Det1|Sgta|Rad23a|Herpud1|Rnf166|Trim67|Arih2|Ccdc22|Rnf180|Gsk3b|Axin1|Rnf14	Vcp
GO:0006575	cellular modified amino acid metabolic process	31/2299	155/23843	6.82921e-05	0.00150734	Chac1|Abhd12|Ahcyl1|Cth|Plod1|Mthfd2|Gpx4|Egln2|Aldh1l2|Gpx1|Shmt2|Pemt|Shmt1|Ovca2|Gch1|Oplah|Eef1g|Ptges|Ass1	Serinc3|Serinc2|Mthfd2l|Ggt5|Gstt3|Gstt1|Pcyox1|Mgst1|Idh1|Pipox|P4hb|Dio3
GO:0072655	establishment of protein localization to mitochondrion	31/2299	155/23843	6.82921e-05	0.00150734	Mtx1|Fis1|Hk1|Agk|Chchd4|Sae1|Gsk3a|Timm50|Pdcd5|Timm44|Bag4|Nol3|Vps11|Arih2|Ddit3|Il9r|Pemt|Kat2a|Usp36|Mff|Bap1|Cyb5r1|Grpel2|Tomm40l|Timm10	Dnaja1|Oscp1|Mfn2|Cdkl2|Bnip3l|Hnmt
GO:0002699	positive regulation of immune effector process	38/2299	206/23843	7.12104e-05	0.00156582	Traf6|B2m|Tlr2|Adora3|Exosc3|Tnfrsf14|Ung|Hk1|Mif|D6Wsu163e|Rps19|Fes|Gab2|Itgam|Lamp1|Nod2|Kars|Ccr2|Btk|Myo18a|Rara|Unc13d|Syk|Mapk14|H2-K1|Trim15|Vav1|Slamf6	Lbp|Arg1|Tek|Cd36|Cd24a|Cadm1|Tnfsf13|C6|C3|Msh2
GO:0043112	receptor metabolic process	34/2299	177/23843	7.31754e-05	0.00159372	Nr1h3|Psen2|Ptger3|Sdcbp|Apoe|Picalm|Lamtor1|Inpp5f|Plcg2|Dnm2|Cd63|Becn1|Nsf|Itgb3|Tbc1d16|Lgmn|Dtnbp1|Syk|Ap2m1|Flot1|Vegfa|Tbc1d5|Rab31|Lmbrd1|Atad1|Optn	Pcsk9|Hdac1|Magi2|Cd36|Fnta|Nedd4|Gprasp1|Ace2
GO:0043506	regulation of JUN kinase activity	21/2299	88/23843	7.32995e-05	0.00159372	Traf6|Mul1|Mdfic|Fzd4|Rps3|Map2k7|Ern1|Map3k9|Dtnbp1|Syk|Map3k1|Axin1|Mapk8ip3|Cbs|Zeb2	Mapkbp1|Sfrp2|Dnaja1|Trf|Tnfsf11|Wnt7b
GO:0050764	regulation of phagocytosis	21/2299	88/23843	7.32995e-05	0.00159372	Tlr2|Syt11|Lyar|Stap1|Siglece|Tub|Cd209b|Nod2|Dnm2|Myo18a|Syk|Mbl1|Nckap1l|Pot1b|Syt7|Fcgr2b	Lbp|Cd36|Mex3b|Sftpa1|C3
GO:0006820	anion transport	80/2299	541/23843	7.46262e-05	0.00161653	Slc52a3|Slc7a11|Slc16a1|Ahcyl1|Ptger3|Slc6a9|Fabp3|Clcnka|Slc10a6|Lrrc8d|Slc15a4|Slc12a9|Psap|Hk1|Slc7a1|Repin1|Mif|Slc19a1|Grin2b|Slc1a5|Apoe|Akt2|Cln3|Ano1|Cln8|Slc25a15|Slc20a2|Slc25a4|Cyp4f18|Gipc1|Slc38a7|Slc7a5|Slc7a3|Slc1a4|Slc22a5|Slc22a4|Pctp|Slc16a6|Ttyh2|Slc25a19|Dtnbp1|Syk|Slc12a7|Slc4a7|Slc7a7|Slc1a3|Ank|Mfsd5|Slc25a1|Abcc5|Clcn7|Pitpnm1|Slc3a2|Slc1a1|Kcnj10	Slc1a2|Slc27a2|Arg1|Scp2|Cd36|Ros1|Lrrc8b|Triap1|Pitpnm2|Cftr|Pcyox1|Ano2|Slc6a20a|Slc10a3|Ace2|Slc36a2|Slc46a1|Abcc3|Slc7a8|Tnfsf11|Pla2g6|Slc7a4|Slc22a29|Acsl5|Stk39
GO:0002791	regulation of peptide secretion	73/2299	483/23843	7.55042e-05	0.00162949	Ptpmt1|Nr1h3|Traf6|Lgr4|Src|Tlr2|Syt11|Slc16a1|Aimp1|Ptger3|Tnfsf15|Tnfrsf14|Tlr1|Mcu|Hk1|Mif|Vpreb3|Anxa4|Il17rc|Il17ra|Gapdh|Trpm2|Sergef|Ano1|Pde4c|Nod2|Kars|Mmp12|Hmga2|Scamp5|Kcnq1|Cdk16|Tlr8|Rhbdd3|Myo18a|Hfe|Syk|Pde8b|Dph3|Pck2|Fn1|Pim3|Mapk11|Pfkfb2|Mapk14|Btnl2|Cacna1e|Csf1r|Mbp|Unc93b1|Syt7|Aim2	Mapkbp1|Nnat|Ppid|Arfip1|Tek|Cyp2j6|Hdac1|Cd36|Cckar|Trpv4|Dynll1|Cftr|Pfkl|C5ar2|Ttn|Nucb2|Cx3cl1|Cadm1|Tnfsf11|Pla2g6|Kalrn
GO:0051056	regulation of small GTPase mediated signal transduction	46/2299	267/23843	7.59749e-05	0.0016336	Src|Arhgef2|Csf1|Vav3|Smap2|Arhgef10l|Arhgef16|Adap1|Arhgap25|Rasgef1a|Apoe|Nup62|Appl2|Kctd13|Eps8l2|Trim67|Dnm2|Map2k1|Arhgef6|Flcn|Git1|Net1|F2rl2|Arhgef28|Agap1|Spry2|Asap1|Cyth4|Smap1|Flot1|Vav1|Arhgap26|Kank1|Garnl3|Mapkap1	Stmn1|Asap3|Arhgef19|Mfn2|Met|Arhgef17|Arhgap17|Arhgef25|Arhgef40|Bcl6|Kalrn
GO:0048872	homeostasis of number of cells	51/2299	306/23843	7.75098e-05	0.00164998	Fh1|Lgr4|Zbtb18|B2m|Rassf2|Csf1|Sit1|Rps6|Maea|Lyar|Chst3|Card11|Mif|Tcea1|Rps19|Cebpg|Klf13|Rps17|Ampd3|Coro1a|Itgam|Jak3|Pkn1|Zfpm1|Ccr2|Gas2l1|Slc22a5|Ezh1|Stat3|Ahr|Dock10|Sfxn1|Rps24|Bap1|Acvr1b|Nckap1l|Dnaja3|Axin1|Mapk14|Smap1|Vegfa|Hspa9|Rps14|Fcgr2b|Acvr2a	Il7|Cd24a|Etv2|Bcl2a1a|Heph|Bcl6
GO:0016482	cytosolic transport	28/2299	135/23843	7.75618e-05	0.00164998	Snx5|Src|Rgp1|Gak|Snx8|Dctn1|Ccdc91|Trappc10|Map2k2|Coro1a|Tbc1d10b|Lamp1|Hook2|Vps11|Rdx|Map2k1|Tbc1d10a|Ykt6|Actr2|Sgsm2|Vps53|Becn1|Vti1b|Vps52|Tbc1d5|Vps51|Syt7|Vti1a
GO:0000479	endonucleolytic cleavage of tricistronic rRNA transcript (SSU-rRNA, 5.8S rRNA, LSU-rRNA)	7/2299	13/23843	7.79877e-05	0.00164998	Rrs1|Rps21|Nol9|Kri1|Rpsa|Npm1|Tsr1
GO:0042535	positive regulation of tumor necrosis factor biosynthetic process	7/2299	13/23843	7.79877e-05	0.00164998	Tlr2|Tlr1|Cd209b|Ccr2|Cybb|Mapkapk2	Lbp
GO:0071622	regulation of granulocyte chemotaxis	15/2299	52/23843	7.84355e-05	0.00164998	Ptprj|Csf1|Cxcl17|Nod2|Kars|C1qbp|Nckap1l|Mapk14|Sell	Lbp|Pf4|Cxcl3|Trpv4|C5ar2|Cx3cl1
GO:0071806	protein transmembrane transport	15/2299	52/23843	7.84355e-05	0.00164998	Pex16|Pex14|Pex10|Agk|Chchd4|Pex5|Akt2|Timm50|Timm44|Zfand2b|Pex6|Grpel2|Tomm40l|Timm10	Pex13
GO:0031334	positive regulation of protein complex assembly	42/2299	237/23843	7.96139e-05	0.00166276	Src|Faf1|Hip1r|Dctn1|Epn1|Gmfg|Pih1d1|Fes|Rps3|Coro1a|Bag4|Rhoa|Was|Actr2|Fnip1|Pfn1|Arpc2|Ahr|Map3k1|Gtf2f2|Asap1|Cdc42ep1|Baiap2l2|Nckap1l|Dlg1|Gsk3b|Vegfa|Mpp7|Coro1b|Gda|Arpc5l|Aim2|Wipf1	Pfn2|Arfip1|Vcp|Cd36|Cd24a|Met|Mitf|Abi2|Cdc42ep3
GO:0046578	regulation of Ras protein signal transduction	42/2299	237/23843	7.96139e-05	0.00166276	Arhgef2|Csf1|Vav3|Smap2|Arhgef10l|Arhgef16|Adap1|Rasgef1a|Apoe|Nup62|Appl2|Kctd13|Eps8l2|Trim67|Dnm2|Map2k1|Arhgef6|Flcn|Git1|Net1|F2rl2|Arhgef28|Agap1|Spry2|Asap1|Cyth4|Smap1|Flot1|Vav1|Kank1|Mapkap1	Stmn1|Asap3|Arhgef19|Mfn2|Met|Arhgef17|Arhgap17|Arhgef25|Arhgef40|Bcl6|Kalrn
GO:0006085	acetyl-CoA biosynthetic process	8/2299	17/23843	8.07326e-05	0.0016801	Pdhx|Acss1|Mlycd|Dlat|Pdha1	Acss2|Pdk3|Acly
GO:0006511	ubiquitin-dependent protein catabolic process	81/2299	551/23843	8.25832e-05	0.0017125	Psen2|Ddrgk1|Trib3|Rbck1|Nhlrc3|Psmd4|Sdcbp|Wwp1|Rnf19b|Rpl11|Fbxo6|Dvl1|Nub1|Maea|Rchy1|Rpl5|Gna12|Znrf2|Aup1|Spsb2|Cdc34|Cblc|Gsk3a|Sirt2|Det1|Sgta|Kctd13|Tollip|Cul4a|Gipc1|Rad23a|Siah1a|Herpud1|Wwp2|Znrf1|Fbxo31|Rnf166|Trim67|Fbxl12|Usp4|Arih2|Ddit3|Ccdc22|Rnf185|Sqstm1|Rmnd5b|Rnf187|Rpl23|Ccdc47|Usp36|Rps7|Mta1|Hfe|Rnf180|Kctd6|Bap1|Trim13|Gsk3b|Spsb3|Axin1|Btbd9|Rnf14|Kat5|Ubxn1|Fbxw5|Usp20	Ubr1|Edem2|Vcp|Fbxo10|Fbxo2|Ube4b|Anapc4|Hace1|Ube2h|Rnf122|Ube2n|Nedd4|Rnf145|Klhl29|Dnajc10
GO:0006639	acylglycerol metabolic process	25/2299	115/23843	8.29916e-05	0.00171487	Nr1h3|Abhd12|Lpin3|Apoe|Lipe|Fgf21|Dgat2|Apobr|Pnpla2|Ddhd2|Gpx1|Slc22a4|Ctdnep1|Pik3cg|Sel1l|Pck2|Pnpla5	Cat|Pcsk9|Cd36|Thrsp|Ces1d|Thrb|C3|Acsl5
GO:1990542	mitochondrial transmembrane transport	17/2299	64/23843	8.4533e-05	0.00174041	Cox5b|Slc25a33|Micu1|Mcu|Agk|Chchd4|Timm50|Timm44|Slc25a15|Slc1a3|Cyc1|Slc25a1|Grpel2|Afg3l2|Slc25a28|Tomm40l|Timm10
GO:0043090	amino acid import	10/2299	26/23843	8.4825e-05	0.00174041	Slc7a1|Slc1a5|Cln8|Slc7a3|Slc1a3|Slc3a2|Slc1a1|Kcnj10	Slc1a2|Slc36a2
GO:0007257	activation of JUN kinase activity	12/2299	36/23843	8.63884e-05	0.00176626	Mul1|Mdfic|Map2k7|Ern1|Map3k9|Syk|Map3k1|Axin1|Mapk8ip3	Trf|Tnfsf11|Wnt7b
GO:0030099	myeloid cell differentiation	61/2299	387/23843	8.71378e-05	0.00177536	Traf6|Psen2|B2m|Rassf2|Src|Tlr2|Hax1|Csf1|Rps6|Pabpc4|Ostm1|Maea|Lyar|Stap1|Ptpn6|Tcea1|Rps19|Cebpg|Spib|Klf13|Fes|Zbtb7a|Gab2|Itgam|Cul4a|Jak3|Il34|Zfpm1|Ccr1|Atp6ap1|Thoc5|Gas2l1|Nme1|Nme2|Rara|Stat3|Itgb3|Sfxn1|Acvr1b|Nckap1l|Mapk14|Smap1|Vegfa|Hspa9|Rps14|Csf1r|Ppargc1b|Nfatc1|Esrra|Acvr2a	Pf4|Tesc|Mitf|Etv2|Rbp1|Trf|Heph|Fasn|Tnfsf11|Bcl6|Tmem178
GO:0006935	chemotaxis	81/2299	552/23843	8.78342e-05	0.00178331	Ptprj|Edn3|Cdh4|Csf1|Vav3|Artn|Cnr2|Arhgef16|Dvl1|Stap1|P2rx4|Pdgfa|Mif|Il17rc|Il17ra|Trpm2|Rps19|Akt2|Cxcl17|Rpl13a|Fes|Il16|Coro1a|Itgam|F7|Nod2|Bcar1|Kars|Sema3b|Rhoa|Ccr1|Ccr2|B3gnt2|Ntn1|C1qbp|Ccl6|Itgb3|Pik3cg|Prkd1|Syk|Lgals3|Fn1|Pdgfb|Nckap1l|Rpl24|Robo2|Mapk8ip3|Mapk14|Gpsm3|Flot1|Vegfa|Vav1|Csf1r|Sell|Smad4|Coro1b|Vegfb|Stx3	Lbp|Elmo2|Epha7|Pf4|Cxcl3|Trpv4|Met|Atoh1|C5ar2|Efnb2|Cx3cl1|Fez1|Plxnb1|Cmtm8|Efnb1|Nrp2|Etv1|Itga1|Fzd3|Tnfsf11|Pla2g6|Wnt7b|Fgf1
GO:0051168	nuclear export	30/2299	150/23843	8.87202e-05	0.00178451	Chp1|Rrs1|Rae1|Nmd3|Ltv1|Ahcyl1|Sdad1|Chchd4|Camk1|Rps15|Nup62|Pcid2|Xpot|Rpsa|Thoc5|Npm1|Strada|Dnajc27|Pabpn1|Poldip3|Gsk3b|Iws1|Hspa9|Uhmk1|Tsc1|Wipf1	Cse1l|Sfn|Prkaca|Nup214
GO:0006164	purine nucleotide biosynthetic process	45/2299	261/23843	8.87507e-05	0.00178451	Cox5b|Prkaa2|Cap1|Ak2|Ppargc1a|Hkdc1|Hk1|Mif|Chchd10|Tpi1|Gapdh|Apoe|Ampd3|Aldoa|Ldhd|Ppcdc|Map2k1|Impdh2|Atp5b|Flcn|Pfas|Nme1|Nme2|Stat3|Atp6v0a1|Dcakd|Adcy3|Adssl1|Pfkp|Hk3|Cyc1|Atp5g2|Pfkfb2|Guca1b|Nme7|Ak3|Atp5c1|Surf1	Vcp|Npffr2|Mthfd2l|Pfkl|Adcy7|Gucy1a2|Adk
GO:0006865	amino acid transport	28/2299	136/23843	8.88122e-05	0.00178451	Slc7a11|Slc6a9|Slc15a4|Slc7a1|Grin2b|Slc1a5|Cln3|Cln8|Slc25a15|Gipc1|Slc38a7|Slc7a5|Slc7a3|Slc1a4|Dtnbp1|Slc7a7|Slc1a3|Slc3a2|Slc1a1|Kcnj10	Slc1a2|Arg1|Slc6a20a|Ace2|Slc36a2|Slc7a8|Slc7a4|Stk39
GO:0050707	regulation of cytokine secretion	35/2299	186/23843	8.92375e-05	0.0017869	Lgr4|Src|Tlr2|Syt11|Tnfsf15|Tnfrsf14|Tlr1|Hk1|Mif|Anxa4|Il17rc|Il17ra|Gapdh|Nod2|Kars|Mmp12|Scamp5|Tlr8|Syk|Fn1|Mapk11|Mapk14|Btnl2|Csf1r|Mbp|Unc93b1|Aim2	Mapkbp1|Tek|Cyp2j6|Cd36|Trpv4|C5ar2|Cx3cl1|Cadm1
GO:0016071	mRNA metabolic process	89/2299	620/23843	9.00525e-05	0.00179704	Prr5l|Aqr|Rbm39|Zfp64|Rbm46|Zc3h12d|Ttf2|Csde1|Ahcyl1|Exosc3|Ppie|Pabpc4|Lsm10|Srsf4|Srrm1|Mrto4|Ssu72|Aurkaip1|Fip1l1|Grsf1|Pus1|Arl6ip4|Supv3l1|Usp39|Gemin7|Exosc5|Snrpa|Supt5|Cebpg|Dazap1|Pcid2|Upf3a|Bag4|Usb1|Nol3|Prmt7|Txnl4b|Pcbp4|Usp4|Ddit3|Htatsf1|Srpk3|Zrsr2|Thoc5|Tbrg4|Npm1|C1qbp|Stat3|Ern1|Tsen54|Ddx1|Rbm25|Trmt61a|Secisbp2|Habp4|Lgals3|Mettl3|Pabpn1|Tdrd3|Pabpc1|Eef1d|Hsf1|Atf4|Mapkap…	Raly|Pnrc2|Prkaca|Gspt2|Cpsf3|Ncbp2|Nanos1|Cwc22
GO:0005996	monosaccharide metabolic process	43/2299	246/23843	9.12802e-05	0.00181532	Sord|Galk2|Src|Clk2|Fuca2|Aimp1|Akr1a1|Sesn2|Wdtc1|Maea|Man2b2|Hk1|Tpi1|Gapdh|Akt2|Dgat2|Aldoa|Mlycd|Dlat|Rora|Xylb|Pdha1|Grb10|Kat2a|G6pc3|Ugt1a7c|Ppp1r3e|Pck2|Atf4|Pfkfb2|Adipor1|Mapk14|Gnpda1|Pcx|Dusp12	Oma1|Acacb|Lcmt1|Cry1|Man2b1|Glb1|Pdk3|Ugt1a6b
GO:0031396	regulation of protein ubiquitination	34/2299	179/23843	9.22277e-05	0.00182793	Trim44|Psen2|Chp1|Trib3|Rpl11|Mad2l2|Rchy1|Rpl5|Limk1|Gsk3a|Prmt3|Rps3|Rasd2|Nod2|Herpud1|Usp4|Gnl3l|Npm1|Rpl23|Rps7|Mta1|Rnf180|Pinx1|Parp10|Rassf5|Dnaja3|Rps2|Axin1|Ubxn1|Cdk9	Dnaja1|Fbxo2|Cry1|Ube2n
GO:0019318	hexose metabolic process	39/2299	216/23843	9.32061e-05	0.001831	Sord|Galk2|Src|Clk2|Fuca2|Aimp1|Sesn2|Wdtc1|Maea|Man2b2|Hk1|Tpi1|Gapdh|Akt2|Dgat2|Aldoa|Mlycd|Dlat|Rora|Pdha1|Grb10|Kat2a|G6pc3|Ppp1r3e|Pck2|Atf4|Pfkfb2|Adipor1|Mapk14|Gnpda1|Pcx|Dusp12	Oma1|Acacb|Lcmt1|Cry1|Man2b1|Glb1|Pdk3
GO:0007229	integrin-mediated signaling pathway	20/2299	83/23843	9.33251e-05	0.001831	Src|Adam15|Vav3|Rcc2|Pxn|Gab2|Itgad|Itgam|Bcar1|Itga11|Rhoa|Cd63|Itga7|Nme2|Itgb3|Syk|Itgb5|Vav1	Itgb1bp1|Itga1
GO:0032436	positive regulation of proteasomal ubiquitin-dependent protein catabolic process	20/2299	83/23843	9.33251e-05	0.001831	Psen2|Ddrgk1|Trib3|Rnf19b|Dvl1|Nub1|Rchy1|Gsk3a|Sirt2|Det1|Sgta|Rad23a|Herpud1|Rnf166|Arih2|Rnf180|Gsk3b|Axin1|Rnf14	Vcp
GO:0090630	activation of GTPase activity	19/2299	77/23843	9.84929e-05	0.0019259	Tbc1d2|Rcc2|Arhgef16|Akt2|Tbc1d10b|Evi5l|Tbc1d10a|Sgsm2|Tbc1d16|Eif5|Tbc1d22a|Tbc1d22b|Tbc1d5|Usp6nl|Tsc1|Tbc1d13	Sgsm1|Tbc1d2b|Tbc1d8b
GO:0042330	taxis	81/2299	554/23843	9.92677e-05	0.00193456	Ptprj|Edn3|Cdh4|Csf1|Vav3|Artn|Cnr2|Arhgef16|Dvl1|Stap1|P2rx4|Pdgfa|Mif|Il17rc|Il17ra|Trpm2|Rps19|Akt2|Cxcl17|Rpl13a|Fes|Il16|Coro1a|Itgam|F7|Nod2|Bcar1|Kars|Sema3b|Rhoa|Ccr1|Ccr2|B3gnt2|Ntn1|C1qbp|Ccl6|Itgb3|Pik3cg|Prkd1|Syk|Lgals3|Fn1|Pdgfb|Nckap1l|Rpl24|Robo2|Mapk8ip3|Mapk14|Gpsm3|Flot1|Vegfa|Vav1|Csf1r|Sell|Smad4|Coro1b|Vegfb|Stx3	Lbp|Elmo2|Epha7|Pf4|Cxcl3|Trpv4|Met|Atoh1|C5ar2|Efnb2|Cx3cl1|Fez1|Plxnb1|Cmtm8|Efnb1|Nrp2|Etv1|Itga1|Fzd3|Tnfsf11|Pla2g6|Wnt7b|Fgf1
GO:0002688	regulation of leukocyte chemotaxis	24/2299	110/23843	0.000107434	0.00208672	Ptprj|Edn3|Csf1|Stap1|Mif|Cxcl17|F7|Nod2|Kars|Ccr1|Ccr2|C1qbp|Nckap1l|Mapk14|Gpsm3|Vegfa|Sell|Vegfb	Lbp|Pf4|Cxcl3|Trpv4|C5ar2|Cx3cl1
GO:0043902	positive regulation of multi-organism process	32/2299	166/23843	0.000109579	0.00212132	Traf6|Chmp4b|Vapb|Zfp639|Tlr2|Ppie|Mdfic|Mif|Gapdh|Chmp2a|Apoe|Sirt2|Rad23a|Nod2|Pfn1|C1qbp|Ly86|Lhfpl2|Cd180|Pabpc1|Acvr1b|Tarbp2|Nucks1|Tmprss2|Trim15|Vapa|Pcx|Optn	Ppid|Arg1|Hyal3|P4hb
GO:0043410	positive regulation of MAPK cascade	76/2299	514/23843	0.000111856	0.00215822	Traf6|Rassf2|Src|Edn3|Nenf|Tlr2|Il6ra|Lamtor3|Mul1|Pxn|Pdgfa|Psap|Mdfic|Gadd45a|Mif|Cxcl17|Fgf21|Pde8a|Map2k2|Fzd4|Rps3|Lamtor1|Map2k7|Nod2|Kars|Cdk10|Map2k1|Ccr1|Atp6ap1|Map3k15|Mid1|Fam58b|Ksr1|Ccl6|Rara|Itgb3|Ern1|Dnajc27|Pik3cg|Map3k9|Syk|Map3k1|Stk25|Spry2|Pdgfb|Tab1|Axin1|Mapk8ip3|Vegfa|Csf1r|Vegfb|Fcgr2b|Avpi1|Card9|Zeb2	Ltk|Mapkbp1|Epha7|Tek|Cd36|Cd24a|Ros1|Trpv4|Met|Ephb6|C5ar2|Cx3cl1|Trf|Maged1|Itga1|Tnfsf11|Wnt7b|Muc20|C3|Fgf1|Stk39
GO:0098662	inorganic cation transmembrane transport	87/2299	607/23843	0.000113387	0.00218055	Chp1|Trpm7|Slc9a8|Kcnk2|Edn3|Hcn3|Cox5b|Atp1a1|Kcna3|Ptger3|Atp6v0b|Pkd2|Micu1|Mcu|P2rx4|Slc12a9|Atp6v1f|Atp6v1e1|Clec4b1|Ptpn6|Grin2b|Trpm2|Ndufs7|Fxyd5|Picalm|Scnn1b|Coro1a|Mcoln1|Slc25a4|Nol3|Atp6v0d1|Wwp2|Plcg2|Slc39a10|Dnm2|Fxyd6|Fxyd2|Stoml1|Ddit3|Oxsr1|Kcnq1|Atp5b|Atp6ap1|Cd63|Vamp2|Atp6v0a1|Itgb3|Slc39a11|Pik3cg|Prkd1|Hfe|Slc12a7|Ppif|Slc1a3|Atp6v1c1|Atp6v1h|Cyc1|Atp5g2|Dlg1|Cox17|Atp6v0e…	Kcnmb2|Asph|Slc31a1|Pcsk9|Trpv4|Tesc|Pik3c2a|Nedd4|Slc36a2|Slc46a1|Hspa2|Kcnj13|Pla2g6|Kcne2|Atp6v1g3|Kcnj15|Kcnn2|Stk39
GO:0002790	peptide secretion	86/2299	600/23843	0.000123622	0.00236703	Ptpmt1|Nr1h3|Traf6|Lgr4|Src|Edn3|Tlr2|Syt11|Ube2q1|Slc16a1|Aimp1|Ptger3|Tnfsf15|Rnf19b|Tnfrsf14|Tlr1|Mcu|Card11|Hk1|Mif|Vpreb3|Anxa4|Il17rc|Il17ra|Gapdh|Trpm2|Sergef|Ano1|Pde4c|Nod2|Kars|Mmp12|Hmga2|Scamp5|Kcnq1|Cdk16|Tlr8|Rhbdd3|Lcp2|Myo18a|Sel1l|Hfe|Syk|Pde8b|Dph3|Pck2|Fn1|Pim3|Mapk11|Tvp23a|Pfkfb2|Mapk14|Btnl2|Cacna1e|Csf1r|Mbp|Unc93b1|Syt7|Hps1|Optn|Aim2	Mapkbp1|Nnat|Ppid|Arfip1|Tek|Cyp2j6|Hdac1|Cd36|Pclo|Cckar|Trpv4|Dynll1|Cftr|Ephb6|Pfkl|C5ar2|Mia|Ttn|Nucb2|Cx3cl1|Cadm1|Tnfsf11|Rims2|Pla2g6|Kalrn
GO:1902116	negative regulation of organelle assembly	11/2299	32/23843	0.00012393	0.00236703	Chmp4b|Arhgef2|Chmp2a|Cdk10|Dnm2|Kat2a|Becn1|Ehmt2|Smad4	Fez1|Mdm1
GO:0016049	cell growth	74/2299	499/23843	0.000124572	0.00236703	Ptprj|Ino80|Csnk2a1|Cdh4|Zfp639|Adam15|Zc3h12d|Cth|Sdcbp|Ppt1|Sesn2|Mul1|Mad2l2|Slc25a33|Atad3a|Dvl1|Dnajc2|Rufy3|Limk1|Supv3l1|Adipor2|Apoe|Gsk3a|Lamtor1|D7Ertd443e|Slc25a4|Unc13a|Dnm2|Llph|Rpl4|Twf2|Sema3b|Rhoa|Arih2|Golga4|Gdi1|Gas2l1|Il9r|Npm1|Flcn|Ntn1|Crlf3|Ifrd1|Bap1|Fn1|Csf2rb|Acvr1b|Nubp1|Adipor1|Gsk3b|N6amt1|Cdkn1a|Cpne5|Vegfa|Pot1b|Smad4|Fxn|Zeb2|Mndal	Eif2ak4|Sfrp2|St7l|Epha7|Sfn|Ros1|Ntf5|Cadm1|Plxnb1|Fstl4|Nrp2|Nrn1|Rims2|Bcl6|Nanos1
GO:0072329	monocarboxylic acid catabolic process	24/2299	111/23843	0.000124709	0.00236703	Lpin3|Acot8|Aig1|Echdc2|Akr1a1|Sesn2|Abhd1|Idua|Pex5|Akt2|Lipe|Cyp4f18|Mlycd|Acaa1a|Acox1|Acot2|Pck2|Cyp39a1	Slc27a2|Acacb|Pon3|Ces1d|Pex13|Acsl5
GO:0030490	maturation of SSU-rRNA	15/2299	54/23843	0.000125876	0.00238143	Nat10|Rrs1|Rps21|Rps8|Nop14|Pwp2|Rps19|Rps16|Kri1|Rpsa|Tsr1|Rps24|Tsr3|Rps28|Rps14
GO:0051493	regulation of cytoskeleton organization	76/2299	516/23843	0.000126759	0.00239038	Chmp4b|Rae1|Tlr2|Ankrd23|Arhgef2|Hax1|Nexn|Arhgef10l|Stap1|Pxn|Hip1r|Limk1|Dctn1|Trpm2|Chmp2a|Gmfg|Atf5|Nup62|Fes|Rps3|Coro1a|Eps8l2|Bag4|Bst2|Chmp1a|Cdk10|Rdx|Twf2|Rhoa|Dync1li1|Was|Mid1|Inpp5j|Gas2l1|Actr2|Npm1|Pfn1|Arpc2|Kat2a|Itgb3|Map3k1|Rhobtb2|Cdc42ep1|Baiap2l2|Nckap1l|Nubp1|Dlg1|Gsk3b|Myo1f|Csf1r|Smad4|Coro1b|Gda|Kank1|Pfdn2|Fbxw5|Tsc1|Arpc5l|Wipf1	Pfn2|Arfip1|Tek|Cep85|Stmn1|Asap3|Arhgef19|Trpv4|Met|Arhgap17|Mdm1|Plxnb1|Tmsb4x|Abi2|Itgb1bp1|Cdc42ep3|Trim36
GO:0006855	drug transmembrane transport	16/2299	60/23843	0.000128815	0.00242131	Slc7a11|Slc7a1|Slc1a5|Cln8|Slc25a15|Slc7a3|Slc19a3|Slc1a3|Slc25a1|Slc1a1|Kcnj10	Slc1a2|Slc31a1|Slc36a2|Slc46a1|Abcc3
GO:0032273	positive regulation of protein polymerization	26/2299	125/23843	0.000130855	0.00245175	Hip1r|Dctn1|Gmfg|Fes|Rps3|Coro1a|Bag4|Rhoa|Was|Actr2|Pfn1|Arpc2|Map3k1|Cdc42ep1|Baiap2l2|Nckap1l|Dlg1|Coro1b|Gda|Arpc5l|Wipf1	Pfn2|Arfip1|Met|Abi2|Cdc42ep3
GO:0006090	pyruvate metabolic process	22/2299	98/23843	0.000131864	0.00246272	Pdhx|Prkaa2|Ppargc1a|Hkdc1|Hk1|Mif|Tpi1|Gapdh|Ldhb|Aldoa|Dlat|Me1|Pdha1|Srr|Stat3|Pfkp|Hk3|Pck2|Pfkfb2|Pcx	Pfkl|Pdk3
GO:0051495	positive regulation of cytoskeleton organization	38/2299	212/23843	0.000133149	0.00247878	Hax1|Arhgef10l|Stap1|Pxn|Hip1r|Limk1|Dctn1|Gmfg|Nup62|Fes|Rps3|Coro1a|Bag4|Rhoa|Was|Actr2|Npm1|Pfn1|Arpc2|Map3k1|Cdc42ep1|Baiap2l2|Nckap1l|Dlg1|Coro1b|Gda|Pfdn2|Tsc1|Arpc5l|Wipf1	Pfn2|Arfip1|Tek|Trpv4|Met|Abi2|Itgb1bp1|Cdc42ep3
GO:0006979	response to oxidative stress	60/2299	385/23843	0.000136427	0.00253172	Prr5l|Src|Trp53inp1|Aptx|Sesn2|Ppargc1a|Psap|Chchd4|Pyroxd1|Trpm2|Apoe|Gpx4|Sirt2|Pnkp|Pde8a|Rps3|Coq7|Cln8|Nol3|Bcar1|Neil1|Uaca|Map2k1|Gpx1|Oxsr1|Btk|Pycr1|Prkd1|Net1|Rgs14|Hk3|H2afy|Ppif|Stk25|Gch1|Oxr1|Hsf1|Atf4|Ndufa6|Trap1|Ppp1r15b|Lonp1|Ppargc1b|Rela|Fxn|Ndufs2|Tsc1	Cat|Gpx7|Hdac1|Cd36|Pxmp2|Met|Mgst1|Sesn3|Idh1|P4hb|Gpx8|Top2b|Cyp1b1
GO:0046390	ribose phosphate biosynthetic process	45/2299	266/23843	0.000139672	0.00257701	Cox5b|Prkaa2|Cap1|Ak2|Ppargc1a|Hkdc1|Hk1|Mif|Chchd10|Tpi1|Gapdh|Apoe|Ampd3|Aldoa|Ldhd|Ppcdc|Map2k1|Impdh2|Atp5b|Flcn|Pfas|Nme1|Nme2|Stat3|Atp6v0a1|Dcakd|Adcy3|Adssl1|Pfkp|Hk3|Cyc1|Atp5g2|Pfkfb2|Guca1b|Nme7|Ak3|Atp5c1|Surf1	Vcp|Npffr2|Pfkl|Adcy7|Gucy1a2|Ctps2|Tkt
GO:1901652	response to peptide	56/2299	353/23843	0.000139775	0.00257701	Trib3|Src|Arhgef2|Ahcyl1|Sesn2|Wdtc1|Slc25a33|Eif2b4|Pxn|Fis1|Irf5|Repin1|Klf15|Gsk3a|Akt2|Eif4ebp1|Nod2|Bcar1|Cdk4|Mars|Scap|Avpr2|Grb10|Vamp2|Kat7|Rpl23|Stat3|Pck2|Cyc1|Hsf1|Baiap2l2|Nucks1|Eif2b5|Adipor1|Gsk3b|Mapk14|Rab31|Rela|Esrra|Kank1|Lmbrd1|Fcgr2b|Card9|Tsc1	H2afz|Pcsk9|Pik3r3|Cd36|Cckar|Npffr2|Trpv4|Ankrd26|Nucb2|Cry1|Sesn3|Vwa2
GO:0010976	positive regulation of neuron projection development	54/2299	337/23843	0.000140194	0.00257701	Zmynd8|Cdh4|Mul1|Dvl1|Rufy3|Scarb2|Mapkapk5|Limk1|Mif|Camk1|Apoe|Ap2a1|Fes|Map2k2|Fzd4|Unc13a|Fbxo31|Trim67|Llph|Map2k1|Rpl4|Eef1a1|Twf2|Golga4|Gdi1|Actr2|Ntn1|Nme1|Nme2|Prkd1|Enc1|Stk25|Fn1|Gsk3b|Robo2|Cpne5|Neu1|Vegfa|Fxn|Vldlr|Zeb2	Itpka|Ltk|Magi2|Cd24a|Met|Ntf5|Cx3cl1|Fez1|Bmp5|Plxnb1|Bhlhb9|Rims2|Kalrn
GO:0040017	positive regulation of locomotion	79/2299	543/23843	0.000141363	0.00259031	Ptprj|Ddrgk1|Chmp4b|Src|Vapb|Edn3|Tlr2|Arhgef2|Adora3|Csf1|Ptger3|Sdcbp|Artn|Tnfrsf14|Nus1|Rufy3|P2rx4|Pdgfa|Atoh8|Mif|Chmp2a|Akt2|Cxcl17|Il16|Map2k2|Gab2|Coro1a|Aldoa|F7|Bag4|Bcar1|Kars|Fbxo31|Rdx|Map2k1|Sema3b|Rhoa|Elp6|Ccr1|Ccr2|Atp5b|Ntn1|Pfn1|C1qbp|Arpc2|Itgb3|Lamb1|Prkd1|Lgals3|Spry2|Fn1|Fam83h|Pdgfb|Acvr1b|Nckap1l|Mapk14|Myo1f|Gpsm3|Vegfa|Vapa|Csf1r|Sell|Pcx|Vegfb|Stx3	Lbp|Tek|Pf4|Cxcl3|Trpv4|Met|Pik3c2a|Cx3cl1|Trf|Tmsb4x|Sparc|Itgb1bp1|Cyp1b1|Fgf1
GO:0098660	inorganic ion transmembrane transport	94/2299	671/23843	0.00014233	0.00259526	Chp1|Trpm7|Slc9a8|Kcnk2|Edn3|Hcn3|Cox5b|Atp1a1|Kcna3|Ptger3|Atp6v0b|Clcnka|Pkd2|Micu1|Mcu|P2rx4|Slc12a9|Atp6v1f|Atp6v1e1|Clec4b1|Ptpn6|Grin2b|Trpm2|Ndufs7|Fxyd5|Picalm|Scnn1b|Coro1a|Mcoln1|Ano1|Slc20a2|Slc25a4|Nol3|Atp6v0d1|Wwp2|Plcg2|Slc39a10|Dnm2|Fxyd6|Fxyd2|Stoml1|Ddit3|Oxsr1|Kcnq1|Atp5b|Atp6ap1|Cd63|Vamp2|Atp6v0a1|Itgb3|Slc39a11|Pik3cg|Prkd1|Hfe|Slc12a7|Ppif|Slc1a3|Ank|Atp6v1c1|Atp6v1h|Cyc1|A…	Kcnmb2|Asph|Slc31a1|Pcsk9|Trpv4|Tesc|Cftr|Pik3c2a|Nedd4|Slc36a2|Slc46a1|Hspa2|Kcnj13|Pla2g6|Kcne2|Atp6v1g3|Kcnj15|Kcnn2|Stk39
GO:0000478	endonucleolytic cleavage involved in rRNA processing	7/2299	14/23843	0.000142969	0.00259526	Rrs1|Rps21|Nol9|Kri1|Rpsa|Npm1|Tsr1
GO:0019081	viral translation	7/2299	14/23843	0.000142969	0.00259526	Eif3b|Eif3f|Eif3g|Eif3d|Eif2d|Eif3a	Eif2ak4
GO:0007041	lysosomal transport	21/2299	92/23843	0.0001447	0.00261853	Vps18|Scarb2|Gak|Ccdc91|Ap3d1|Lamp1|Hook2|Vps11|Lamp2|Vps53|Hgs|Ap3b1|Mgrn1|Vps52|Ubxn6|Lars|Vps51	Vcp|Pcsk9|Nedd4|Gprasp1
GO:1903706	regulation of hemopoiesis	60/2299	386/23843	0.000146654	0.00264568	Traf6|B2m|Rassf2|Zbtb7b|Hax1|Csf1|Card11|Ptpn6|Ap3d1|Klf13|Fes|Zbtb7a|Itgam|Pcid2|Cul4a|Jak3|Il34|Zfpm1|Rhoa|Ccr1|Ccr2|Atp6ap1|Thoc5|Gas2l1|Fnip1|Flcn|Nme1|Nme2|Rara|Kat2a|Stat3|Itgb3|Syk|Ap3b1|Zmiz1|Mettl3|Nfam1|Acvr1b|Nckap1l|Pdcd2|Mapk14|Smap1|Vegfa|Zeb1|Hspa9|Csf1r|Ppargc1b|Esrra|Acvr2a	Il7|Cd24a|Pf4|Tesc|Mitf|Rbp1|Tnfsf11|Bcl6|H2-Aa|Tmem178|Nrarp
GO:0006913	nucleocytoplasmic transport	50/2299	306/23843	0.000149665	0.00267245	Chp1|Rrs1|Rae1|Nmd3|Ltv1|Ahcyl1|Anp32b|Ipo13|Sdad1|Mdfic|Chchd4|Camk1|Rps15|Nup62|Pcid2|Tnpo2|Mmp12|Cep57|Uaca|Xpot|Rpsa|Thoc5|Npm1|Mybbp1a|Akap1|Stat3|Strada|Dnajc27|Rgs14|Pabpn1|Ipo4|Ipo5|Parp10|Poldip3|Gsk3b|Axin1|Cdkn1a|Mapk14|Iws1|Hspa9|Uhmk1|Tsc1|Wipf1	Cse1l|Tek|Sfn|Prkaca|Bcl6|Nup214|Nup35
GO:0009165	nucleotide biosynthetic process	50/2299	306/23843	0.000149665	0.00267245	Cox5b|Prkaa2|Cap1|Ak2|Nadk|Ppargc1a|Hkdc1|Hk1|Gars|Mif|Chchd10|Tpi1|Gapdh|Apoe|Ampd3|Aldoa|Ldhd|Kars|Ppcdc|Map2k1|Impdh2|Atp5b|Flcn|Shmt1|Pfas|Nme1|Nme2|Stat3|Atp6v0a1|Dcakd|Adcy3|Adssl1|Pfkp|Hk3|Cyc1|Atp5g2|Pfkfb2|Guca1b|Nme7|Ak3|Atp5c1|Surf1	Vcp|Npffr2|Mthfd2l|Pfkl|Adcy7|Gucy1a2|Ctps2|Adk
GO:0006626	protein targeting to mitochondrion	28/2299	140/23843	0.000149897	0.00267245	Mtx1|Fis1|Agk|Chchd4|Sae1|Gsk3a|Timm50|Pdcd5|Timm44|Bag4|Nol3|Vps11|Arih2|Il9r|Pemt|Kat2a|Usp36|Mff|Bap1|Cyb5r1|Grpel2|Tomm40l|Timm10	Oscp1|Mfn2|Cdkl2|Bnip3l|Hnmt
GO:0006633	fatty acid biosynthetic process	26/2299	126/23843	0.000149973	0.00267245	Nr1h3|Acss1|Trib3|Prkaa2|Mecr|Wdtc1|Abhd1|Tbxas1|Mif|Mlycd|Acsf3|Scap|H2-Ke6|Ptges|Ptges2	Acss2|Acacb|Mgst1|Tecr|Acaca|Acly|Fads6|Fasn|Elovl2|Fads2|Fads1
GO:0019058	viral life cycle	35/2299	191/23843	0.000154038	0.00273653	Vps18|Chmp4b|Vapb|Zfp639|Ppie|Trim62|Chmp2a|Apoe|Bst2|Rad23a|Eea1|A230050P20Rik|Itgb3|Chmp6|Atg16l1|Trim13|Pabpc1|Parp10|Tarbp2|Nucks1|Tmprss2|Trim15|Vapa|Pcx|Banf1|Trim8|Usp6nl	Eif2ak4|Ppid|Vcp|Ifitm2|Ace2|P4hb|Pi4ka|Lamp3
GO:0010770	positive regulation of cell morphogenesis involved in differentiation	32/2299	169/23843	0.00015516	0.00274807	Cdh4|Rufy3|Limk1|Apoe|Map2k2|Fbxo31|Dnm2|Map2k1|Rpl4|Twf2|Golga4|Gdi1|Actr2|Ntn1|C1qbp|Arpc2|Itgb3|Unc13d|Net1|Stk25|Fn1|Gsk3b|Robo2|Vegfa|Fxn|Zeb2	Itpka|Met|Ntf5|Plxnb1|Bhlhb9|Kalrn
GO:0051169	nuclear transport	50/2299	307/23843	0.000162362	0.00286691	Chp1|Rrs1|Rae1|Nmd3|Ltv1|Ahcyl1|Anp32b|Ipo13|Sdad1|Mdfic|Chchd4|Camk1|Rps15|Nup62|Pcid2|Tnpo2|Mmp12|Cep57|Uaca|Xpot|Rpsa|Thoc5|Npm1|Mybbp1a|Akap1|Stat3|Strada|Dnajc27|Rgs14|Pabpn1|Ipo4|Ipo5|Parp10|Poldip3|Gsk3b|Axin1|Cdkn1a|Mapk14|Iws1|Hspa9|Uhmk1|Tsc1|Wipf1	Cse1l|Tek|Sfn|Prkaca|Bcl6|Nup214|Nup35
GO:0051403	stress-activated MAPK cascade	41/2299	237/23843	0.000165372	0.00291124	Traf6|Rassf2|Fktn|Mul1|Mdfic|Gadd45a|Map2k2|Fzd4|Rps3|Map2k7|Nod2|Kars|Map2k1|Mid1|Gps2|Ern1|Map3k9|Dtnbp1|Syk|Map3k1|Stk25|Mapkapk2|Mapk11|Dlg1|Axin1|Mapk8ip3|Mapk14|Cbs|Vegfa|Fcgr2b|Card9|Sh2d3c|Zeb2	Mapkbp1|Sfrp2|Dnaja1|Trpv4|Met|Trf|Tnfsf11|Wnt7b
GO:0030838	positive regulation of actin filament polymerization	21/2299	93/23843	0.000170142	0.00298619	Hip1r|Gmfg|Coro1a|Bag4|Rhoa|Was|Actr2|Pfn1|Arpc2|Map3k1|Cdc42ep1|Baiap2l2|Nckap1l|Dlg1|Coro1b|Arpc5l|Wipf1	Pfn2|Arfip1|Abi2|Cdc42ep3
GO:0051656	establishment of organelle localization	62/2299	405/23843	0.000177055	0.00309819	Chmp4b|Rrs1|Nmd3|Syt11|Arhgef2|Adora3|Ltv1|Sytl1|Pex14|Sdad1|Cadps2|Dctn1|D6Wsu163e|Chmp2a|Rps15|Nup62|Ap3d1|Fes|Gab2|Cln3|Lamp1|Tacc1|Unc13a|Chmp1a|Dnm2|Zw10|Map2k1|Atp6ap1|Btk|Ykt6|Actr2|Bod1|Npm1|Ntn1|Vamp2|Becn1|Unc13d|Chmp6|Tc2n|Dtnbp1|Syk|Ap3b1|Stk25|Pinx1|Spry2|Ap2m1|Dlg1|Lemd2|Dctn4|Stx3|Syt7	Pfn2|Crocc|Pclo|Sytl2|Fez1|Mis12|Stard3nl|Rims2|Cep19|Stx19|Rab27b
GO:0090066	regulation of anatomical structure size	79/2299	547/23843	0.000179324	0.00312357	Rab22a|Edn3|Cdh4|Tlr2|Hax1|Rap1gds1|Ptger3|Wdtc1|Rufy3|P2rx4|Hip1r|Limk1|Slc12a9|Tbxas1|Apoe|Gmfg|Akt1s1|Picalm|Coro1a|Eps8l2|Cln8|Bag4|Dnm2|Rdx|Map2k1|Rpl4|Cdk4|Twf2|Sema3b|Gpx1|Rhoa|Golga4|Was|Avpr2|Gdi1|Actr2|Npm1|Ntn1|Pfn1|Arpc2|Ahr|Ifrd1|Inf2|Slc12a7|Map3k1|Anxa7|Gch1|Fn1|Cdc42ep1|Baiap2l2|Pdgfb|Nckap1l|Ap2m1|Dlg1|Gsk3b|Cbs|Vegfa|Lars|Coro1b|Fxn|Kank1|Tsc1|Arpc5l|Wipf1	Pfn2|Arfip1|Epha7|Cftr|Ntf5|Cx3cl1|Tmsb4x|Fstl4|Abi2|Itgb1bp1|Itga1|Pla2g6|Wnt7b|Cdc42ep3|Add3
GO:0043903	regulation of symbiosis, encompassing mutualism through parasitism	38/2299	215/23843	0.000179577	0.00312357	Chmp4b|Vapb|Zfp639|Tlr2|Fuca2|Ppie|Trim62|Mdfic|Gapdh|Chmp2a|Apoe|Bst2|Rad23a|Nod2|A230050P20Rik|Sqstm1|Pfn1|Mbl1|Trim13|Pabpc1|Parp10|Tarbp2|Nucks1|Tmprss2|Trim15|Vapa|Pcx|Banf1|Trim8	Eif2ak4|Lbp|Ppid|Arg1|Hdac1|Cd36|Ifitm2|P4hb|Lamp3
GO:0098739	import across plasma membrane	18/2299	74/23843	0.000180872	0.00313673	Slc9a8|Atp1a1|Slc7a1|Trpm2|Slc1a5|Picalm|Cln8|Slc39a10|Slc7a3|Hfe|Slc1a3|Slc3a2|Slc1a1|Kcnj10	Slc1a2|Slc31a1|Slc36a2|Slc46a1
GO:0070997	neuron death	59/2299	381/23843	0.000183709	0.00317647	Rapsn|Chp1|Chmp4b|Ctsz|Bag1|Ppt1|Ppargc1a|Fis1|Gapdh|Grin2b|Trpm2|Cdc34|Apoe|Tmem259|Gsk3a|Egln2|Akt2|Akt1s1|Fgf21|Picalm|Cln3|Coro1a|Itgam|Map2k7|Siah1a|Aars|Foxb1|Gpx1|Rhoa|Ddit3|Npm1|Nlrp1b|Stat3|Lgmn|Dtnbp1|Xrcc4|Oxr1|Nrbp2|Hsf1|Atf4|Gsk3b|Ncf2|Slc25a27|Vegfa|Vegfb|Fcgr2b|Optn|Tsc1	Gdf5|Epha7|Pcsk9|Hdac1|Ntf5|Efnb2|Tox3|Bhlhb9|Six4|Itga1|Msh2
GO:0002690	positive regulation of leukocyte chemotaxis	20/2299	87/23843	0.000186229	0.00321052	Ptprj|Edn3|Csf1|Cxcl17|F7|Kars|Ccr1|Ccr2|C1qbp|Nckap1l|Mapk14|Gpsm3|Vegfa|Sell|Vegfb	Lbp|Pf4|Cxcl3|Trpv4|Cx3cl1
GO:0009152	purine ribonucleotide biosynthetic process	43/2299	254/23843	0.000190966	0.00328247	Cox5b|Prkaa2|Cap1|Ak2|Ppargc1a|Hkdc1|Hk1|Mif|Chchd10|Tpi1|Gapdh|Apoe|Ampd3|Aldoa|Ldhd|Ppcdc|Map2k1|Impdh2|Atp5b|Flcn|Pfas|Nme1|Nme2|Stat3|Atp6v0a1|Dcakd|Adcy3|Adssl1|Pfkp|Hk3|Cyc1|Atp5g2|Pfkfb2|Guca1b|Nme7|Ak3|Atp5c1|Surf1	Vcp|Npffr2|Pfkl|Adcy7|Gucy1a2
GO:0016197	endosomal transport	32/2299	171/23843	0.000194324	0.00333038	Ap5s1|Snx5|Rgp1|Snx8|Ap5z1|Dctn1|Trappc10|Ap3d1|Picalm|Lamtor1|Tbc1d10b|Inpp5f|Mcoln1|Was|Tbc1d10a|Ykt6|Nsg2|Sgsm2|Vps53|Vti1b|Laptm4b|Vps52|Tbc1d5|Ubxn6|Dennd1c|Vps51|Fcgr2b|Vti1a|Sdccag3	Ehd4|Vcp|Tmem50b
GO:0042773	ATP synthesis coupled electron transport	16/2299	62/23843	0.000195497	0.00334065	Cox5b|Ndufb6|Cox6a1|Coq7|Cox6a2|Cox4i1|Uqcrq|Ndufs1|Ndufb9|Cyc1|Ndufv3|Ndufa7|Ndufv1|Cox8a|Ndufs2|Ndufa8
GO:0001558	regulation of cell growth	63/2299	415/23843	0.000200024	0.003408	Ptprj|Ino80|Csnk2a1|Cdh4|Zfp639|Adam15|Zc3h12d|Cth|Sdcbp|Ppt1|Sesn2|Mul1|Mad2l2|Slc25a33|Dnajc2|Rufy3|Limk1|Supv3l1|Adipor2|Apoe|Gsk3a|Lamtor1|D7Ertd443e|Slc25a4|Unc13a|Dnm2|Rpl4|Twf2|Sema3b|Rhoa|Golga4|Gdi1|Gas2l1|Il9r|Npm1|Flcn|Ntn1|Crlf3|Ifrd1|Bap1|Fn1|Csf2rb|Acvr1b|Adipor1|Gsk3b|N6amt1|Cdkn1a|Cpne5|Vegfa|Pot1b|Smad4|Fxn|Mndal	Sfrp2|St7l|Epha7|Sfn|Ros1|Ntf5|Fstl4|Rims2|Bcl6|Nanos1
GO:0000027	ribosomal large subunit assembly	12/2299	39/23843	0.000205296	0.00348764	Rrs1|Rpl11|Mrto4|Rpf2|Rpl5|Rpl6|Dhx30|Rpl23a|Rpl38|Rpl3|Rpl24|Rpl12
GO:0032872	regulation of stress-activated MAPK cascade	37/2299	209/23843	0.000209599	0.00354978	Traf6|Rassf2|Fktn|Mul1|Mdfic|Gadd45a|Map2k2|Fzd4|Rps3|Map2k7|Nod2|Kars|Map2k1|Mid1|Gps2|Ern1|Map3k9|Dtnbp1|Syk|Map3k1|Stk25|Dlg1|Axin1|Mapk8ip3|Cbs|Vegfa|Fcgr2b|Card9|Zeb2	Mapkbp1|Sfrp2|Dnaja1|Trpv4|Met|Trf|Tnfsf11|Wnt7b
GO:0071428	rRNA-containing ribonucleoprotein complex export from nucleus	8/2299	19/23843	0.000210396	0.00354978	Rrs1|Nmd3|Ltv1|Sdad1|Rps15|Rpsa|Npm1|Tsc1
GO:0090316	positive regulation of intracellular protein transport	35/2299	194/23843	0.000210782	0.00354978	Prr5l|Rufy3|Fis1|Camk1|Sae1|Gsk3a|Akt2|Pdcd5|Itgam|Vps11|Uaca|Arih2|Il9r|Pemt|Vamp2|Arpc2|Kat2a|Usp36|Bap1|Ipo5|Cyb5r1|Gsk3b|Mapk14|B3gat3|Wipf1	Edem2|Asph|Tek|Oscp1|Sfn|Cdkl2|Prkaca|Oaz2|Itgb1bp1|Hnmt
GO:0009260	ribonucleotide biosynthetic process	44/2299	263/23843	0.000212505	0.0035685	Cox5b|Prkaa2|Cap1|Ak2|Ppargc1a|Hkdc1|Hk1|Mif|Chchd10|Tpi1|Gapdh|Apoe|Ampd3|Aldoa|Ldhd|Ppcdc|Map2k1|Impdh2|Atp5b|Flcn|Pfas|Nme1|Nme2|Stat3|Atp6v0a1|Dcakd|Adcy3|Adssl1|Pfkp|Hk3|Cyc1|Atp5g2|Pfkfb2|Guca1b|Nme7|Ak3|Atp5c1|Surf1	Vcp|Npffr2|Pfkl|Adcy7|Gucy1a2|Ctps2
GO:0034248	regulation of cellular amide metabolic process	66/2299	441/23843	0.000216455	0.00362437	Eprs|Ctsa|Rps3a1|Zc3h12d|Dph5|Mknk1|Sesn2|Rpl5|Mapkapk5|Eif3b|Gapdh|Rps9|Apoe|Gsk3a|Akt2|Lsm14a|Rpl13a|Map2k2|Picalm|Rps3|Eef2|Eif3c|Upf3a|Eif4ebp1|Nod2|Aars|Imp3|Rplp1|Map2k1|Cdk4|Limd1|Npm1|Shmt1|C1qbp|Ormdl3|Rara|Stat3|Rpl38|Eif5|Secisbp2|Habp4|Enc1|Dph3|Mettl3|Eif3d|Poldip3|Tarbp2|Trap1|Ppp1r15b|Eif2b5|Nsun3|Fam129a|Gtpbp2|Lrpprc|Patl1|Uhmk1|Rxra|Tsc1	Eif2ak4|Mex3a|Mex3b|Ang3|Pla2g6|Ncbp2|Cyp1b1|Nanos1
GO:0000041	transition metal ion transport	20/2299	88/23843	0.000219443	0.00366389	B2m|Trpm2|Ap3d1|Picalm|Slc39a10|Dnm2|Myo1b|Slc39a11|Hfe|Sfxn1|Ap3b1|Sco2|Cox17|Fth1|Slc25a28	Slc31a1|Pik3c2a|Trf|Heph|Tcn2
GO:0000209	protein polyubiquitination	34/2299	187/23843	0.00022135	0.00367629	Traf6|Trim44|Rbck1|Nhlrc3|Rusc1|Wwp1|Rnf19b|Ube3b|Mkrn1|Znrf2|Cdc34|March1|Nod2|Wwp2|Znrf1|Rnf166|Arih2|Rnf187|Rnf180|Parp10|Mgrn1|Axin1|Rnf14|Zfp91|March5	Ube4b|Anapc4|Hace1|Anapc7|Ube2h|Rnf122|Ube2n|Nedd4|Rnf145
GO:0098656	anion transmembrane transport	36/2299	202/23843	0.000221448	0.00367629	Slc7a11|Slc16a1|Clcnka|Lrrc8d|Slc12a9|Hk1|Slc7a1|Slc19a1|Slc1a5|Akt2|Ano1|Cln8|Slc25a15|Slc20a2|Slc38a7|Slc7a5|Slc7a3|Slc25a19|Slc12a7|Slc7a7|Slc1a3|Ank|Slc25a1|Clcn7|Slc3a2|Slc1a1|Kcnj10	Slc1a2|Lrrc8b|Cftr|Slc6a20a|Slc36a2|Slc46a1|Slc7a8|Acsl5|Stk39
GO:0048010	vascular endothelial growth factor receptor signaling pathway	13/2299	45/23843	0.000228466	0.00378201	Cd59a|Fzd4|Bcar1|Grb10|Hgs|Prkd1|Pdgfb|Mapkapk2|Mapk14|Vegfa|Vegfb	Tek|Nedd4
GO:0070302	regulation of stress-activated protein kinase signaling cascade	37/2299	210/23843	0.000231216	0.00381669	Traf6|Rassf2|Fktn|Mul1|Mdfic|Gadd45a|Map2k2|Fzd4|Rps3|Map2k7|Nod2|Kars|Map2k1|Mid1|Gps2|Ern1|Map3k9|Dtnbp1|Syk|Map3k1|Stk25|Dlg1|Axin1|Mapk8ip3|Cbs|Vegfa|Fcgr2b|Card9|Zeb2	Mapkbp1|Sfrp2|Dnaja1|Trpv4|Met|Trf|Tnfsf11|Wnt7b
GO:1901605	alpha-amino acid metabolic process	35/2299	195/23843	0.000233487	0.0038433	Apip|Phgdh|Ahcyl1|Cth|Hmgcl|Plod1|Ddo|Asns|Egln2|Bcat2|Sephs2|Shmt2|Pemt|Shmt1|Pfas|Srr|Pycr1|Odc1|Adi1|Adssl1|Slc7a7|Slc1a3|Cbs|Psat1|Aldh18a1|Got1|Ass1	Arg1|Padi4|Mthfd2l|Oat|Ctps2|Pipox|P4hb|Comt
GO:0031346	positive regulation of cell projection organization	65/2299	434/23843	0.00023563	0.00386764	Src|Zmynd8|Cdh4|Mul1|Dvl1|Rufy3|Scarb2|Mapkapk5|Limk1|Mif|Camk1|Apoe|Ap2a1|Fes|Map2k2|Fzd4|Eps8l2|Unc13a|Fbxo31|Trim67|Dnm2|Llph|Map2k1|Rpl4|Eef1a1|Twf2|Golga4|Gdi1|Actr2|Ntn1|Pfn1|Nme1|Nme2|Arpc2|Kat2a|Prkd1|Enc1|Stk25|Fn1|Cdc42ep1|Gsk3b|Robo2|Cpne5|Neu1|Vegfa|Coro1b|Fxn|Vldlr|Zeb2	Itpka|Ltk|Crocc|Magi2|Cd24a|Dynll1|Met|Ntf5|Cx3cl1|Fez1|Bmp5|Plxnb1|Bhlhb9|Rims2|Kalrn|Cdc42ep3
GO:1901214	regulation of neuron death	54/2299	344/23843	0.000238574	0.00390103	Rapsn|Chp1|Chmp4b|Ctsz|Bag1|Ppt1|Ppargc1a|Fis1|Grin2b|Trpm2|Cdc34|Apoe|Tmem259|Gsk3a|Egln2|Akt1s1|Fgf21|Picalm|Cln3|Coro1a|Itgam|Map2k7|Aars|Foxb1|Gpx1|Rhoa|Ddit3|Npm1|Stat3|Lgmn|Dtnbp1|Xrcc4|Oxr1|Nrbp2|Hsf1|Atf4|Gsk3b|Ncf2|Vegfa|Vegfb|Fcgr2b|Optn|Tsc1	Gdf5|Epha7|Pcsk9|Hdac1|Ntf5|Efnb2|Tox3|Bhlhb9|Six4|Itga1|Msh2
GO:0055065	metal ion homeostasis	88/2299	629/23843	0.000239003	0.00390103	Psen2|Rmdn3|B2m|Trpm7|Vapb|Edn3|Atp1a1|Trmt10a|Rap1gds1|Ptger3|Atp6v1g1|Gnb1|Pkd2|Micu1|Mcu|P2rx4|Fis1|Slc12a9|Trim24|Clec4b1|Ptpn6|Grin2b|Trpm2|Apoe|Cxcl17|Ftl1|Ap3d1|Picalm|Scnn1b|Cln3|Coro1a|Mcoln1|Jak3|Herpud1|Nol3|Atp6v0d1|Plcg2|Slc39a10|Aplp2|Ddit3|Ccr1|Ccdc22|Avpr2|Atp6ap1|Tmem199|Itgb3|Ccdc47|Pik3cg|Prkd1|Hfe|Sfxn1|Slc12a7|F2rl2|Anxa7|Grina|Sco2|Letmd1|Nubp1|Btbd9|Slc25a27|Afg3l2|Smad4|Ft…	Tgm2|Asph|Slc31a1|Cd36|Cd24a|Cckar|Cxcl3|Trpv4|Tesc|Kctd7|C5ar2|Anpep|Nucb2|Tmtc2|Trf|Heph|Tnfsf11|Pla2g6|Comt|Tmem178
GO:0001731	formation of translation preinitiation complex	6/2299	11/23843	0.000240446	0.00391363	Eif4h|Rpl13a|Eif5|Eif2d|Eif4b|Rps2
GO:0034599	cellular response to oxidative stress	42/2299	249/23843	0.00024407	0.00394163	Prr5l|Src|Trp53inp1|Sesn2|Ppargc1a|Psap|Chchd4|Pyroxd1|Trpm2|Sirt2|Pde8a|Rps3|Coq7|Nol3|Bcar1|Uaca|Gpx1|Btk|Pycr1|Prkd1|Net1|Hk3|Ppif|Stk25|Gch1|Oxr1|Hsf1|Atf4|Trap1|Lonp1|Ppargc1b|Rela|Fxn|Tsc1	Hdac1|Cd36|Pxmp2|Met|Mgst1|P4hb|Top2b|Cyp1b1
GO:0000470	maturation of LSU-rRNA	10/2299	29/23843	0.000244196	0.00394163	Rpf2|Nol9|Pes1|Npm1|Nhp2|Rpl7|Nsa2|Rpl10a|Rpl7a|Rpl35
GO:0002092	positive regulation of receptor internalization	10/2299	29/23843	0.000244196	0.00394163	Plcg2|Cd63|Dtnbp1|Syk|Ap2m1|Vegfa|Tbc1d5|Atad1	Pcsk9|Magi2
GO:0006896	Golgi to vacuole transport	7/2299	15/23843	0.000245747	0.00395572	Gak|Ccdc91|Ap3d1|Lamp1|Vti1b|Vps52|Vti1a
GO:0000187	activation of MAPK activity	23/2299	109/23843	0.000249902	0.00401152	Mul1|Pxn|Mdfic|Cxcl17|Map2k2|Map2k7|Kars|Map2k1|Ern1|Map3k9|Syk|Map3k1|Axin1|Mapk8ip3|Avpi1	Met|Trf|Itga1|Tnfsf11|Wnt7b|Muc20|Fgf1|Stk39
GO:0055088	lipid homeostasis	26/2299	130/23843	0.00025368	0.00406097	Nr1h3|Prkaa2|Fabp3|Sesn2|Nus1|Apoe|Usf2|Dgat2|Lamtor1|Pnpla2|Map2k1|Rora|Ccdc22|Ormdl3|Acox1|Nr1d2|Pnpla5|Soat2|Slc25a27|Cyp39a1|Got1	Raly|Pcsk9|Cd24a|Rbp1|Acaca
GO:0002761	regulation of myeloid leukocyte differentiation	25/2299	123/23843	0.000254802	0.00406776	Traf6|Rassf2|Hax1|Csf1|Zbtb7a|Itgam|Cul4a|Il34|Zfpm1|Ccr1|Atp6ap1|Thoc5|Nme1|Nme2|Rara|Itgb3|Csf1r|Ppargc1b|Esrra	Pf4|Tesc|Mitf|Rbp1|Tnfsf11|Tmem178
GO:1901293	nucleoside phosphate biosynthetic process	50/2299	313/23843	0.000261256	0.00415939	Cox5b|Prkaa2|Cap1|Ak2|Nadk|Ppargc1a|Hkdc1|Hk1|Gars|Mif|Chchd10|Tpi1|Gapdh|Apoe|Ampd3|Aldoa|Ldhd|Kars|Ppcdc|Map2k1|Impdh2|Atp5b|Flcn|Shmt1|Pfas|Nme1|Nme2|Stat3|Atp6v0a1|Dcakd|Adcy3|Adssl1|Pfkp|Hk3|Cyc1|Atp5g2|Pfkfb2|Guca1b|Nme7|Ak3|Atp5c1|Surf1	Vcp|Npffr2|Mthfd2l|Pfkl|Adcy7|Gucy1a2|Ctps2|Adk
GO:0050708	regulation of protein secretion	66/2299	444/23843	0.000262741	0.00417164	Ptpmt1|Nr1h3|Traf6|Lgr4|Src|Tlr2|Syt11|Slc16a1|Ptger3|Tnfsf15|Tnfrsf14|Tlr1|Mcu|Hk1|Mif|Vpreb3|Anxa4|Il17rc|Il17ra|Gapdh|Trpm2|Sergef|Ano1|Pde4c|Nod2|Kars|Mmp12|Scamp5|Kcnq1|Cdk16|Tlr8|Rhbdd3|Myo18a|Syk|Pde8b|Dph3|Pck2|Fn1|Pim3|Mapk11|Pfkfb2|Mapk14|Btnl2|Cacna1e|Csf1r|Mbp|Unc93b1|Syt7|Aim2	Mapkbp1|Nnat|Ppid|Arfip1|Tek|Cyp2j6|Hdac1|Cd36|Trpv4|Dynll1|Cftr|Pfkl|C5ar2|Ttn|Cx3cl1|Cadm1|Pla2g6
GO:0140053	mitochondrial gene expression	21/2299	96/23843	0.000271636	0.00430114	Mrpl47|Tars2|Slc25a33|Qrsl1|Supv3l1|Gars|Mrpl23|Tbrg4|C1qbp|Mrpl12|Mrps16|Mrpl52|Nsun3|Ndufa7|Mrps18b|Aars2|Mrps18a|Mrpl2|Lrpprc|Hars|Ppargc1b
GO:0002687	positive regulation of leukocyte migration	27/2299	138/23843	0.000283443	0.00447595	Ptprj|Edn3|Tlr2|Adora3|Csf1|Ptger3|Tnfrsf14|Cxcl17|F7|Kars|Rhoa|Ccr1|Ccr2|C1qbp|Itgb3|Lgals3|Nckap1l|Mapk14|Gpsm3|Vegfa|Sell|Vegfb	Lbp|Pf4|Cxcl3|Trpv4|Cx3cl1
GO:0051092	positive regulation of NF-kappaB transcription factor activity	24/2299	117/23843	0.000290396	0.00455214	Traf6|Ddrgk1|Rbck1|Traf5|Tlr2|Arhgef2|Cth|Trim62|Card11|Irak2|Rps3|Nod2|Npm1|Prkd1|Trim13|Trappc9|Trim15|Rela|Trim8|Aim2	Cat|Cd36|Ube2n|Tnfsf11
GO:0002090	regulation of receptor internalization	13/2299	46/23843	0.000290612	0.00455214	Sdcbp|Plcg2|Cd63|Nsf|Dtnbp1|Syk|Ap2m1|Flot1|Vegfa|Tbc1d5|Atad1	Pcsk9|Magi2
GO:0009066	aspartate family amino acid metabolic process	13/2299	46/23843	0.000290612	0.00455214	Apip|Phgdh|Ahcyl1|Cth|Plod1|Ddo|Asns|Adi1|Adssl1|Got1|Ass1	Mthfd2l|Pipox
GO:0010720	positive regulation of cell development	85/2299	607/23843	0.000293548	0.0045858	Zmynd8|Cdh4|Tlr2|Arhgef2|Csf1|Kdm4a|Mul1|Dvl1|Rufy3|Scarb2|Mapkapk5|Limk1|Mif|Camk1|Apoe|Sirt2|Ap2a1|Fes|Map2k2|Fzd4|Tenm4|Slc25a4|Unc13a|Fbxo31|Trim67|Dnm2|Llph|Map2k1|Rpl4|Eef1a1|Twf2|Rhoa|Golga4|Ccr2|Atp6ap1|Gdi1|Actr2|Ntn1|C1qbp|Nme1|Nme2|Rara|Arpc2|Itgb3|Unc13d|Prkd1|Net1|Rgs14|Xrcc4|Enc1|Stk25|Fn1|Gsk3b|Robo2|Mapk8ip3|Cpne5|Neu1|Vegfa|Zeb1|Rela|Fxn|Vldlr|Zeb2	Itpka|Ltk|Gdf5|Hdac1|Magi2|Cd24a|Met|Cftr|Atoh1|Ntf5|Cx3cl1|Fez1|Bmp5|Trf|Plxnb1|Bhlhb9|Kctd11|Fzd3|Tnfsf11|Rims2|Bcl6|Kalrn
GO:0042775	mitochondrial ATP synthesis coupled electron transport	15/2299	58/23843	0.000299047	0.00465921	Cox5b|Ndufb6|Cox6a1|Coq7|Cox6a2|Cox4i1|Uqcrq|Ndufb9|Cyc1|Ndufv3|Ndufa7|Ndufv1|Cox8a|Ndufs2|Ndufa8
GO:0009306	protein secretion	79/2299	556/23843	0.000300897	0.00467554	Ptpmt1|Nr1h3|Traf6|Lgr4|Src|Tlr2|Syt11|Ube2q1|Slc16a1|Ptger3|Tnfsf15|Rnf19b|Tnfrsf14|Tlr1|Mcu|Card11|Hk1|Mif|Vpreb3|Anxa4|Il17rc|Il17ra|Gapdh|Trpm2|Sergef|Ano1|Pde4c|Nod2|Kars|Mmp12|Scamp5|Kcnq1|Cdk16|Tlr8|Rhbdd3|Lcp2|Myo18a|Sel1l|Syk|Pde8b|Dph3|Pck2|Fn1|Pim3|Mapk11|Tvp23a|Pfkfb2|Mapk14|Btnl2|Cacna1e|Csf1r|Mbp|Unc93b1|Syt7|Hps1|Optn|Aim2	Mapkbp1|Nnat|Ppid|Arfip1|Tek|Cyp2j6|Hdac1|Cd36|Pclo|Cckar|Trpv4|Dynll1|Cftr|Ephb6|Pfkl|C5ar2|Mia|Ttn|Cx3cl1|Cadm1|Rims2|Pla2g6
GO:1902105	regulation of leukocyte differentiation	46/2299	283/23843	0.00030348	0.0046973	Traf6|Rassf2|Zbtb7b|Hax1|Csf1|Card11|Ptpn6|Ap3d1|Zbtb7a|Itgam|Pcid2|Cul4a|Jak3|Il34|Zfpm1|Rhoa|Ccr1|Ccr2|Atp6ap1|Thoc5|Nme1|Nme2|Rara|Kat2a|Itgb3|Syk|Ap3b1|Zmiz1|Mettl3|Nfam1|Nckap1l|Zeb1|Csf1r|Ppargc1b|Esrra	Il7|Cd24a|Pf4|Tesc|Mitf|Rbp1|Tnfsf11|Bcl6|H2-Aa|Tmem178|Nrarp
GO:0001933	negative regulation of protein phosphorylation	62/2299	413/23843	0.00030391	0.0046973	Ptprj|Prr5l|Psen2|Chp1|Rassf2|Trib3|E130311K13Rik|Bag1|Fktn|Camk2n1|Dvl1|Ppargc1a|Pebp1|Prkar1b|Gadd45a|Ptpn6|Apoe|Cblc|Sirt2|Akt1s1|Nup62|Nr2f2|Mvp|Inpp5f|Fkbp8|Pkn1|Dusp9|Inpp5j|Npm1|Flcn|Gps2|Slfn1|Ggnbp2|Chmp6|Ranbp9|Dtnbp1|Rgs14|H2afy|Spry2|Dnaja3|Ppp1r15b|Dlg1|Gsk3b|Lemd2|Stk38|Cdkn1a|Fam129a|Smad4|Eif3a	Sfrp2|Dnaja1|Podn|Cep85|Paqr3|Met|Ankrd26|Rps6ka6|Ace2|Hexim1|Itgb1bp1|Stk39|Dnajc10
GO:0043547	positive regulation of GTPase activity	37/2299	213/23843	0.000308547	0.00475635	Rap1gds1|Rgp1|Tbc1d2|Rcc2|Arhgef16|Akt2|Picalm|Tbc1d10b|Rgs10|Evi5l|Map2k1|Tbc1d10a|Sgsm2|Ccl6|Tbc1d16|Dock10|Eif5|Net1|Tbc1d22a|Dennd6b|Gsk3b|Tbc1d22b|Tbc1d5|Vav1|Lars|Usp6nl|Tsc1|Tbc1d13	Asap3|Arhgef19|Sgsm1|Mex3b|Cx3cl1|Tbc1d2b|Plxnb1|Tbc1d8b|Kalrn
GO:0043123	positive regulation of I-kappaB kinase/NF-kappaB signaling	21/2299	97/23843	0.000315645	0.00485294	Traf6|Ddrgk1|Rbck1|Traf5|Cth|Lurap1l|Trim62|Tnip2|Card11|Nup62|Nod2|Ccdc22|Prkd1|Trim13|Rela|Trim8	Tgm2|Cd36|Ube2n|Tmed4|Tnfsf11
GO:0042533	tumor necrosis factor biosynthetic process	8/2299	20/23843	0.000321102	0.00491093	Tlr2|Tlr1|Cd209b|Ccr2|Cybb|Mapkapk2|Card9	Lbp
GO:0042534	regulation of tumor necrosis factor biosynthetic process	8/2299	20/23843	0.000321102	0.00491093	Tlr2|Tlr1|Cd209b|Ccr2|Cybb|Mapkapk2|Card9	Lbp
GO:0009132	nucleoside diphosphate metabolic process	22/2299	104/23843	0.000324942	0.00494547	Prkaa2|Ak2|Ppargc1a|Nudt9|Hkdc1|Hk1|Mif|Tpi1|Gapdh|Ampd3|Aldoa|Nme1|Nme2|Stat3|Cant1|Pfkp|Hk3|Pfkfb2|Nme7|Ak3|Entpd2	Pfkl
GO:0006644	phospholipid metabolic process	52/2299	332/23843	0.000325058	0.00494547	Ptpmt1|Lpcat4|Cds2|Abhd12|Src|Lrat|Vav3|Pigk|Pigo|Fabp3|Fam126a|Abhd1|Pisd|Pdgfa|Cln3|Inpp5f|Cln8|Nod2|Lpcat2|Vac14|Plcg2|Pigyl|Pip4k2c|Pik3ip1|Inpp5j|Mtmr3|Pemt|Efr3b|Pik3cg|Pigh|Tmem55b|Pdgfb|Agpat1|Csf1r|Pcx|Pip5k1b|Pi4k2a|Agpat2	Serinc3|Tek|Pcsk9|Pik3r3|Serinc2|Pon1|Far1|Pik3c2a|Idh1|Lpcat1|Pla2g6|Pi4ka|Pigp|Acsl5
GO:0000469	cleavage involved in rRNA processing	9/2299	25/23843	0.00034523	0.00523868	Rrs1|Rps21|Exosc3|Nol9|Kri1|Rpsa|Npm1|Nhp2|Tsr1
GO:0045666	positive regulation of neuron differentiation	64/2299	432/23843	0.000354099	0.00535932	Zmynd8|Cdh4|Arhgef2|Kdm4a|Mul1|Dvl1|Rufy3|Scarb2|Mapkapk5|Limk1|Mif|Camk1|Apoe|Ap2a1|Fes|Map2k2|Fzd4|Unc13a|Fbxo31|Trim67|Llph|Map2k1|Rpl4|Eef1a1|Twf2|Rhoa|Golga4|Gdi1|Actr2|Ntn1|Nme1|Nme2|Rara|Prkd1|Enc1|Stk25|Fn1|Gsk3b|Robo2|Mapk8ip3|Cpne5|Neu1|Vegfa|Zeb1|Fxn|Vldlr|Zeb2	Itpka|Ltk|Gdf5|Magi2|Cd24a|Met|Atoh1|Ntf5|Cx3cl1|Fez1|Bmp5|Plxnb1|Bhlhb9|Kctd11|Rims2|Bcl6|Kalrn
GO:0051896	regulation of protein kinase B signaling	27/2299	140/23843	0.000360625	0.00544394	Ptprj|Src|Hax1|Mul1|Pdgfa|Inpp5f|F7|F10|Bag4|Rasd2|Gpx1|Ddit3|Flcn|C1qbp|Rara|Pik3cg|Spry2|Dlg1|Lemd2|Vegfa|Vegfb|Lmbrd1	Tek|Magi2|Sesn3|Itgb1bp1|Tnfsf11
GO:0043122	regulation of I-kappaB kinase/NF-kappaB signaling	30/2299	162/23843	0.000364737	0.00549178	Traf6|Ddrgk1|Rbck1|Traf5|Cth|Lurap1l|Trim62|Tnip2|Card11|Nup62|Nod2|Rora|Rhoa|Ccdc22|Sqstm1|Nlrp1b|Prkd1|Trim13|Dnaja3|Rela|Trim8|Optn	Mapkbp1|Tgm2|Hdac1|Cd36|Ube2n|Tmed4|Tnfsf11|Tank
GO:0046488	phosphatidylinositol metabolic process	24/2299	119/23843	0.000378151	0.00567644	Ptpmt1|Pigk|Pigo|Fam126a|Pdgfa|Inpp5f|Vac14|Plcg2|Pigyl|Pip4k2c|Inpp5j|Mtmr3|Efr3b|Pik3cg|Pigh|Tmem55b|Pdgfb|Csf1r|Pip5k1b|Pi4k2a	Pik3r3|Pik3c2a|Pi4ka|Pigp
GO:0050821	protein stabilization	29/2299	155/23843	0.00037952	0.00567644	Trim44|Chp1|Rassf2|Rpl11|Mul1|Dvl1|Tnip2|Rpl5|Hip1r|Gapdh|D7Ertd443e|Lamp1|Cdc37|Lamp2|Npm1|Pfn1|Flot2|Nlk|Rpl23|Usp36|Rps7|Dnaja3|Wiz|Flot1|Pex6|Tsc1	Pfn2|Tspan1|Tesc
GO:0051272	positive regulation of cellular component movement	75/2299	526/23843	0.000379923	0.00567644	Ptprj|Ddrgk1|Src|Edn3|Tlr2|Arhgef2|Adora3|Csf1|Ptger3|Sdcbp|Tnfrsf14|Nus1|Rufy3|Chst3|P2rx4|Pdgfa|Atoh8|Mif|Akt2|Cxcl17|Map2k2|Gab2|Coro1a|Aldoa|F7|Bag4|Bcar1|Kars|Fbxo31|Rdx|Map2k1|Sema3b|Rhoa|Elp6|Ccr1|Ccr2|Atp5b|Ntn1|Pfn1|C1qbp|Arpc2|Itgb3|Lamb1|Prkd1|Lgals3|Spry2|Fn1|Fam83h|Pdgfb|Acvr1b|Nckap1l|Mapk14|Myo1f|Gpsm3|Vegfa|Csf1r|Sell|Vegfb	Lbp|Tek|Stmn1|Pf4|Cxcl3|Trpv4|Met|Pik3c2a|Cx3cl1|Fez1|Trf|Tmsb4x|Sparc|Itgb1bp1|Bcl6|Cyp1b1|Fgf1
GO:0044272	sulfur compound biosynthetic process	17/2299	72/23843	0.000394849	0.00588019	Apip|Pdhx|Acss1|Cth|Chst3|Mlycd|Dlat|Pdha1|Adi1|Cbs	Chst14|Acss2|Mthfd2l|Acacb|Ggt5|Pdk3|Acly
GO:0048871	multicellular organismal homeostasis	54/2299	351/23843	0.000395578	0.00588019	Fh1|Traf6|Chmp4b|Src|Csf1|Ptger3|Prkaa2|Ppargc1a|Gak|Trpm2|Tub|Ampd3|Scnn1b|Coro1a|Cln8|Nod2|Tmprss13|Gpx1|Ccr2|Atp6ap1|Slc22a5|Flcn|Stat3|Itgb3|Metrnl|Hfe|Syk|Nr1d2|Tnfrsf11b|Btbd9|Vegfa|Csf1r|Ppargc1b|Fcgr4	Il7|Oma1|Sfn|Stmn1|Crocc|Cd36|Cckar|Trpv4|Acacb|Met|Cftr|Fto|Mdm1|Trf|Acaca|Lpcat1|Sftpa1|Tnfsf11|Nanos1|Stk39
GO:0000462	maturation of SSU-rRNA from tricistronic rRNA transcript (SSU-rRNA, 5.8S rRNA, LSU-rRNA)	11/2299	36/23843	0.000401783	0.00595722	Rrs1|Rps21|Rps8|Pwp2|Rps19|Rps16|Kri1|Rpsa|Tsr1|Rps24|Rps14
GO:0007266	Rho protein signal transduction	34/2299	193/23843	0.000406299	0.00600889	Arhgef2|Vav3|Arhgef10l|Arhgef16|Gna12|Sbk2|Apoe|Pak4|Kctd13|Eps8l2|Rhoa|Was|Arhgef6|Flcn|Ntn1|Net1|F2rl2|Arhgef28|Rhobtb2|Cdc42ep1|Flot1|Vav1|Kank1	Pak6|Ctnnal1|Stmn1|Arhgef19|Met|Arhgef17|Arhgef25|Arhgef40|Bcl6|Kalrn|Cdc42ep3
GO:0022604	regulation of cell morphogenesis	72/2299	502/23843	0.000414733	0.0061181	Src|Cdh4|Mul1|Rcc2|Rufy3|Pxn|Limk1|Gna12|Apoe|Csnk1g2|Fes|Map2k2|Fzd4|Coro1a|Aldoa|Unc13a|Bcar1|Fbxo31|Dnm2|Rdx|Map2k1|Rpl4|Twf2|Sema3b|Rhoa|Golga4|Limd1|Was|Gdi1|Itga7|Actr2|Cdc42se2|Ntn1|C1qbp|Arpc2|Itgb3|Unc13d|Ifrd1|Net1|Dtnbp1|Anxa7|Stk25|Rhobtb2|Fn1|Cdc42ep1|Dlg1|Gsk3b|Robo2|Cpne5|Vegfa|Csf1r|Coro1b|Fxn|Kank1|Zeb2|Prpf40a|Wipf1	Itpka|Epha7|Met|Ntf5|Nedd4|Plxnb1|Bhlhb9|Fstl4|Sparc|Itgb1bp1|Rims2|Kalrn|Myl12b|Cdc42ep3|Bambi
GO:1901292	nucleoside phosphate catabolic process	26/2299	134/23843	0.000416384	0.00612694	Prkaa2|Ppargc1a|Nudt9|Hkdc1|Hk1|Mif|Tpi1|Gapdh|Aldoa|Dctpp1|Pde4c|Nudt4|Nudt10|Hint1|Stat3|Cant1|Pfkp|Hk3|Pfkfb2|Nudt3|Ncf2|Enpp5|Entpd2	Itpa|Vcp|Pfkl
GO:0019395	fatty acid oxidation	21/2299	99/23843	0.0004227	0.00620422	Echdc2|Fabp3|Sesn2|Ppargc1a|Adipor2|Pex5|Akt2|Dgat2|Mlycd|Acaa1a|Acox1|Adipor1|Mapk14|Ppargc1b	Slc27a2|Cd36|Acacb|Nucb2|Cyp4v3|Pex13|Acsl5
GO:1902115	regulation of organelle assembly	31/2299	171/23843	0.000431415	0.00631622	Chmp4b|Src|Ankrd23|Arhgef2|Sdcbp|Chmp2a|Nup62|Evi5l|Chmp1a|Cdk10|Dnm2|Vps11|Rdx|Pip4k2c|Rhoa|Mtmr3|Nprl3|Npm1|Arpc2|Kat2a|Becn1|Asap1|Ehmt2|Smad4|Odf2	5330417C22Rik|Crocc|Dynll1|Fez1|Mdm1|Tctex1d2
GO:0002573	myeloid leukocyte differentiation	36/2299	209/23843	0.000435352	0.00634199	Traf6|Psen2|Rassf2|Src|Tlr2|Hax1|Csf1|Ostm1|Spib|Zbtb7a|Gab2|Itgam|Cul4a|Il34|Zfpm1|Ccr1|Atp6ap1|Thoc5|Nme1|Nme2|Rara|Itgb3|Mapk14|Vegfa|Csf1r|Ppargc1b|Nfatc1|Esrra	Pf4|Tesc|Mitf|Rbp1|Trf|Fasn|Tnfsf11|Tmem178
GO:0032868	response to insulin	36/2299	209/23843	0.000435352	0.00634199	Trib3|Src|Sesn2|Wdtc1|Slc25a33|Repin1|Klf15|Gsk3a|Akt2|Eif4ebp1|Bcar1|Cdk4|Mars|Scap|Grb10|Vamp2|Pck2|Baiap2l2|Nucks1|Adipor1|Gsk3b|Rab31|Rela|Esrra|Kank1|Lmbrd1|Tsc1	H2afz|Pcsk9|Pik3r3|Trpv4|Ankrd26|Nucb2|Cry1|Sesn3|Vwa2
GO:0016558	protein import into peroxisome matrix	6/2299	12/23843	0.000441618	0.00640405	Pex16|Pex14|Pex10|Pex5|Pex6	Pex13
GO:0000266	mitochondrial fission	12/2299	42/23843	0.00044181	0.00640405	Mul1|Ppargc1a|Fis1|Ddhd2|Dnm2|Cox10|Mff|Inf2|Ddhd1|Ggnbp1|March5	Mtfr1l
GO:0031349	positive regulation of defense response	49/2299	312/23843	0.000446137	0.00645072	Nr1h3|Lgr4|Tlr2|Polr3c|Adora3|Ptger3|Tnip2|Tlr1|Alox5ap|Mif|Il17rc|Irak2|Il17ra|Rps19|Lsm14a|Lamp1|Nod2|Kars|Mmp12|Ccr2|Btk|Tlr8|Tlr7|C1qbp|Ccl6|Pik3cg|Cd180|Mapkapk2|Gpsm3|Nfkbil1|Flot1|Trim15|Vav1|Unc93b1|Rela|Optn|Slamf6|Card9|Aim2	Tgm2|Lbp|Arg1|Cd36|Cd24a|Trpv4|Cadm1|Hexim1|Tnfsf11|C3
GO:0006623	protein targeting to vacuole	10/2299	31/23843	0.000451877	0.00650144	Scarb2|Ap3d1|Lamp2|Hgs|Vti1b|Ap3b1|Lars|Vti1a	Nedd4|Tmem50b
GO:0072583	clathrin-dependent endocytosis	10/2299	31/23843	0.000451877	0.00650144	Syt11|Clta|Bmp2k|Gak|Hip1r|Ap2a1|Picalm|Inpp5f|Tnk2|Smap1
GO:0072524	pyridine-containing compound metabolic process	27/2299	142/23843	0.000455774	0.00654137	Pdhx|Idh3b|Prkaa2|Nadk|Ppargc1a|Hkdc1|Hk1|Mif|Tpi1|Gapdh|Ldhb|Pdxk|Aldoa|Dlat|Me1|Pdha1|Shpk|Stat3|Pfkp|Hk3|Pck2|Pfkfb2|Ncf2	Vcp|Pfkl|Mdh1|Tkt
GO:0043507	positive regulation of JUN kinase activity	17/2299	73/23843	0.000469098	0.00668468	Traf6|Mul1|Mdfic|Fzd4|Rps3|Map2k7|Ern1|Map3k9|Syk|Map3k1|Axin1|Mapk8ip3|Zeb2	Mapkbp1|Trf|Tnfsf11|Wnt7b
GO:0090501	RNA phosphodiester bond hydrolysis	17/2299	73/23843	0.000469098	0.00668468	Rrs1|Rps21|Exosc3|Nol9|Fip1l1|Pop7|Kri1|Dis3l|Rpsa|Npm1|Nhp2|Tsr1|Ern1|Rnase6|Pop1|Tut1	Ncbp2
GO:0046496	nicotinamide nucleotide metabolic process	26/2299	135/23843	0.000469201	0.00668468	Pdhx|Idh3b|Prkaa2|Nadk|Ppargc1a|Hkdc1|Hk1|Mif|Tpi1|Gapdh|Ldhb|Aldoa|Dlat|Me1|Pdha1|Shpk|Stat3|Pfkp|Hk3|Pck2|Pfkfb2|Ncf2	Vcp|Pfkl|Mdh1|Tkt
GO:0051098	regulation of binding	56/2299	370/23843	0.000472307	0.00671252	Traf6|Psen2|Ckmt1|B2m|Ddrgk1|Trib3|Src|Ctsz|Nmd3|Adam15|Rpl11|Mad2l2|Pex14|Dvl1|Eif2b4|Hip1r|Cald1|Camk1|Apoe|Sirt2|Eif3c|Herpud1|Zfpm1|Aplp2|Ddit3|Gnl3l|Nme1|Rara|Kat2a|Hfe|Dtnbp1|Habp4|Dph3|Pinx1|Hsf1|Eif3d|Pdgfb|Nucks1|Gsk3b|Flot1|Plcl2|Mbd2|Smad4|Cdk9	Hey1|Pcsk9|Stmn1|Cd36|Pon1|Met|Ephb6|Ccpg1|Itgb1bp1|Id4|Cthrc1|Bambi
GO:0000466	maturation of 5.8S rRNA from tricistronic rRNA transcript (SSU-rRNA, 5.8S rRNA, LSU-rRNA)	8/2299	21/23843	0.000475041	0.00673495	Rrs1|Rps21|Exosc3|Nol9|Kri1|Rpsa|Pes1|Npm1
GO:0045637	regulation of myeloid cell differentiation	36/2299	210/23843	0.000477587	0.00675461	Traf6|B2m|Rassf2|Hax1|Csf1|Klf13|Fes|Zbtb7a|Itgam|Cul4a|Il34|Zfpm1|Ccr1|Atp6ap1|Thoc5|Gas2l1|Nme1|Nme2|Rara|Stat3|Itgb3|Acvr1b|Nckap1l|Mapk14|Smap1|Hspa9|Csf1r|Ppargc1b|Esrra|Acvr2a	Pf4|Tesc|Mitf|Rbp1|Tnfsf11|Tmem178
GO:1901653	cellular response to peptide	42/2299	257/23843	0.00048283	0.00679945	Trib3|Src|Arhgef2|Ahcyl1|Wdtc1|Slc25a33|Pxn|Fis1|Repin1|Klf15|Gsk3a|Akt2|Eif4ebp1|Nod2|Bcar1|Cdk4|Mars|Grb10|Vamp2|Rpl23|Stat3|Pck2|Hsf1|Baiap2l2|Nucks1|Adipor1|Gsk3b|Rab31|Rela|Esrra|Kank1|Lmbrd1|Fcgr2b|Tsc1	H2afz|Pcsk9|Pik3r3|Cd36|Ankrd26|Nucb2|Sesn3|Vwa2
GO:0090502	RNA phosphodiester bond hydrolysis, endonucleolytic	9/2299	26/23843	0.000483091	0.00679945	Rrs1|Rps21|Nol9|Pop7|Kri1|Rpsa|Npm1|Tsr1|Pop1
GO:0010608	posttranscriptional regulation of gene expression	68/2299	471/23843	0.000491975	0.00690128	Eprs|Rbm46|Rps3a1|Zc3h12d|Dph5|Mknk1|Pabpc4|Sesn2|Rpl5|Mapkapk5|Eif3b|Gapdh|Rps9|Akt2|Lsm14a|Rpl13a|Map2k2|Rps3|Eef2|Eif3c|Pcid2|Upf3a|Eif4ebp1|Naf1|Aars|Cdc37|Imp3|Rplp1|Map2k1|Cdk4|Pcbp4|Limd1|Tbrg4|Npm1|Shmt1|C1qbp|Rara|Stat3|Rpl38|Eif5|Secisbp2|Habp4|Enc1|Dph3|Mettl3|Eif3d|Poldip3|Mapkapk2|Tarbp2|Trap1|Ppp1r15b|Eif2b5|Nsun3|Fam129a|Gtpbp2|Vegfa|Lrpprc|Patl1|Uhmk1|Rxra|Tsc1	Eif2ak4|Mex3a|Mex3b|Ang3|Ncbp2|Cyp1b1|Nanos1
GO:0032874	positive regulation of stress-activated MAPK cascade	28/2299	150/23843	0.000492695	0.00690128	Traf6|Rassf2|Mul1|Mdfic|Gadd45a|Fzd4|Rps3|Map2k7|Nod2|Kars|Mid1|Ern1|Map3k9|Syk|Map3k1|Stk25|Axin1|Mapk8ip3|Vegfa|Fcgr2b|Card9|Zeb2	Mapkbp1|Trpv4|Met|Trf|Tnfsf11|Wnt7b
GO:0032869	cellular response to insulin stimulus	32/2299	180/23843	0.000502249	0.00701823	Trib3|Src|Wdtc1|Slc25a33|Repin1|Klf15|Gsk3a|Akt2|Eif4ebp1|Bcar1|Cdk4|Mars|Grb10|Vamp2|Pck2|Baiap2l2|Nucks1|Adipor1|Gsk3b|Rab31|Rela|Esrra|Kank1|Lmbrd1|Tsc1	H2afz|Pcsk9|Pik3r3|Ankrd26|Nucb2|Sesn3|Vwa2
GO:2001233	regulation of apoptotic signaling pathway	59/2299	396/23843	0.000509272	0.00709935	Psen2|Rbck1|Src|Cth|Trp53inp1|Faf1|Rpl11|Mul1|Slc35f6|Hip1r|Fis1|Zc3hc1|Mif|Gsk3a|Pdcd5|Pih1d1|Pias4|Rps3|Jak3|Siah1a|Herpud1|Nol3|Map2k1|Gpx1|Slc25a5|Flcn|Mnt|Psme3|Rps7|Apopt1|Ppif|Lgals3|Ing5|Cideb|Tpt1|Grina|Trap1|Gsk3b|Ivns1abp|Vegfa|Rela|Fxn	Pdia3|Serinc3|Il7|Sfrp2|Dnaja1|Hdac1|Pf4|Triap1|Cx3cl1|Ppp2r1b|Bcl2a1a|Bcl2a1b|Maged1|P4hb|Pla2g6|Birc6|Acsl5
GO:0034250	positive regulation of cellular amide metabolic process	26/2299	136/23843	0.000527807	0.0073227	Rps3a1|Rpl5|Rps9|Gsk3a|Picalm|Eef2|Eif3c|Upf3a|Nod2|Imp3|Cdk4|Npm1|C1qbp|Secisbp2|Habp4|Mettl3|Eif3d|Poldip3|Tarbp2|Eif2b5|Fam129a|Uhmk1|Rxra	Eif2ak4|Pla2g6|Cyp1b1
GO:0072331	signal transduction by p53 class mediator	26/2299	136/23843	0.000527807	0.0073227	Smyd2|Rrs1|Sesn2|Rpl11|Rpf2|Chd5|Rpl5|Trim24|Mif|Aen|Nupr1|Pcbp4|Npm1|Hint1|Mybbp1a|Rpl23|Zfp385c|Rps7|Pak1ip1|Cdkn1a|Kat5|Ifi204	Triap1|Rps6ka6|Hexim1|Msh2
GO:0009185	ribonucleoside diphosphate metabolic process	19/2299	87/23843	0.000532301	0.0073675	Prkaa2|Ak2|Ppargc1a|Nudt9|Hkdc1|Hk1|Mif|Tpi1|Gapdh|Ampd3|Aldoa|Stat3|Cant1|Pfkp|Hk3|Pfkfb2|Ak3|Entpd2	Pfkl
GO:0051051	negative regulation of transport	71/2299	498/23843	0.000537218	0.00740692	Ptpmt1|Nr1h3|Lgr4|Chp1|Edn3|Tlr2|Syt11|Ptger3|Sdcbp|Slc35f6|Pkd2|Mdfic|Vpreb3|Anxa4|Gsk3a|Akt2|Siglece|Sergef|Picalm|Coro1a|Bag4|Pde4c|Bst2|Cyp4f18|Nol3|Wwp2|Scamp5|Stoml1|Oxsr1|Ccr2|Kcnq1|Slc25a5|Avpr2|Gdi1|Tlr8|Grb10|Akap1|Itgb3|Tifab|Pde8b|Ppif|Dph3|Lgals3|Fn1|Parp10|Atf4|Pim3|Tcp11|Trim15|Lmbrd1|Fcgr2b|Sestd1	Mapkbp1|Pcsk9|Hdac1|Sar1a|Pfkl|C5ar2|Anpep|Nucb2|Pik3c2a|Cry1|Cx3cl1|Oaz2|Nedd4|Maob|Itgb1bp1|Comt|Kalrn|Kcne2|Stk39
GO:0016239	positive regulation of macroautophagy	15/2299	61/23843	0.000537691	0.00740692	Tlr2|Sesn2|Supt5|Nod2|Cdc37|Pip4k2c|Becn1|Trim13|Optn|Tsc1	5330417C22Rik|Mfn2|Scoc|Sesn3|Bnip3l
GO:1903532	positive regulation of secretion by cell	64/2299	439/23843	0.000547046	0.0075082	Src|Edn3|Tlr2|Adora3|Aimp1|Sdcbp|Tnfsf15|Tnfrsf14|Tlr1|Mcu|Hk1|Cadps2|Mif|Il17rc|Il17ra|Gapdh|Grin2b|Trpm2|Chmp2a|Gab2|Itgam|Ano1|Lamp1|Unc13a|Nod2|Kars|Mmp12|Scamp5|Atp6ap1|Tlr8|Myo18a|Unc13d|Hgs|Hfe|Dtnbp1|Syk|Lgals3|Pck2|Mapk11|Pfkfb2|Mapk14|Btnl2|Csf1r|Smad4|Mbp|Unc93b1|Acvr2a|Aim2	Nnat|Ppid|Tek|Cyp2j6|Cd36|Cckar|Trpv4|Dynll1|Cftr|Ttn|Nucb2|Cadm1|Hyal3|Tnfsf11|Pla2g6|Rab27b
GO:0009062	fatty acid catabolic process	20/2299	94/23843	0.000550134	0.0075082	Lpin3|Acot8|Aig1|Echdc2|Sesn2|Abhd1|Pex5|Akt2|Lipe|Cyp4f18|Mlycd|Acaa1a|Acox1|Acot2|Pck2	Slc27a2|Acacb|Ces1d|Pex13|Acsl5
GO:0010952	positive regulation of peptidase activity	28/2299	151/23843	0.000550198	0.0075082	Ddrgk1|Tnfsf15|Mul1|Hip1r|Fis1|Pdcd5|Picalm|Rps3|Kars|Uaca|Rhoa|Tbc1d10a|Nlrp1b|Psme3|Stat3|Apopt1|Cideb|Hsf1|Dnaja3|Pdcd2|Mtch1|Mapk14|Mbp|Aim2	Sfrp2|Asph|Vcp|Tank
GO:0070304	positive regulation of stress-activated protein kinase signaling cascade	28/2299	151/23843	0.000550198	0.0075082	Traf6|Rassf2|Mul1|Mdfic|Gadd45a|Fzd4|Rps3|Map2k7|Nod2|Kars|Mid1|Ern1|Map3k9|Syk|Map3k1|Stk25|Axin1|Mapk8ip3|Vegfa|Fcgr2b|Card9|Zeb2	Mapkbp1|Trpv4|Met|Trf|Tnfsf11|Wnt7b
GO:0009166	nucleotide catabolic process	24/2299	122/23843	0.000553315	0.0075331	Prkaa2|Ppargc1a|Nudt9|Hkdc1|Hk1|Mif|Tpi1|Gapdh|Aldoa|Dctpp1|Pde4c|Nudt4|Nudt10|Hint1|Stat3|Pfkp|Hk3|Pfkfb2|Nudt3|Ncf2|Enpp5	Itpa|Vcp|Pfkl
GO:0034440	lipid oxidation	21/2299	101/23843	0.000560092	0.00759766	Echdc2|Fabp3|Sesn2|Ppargc1a|Adipor2|Pex5|Akt2|Dgat2|Mlycd|Acaa1a|Acox1|Adipor1|Mapk14|Ppargc1b	Slc27a2|Cd36|Acacb|Nucb2|Cyp4v3|Pex13|Acsl5
GO:0006888	ER to Golgi vesicle-mediated transport	23/2299	115/23843	0.000560664	0.00759766	Vapb|Trappc3|Yif1b|Ddhd2|Use1|Trappc2l|Zw10|Ykt6|Trappc6b|Vti1b|Nrbp2|Vapa|Vti1a	Sec24d|Vcp|Sar1a|Creb3l2|Mia|Copb1|Sec23ip|Copb2|Tmed4|Yipf5
GO:0006066	alcohol metabolic process	43/2299	267/23843	0.000570112	0.00769614	Sord|Lrat|Adh5|Prkaa2|Dhrs3|Nus1|Coq2|Ipmk|Tpi1|Apoe|Lipe|Dgat2|Apobr|Cln8|Nudt4|Plcg2|Arv1|Aplp2|Pts|Cln6|Scap|Nudt10|Pctp|Pcbd2|Gch1|Pck2|Soat2|Nudt3|Cyp39a1|Vldlr|Got1	Cat|Itpka|Pcsk9|Scp2|Pon1|Cftr|Ces1d|Rbp1|Thrb|Hdlbp|Cyp1b1|Fgf1
GO:0051402	neuron apoptotic process	44/2299	275/23843	0.000570573	0.00769614	Rapsn|Ctsz|Bag1|Ppt1|Ppargc1a|Fis1|Gapdh|Cdc34|Apoe|Gsk3a|Egln2|Akt2|Akt1s1|Cln3|Coro1a|Map2k7|Siah1a|Aars|Foxb1|Gpx1|Rhoa|Ddit3|Npm1|Nlrp1b|Lgmn|Xrcc4|Oxr1|Nrbp2|Atf4|Gsk3b|Ncf2|Vegfa|Vegfb|Optn	Gdf5|Epha7|Pcsk9|Hdac1|Ntf5|Tox3|Bhlhb9|Six4|Itga1|Msh2
GO:0019362	pyridine nucleotide metabolic process	26/2299	137/23843	0.000592729	0.00795813	Pdhx|Idh3b|Prkaa2|Nadk|Ppargc1a|Hkdc1|Hk1|Mif|Tpi1|Gapdh|Ldhb|Aldoa|Dlat|Me1|Pdha1|Shpk|Stat3|Pfkp|Hk3|Pck2|Pfkfb2|Ncf2	Vcp|Pfkl|Mdh1|Tkt
GO:1905952	regulation of lipid localization	26/2299	137/23843	0.000592729	0.00795813	Nr1h3|Lrat|Nus1|Repin1|Mif|Apoe|Akt2|Lamtor1|Pnpla2|Cyp4f18|Arv1|Itgb3|Syk	Pcsk9|Scp2|Cd36|Acacb|Triap1|Pon1|Nucb2|Cry1|Fto|Tnfsf11|Pla2g6|C3|Acsl5
GO:0000154	rRNA modification	10/2299	32/23843	0.000600943	0.00803141	Nat10|Rpusd2|Gar1|Fbl|Naf1|Fdxacb1|Nhp2|Nop58|Nsun3|Trmt112
GO:0007031	peroxisome organization	10/2299	32/23843	0.000600943	0.00803141	Pex16|Acot8|Pex14|Pex10|Fis1|Pex5|Acox1|Pex6	Scp2|Pex13
GO:0016125	sterol metabolic process	25/2299	130/23843	0.000610768	0.00814404	Prkaa2|Apoe|Lipe|Dgat2|Cyb5r2|Apobr|Cln8|Arv1|Aplp2|Cln6|Scap|Pctp|Soat2|Cyb5r1|Cyp39a1|Vldlr	Cat|Pcsk9|Scp2|Pon1|Cftr|Ces1d|Thrb|Hdlbp|Fgf1
GO:0033194	response to hydroperoxide	7/2299	17/23843	0.000624453	0.00828858	Trp53inp1|Trpm2|Gpx1|Prkd1|Oxr1	Cd36|Mgst1
GO:0051444	negative regulation of ubiquitin-protein transferase activity	7/2299	17/23843	0.000624453	0.00828858	Psen2|Rpl11|Mad2l2|Rpl5|Limk1|Rpl23|Rps7
GO:0051701	interaction with host	23/2299	116/23843	0.000636589	0.00843047	Vps18|Chmp4b|Vapb|Zfp639|Tlr2|Fuca2|Trim62|Gapdh|Chmp2a|Thoc5|Slc22a5|Itgb3|Trim13|Tmprss2|Trim15|Vapa|Pcx|Trim8|Rxra	Eif2ak4|Alb|Ifitm2|P4hb
GO:0019884	antigen processing and presentation of exogenous antigen	9/2299	27/23843	0.000663078	0.00876134	Traf6|B2m|Ap3d1|Ap3b1|H2-K1|Unc93b1|Fcgr2b	H2-Eb1|H2-Aa
GO:0032388	positive regulation of intracellular transport	41/2299	253/23843	0.000665048	0.00876751	Prr5l|Adora3|Rufy3|Fis1|Camk1|Sae1|Gsk3a|Akt2|Pdcd5|Gab2|Itgam|Vps11|Rdx|Uaca|Arih2|Il9r|Pemt|Vamp2|Arpc2|Kat2a|Usp36|Syk|Bap1|Ipo5|Cyb5r1|Gsk3b|Mapk14|B3gat3|Wipf1	Edem2|Asph|Tek|Scp2|Oscp1|Sfn|Cdkl2|Prkaca|Fez1|Oaz2|Itgb1bp1|Hnmt
GO:0002720	positive regulation of cytokine production involved in immune response	11/2299	38/23843	0.000671793	0.00883643	Traf6|B2m|Tlr2|Tnfrsf14|Hk1|Mif|Nod2|Kars|Mapk14	Tek|Cd36
GO:0046653	tetrahydrofolate metabolic process	8/2299	22/23843	0.000683742	0.00897262	Mthfd2|Aldh1l2|Shmt2|Shmt1|Ovca2|Gch1	Mthfd2l|Pipox
GO:0043491	protein kinase B signaling	30/2299	168/23843	0.000685227	0.00897262	Ptprj|Src|Hax1|Sesn2|Mul1|Pdgfa|Akt2|Sirt2|Inpp5f|F7|F10|Bag4|Rasd2|Gpx1|Ddit3|Flcn|C1qbp|Rara|Pik3cg|Spry2|Dlg1|Lemd2|Vegfa|Vegfb|Lmbrd1	Tek|Magi2|Sesn3|Itgb1bp1|Tnfsf11
GO:0006417	regulation of translation	59/2299	401/23843	0.000699829	0.00914328	Eprs|Rps3a1|Zc3h12d|Dph5|Mknk1|Sesn2|Rpl5|Mapkapk5|Eif3b|Gapdh|Rps9|Akt2|Lsm14a|Rpl13a|Map2k2|Rps3|Eef2|Eif3c|Upf3a|Eif4ebp1|Aars|Imp3|Rplp1|Map2k1|Cdk4|Limd1|Npm1|Shmt1|C1qbp|Rara|Stat3|Rpl38|Eif5|Secisbp2|Habp4|Enc1|Dph3|Mettl3|Eif3d|Poldip3|Tarbp2|Trap1|Ppp1r15b|Eif2b5|Nsun3|Fam129a|Gtpbp2|Lrpprc|Patl1|Uhmk1|Rxra|Tsc1	Eif2ak4|Mex3a|Mex3b|Ang3|Ncbp2|Cyp1b1|Nanos1
GO:0090207	regulation of triglyceride metabolic process	12/2299	44/23843	0.0007027	0.00916026	Nr1h3|Apoe|Fgf21|Dgat2|Pnpla2|Ctdnep1|Pik3cg	Cd36|Thrsp|Thrb|C3|Acsl5
GO:0030218	erythrocyte differentiation	24/2299	124/23843	0.000706156	0.00918475	B2m|Rps6|Maea|Lyar|Tcea1|Rps19|Cebpg|Klf13|Jak3|Zfpm1|Gas2l1|Stat3|Sfxn1|Acvr1b|Nckap1l|Mapk14|Smap1|Vegfa|Hspa9|Rps14|Acvr2a	Etv2|Heph|Bcl6
GO:0045639	positive regulation of myeloid cell differentiation	20/2299	96/23843	0.000730214	0.00945545	Traf6|Hax1|Csf1|Fes|Itgam|Il34|Ccr1|Atp6ap1|Stat3|Itgb3|Acvr1b|Nckap1l|Mapk14|Smap1|Csf1r|Ppargc1b|Acvr2a	Pf4|Tesc|Tnfsf11
GO:0050772	positive regulation of axonogenesis	20/2299	96/23843	0.000730214	0.00945545	Cdh4|Rufy3|Limk1|Apoe|Map2k2|Map2k1|Rpl4|Twf2|Golga4|Gdi1|Ntn1|Stk25|Fn1|Gsk3b|Robo2|Vegfa|Fxn|Zeb2	Ntf5|Plxnb1
GO:0007015	actin filament organization	57/2299	385/23843	0.000732685	0.00946642	Src|Tlr2|Arhgef2|Hax1|Cap1|Arhgef10l|Mad2l2|Rufy3|Pxn|Hip1r|Limk1|Cald1|Arhgap25|Gmfg|Coro1a|Kctd13|Eps8l2|Myom2|Bag4|Bcar1|Rdx|Twf2|Rhoa|Was|Myo1b|Actr2|Pfn1|Arpc2|Map3k1|Rhobtb2|Cdc42ep1|Baiap2l2|Nckap1l|Coro7|Itgb5|Dlg1|Ppargc1b|Coro1b|Kank1|Tsc1|Arpc5l|Wipf1	Pfn2|Arfip1|Stmn1|Asap3|Trpv4|Met|Ttn|Arhgap17|Trf|Gdpd2|Tmsb4x|Abi2|Obsl1|Itgb1bp1|Cdc42ep3
GO:0002685	regulation of leukocyte migration	32/2299	184/23843	0.000742465	0.00957156	Ptprj|Edn3|Tlr2|Adora3|Csf1|Ptger3|Tnfrsf14|Stap1|Mif|Cxcl17|F7|Nod2|Kars|Rhoa|Ccr1|Ccr2|Stk10|C1qbp|Itgb3|Lgals3|Nckap1l|Mapk14|Gpsm3|Vegfa|Sell|Vegfb	Lbp|Pf4|Cxcl3|Trpv4|C5ar2|Cx3cl1
GO:0017038	protein import	36/2299	215/23843	0.000748064	0.00962245	Pex16|Chp1|Rae1|Ipo13|Pex14|Pex10|Mdfic|Agk|Chchd4|Pex5|Apoe|Timm50|Pdcd5|Nup62|Timm44|Tnpo2|Mmp12|Cep57|Uaca|Akap1|Stat3|Ipo4|Ipo5|Parp10|Cdkn1a|Mapk14|Pex6|Grpel2|Tomm40l|Timm10	Cse1l|Tek|Pex13|Bcl6|Nup214|Nup35
GO:0000463	maturation of LSU-rRNA from tricistronic rRNA transcript (SSU-rRNA, 5.8S rRNA, LSU-rRNA)	6/2299	13/23843	0.000753301	0.00964723	Rpf2|Nol9|Pes1|Npm1|Rpl7|Rpl35
GO:1905048	regulation of metallopeptidase activity	6/2299	13/23843	0.000753301	0.00964723	Ddrgk1|Picalm|Kars|Stat3|Mapk14|Mbp
GO:0043409	negative regulation of MAPK cascade	28/2299	154/23843	0.000759536	0.00970574	Ptprj|E130311K13Rik|Fktn|Camk2n1|Pebp1|Ptpn6|Apoe|Cblc|Nup62|Dusp9|Flcn|Gps2|Ranbp9|Rgs14|Spry2|Dlg1|Gsk3b|Lemd2|Stk38|Smad4|Eif3a	Sfrp2|Dnaja1|Paqr3|Ankrd26|Rps6ka6|Ace2|Itgb1bp1
GO:0042108	positive regulation of cytokine biosynthetic process	15/2299	63/23843	0.000774418	0.00987425	Traf6|Tlr2|Tlr1|Card11|Cebpg|Cd209b|Zfpm1|Ccr2|Cybb|Tlr8|Tlr7|Syk|Mapkapk2|Rela	Lbp
GO:0009135	purine nucleoside diphosphate metabolic process	18/2299	83/23843	0.000804684	0.0101932	Prkaa2|Ak2|Ppargc1a|Nudt9|Hkdc1|Hk1|Mif|Tpi1|Gapdh|Ampd3|Aldoa|Stat3|Pfkp|Hk3|Pfkfb2|Ak3|Entpd2	Pfkl
GO:0009179	purine ribonucleoside diphosphate metabolic process	18/2299	83/23843	0.000804684	0.0101932	Prkaa2|Ak2|Ppargc1a|Nudt9|Hkdc1|Hk1|Mif|Tpi1|Gapdh|Ampd3|Aldoa|Stat3|Pfkp|Hk3|Pfkfb2|Ak3|Entpd2	Pfkl
GO:1900076	regulation of cellular response to insulin stimulus	18/2299	83/23843	0.000804684	0.0101932	Src|Repin1|Klf15|Gsk3a|Akt2|Cdk4|Grb10|Nucks1|Adipor1|Rela|Esrra|Kank1|Lmbrd1|Tsc1	Ankrd26|Nucb2|Sesn3|Vwa2
GO:0050878	regulation of body fluid levels	51/2299	337/23843	0.000824953	0.0104273	Nr1h3|Ptprj|Slc7a11|Adora3|Ptger3|Clcnka|Gak|Pdgfa|Ptpn6|Apoe|Usf2|Scnn1b|Prss53|F7|Proz|F10|Aprt|Tmprss13|Foxb1|Avpr2|Nme1|Itgb3|Pik3cg|Serpina10|Dtnbp1|Syk|Tifab|Ap3b1|F2rl2|Anxa7|Pdgfb|Heg1|Vegfa|Hps1|Entpd2	Sfn|Stmn1|Cd36|Cckar|Pf4|Trpv4|Met|Cftr|Sytl2|Cx3cl1|C1galt1c1|Serpind1|Kalrn|Enpp4|C3|Stk39
GO:1901216	positive regulation of neuron death	22/2299	111/23843	0.000830366	0.010473	Rapsn|Ctsz|Bag1|Fis1|Grin2b|Trpm2|Cdc34|Gsk3a|Picalm|Itgam|Map2k7|Rhoa|Ddit3|Atf4|Gsk3b|Ncf2|Fcgr2b|Optn	Epha7|Pcsk9|Efnb2|Itga1
GO:0042116	macrophage activation	16/2299	70/23843	0.000846247	0.0106503	Nr1h3|Tlr2|Tnip2|Tlr1|Stap1|Itgam|Kars|Rora|Tlr8|Tlr7|Shpk|Myo18a|Syk	Lbp|Cx3cl1|Cd200
GO:0045785	positive regulation of cell adhesion	56/2299	379/23843	0.000850806	0.0106846	Ptprj|Traf6|Src|Csf1|Vav3|Card11|Ptpn6|Ap3d1|Rps3|Coro1a|Bag4|Il12rb1|Jak3|Dnm2|Rhoa|Ccr2|Cd63|Flcn|C1qbp|Flot2|Rara|Arpc2|Itgb3|Unc13d|Net1|Syk|Ap3b1|Zmiz1|Fn1|Nckap1l|Dnaja3|Gsk3b|Btnl2|Flot1|Vegfa|Vav1|Stx3|Tsc1	Tgm2|Il7|Ift74|Tek|Col16a1|Cd36|Cd24a|Ephb6|Mex3b|Efnb2|Cx3cl1|Efnb1|Egfl6|Itgb1bp1|Adk|Tnfsf11|Bcl6|H2-Aa
GO:0048246	macrophage chemotaxis	11/2299	39/23843	0.000855059	0.0106919	Ptprj|Csf1|Stap1|Mif|Cxcl17|Rpl13a|Kars|Lgals3|Mapk14	Trpv4|Cx3cl1
GO:0097009	energy homeostasis	11/2299	39/23843	0.000855059	0.0106919	Prkaa2|Ppargc1a|Ampd3|Flcn|Stat3|Metrnl|Nr1d2	Oma1|Cd36|Trpv4|Acacb
GO:0010823	negative regulation of mitochondrion organization	13/2299	51/23843	0.000861486	0.0107262	Mul1|Slc35f6|Ppargc1a|Bag4|Nol3|Gpx1|Slc25a5|Flcn|Vat1|Ppif|Fxn	Oma1|Triap1
GO:0045773	positive regulation of axon extension	13/2299	51/23843	0.000861486	0.0107262	Cdh4|Rufy3|Limk1|Apoe|Rpl4|Twf2|Golga4|Gdi1|Ntn1|Fn1|Gsk3b|Vegfa|Fxn
GO:0043087	regulation of GTPase activity	45/2299	289/23843	0.000893486	0.0110633	Vav3|Rap1gds1|Rgp1|Tbc1d2|Rcc2|Arhgef16|Adap1|Akt2|Picalm|Tbc1d10b|Rgs10|Evi5l|Rdx|Map2k1|Tbc1d10a|Sgsm2|Ccl6|Tbc1d16|Dock10|Eif5|Net1|Spry2|Tbc1d22a|Dennd6b|Gsk3b|Tbc1d22b|Tbc1d5|Pot1b|Vav1|Rasgrp3|Lars|Usp6nl|Tsc1|Tbc1d13	Asap3|Arhgef19|Sgsm1|Mex3b|Cx3cl1|Tbc1d2b|Plxnb1|Tbc1d8b|Itgb1bp1|Bcl6|Kalrn
GO:0010758	regulation of macrophage chemotaxis	9/2299	28/23843	0.000894254	0.0110633	Ptprj|Csf1|Stap1|Mif|Cxcl17|Kars|Mapk14	Trpv4|Cx3cl1
GO:0071353	cellular response to interleukin-4	9/2299	28/23843	0.000894254	0.0110633	Rplp0|Coro1a|Jak3|Cdk4|Impdh2|Shpk|Rpl3|Rps2	Fasn
GO:0051099	positive regulation of binding	33/2299	194/23843	0.000920289	0.0113389	Traf6|B2m|Ddrgk1|Trib3|Nmd3|Rpl11|Eif2b4|Hip1r|Cald1|Apoe|Sirt2|Eif3c|Herpud1|Gnl3l|Nme1|Rara|Kat2a|Hfe|Dph3|Pinx1|Hsf1|Eif3d|Gsk3b|Flot1|Plcl2|Mbd2|Cdk9	Stmn1|Pon1|Met|Ephb6|Cthrc1|Bambi
GO:0008203	cholesterol metabolic process	23/2299	119/23843	0.000920421	0.0113389	Prkaa2|Apoe|Lipe|Dgat2|Apobr|Cln8|Arv1|Aplp2|Cln6|Scap|Pctp|Soat2|Cyp39a1|Vldlr	Cat|Pcsk9|Scp2|Pon1|Cftr|Ces1d|Thrb|Hdlbp|Fgf1
GO:0050766	positive regulation of phagocytosis	15/2299	64/23843	0.000922619	0.011342	Lyar|Stap1|Tub|Cd209b|Nod2|Dnm2|Myo18a|Mbl1|Nckap1l|Fcgr2b	Lbp|Cd36|Mex3b|Sftpa1|C3
GO:0044089	positive regulation of cellular component biogenesis	71/2299	508/23843	0.000933962	0.0113899	Ptprj|Src|Zmynd8|Sdcbp|Faf1|Arhgef10l|Pxn|Hip1r|Limk1|Dctn1|Epn1|Chmp2a|Cdc34|Gmfg|Nup62|Pih1d1|Fes|Rps3|Coro1a|Eps8l2|Bag4|Dnm2|Twf2|Pip4k2c|Rhoa|Was|Actr2|Fnip1|Pfn1|Arpc2|Becn1|Hgs|Ahr|Utp15|Map3k1|Gtf2f2|Asap1|Hsf1|Cdc42ep1|Baiap2l2|Nckap1l|Dlg1|Gsk3b|Flot1|Vegfa|Wdr43|Mpp7|Coro1b|Trmt112|Gda|Tsc1|Arpc5l|Aim2|Wipf1	Pfn2|Arfip1|5330417C22Rik|Vcp|Tek|Col16a1|Crocc|Cd36|Cd24a|Dynll1|Met|Mitf|Bhlhb9|Ace2|Abi2|Itgb1bp1|Cdc42ep3
GO:0008654	phospholipid biosynthetic process	28/2299	156/23843	0.000935049	0.0113899	Ptpmt1|Lpcat4|Cds2|Pigk|Pigo|Fabp3|Pisd|Pdgfa|Lpcat2|Vac14|Plcg2|Pigyl|Pemt|Pik3cg|Pigh|Pdgfb|Agpat1|Pcx|Pip5k1b|Pi4k2a|Agpat2	Far1|Pik3c2a|Idh1|Lpcat1|Pla2g6|Pigp|Acsl5
GO:0001522	pseudouridine synthesis	7/2299	18/23843	0.000937172	0.0113899	Rpusd2|Gar1|Pusl1|Pus7|Pus1|Naf1|Nhp2
GO:0010759	positive regulation of macrophage chemotaxis	7/2299	18/23843	0.000937172	0.0113899	Ptprj|Csf1|Cxcl17|Kars|Mapk14	Trpv4|Cx3cl1
GO:0048268	clathrin coat assembly	7/2299	18/23843	0.000937172	0.0113899	Clta|Hip1r|Epn1|Picalm|Ap1b1|Nsg2	Pik3c2a
GO:0010975	regulation of neuron projection development	77/2299	560/23843	0.000938248	0.0113899	B2m|Ctsz|Zmynd8|Cdh4|Mul1|Dvl1|Rufy3|Scarb2|Gak|Mapkapk5|Limk1|Mif|Camk1|Apoe|Gsk3a|Ap2a1|Fes|Map2k2|Fzd4|Inpp5f|Unc13a|Fbxo31|Trim67|Dnm2|Llph|Map2k1|Rpl4|Eef1a1|Twf2|Sema3b|Rhoa|Golga4|Gdi1|Inpp5j|Actr2|Ntn1|Nme1|Nme2|Ifrd1|Prkd1|Dtnbp1|Enc1|Stk25|Fn1|Asap1|Gsk3b|Robo2|Cpne5|H2-K1|Neu1|Vegfa|Fxn|Kank1|Vldlr|Tsc1|Zeb2	Itpka|Ltk|Sfrp2|Epha7|Magi2|Cd24a|Paqr3|Trpv4|Met|Ntf5|Efnb2|Cx3cl1|Fez1|Nedd4|Bmp5|Plxnb1|Bhlhb9|Fstl4|Ptprg|Rims2|Kalrn
GO:2000116	regulation of cysteine-type endopeptidase activity	38/2299	234/23843	0.000983906	0.0119194	Csnk2a1|Src|Anp32b|Tnfsf15|Mul1|Hip1r|Fis1|Akt2|Pdcd5|Pih1d1|Rps3|Mgmt|Pcid2|Herpud1|Nol3|Uaca|Gpx1|Rhoa|Tbc1d10a|Fnip1|Nlrp1b|Apopt1|Naip2|Cideb|Hsf1|Dnaja3|Pdcd2|Mtch1|Vegfa|Aim2	Sfrp2|Epha7|Asph|Vcp|Sfn|Triap1|Lamp3|Birc6
GO:0043523	regulation of neuron apoptotic process	40/2299	250/23843	0.000988134	0.0119338	Rapsn|Ctsz|Bag1|Ppt1|Ppargc1a|Fis1|Cdc34|Apoe|Gsk3a|Egln2|Akt1s1|Cln3|Coro1a|Map2k7|Aars|Foxb1|Gpx1|Rhoa|Ddit3|Npm1|Lgmn|Xrcc4|Oxr1|Nrbp2|Atf4|Gsk3b|Ncf2|Vegfa|Vegfb|Optn	Gdf5|Epha7|Pcsk9|Hdac1|Ntf5|Tox3|Bhlhb9|Six4|Itga1|Msh2
GO:0050769	positive regulation of neurogenesis	74/2299	535/23843	0.000989194	0.0119338	Zmynd8|Cdh4|Tlr2|Arhgef2|Csf1|Kdm4a|Mul1|Dvl1|Rufy3|Scarb2|Mapkapk5|Limk1|Mif|Camk1|Apoe|Ap2a1|Fes|Map2k2|Fzd4|Tenm4|Unc13a|Fbxo31|Trim67|Llph|Map2k1|Rpl4|Eef1a1|Twf2|Rhoa|Golga4|Ccr2|Gdi1|Actr2|Ntn1|Nme1|Nme2|Rara|Prkd1|Rgs14|Xrcc4|Enc1|Stk25|Fn1|Gsk3b|Robo2|Mapk8ip3|Cpne5|Neu1|Vegfa|Zeb1|Rela|Fxn|Vldlr|Zeb2	Itpka|Ltk|Gdf5|Hdac1|Magi2|Cd24a|Met|Atoh1|Ntf5|Cx3cl1|Fez1|Bmp5|Trf|Plxnb1|Bhlhb9|Kctd11|Fzd3|Rims2|Bcl6|Kalrn
GO:0006446	regulation of translational initiation	14/2299	58/23843	0.000992413	0.0119479	Mknk1|Eif3b|Rpl13a|Eif4ebp1|Npm1|Rara|Eif5|Habp4|Mettl3|Ppp1r15b|Uhmk1|Rxra	Eif2ak4|Ncbp2
GO:0032543	mitochondrial translation	16/2299	71/23843	0.000996147	0.0119681	Mrpl47|Tars2|Qrsl1|Gars|Mrpl23|C1qbp|Mrps16|Mrpl52|Nsun3|Ndufa7|Mrps18b|Aars2|Mrps18a|Mrpl2|Lrpprc|Hars
GO:0008380	RNA splicing	54/2299	365/23843	0.00101064	0.0121172	Aqr|Rbm39|Zfp64|Clk2|Ttf2|Ppie|Lsm10|Srsf4|Srrm1|Fastk|Arl6ip4|Usp39|Gemin7|Snrpa|Akt2|Dazap1|Rps13|Usb1|Nol3|Prmt7|Txnl4b|Rp9|Pcbp4|Usp4|Rps26|Htatsf1|Srpk3|Zrsr2|Thoc5|Npm1|Clk4|C1qbp|Ern1|Tsen54|Ddx1|Rbm25|Habp4|Lgals3|Mettl3|Pabpc1|Zcrb1|Prpf40b|Dgcr14|Luc7l|U2af1|Lsm2|Iws1|Txnl4a|Rbm17|Prpf40a	Mapkbp1|Raly|Ncbp2|Cwc22
GO:0097193	intrinsic apoptotic signaling pathway	45/2299	291/23843	0.00103283	0.0123579	Chac1|Trib3|Src|Rpl11|Fis1|Mif|Aen|Pias4|Rps3|Nupr1|Siah1a|Herpud1|Nol3|Uaca|Map2k1|Gpx1|Ddit3|Hint1|Flcn|Mybbp1a|Zfp385c|Ern1|Rps7|Apopt1|Ppif|Stk25|Tpt1|Grina|Atf4|Trap1|Gsk3b|Cdkn1a|Ivns1abp|Ifi204	Serinc3|Dnaja1|Hdac1|Sfn|Triap1|Bcl2a1a|Bcl2a1b|P4hb|Cyp1b1|Msh2|Dnajc10
GO:1903533	regulation of protein targeting	23/2299	120/23843	0.00103666	0.0123784	Fis1|Sae1|Gsk3a|Akt2|Pdcd5|Itgam|Bag4|Nol3|Vps11|Arih2|Gdi1|Il9r|Pemt|Arpc2|Kat2a|Usp36|Bap1|Cyb5r1	Oscp1|Cdkl2|Itgb1bp1|Bnip3l|Hnmt
GO:0032271	regulation of protein polymerization	35/2299	211/23843	0.001042	0.0124166	Tlr2|Hax1|Hip1r|Dctn1|Gmfg|Fes|Rps3|Coro1a|Eps8l2|Bag4|Rdx|Twf2|Rhoa|Was|Inpp5j|Actr2|Pfn1|Arpc2|Map3k1|Cdc42ep1|Baiap2l2|Nckap1l|Dlg1|Coro1b|Gda|Kank1|Arpc5l|Wipf1	Pfn2|Arfip1|Stmn1|Met|Tmsb4x|Abi2|Cdc42ep3
GO:0006887	exocytosis	49/2299	324/23843	0.0010458	0.0124193	Vps18|Chp1|Syt11|Adora3|Sdcbp|Sytl1|Cadps2|D6Wsu163e|Chmp2a|Fes|Gab2|Coro1a|Itgam|Lamp1|Unc13a|Vps11|Scamp5|Ccr1|Ccr2|Cdk16|Atp6ap1|Btk|Ykt6|Vamp2|Nsf|Unc13d|Hgs|Tc2n|Syk|Syngr1|Tcp11|Myo1f|Rab31|Stx3|Syt7|Pi4k2a	Pfn2|Pclo|Cftr|Exoc6b|Sytl2|Pik3c2a|Arhgap17|Hyal3|Lgi3|Rims2|Pla2g6|Stx19|Rab27b
GO:0046031	ADP metabolic process	17/2299	78/23843	0.00104746	0.0124193	Prkaa2|Ak2|Ppargc1a|Nudt9|Hkdc1|Hk1|Mif|Tpi1|Gapdh|Ampd3|Aldoa|Stat3|Pfkp|Hk3|Pfkfb2|Ak3	Pfkl
GO:0045599	negative regulation of fat cell differentiation	13/2299	52/23843	0.00104862	0.0124193	Trib3|Sirt2|Zfpm1|Rora|Ddit3|Gps2|Jdp2|Axin1|Vegfa	Trpv4|Ankrd26|Nucb2|Id4
GO:0002274	myeloid leukocyte activation	32/2299	188/23843	0.00107817	0.0127434	Nr1h3|Traf6|Tlr2|Adora3|Cnr2|Tnip2|Tlr1|Stap1|D6Wsu163e|Fes|Gab2|Itgam|Kars|Rora|Ccr2|Btk|Tlr8|Tlr7|Lcp2|Vamp2|Shpk|Myo18a|Cd300lb|Unc13d|Syk|Myo1f|Fcgr4|Pi4k2a	Lbp|Cftr|Cx3cl1|Cd200
GO:0072523	purine-containing compound catabolic process	12/2299	46/23843	0.00108146	0.0127564	Dpyd|Nudt9|Pde4c|Nudt4|Nudt10|Aox4|Hint1|Nudt3|Gda	Itpa|Aox3|Enpp4
GO:0032006	regulation of TOR signaling	21/2299	106/23843	0.00108393	0.0127597	Lamtor3|Rragd|Prkaa2|Rragc|Sesn2|Gna12|Slc7a1|Gsk3a|Akt1s1|Pih1d1|Lamtor1|Slc7a3|Nprl3|Fnip1|Flcn|Gsk3b|Lars|Tsc1	Ubr1|Ros1|Sesn3
GO:0002718	regulation of cytokine production involved in immune response	15/2299	65/23843	0.0010941	0.0128534	Traf6|B2m|Tlr2|Tnfrsf14|Hk1|Mif|Jak3|Nod2|Kars|Hfe|Mapk14	Arg1|Tek|Cd36|Bcl6
GO:0035966	response to topologically incorrect protein	24/2299	128/23843	0.00112473	0.0131867	Chac1|Vapb|Fbxo6|Dnajb12|Upf3a|Herpud1|Ddit3|Mbtps2|Rnf185|Ern1|Rhbdd1|Hsf1|Atf4|Hspa9|Optn	Eif2ak4|Edem2|Creb3l4|Vcp|Erp44|Mfn2|Creb3l2|Hspa2|Hspa13
GO:0034504	protein localization to nucleus	43/2299	276/23843	0.00113313	0.0132586	Chp1|Src|Rrs1|Rae1|Nmd3|Hdgf|Ipo13|Sesn2|Rpl11|Rpf2|Dvl1|Mdfic|Nup62|Tnpo2|Mmp12|Cep57|Uaca|Npm1|Flcn|Ctdnep1|Akap1|Kat7|Stat3|Nol8|Ipo4|Pinx1|Ipo5|Parp10|Card10|Rassf5|Mcrs1|Gsk3b|Cdkn1a|Mapk14|Lzts2|Trim8|Ciz1	Cse1l|Tek|Six4|Bcl6|Nup214|Nup35
GO:0043393	regulation of protein binding	36/2299	220/23843	0.00114533	0.0133744	Psen2|Ckmt1|B2m|Trib3|Src|Ctsz|Nmd3|Adam15|Rpl11|Pex14|Dvl1|Eif2b4|Hip1r|Cald1|Camk1|Apoe|Herpud1|Zfpm1|Aplp2|Gnl3l|Hfe|Dtnbp1|Hsf1|Pdgfb|Gsk3b|Flot1|Plcl2	Pcsk9|Stmn1|Cd36|Met|Ephb6|Ccpg1|Itgb1bp1|Cthrc1|Bambi
GO:2000147	positive regulation of cell motility	71/2299	512/23843	0.00115498	0.0134601	Ptprj|Ddrgk1|Src|Edn3|Tlr2|Arhgef2|Adora3|Csf1|Ptger3|Sdcbp|Tnfrsf14|Nus1|Rufy3|P2rx4|Pdgfa|Atoh8|Mif|Akt2|Cxcl17|Map2k2|Gab2|Coro1a|Aldoa|F7|Bag4|Bcar1|Kars|Fbxo31|Rdx|Map2k1|Sema3b|Rhoa|Elp6|Ccr1|Ccr2|Atp5b|Ntn1|Pfn1|C1qbp|Arpc2|Itgb3|Lamb1|Prkd1|Lgals3|Spry2|Fn1|Fam83h|Pdgfb|Acvr1b|Nckap1l|Mapk14|Myo1f|Gpsm3|Vegfa|Csf1r|Sell|Vegfb	Lbp|Tek|Pf4|Cxcl3|Trpv4|Met|Pik3c2a|Cx3cl1|Trf|Tmsb4x|Sparc|Itgb1bp1|Cyp1b1|Fgf1
GO:0032956	regulation of actin cytoskeleton organization	50/2299	334/23843	0.00117334	0.0136469	Tlr2|Ankrd23|Hax1|Arhgef10l|Stap1|Pxn|Hip1r|Limk1|Trpm2|Gmfg|Fes|Coro1a|Eps8l2|Bag4|Bst2|Cdk10|Rdx|Twf2|Rhoa|Was|Actr2|Pfn1|Arpc2|Itgb3|Map3k1|Rhobtb2|Cdc42ep1|Baiap2l2|Nckap1l|Dlg1|Myo1f|Csf1r|Smad4|Coro1b|Kank1|Tsc1|Arpc5l|Wipf1	Pfn2|Arfip1|Tek|Stmn1|Asap3|Arhgef19|Met|Arhgap17|Tmsb4x|Abi2|Itgb1bp1|Cdc42ep3
GO:1902905	positive regulation of supramolecular fiber organization	32/2299	189/23843	0.00118038	0.0137014	Arhgef10l|Pxn|Hip1r|Limk1|Dctn1|Gmfg|Fes|Rps3|Coro1a|Bag4|Rhoa|Was|Actr2|Pfn1|Arpc2|Map3k1|Cdc42ep1|Baiap2l2|Nckap1l|Dlg1|Coro1b|Gda|Tsc1|Arpc5l|Wipf1	Pfn2|Arfip1|Trpv4|Met|Abi2|Itgb1bp1|Cdc42ep3
GO:0006891	intra-Golgi vesicle-mediated transport	9/2299	29/23843	0.00118678	0.0137282	Trappc3|Trappc10|Nsf|Vti1b|Vti1a	Cog6|Copb1|Copb2|Dnajc28
GO:0070206	protein trimerization	14/2299	59/23843	0.0011874	0.0137282	Gnb1|Alox5ap|Mif|Nup62|Gna11|Hsf4|Mbl1|Hsf1|Wiz|Smad4	Slc1a2|Arg1|Mgst1|Col23a1
GO:0090141	positive regulation of mitochondrial fission	6/2299	14/23843	0.00121105	0.0139739	Mul1|Fis1|Ddhd2|Mff|Ddhd1|March5
GO:0048524	positive regulation of viral process	17/2299	79/23843	0.00121676	0.0140001	Chmp4b|Vapb|Zfp639|Ppie|Mdfic|Chmp2a|Apoe|Rad23a|Pfn1|Pabpc1|Tarbp2|Nucks1|Tmprss2|Vapa|Pcx	Ppid|P4hb
GO:0070372	regulation of ERK1 and ERK2 cascade	48/2299	318/23843	0.00121813	0.0140001	Apip|Src|E130311K13Rik|Tlr2|Camk2n1|Pdgfa|Mif|Ptpn6|Fgf21|Pde8a|Nod2|Kars|Map2k1|Ccr1|Atp6ap1|Flcn|Ccl6|Rara|Itgb3|Dnajc27|Ranbp9|Syk|Rgs14|Spry2|Fn1|Pdgfb|Dlg1|Vegfa|Csf1r|Smad4|Vegfb|Eif3a	Ltk|Epha7|Tek|Cd36|Ros1|Trpv4|Met|Ephb6|Ankrd26|C5ar2|Cx3cl1|Rps6ka6|Ace2|Itgb1bp1|Tnfsf11|C3
GO:0051090	regulation of DNA binding transcription factor activity	56/2299	385/23843	0.00123444	0.0141583	Traf6|Chp1|Ddrgk1|Rbck1|Traf5|E130311K13Rik|Tlr2|Arhgef2|Adora3|Cth|Faf1|Trim62|Rpl11|Mad2l2|Pex14|Ppargc1a|Pkd2|Card11|Anxa4|Irak2|Cebpg|Pias4|Fzd4|Rps3|Nod2|Wwp2|Hmga2|Ifrd2|Ddit3|Ccdc22|Mbtps2|Npm1|Ifrd1|Prkd1|Syk|Trim13|Trappc9|Parp10|Nfam1|Dnaja3|Nfkbil1|Trim15|Vegfa|Ppargc1b|Brms1|Rela|Fcgr2b|Trim8|Aim2	Cat|Eif2ak4|Cd36|Ube2n|Stk36|Tnfsf11|Cyp1b1
GO:0007346	regulation of mitotic cell cycle	72/2299	522/23843	0.00123831	0.0141583	Ino80|Chmp4b|Rae1|Edn3|Zc3h12d|Sdcbp|Anp32b|Rps6|Lsm10|Rcc2|Dbf4|Pkd2|Ttc28|Pebp1|Asns|Gadd45a|Dctn1|Ptpn6|Sbk2|Chmp2a|Pak4|Nup62|Map2k2|Anapc15|D7Ertd443e|Map2k7|Pcid2|Cul4a|Eif4ebp1|Fbxo31|Chmp1a|Cdk10|Nabp1|Zw10|Rdx|Map2k1|Cdk4|Dync1li1|Oxsr1|Stk10|Poldip2|Slfn1|Psme3|Becn1|Strada|H2afy|Map3k1|Stk25|Pinx1|Mtbp|Hsf1|Pdgfb|Pim3|Dlg1|Rpl24|Cdkn1a|Rpl17|Fbxw5	Pak6|Cep85|Magi2|Anapc4|Trrap|Rpa3|Met|Lcmt1|Hspa2|Top2b|Fzd3|Msh2|Afap1l2|Stk39
GO:0001505	regulation of neurotransmitter levels	47/2299	310/23843	0.00123919	0.0141583	Edn3|Tlr2|Syt11|Phgdh|Slc6a9|Ppt1|Sytl1|Dvl1|Aasdh|Pkd2|Pebp1|P2rx4|Cadps2|Akt2|Cln3|Cln8|Unc13a|Dnm2|Rora|Shmt2|Shmt1|Vamp2|Tc2n|Dtnbp1|Agtpbp1|Rnf180|Gch1|Slc1a3|Btbd9|Stx3|Syt7|Slc1a1|Kcnj10|Ass1	Slc1a2|Pfn2|Cd36|Pclo|Dynll1|Sytl2|Maob|Slc36a2|Rims2|Comt|Stx19|Cyp1b1|Hnmt
GO:0031330	negative regulation of cellular catabolic process	36/2299	221/23843	0.0012439	0.0141596	Psen2|Chmp4b|Ctsa|Rbm46|Sdcbp|Rgp1|Kdm4a|Rpl11|Dffa|Ppargc1a|Rpl5|Sirt2|Sgta|Naf1|Gipc1|Poldip2|Rpl23|Becn1|Stat3|Rps7|Pik3cg|Hfe|Secisbp2|Laptm4b|Pabpc1|Mapkapk2|Ehmt2|Vegfa|Lrpprc|Lars|Ubxn1|Tsc1	Acacb|Fez1|Wdr6|Lamp3
GO:0009408	response to heat	20/2299	100/23843	0.00124659	0.0141596	Slc52a3|Trp53inp1|Eif2b4|Tfec|Trpm2|St8sia1|Ano1|Map2k7|Hsf4|Hsf1|Dnaja3|Eif2b5|Hspa9	Dnaja1|Cckar|Trpv4|Prkaca|Hspa2|Hspa13|Fgf1
GO:0031623	receptor internalization	20/2299	100/23843	0.00124659	0.0141596	Ptger3|Sdcbp|Picalm|Plcg2|Dnm2|Cd63|Nsf|Dtnbp1|Syk|Ap2m1|Flot1|Vegfa|Tbc1d5|Rab31|Lmbrd1|Atad1	Pcsk9|Magi2|Cd36|Nedd4
GO:0018205	peptidyl-lysine modification	50/2299	335/23843	0.00125292	0.0142038	Smyd2|Cth|Hint2|Dmap1|Kdm4a|Meaf6|Lipt1|Mul1|Plod1|Chd5|Ctbp1|Bend3|Klf15|Setmar|Sae1|Sirt2|Mbd3|Pih1d1|Pias4|Dohh|Tollip|Rasd2|Taf5l|Yeats4|Gnl3l|Flcn|Kat7|Kat2a|Ezh1|Wbp2|Setd3|H2afy|Kat6b|Gnl3|Ing5|Kansl2|Mcrs1|Rbbp5|Naa60|Brpf3|Ehmt2|Iws1|Smad4|Cxxc1|Rela|Kat5|Tada1	Tgm2|Hdac1|Trrap
GO:0030833	regulation of actin filament polymerization	28/2299	159/23843	0.00126427	0.0143047	Tlr2|Hax1|Hip1r|Gmfg|Coro1a|Eps8l2|Bag4|Rdx|Twf2|Rhoa|Was|Actr2|Pfn1|Arpc2|Map3k1|Cdc42ep1|Baiap2l2|Nckap1l|Dlg1|Coro1b|Kank1|Arpc5l|Wipf1	Pfn2|Arfip1|Tmsb4x|Abi2|Cdc42ep3
GO:0006879	cellular iron ion homeostasis	13/2299	53/23843	0.00126852	0.0143249	Atp6v1g1|Ftl1|Atp6v0d1|Atp6ap1|Tmem199|Hfe|Nubp1|Smad4|Fth1|Fxn|Ccdc115	Trf|Heph
GO:1901796	regulation of signal transduction by p53 class mediator	15/2299	66/23843	0.00129165	0.014558	Smyd2|Rrs1|Rpl11|Rpf2|Chd5|Rpl5|Trim24|Mif|Pcbp4|Npm1|Rpl23|Rps7|Pak1ip1	Triap1|Hexim1
GO:0006826	iron ion transport	10/2299	35/23843	0.00130777	0.0146828	B2m|Picalm|Dnm2|Myo1b|Hfe|Sfxn1|Fth1|Slc25a28	Trf|Heph
GO:0042558	pteridine-containing compound metabolic process	10/2299	35/23843	0.00130777	0.0146828	Mthfd2|Aldh1l2|Pts|Shmt2|Shmt1|Ovca2|Pcbd2|Gch1	Mthfd2l|Pipox
GO:0070371	ERK1 and ERK2 cascade	50/2299	336/23843	0.00133722	0.0149845	Apip|Src|E130311K13Rik|Tlr2|Camk2n1|Pdgfa|Mif|Ptpn6|Fgf21|Pde8a|Map2k2|Nod2|Kars|Map2k1|Ccr1|Atp6ap1|Flcn|Ccl6|Rara|Itgb3|Dnajc27|Ranbp9|Syk|Rgs14|Spry2|Fn1|Pdgfb|Dlg1|Vegfa|Csf1r|Smad4|Vegfb|Eif3a	Ltk|Epha7|Tek|Cd36|Ros1|Trpv4|Met|Ephb6|Ankrd26|C5ar2|Cx3cl1|Trf|Rps6ka6|Ace2|Itgb1bp1|Tnfsf11|C3
GO:0031333	negative regulation of protein complex assembly	25/2299	137/23843	0.00134121	0.0150005	Psen2|Src|Tlr2|Arhgef2|Pex14|Hip1r|Pex5|Sirt2|Rpl13a|Eif4ebp1|Nol3|Rdx|Twf2|Lamp2|Inpp5j|Pfn1|Arpc2|Gsk3b|Morc1|Kank1	Pfn2|Stmn1|Sar1a|Lcmt1|Tmsb4x
GO:0001667	ameboidal-type cell migration	55/2299	378/23843	0.00134641	0.0150297	Prr5l|Src|Edn3|Cap1|Rcc2|Nus1|Pxn|P2rx4|Sgpl1|Gna12|Atoh8|Apoe|Nr2f2|Gab2|Bag4|Gipc1|Pkn1|Bcar1|Mmp12|Sema3b|Gpx1|Rhoa|Atp5b|Cd63|Patz1|Cenpv|Pfn1|C1qbp|Itgb3|Prkd1|D1Ertd622e|Fn1|Ptp4a3|Eppk1|Card10|Pdgfb|Acvr1b|Adipor1|Vegfa|Coro1b|Zeb2	Pfn2|Tek|Met|Pik3c2a|Efnb2|Efnb1|Sparc|Fat2|Nrp2|Itgb1bp1|Ptprg|Cyp1b1|Fgf1|Nanos1
GO:0002495	antigen processing and presentation of peptide antigen via MHC class II	7/2299	19/23843	0.00136112	0.0150785	Traf6|March1|H2-Ob|Unc93b1|Fcgr2b	H2-Eb1|H2-Aa
GO:0016226	iron-sulfur cluster assembly	7/2299	19/23843	0.00136112	0.0150785	Nfs1|Nfu1|Ciapin1|Nubp1|Hspa9|Fxn|Mms19
GO:0031163	metallo-sulfur cluster assembly	7/2299	19/23843	0.00136112	0.0150785	Nfs1|Nfu1|Ciapin1|Nubp1|Hspa9|Fxn|Mms19
GO:1905523	positive regulation of macrophage migration	7/2299	19/23843	0.00136112	0.0150785	Ptprj|Csf1|Cxcl17|Kars|Mapk14	Trpv4|Cx3cl1
GO:0051561	positive regulation of mitochondrial calcium ion concentration	5/2299	10/23843	0.00138041	0.0151482	Rap1gds1|Micu1|Mcu|Fis1	Tgm2
GO:0070391	response to lipoteichoic acid	5/2299	10/23843	0.00138041	0.0151482	Tlr2|Mapk14|Rela	Lbp|Cd36
GO:0071223	cellular response to lipoteichoic acid	5/2299	10/23843	0.00138041	0.0151482	Tlr2|Mapk14|Rela	Lbp|Cd36
GO:0075522	IRES-dependent viral translational initiation	5/2299	10/23843	0.00138041	0.0151482	Eif3b|Eif3f|Eif3d|Eif2d|Eif3a
GO:1990253	cellular response to leucine starvation	5/2299	10/23843	0.00138041	0.0151482	Rragd|Sesn2|Lars	Eif2ak4|Sesn3
GO:0006986	response to unfolded protein	21/2299	108/23843	0.00138885	0.0151835	Chac1|Vapb|Fbxo6|Upf3a|Herpud1|Ddit3|Mbtps2|Ern1|Rhbdd1|Hsf1|Atf4|Hspa9|Optn	Eif2ak4|Edem2|Creb3l4|Erp44|Mfn2|Creb3l2|Hspa2|Hspa13
GO:0032368	regulation of lipid transport	21/2299	108/23843	0.00138885	0.0151835	Nr1h3|Lrat|Nus1|Repin1|Mif|Apoe|Akt2|Lamtor1|Cyp4f18|Arv1|Itgb3|Syk	Pcsk9|Scp2|Triap1|Pon1|Nucb2|Cry1|Tnfsf11|Pla2g6|Acsl5
GO:0030003	cellular cation homeostasis	82/2299	612/23843	0.00140441	0.015314	Psen2|Rmdn3|Chp1|Trpm7|Slc9a8|Vapb|Edn3|Atp1a1|Rap1gds1|Ptger3|Atp6v1g1|Atp6v0b|Ppt1|Gnb1|Pkd2|Micu1|Mcu|P2rx4|Fis1|Clec4b1|Ptpn6|Grin2b|Trpm2|Apoe|Cxcl17|Ftl1|Ap3d1|Cln3|Coro1a|Mcoln1|Jak3|Herpud1|Nol3|Atp6v0d1|Plcg2|Slc39a10|Aplp2|Cln6|Ddit3|Ccr1|Ccdc22|Atp5b|Atp6ap1|Tmem199|Atp6v0a1|Itgb3|Mafg|Pik3cg|Prkd1|Hfe|F2rl2|Slc4a7|Anxa7|Atp6v1h|Grina|Sco2|Letmd1|Nubp1|Slc25a27|Afg3l2|Smad4|Fth1|Fxn|Tm…	Tgm2|Asph|Slc31a1|Cd36|Cd24a|Cckar|Cxcl3|Trpv4|Tesc|Kctd7|Cftr|C5ar2|Nucb2|Trf|Heph|Pla2g6|Tmem178
GO:0071496	cellular response to external stimulus	43/2299	279/23843	0.00140784	0.015314	Atp1a1|Rragd|Prkaa2|Rragc|Sesn2|P2rx4|Asns|Cadps2|Trim24|Gabarapl1|Usf2|Dctpp1|Mars|Lamp2|Mtmr3|Gas2l1|Nprl3|Fnip1|Gabarap|Mybbp1a|Becn1|Prkd1|Habp4|Atf4|Gsk3b|Cdkn1a|Ehmt2|Lars|Tsc1	Slc1a2|Eif2ak4|Pdia3|Sfrp2|5330417C22Rik|Pcsk9|Alb|Pik3c2a|Sesn3|Myh13|Top2b|Rnase4|Comt|Fads1
GO:0070301	cellular response to hydrogen peroxide	17/2299	80/23843	0.00140867	0.015314	Psap|Trpm2|Pde8a|Rps3|Nol3|Pycr1|Net1|Hk3|Ppif|Stk25|Hsf1|Trap1|Rela|Fxn	Met|Top2b|Cyp1b1
GO:0006892	post-Golgi vesicle-mediated transport	18/2299	87/23843	0.00142952	0.0154389	Gak|Ccdc91|Ap3d1|Lamp1|Dnm2|Golga4|Ccdc22|Myo1b|Vamp2|Nsf|Vti1b|Vps52|Rab31|Arl3|Vti1a|Optn	Nbea|Exoc6b
GO:0031123	RNA 3'-end processing	18/2299	87/23843	0.00142952	0.0154389	Rps21|Ahcyl1|Exosc3|Ssu72|Fip1l1|Supv3l1|Exosc5|Fbl|Supt5|Usb1|Rpsa|Pabpn1|Hsf1|Nelfe|Tut1|Cdk9	Cpsf3|Ncbp2
GO:0034446	substrate adhesion-dependent cell spreading	18/2299	87/23843	0.00142952	0.0154389	Src|Fndc3b|Rcc2|Pxn|Fzd4|Bcar1|Dnm2|C1qbp|Arpc2|Itgb3|Unc13d|Lamb1|Net1|Fn1|Parvg|Kank1	Tek|Itgb1bp1
GO:0046916	cellular transition metal ion homeostasis	19/2299	94/23843	0.00143075	0.0154389	Atp6v1g1|Ftl1|Ap3d1|Atp6v0d1|Slc39a10|Aplp2|Ccdc22|Atp6ap1|Tmem199|Hfe|Sco2|Nubp1|Smad4|Fth1|Fxn|Ccdc115	Slc31a1|Trf|Heph
GO:1900180	regulation of protein localization to nucleus	23/2299	123/23843	0.00146436	0.0157724	Chp1|Src|Nmd3|Sesn2|Mdfic|Nup62|Uaca|Npm1|Flcn|Akap1|Kat7|Pinx1|Ipo5|Parp10|Card10|Rassf5|Mcrs1|Gsk3b|Cdkn1a|Mapk14|Lzts2|Trim8	Tek
GO:0018394	peptidyl-lysine acetylation	27/2299	153/23843	0.00147994	0.0159108	Hint2|Dmap1|Meaf6|Chd5|Ctbp1|Bend3|Klf15|Mbd3|Pih1d1|Taf5l|Yeats4|Flcn|Kat7|Kat2a|Wbp2|Kat6b|Ing5|Kansl2|Mcrs1|Naa60|Brpf3|Iws1|Smad4|Kat5|Tada1	Hdac1|Trrap
GO:0022407	regulation of cell-cell adhesion	53/2299	363/23843	0.00150678	0.0161694	Traf6|Src|Pag1|Zbtb7b|Zc3h12d|Tnfaip8l2|Ptger3|Mad2l2|Tnfrsf14|Card11|Ptpn6|Ap3d1|Rps3|Coro1a|Il12rb1|Jak3|Rdx|Map2k1|Rhoa|Ccr2|Flot2|Slfn1|B4galnt2|Rara|Hfe|Syk|Ap3b1|Zmiz1|Lgals3|Nckap1l|Dnaja3|Dlg1|Btla|Btnl2|Flot1|Vegfa|Mbp|Ass1	Il7|Epha7|Arg1|Cd24a|Trpv4|Ephb6|Mex3b|Efnb2|Cx3cl1|Efnb1|Adk|Tnfsf11|Bcl6|H2-Aa|Nrarp
GO:1903902	positive regulation of viral life cycle	13/2299	54/23843	0.00152546	0.0163398	Chmp4b|Vapb|Ppie|Chmp2a|Rad23a|Pabpc1|Tarbp2|Nucks1|Tmprss2|Vapa|Pcx	Ppid|P4hb
GO:0007599	hemostasis	28/2299	161/23843	0.00153577	0.01642	Ptprj|Slc7a11|Ptger3|Pdgfa|Ptpn6|Apoe|Prss53|F7|Proz|F10|Itgb3|Pik3cg|Serpina10|Dtnbp1|Syk|Ap3b1|F2rl2|Anxa7|Pdgfb|Hps1|Entpd2	Cd36|Pf4|Cx3cl1|C1galt1c1|Serpind1|Enpp4|C3
GO:0009895	negative regulation of catabolic process	41/2299	264/23843	0.00154706	0.0165017	Psen2|Chmp4b|Ctsa|Rbm46|Sdcbp|Rgp1|Kdm4a|Rpl11|Mad2l2|Dffa|Ppargc1a|Rpl5|Sirt2|Sgta|Naf1|Gipc1|Poldip2|Rpl23|Becn1|Stat3|Rps7|Pik3cg|Hfe|Secisbp2|Laptm4b|Pabpc1|Mapkapk2|Ehmt2|Vegfa|Lrpprc|Lars|Smad4|Rela|Ubxn1|Bscl2|Dedd|Tsc1	Acacb|Fez1|Wdr6|Lamp3
GO:0070670	response to interleukin-4	9/2299	30/23843	0.0015519	0.0165017	Rplp0|Coro1a|Jak3|Cdk4|Impdh2|Shpk|Rpl3|Rps2	Fasn
GO:1905521	regulation of macrophage migration	9/2299	30/23843	0.0015519	0.0165017	Ptprj|Csf1|Stap1|Mif|Cxcl17|Kars|Mapk14	Trpv4|Cx3cl1
GO:0055076	transition metal ion homeostasis	24/2299	131/23843	0.00156536	0.0166145	B2m|Atp6v1g1|Ftl1|Ap3d1|Picalm|Atp6v0d1|Slc39a10|Aplp2|Ccdc22|Atp6ap1|Tmem199|Hfe|Sfxn1|Sco2|Nubp1|Btbd9|Smad4|Fth1|Fxn|Slc25a28|Ccdc115	Slc31a1|Trf|Heph
GO:0051047	positive regulation of secretion	68/2299	492/23843	0.00157788	0.0167169	Src|Edn3|Tlr2|Adora3|Aimp1|Sdcbp|Tnfsf15|Tnfrsf14|Tlr1|Mcu|Hk1|Cadps2|Mif|Il17rc|Il17ra|Gapdh|Grin2b|Trpm2|Chmp2a|Gab2|Itgam|Ano1|Lamp1|Cyp4f18|Unc13a|Nod2|Kars|Mmp12|Scamp5|Kcnq1|Atp6ap1|Tlr8|Myo18a|Unc13d|Hgs|Rhbdd1|Hfe|Dtnbp1|Syk|Lgals3|Pck2|Mapk11|Pfkfb2|Mapk14|Btnl2|Csf1r|Smad4|Mbp|Unc93b1|Acvr2a|Aim2	Nnat|Ppid|Tek|Cyp2j6|Cd36|Cckar|Trpv4|Dynll1|Cftr|Ttn|Sytl2|Nucb2|Cadm1|Hyal3|Tnfsf11|Pla2g6|Rab27b
GO:0071426	ribonucleoprotein complex export from nucleus	16/2299	74/23843	0.0015873	0.0167862	Rrs1|Nmd3|Ltv1|Sdad1|Rps15|Nup62|Pcid2|Xpot|Rpsa|Thoc5|Npm1|Pabpn1|Poldip3|Iws1|Tsc1	Nup214
GO:1902652	secondary alcohol metabolic process	23/2299	124/23843	0.00163703	0.0172294	Prkaa2|Apoe|Lipe|Dgat2|Apobr|Cln8|Arv1|Aplp2|Cln6|Scap|Pctp|Soat2|Cyp39a1|Vldlr	Cat|Pcsk9|Scp2|Pon1|Cftr|Ces1d|Thrb|Hdlbp|Fgf1
GO:0030593	neutrophil chemotaxis	18/2299	88/23843	0.00163808	0.0172294	Edn3|Vav3|Itgam|Nod2|C1qbp|Ccl6|Pik3cg|Syk|Lgals3|Nckap1l|Vav1|Sell	Lbp|Pf4|Cxcl3|C5ar2|Cx3cl1|Itga1
GO:1901222	regulation of NIK/NF-kappaB signaling	18/2299	88/23843	0.00163808	0.0172294	Traf6|Trim44|Rassf2|Rbck1|Tlr2|Tnfsf15|Tlr1|Rps3|Nod2|Nol3|Uaca|Tlr7|Ptp4a3|Card10|Adipor1|Rela|Zfp91	Tek
GO:0070207	protein homotrimerization	10/2299	36/23843	0.00165622	0.0173888	Alox5ap|Mif|Hsf4|Mbl1|Hsf1|Smad4	Slc1a2|Arg1|Mgst1|Col23a1
GO:0007080	mitotic metaphase plate congression	11/2299	42/23843	0.00166726	0.0174106	Chmp4b|Rrs1|Chmp2a|Nup62|Chmp1a|Zw10|Bod1|Becn1|Chmp6|Pinx1	Mis12
GO:0035924	cellular response to vascular endothelial growth factor stimulus	11/2299	42/23843	0.00166726	0.0174106	Nus1|Cd63|Ern1|Prkd1|Ptp4a3|Pdgfb|Mapkapk2|Mapk14|Vegfa	Nrp2|Itgb1bp1
GO:0050918	positive chemotaxis	11/2299	42/23843	0.00166726	0.0174106	Ptprj|Artn|Akt2|Il16|Coro1a|F7|Lgals3|Vegfa|Vegfb	Met|Wnt7b
GO:0046626	regulation of insulin receptor signaling pathway	14/2299	61/23843	0.00167434	0.0174221	Src|Gsk3a|Cdk4|Grb10|Nucks1|Adipor1|Rela|Kank1|Lmbrd1|Tsc1	Ankrd26|Nucb2|Sesn3|Vwa2
GO:0090559	regulation of membrane permeability	14/2299	61/23843	0.00167434	0.0174221	Mul1|Slc35f6|Hip1r|Gsk3a|Slc25a4|Nol3|Spg7|Slc25a5|Stat3|Ppif|Laptm4b|Gsk3b	Lbp|Bnip3l
GO:0016052	carbohydrate catabolic process	22/2299	117/23843	0.00170405	0.0176538	Sord|Ctbs|Prkaa2|Akr1a1|Ppargc1a|Hkdc1|Hk1|Mif|Tpi1|Gapdh|Aldoa|Stat3|Gaa|Pfkp|Hk3|Ppp1r3e|Naga|Pfkfb2|Neu1	Pygb|Pfkl|Glb1
GO:0045727	positive regulation of translation	22/2299	117/23843	0.00170405	0.0176538	Rps3a1|Rpl5|Rps9|Eef2|Eif3c|Upf3a|Imp3|Cdk4|Npm1|C1qbp|Secisbp2|Habp4|Mettl3|Eif3d|Poldip3|Tarbp2|Eif2b5|Fam129a|Uhmk1|Rxra	Eif2ak4|Cyp1b1
GO:0045088	regulation of innate immune response	38/2299	241/23843	0.0017057	0.0176538	Nr1h3|Lgr4|Tlr2|Polr3c|Mul1|Tnip2|Tlr1|Trafd1|Irak2|Klrb1b|Rps19|Lsm14a|Lamp1|Nod2|Mmp12|Cdc37|Ccr1|Tlr8|Tlr7|C1qbp|Cd180|Mapkapk2|Dnaja3|Myo1f|Nfkbil1|Flot1|Trim15|Vav1|Unc93b1|Rela|Slamf6|Card9|Aim2	Lbp|Arg1|Cd36|Cadm1|Hexim1
GO:0043900	regulation of multi-organism process	57/2299	399/23843	0.00171265	0.0176944	Traf6|Trim44|Chmp4b|Vapb|Zfp639|Tlr2|Syt11|Fuca2|Ppie|Trim62|Mul1|Mdfic|Mif|Gapdh|Chmp2a|Apoe|Sirt2|Il12rb1|Bst2|Rad23a|Nod2|Mmp12|A230050P20Rik|Sqstm1|Pfn1|C1qbp|Ly86|Lhfpl2|Cd180|Mbl1|Trim13|Pabpc1|Parp10|Acvr1b|Tarbp2|Nucks1|Tmprss2|Tcp11|Nfkbil1|Trim15|Vapa|Pcx|Banf1|Trim8|Optn|Aim2	Eif2ak4|Mapkbp1|Lbp|Ppid|Arg1|Hdac1|Cd36|Ifitm2|Hyal3|P4hb|Lamp3
GO:0010876	lipid localization	52/2299	357/23843	0.00174759	0.0180154	Nr1h3|Lrat|Osbpl9|Fabp3|Nus1|Slc10a6|Psap|Repin1|Mif|Apoe|Akt2|Stard5|Fzd4|Dgat2|Lamtor1|Apobr|Pnpla2|Cyp4f18|Arv1|Stoml1|Hexa|Pctp|Itgb3|Syk|Soat2|Pitpnm1|Vps51|Bscl2|Syt7|Vldlr	Slc27a2|Lbp|Pcsk9|Scp2|Cd36|Acacb|Triap1|Pitpnm2|Pon1|Cftr|Nucb2|Cry1|Fto|Slc10a3|Abcc3|Hdlbp|Tnfsf11|Pla2g6|Abca17|Abca3|C3|Acsl5
GO:0030335	positive regulation of cell migration	68/2299	494/23843	0.00174991	0.0180154	Ptprj|Ddrgk1|Src|Edn3|Tlr2|Arhgef2|Adora3|Csf1|Ptger3|Sdcbp|Tnfrsf14|Nus1|Rufy3|P2rx4|Pdgfa|Atoh8|Mif|Akt2|Cxcl17|Gab2|Coro1a|Aldoa|F7|Bag4|Bcar1|Kars|Fbxo31|Rdx|Map2k1|Sema3b|Rhoa|Elp6|Ccr1|Ccr2|Atp5b|Pfn1|C1qbp|Arpc2|Itgb3|Lamb1|Prkd1|Lgals3|Spry2|Fn1|Fam83h|Pdgfb|Acvr1b|Nckap1l|Mapk14|Myo1f|Gpsm3|Vegfa|Csf1r|Sell|Vegfb	Lbp|Tek|Pf4|Cxcl3|Trpv4|Met|Pik3c2a|Cx3cl1|Tmsb4x|Sparc|Itgb1bp1|Cyp1b1|Fgf1
GO:0090140	regulation of mitochondrial fission	8/2299	25/23843	0.00177848	0.0182773	Mul1|Ppargc1a|Fis1|Ddhd2|Mff|Inf2|Ddhd1|March5
GO:0043620	regulation of DNA-templated transcription in response to stress	13/2299	55/23843	0.00182408	0.0187128	Sesn2|Sirt2|Hsf4|Ddit3|Mbtps2|Rgs14|Hsf1|Atf4|Bach1|Vegfa|Rela|Hif1an	Cd36
GO:0031345	negative regulation of cell projection organization	32/2299	194/23843	0.00182804	0.0187205	B2m|Ctsz|Stap1|Rufy3|Gak|Grin2b|Apoe|Gsk3a|Inpp5f|Cdk10|Dnm2|Sema3b|Rhoa|Gdi1|Inpp5j|Ntn1|Ifrd1|Dtnbp1|Spry2|Asap1|Gsk3b|H2-K1|Coro1b|Kank1|Tsc1	Pfn2|Epha7|Paqr3|Trpv4|Efnb2|Fstl4|Ptprg
GO:0071166	ribonucleoprotein complex localization	16/2299	75/23843	0.00184034	0.0188135	Rrs1|Nmd3|Ltv1|Sdad1|Rps15|Nup62|Pcid2|Xpot|Rpsa|Thoc5|Npm1|Pabpn1|Poldip3|Iws1|Tsc1	Nup214
GO:0015919	peroxisomal membrane transport	6/2299	15/23843	0.00185459	0.0188754	Pex16|Pex14|Pex10|Pex5|Pex6	Pex13
GO:0071071	regulation of phospholipid biosynthetic process	6/2299	15/23843	0.00185459	0.0188754	Fabp3|Pdgfa|Pdgfb|Pcx	Idh1|Lpcat1
GO:0050817	coagulation	28/2299	163/23843	0.00185612	0.0188754	Ptprj|Psen2|Slc7a11|Ptger3|Pdgfa|Ptpn6|Apoe|Prss53|F7|Proz|F10|Itgb3|Pik3cg|Serpina10|Dtnbp1|Syk|Ap3b1|F2rl2|Pdgfb|Hps1|Entpd2	Cd36|Pf4|Cx3cl1|C1galt1c1|Serpind1|Enpp4|C3
GO:0006873	cellular ion homeostasis	83/2299	627/23843	0.00186464	0.018929	Psen2|Rmdn3|Chp1|Trpm7|Slc9a8|Vapb|Edn3|Atp1a1|Rap1gds1|Ptger3|Atp6v1g1|Atp6v0b|Ppt1|Gnb1|Pkd2|Micu1|Mcu|P2rx4|Fis1|Tbxas1|Clec4b1|Ptpn6|Grin2b|Trpm2|Apoe|Cxcl17|Ftl1|Ap3d1|Cln3|Coro1a|Mcoln1|Jak3|Herpud1|Nol3|Atp6v0d1|Plcg2|Slc39a10|Aplp2|Cln6|Ddit3|Ccr1|Ccdc22|Atp5b|Atp6ap1|Tmem199|Atp6v0a1|Itgb3|Mafg|Pik3cg|Prkd1|Hfe|F2rl2|Slc4a7|Anxa7|Atp6v1h|Grina|Sco2|Letmd1|Nubp1|Slc25a27|Afg3l2|Smad4|Fth1…	Tgm2|Asph|Slc31a1|Cd36|Cd24a|Cckar|Cxcl3|Trpv4|Tesc|Kctd7|Cftr|C5ar2|Nucb2|Trf|Heph|Pla2g6|Tmem178
GO:0055072	iron ion homeostasis	18/2299	89/23843	0.00187176	0.0189682	B2m|Atp6v1g1|Ftl1|Picalm|Atp6v0d1|Atp6ap1|Tmem199|Hfe|Sfxn1|Nubp1|Btbd9|Smad4|Fth1|Fxn|Slc25a28|Ccdc115	Trf|Heph
GO:0046328	regulation of JNK cascade	29/2299	171/23843	0.00190262	0.0192475	Traf6|Rassf2|Fktn|Mul1|Mdfic|Gadd45a|Fzd4|Rps3|Map2k7|Nod2|Gps2|Ern1|Map3k9|Dtnbp1|Syk|Map3k1|Axin1|Mapk8ip3|Cbs|Fcgr2b|Card9|Zeb2	Mapkbp1|Sfrp2|Dnaja1|Trpv4|Trf|Tnfsf11|Wnt7b
GO:0002374	cytokine secretion involved in immune response	7/2299	20/23843	0.00192114	0.0193676	Tlr2|Tnfrsf14|Hk1|Nod2|Kars|Mapk14	Tek
GO:0002504	antigen processing and presentation of peptide or polysaccharide antigen via MHC class II	7/2299	20/23843	0.00192114	0.0193676	Traf6|March1|H2-Ob|Unc93b1|Fcgr2b	H2-Eb1|H2-Aa
GO:0006006	glucose metabolic process	31/2299	187/23843	0.00196847	0.0198105	Src|Clk2|Aimp1|Sesn2|Wdtc1|Maea|Hk1|Tpi1|Gapdh|Akt2|Dgat2|Mlycd|Dlat|Rora|Pdha1|Grb10|Kat2a|G6pc3|Ppp1r3e|Pck2|Atf4|Pfkfb2|Adipor1|Mapk14|Pcx|Dusp12	Oma1|Acacb|Lcmt1|Cry1|Pdk3
GO:0001836	release of cytochrome c from mitochondria	14/2299	62/23843	0.00197401	0.019832	Fis1|Timm50|Pdcd5|Nol3|Gpx1|Apopt1|Ppif|Cideb|Fxn	Sfn|Triap1|Bcl2a1a|Bcl2a1b|Pla2g6
GO:0042542	response to hydrogen peroxide	21/2299	111/23843	0.00198204	0.0198783	Aptx|Psap|Trpm2|Pde8a|Rps3|Nol3|Gpx1|Pycr1|Net1|Hk3|Ppif|Stk25|Hsf1|Trap1|Ppp1r15b|Rela|Fxn	Cat|Met|Top2b|Cyp1b1
GO:0015804	neutral amino acid transport	9/2299	31/23843	0.00200191	0.0200432	Slc6a9|Slc1a5|Slc7a5|Slc1a4|Slc3a2|Slc1a1	Slc6a20a|Slc36a2|Slc7a8
GO:0071375	cellular response to peptide hormone stimulus	36/2299	227/23843	0.00200562	0.0200459	Trib3|Src|Ahcyl1|Wdtc1|Slc25a33|Pxn|Repin1|Klf15|Gsk3a|Akt2|Eif4ebp1|Bcar1|Cdk4|Mars|Grb10|Vamp2|Stat3|Pck2|Hsf1|Baiap2l2|Nucks1|Adipor1|Gsk3b|Rab31|Rela|Esrra|Kank1|Lmbrd1|Tsc1	H2afz|Pcsk9|Pik3r3|Ankrd26|Nucb2|Sesn3|Vwa2
GO:1901031	regulation of response to reactive oxygen species	11/2299	43/23843	0.00204802	0.0203996	Sesn2|Psap|Pde8a|Nol3|Pycr1|Hk3|Gch1|Trap1	Cd36|Met|Sesn3
GO:1905517	macrophage migration	11/2299	43/23843	0.00204802	0.0203996	Ptprj|Csf1|Stap1|Mif|Cxcl17|Rpl13a|Kars|Lgals3|Mapk14	Trpv4|Cx3cl1
GO:0045927	positive regulation of growth	44/2299	293/23843	0.00209734	0.0208198	Ino80|Csnk2a1|Cdh4|Zfp639|Csf1|Sdcbp|Mul1|Slc25a33|Rufy3|Limk1|Supv3l1|Pex5|Apoe|Slc25a4|Unc13a|Hmga2|Rpl4|Twf2|Rhoa|Golga4|Naca|Gdi1|Il9r|Ntn1|Ahr|Fn1|Tfcp2l1|Hsf1|Dlg1|Gsk3b|N6amt1|Cpne5|Mapk14|Vegfa|Fxn	Il7|Sfrp2|Sfn|Acacb|Ntf5|Dio3|Bmpr1a|Rims2|C3
GO:0050863	regulation of T cell activation	44/2299	293/23843	0.00209734	0.0208198	Traf6|Pag1|Zbtb7b|Zc3h12d|Tnfaip8l2|Sit1|Tnfrsf14|Znhit1|Card11|Ptpn6|Ap3d1|Rps3|Coro1a|Il12rb1|Jak3|Rhoa|Ccr2|Flot2|Slfn1|Rara|Kat2a|Hfe|Syk|Ap3b1|Zmiz1|Lgals3|Mettl3|Nckap1l|Dnaja3|Dlg1|Btla|Btnl2|Zeb1	Il7|Arg1|Cd24a|Ephb6|Efnb2|Efnb1|Adk|Tnfsf11|Bcl6|H2-Aa|Nrarp
GO:0016570	histone modification	61/2299	437/23843	0.00210968	0.0209066	Smyd2|Zfp64|Zmynd8|Dmap1|Kdm4a|Meaf6|Chd5|Ctbp1|Bend3|Znhit1|Pcgf1|Hdac11|Setmar|Prmt8|Fbl|Sirt2|Mbd3|Pih1d1|Prmt3|Coprs|Pkn1|Hsf4|Prmt7|Taf5l|Yeats4|Flcn|Kat7|Kat2a|Ezh1|Wbp2|Usp36|Sirt7|Prkd1|Jdp2|Setd3|H2afy|Kat6b|Bap1|Ing5|Pim3|Kansl2|Mcrs1|Rbbp5|Naa60|Brpf3|BC004004|Ehmt2|Vegfa|Iws1|Smad4|Cxxc1|Brms1|Kat5|Pcgf5|Tada1|Cdk9	Hdac1|Padi4|Trrap|Ube2n|Bcl6
GO:0043525	positive regulation of neuron apoptotic process	16/2299	76/23843	0.00212627	0.0210292	Rapsn|Ctsz|Bag1|Fis1|Cdc34|Gsk3a|Map2k7|Rhoa|Ddit3|Atf4|Gsk3b|Ncf2|Optn	Epha7|Pcsk9|Itga1
GO:0051897	positive regulation of protein kinase B signaling	18/2299	90/23843	0.00213287	0.0210292	Ptprj|Src|Hax1|Pdgfa|F7|F10|Bag4|Rasd2|Gpx1|C1qbp|Rara|Pik3cg|Spry2|Vegfa|Vegfb	Tek|Itgb1bp1|Tnfsf11
GO:1902882	regulation of response to oxidative stress	18/2299	90/23843	0.00213287	0.0210292	Sesn2|Psap|Trpm2|Pde8a|Nol3|Gpx1|Pycr1|Hk3|H2afy|Gch1|Oxr1|Atf4|Trap1|Tsc1	Cd36|Met|Sesn3|P4hb
GO:0046434	organophosphate catabolic process	31/2299	188/23843	0.00214426	0.0211057	Abhd12|Prkaa2|Ppargc1a|Nudt9|Hkdc1|Hk1|Mif|Tpi1|Gapdh|Aldoa|Dctpp1|Inpp5f|Pde4c|Nudt4|Plcg2|Nudt10|Hint1|Stat3|Cant1|Pfkp|Hk3|Pfkfb2|Nudt3|Ncf2|Enpp5|Entpd2	Itpa|Vcp|Pon1|Pfkl|Idh1
GO:0008361	regulation of cell size	32/2299	196/23843	0.00216238	0.0212124	Cdh4|Wdtc1|Rufy3|Limk1|Slc12a9|Apoe|Akt1s1|Cln8|Dnm2|Rdx|Rpl4|Cdk4|Twf2|Sema3b|Rhoa|Golga4|Gdi1|Npm1|Ntn1|Ahr|Ifrd1|Slc12a7|Anxa7|Fn1|Gsk3b|Vegfa|Lars|Fxn|Tsc1	Epha7|Ntf5|Fstl4
GO:0017157	regulation of exocytosis	32/2299	196/23843	0.00216238	0.0212124	Syt11|Adora3|Sdcbp|Sytl1|Cadps2|D6Wsu163e|Chmp2a|Fes|Gab2|Itgam|Lamp1|Unc13a|Scamp5|Ccr2|Atp6ap1|Vamp2|Nsf|Unc13d|Hgs|Tc2n|Syk|Tcp11|Syt7	Pfn2|Pclo|Cftr|Sytl2|Hyal3|Lgi3|Rims2|Pla2g6|Rab27b
GO:0043281	regulation of cysteine-type endopeptidase activity involved in apoptotic process	33/2299	204/23843	0.00217288	0.0212796	Csnk2a1|Src|Anp32b|Tnfsf15|Mul1|Hip1r|Fis1|Akt2|Pdcd5|Pih1d1|Rps3|Mgmt|Herpud1|Nol3|Uaca|Gpx1|Rhoa|Fnip1|Nlrp1b|Apopt1|Naip2|Hsf1|Dnaja3|Pdcd2|Mtch1|Vegfa	Sfrp2|Epha7|Vcp|Sfn|Triap1|Lamp3|Birc6
GO:0032259	methylation	48/2299	327/23843	0.00218699	0.0213819	Smyd2|Zfp64|Dph5|Trmt10a|Kdm4a|Chd5|Bend3|Smyd5|Setmar|Thumpd3|Prmt8|Gsk3a|Fbl|Pih1d1|Prmt3|Mgmt|Coprs|Gtpbp3|Prmt7|Fdxacb1|Hemk1|Pemt|Ezh1|Mettl2|Setd3|Trmt61a|Tpmt|H2afy|Nsun2|Comtd1|Mettl3|Rbbp5|Mettl22|Gsk3b|Morc1|Nsun3|Wdr4|Ehmt2|Iws1|Mettl13|Etf1|Smad4|Cxxc1|Trmt112|Mettl5	Lcmt1|Comt|Hnmt
GO:0035023	regulation of Rho protein signal transduction	23/2299	127/23843	0.00226301	0.0220511	Arhgef2|Vav3|Arhgef10l|Arhgef16|Apoe|Kctd13|Eps8l2|Arhgef6|Flcn|Net1|F2rl2|Arhgef28|Flot1|Vav1|Kank1	Stmn1|Arhgef19|Met|Arhgef17|Arhgef25|Arhgef40|Bcl6|Kalrn
GO:0046330	positive regulation of JNK cascade	23/2299	127/23843	0.00226301	0.0220511	Traf6|Rassf2|Mul1|Mdfic|Gadd45a|Fzd4|Rps3|Map2k7|Nod2|Ern1|Map3k9|Syk|Map3k1|Axin1|Mapk8ip3|Fcgr2b|Card9|Zeb2	Mapkbp1|Trpv4|Trf|Tnfsf11|Wnt7b
GO:0062012	regulation of small molecule metabolic process	57/2299	404/23843	0.00227435	0.0221246	Nr1h3|Trib3|Src|Clk2|Prkaa2|Cap1|Fabp3|Sesn2|Wdtc1|Slc25a33|Maea|Bend3|Ppargc1a|Pkd2|Mif|Apoe|Akt2|Ap2a1|Dgat2|Mlycd|Arv1|Map2k1|Rora|Me1|Rhoa|Scap|Grb10|Flcn|Kat2a|Stat3|Ppif|Slc7a7|Ppp1r3e|Pdgfb|Pfkfb2|Adipor1|Cbs|Guca1b|Vegfa|Cox7a2l|Ppargc1b|Dusp12	Vcp|Scp2|Npffr2|Pf4|Acacb|Ankrd26|Nucb2|Lcmt1|Gucy1a2|Bmp5|Pdk3|Thrb|Comt|Fgf1|Acsl5
GO:0043967	histone H4 acetylation	14/2299	63/23843	0.00231676	0.0224996	Dmap1|Meaf6|Chd5|Ctbp1|Bend3|Pih1d1|Yeats4|Kat7|Kat2a|Kansl2|Mcrs1|Naa60|Iws1	Trrap
GO:0006397	mRNA processing	61/2299	439/23843	0.00234797	0.0226744	Aqr|Rbm39|Zfp64|Ttf2|Ahcyl1|Ppie|Lsm10|Srsf4|Srrm1|Ssu72|Aurkaip1|Fip1l1|Grsf1|Arl6ip4|Usp39|Gemin7|Snrpa|Supt5|Dazap1|Usb1|Nol3|Prmt7|Txnl4b|Pcbp4|Usp4|Htatsf1|Srpk3|Zrsr2|Thoc5|Tbrg4|Npm1|C1qbp|Ern1|Tsen54|Ddx1|Rbm25|Habp4|Lgals3|Mettl3|Pabpn1|Tdrd3|Pabpc1|Hsf1|Zcrb1|Prpf40b|Dgcr14|Luc7l|U2af1|Nelfe|Lsm2|Iws1|Txnl4a|Tut1|Rbm17|Cdk9|Prpf40a	Raly|Prkaca|Cpsf3|Ncbp2|Cwc22
GO:0045055	regulated exocytosis	32/2299	197/23843	0.00234841	0.0226744	Chp1|Syt11|Adora3|Sytl1|Cadps2|D6Wsu163e|Fes|Gab2|Coro1a|Itgam|Lamp1|Unc13a|Scamp5|Ccr2|Btk|Vamp2|Unc13d|Tc2n|Syk|Syngr1|Myo1f|Rab31|Stx3|Syt7|Pi4k2a	Pfn2|Pclo|Sytl2|Arhgap17|Hyal3|Rims2|Stx19
GO:0006469	negative regulation of protein kinase activity	35/2299	221/23843	0.00234884	0.0226744	Ptprj|Psen2|Chp1|Trib3|Camk2n1|Dvl1|Prkar1b|Gadd45a|Ptpn6|Apoe|Cblc|Akt1s1|Nup62|Nr2f2|Mvp|Pkn1|Dusp9|Npm1|Ggnbp2|Chmp6|Dtnbp1|Rgs14|H2afy|Spry2|Dnaja3|Gsk3b|Stk38|Cdkn1a	Sfrp2|Dnaja1|Podn|Cep85|Paqr3|Hexim1|Itgb1bp1
GO:0008053	mitochondrial fusion	8/2299	26/23843	0.00235421	0.0226744	Mul1|Fis1|Vat1|Afg3l2	Oma1|Mfn2|Bcl2a1a|Bcl2a1b
GO:0051560	mitochondrial calcium ion homeostasis	8/2299	26/23843	0.00235421	0.0226744	Rap1gds1|Micu1|Mcu|Fis1|Nol3|Slc25a27|Afg3l2	Tgm2
GO:0032091	negative regulation of protein binding	19/2299	98/23843	0.00237282	0.0228159	Psen2|Ckmt1|B2m|Ctsz|Adam15|Pex14|Dvl1|Eif2b4|Camk1|Zfpm1|Gnl3l|Hfe|Dtnbp1|Pdgfb|Gsk3b	Pcsk9|Stmn1|Met|Itgb1bp1
GO:0009266	response to temperature stimulus	27/2299	158/23843	0.00238974	0.0229407	Slc52a3|Trp53inp1|Acot11|Eif2b4|Tfec|Trpm2|St8sia1|Ano1|Map2k7|Hsf4|Metrnl|Hsf1|Dnaja3|Eif2b5|Slc25a27|Hspa9|Zfp516|Aldh18a1	Eif2ak4|Lxn|Dnaja1|Cckar|Trpv4|Prkaca|Hspa2|Hspa13|Fgf1
GO:0036503	ERAD pathway	18/2299	91/23843	0.00242388	0.023192	Fbxo6|Dnajb12|Aup1|Tmem259|Sgta|Herpud1|Rnf185|Ccdc47|Rhbdd1|Sel1l|Trim13|Ubxn6|Ubxn1	Edem2|Vcp|Fbxo2|Ube4b|Dnajc10
GO:1903747	regulation of establishment of protein localization to mitochondrion	18/2299	91/23843	0.00242388	0.023192	Sae1|Gsk3a|Pdcd5|Bag4|Nol3|Vps11|Arih2|Il9r|Pemt|Kat2a|Usp36|Bap1|Cyb5r1	Dnaja1|Oscp1|Cdkl2|Bnip3l|Hnmt
GO:0060560	developmental growth involved in morphogenesis	39/2299	254/23843	0.00243922	0.0233005	Cdh4|Csf1|Mul1|Dvl1|Rufy3|Limk1|Apoe|Unc13a|Dnm2|Llph|Rpl4|Twf2|Sema3b|Golga4|Gdi1|Ntn1|Ahr|Ifrd1|Spry2|Fn1|Gsk3b|Cpne5|Vegfa|Fxn|Zeb2	Eif2ak4|Sfrp2|Epha7|Ntf5|Tmtc3|Cadm1|Plxnb1|Fstl4|Nrp2|Six4|Nrn1|Rims2|Wnt7b|Fgf1
GO:0016569	covalent chromatin modification	62/2299	449/23843	0.00252055	0.024038	Smyd2|Zfp64|Zmynd8|Dmap1|Kdm4a|Meaf6|Chd5|Ctbp1|Bend3|Znhit1|Pcgf1|Hdac11|Setmar|Prmt8|Fbl|Sirt2|Mbd3|Pih1d1|Prmt3|Coprs|Pkn1|Hsf4|Prmt7|Taf5l|Yeats4|Flcn|Kat7|Kat2a|Ezh1|Wbp2|Usp36|Sirt7|Prkd1|Jdp2|Setd3|H2afy|Kat6b|Bap1|Ing5|Pim3|Kansl2|Mcrs1|Rbbp5|Naa60|Brpf3|BC004004|Ehmt2|Vegfa|Iws1|Mbd2|Smad4|Cxxc1|Brms1|Kat5|Pcgf5|Tada1|Cdk9	Hdac1|Padi4|Trrap|Ube2n|Bcl6
GO:0032944	regulation of mononuclear cell proliferation	35/2299	222/23843	0.00253582	0.0241226	Traf6|Zc3h12d|Csf1|Vav3|Tnfrsf14|Znhit1|Card11|Mif|Ptpn6|Rps3|Coro1a|Il12rb1|Jak3|Pkn1|Slc39a10|Ccr2|Btk|Slfn1|Ahr|Syk|Lgals3|Nckap1l|Dnaja3|Dlg1|Btla|Cdkn1a|Btnl2|Fcgr2b	Il7|Arg1|Cd24a|Efnb1|Adk|Bcl6|H2-Aa
GO:1903708	positive regulation of hemopoiesis	32/2299	198/23843	0.00254802	0.0241226	Traf6|Hax1|Csf1|Ap3d1|Fes|Itgam|Pcid2|Il34|Rhoa|Ccr1|Ccr2|Atp6ap1|Rara|Stat3|Itgb3|Syk|Ap3b1|Zmiz1|Acvr1b|Nckap1l|Pdcd2|Mapk14|Smap1|Csf1r|Ppargc1b|Acvr2a	Il7|Pf4|Tesc|Tnfsf11|Bcl6|H2-Aa
GO:0042110	T cell activation	66/2299	484/23843	0.00254822	0.0241226	Traf6|Psen2|B2m|Pag1|Zbtb7b|Zc3h12d|Tnfaip8l2|Wwp1|Sit1|Tnfsf8|Rps6|Tnfrsf14|Znhit1|Card11|Ptpn6|Ap3d1|Rps3|Coro1a|Itgad|Itgam|Il12rb1|Jak3|Rora|Rhoa|Azi2|Ccr2|Was|Elf4|Patz1|Flot2|Slfn1|Rara|Kat2a|Stat3|Hs1bp3|Hfe|Syk|Xrcc4|Ap3b1|Zmiz1|Lgals3|Mettl3|Ncaph2|Nckap1l|Dnaja3|Dlg1|Btla|Btnl2|Vav1|Zeb1|Slamf6|Tsc1	Eif2ak4|Il7|Arg1|Cd24a|Ephb6|Efnb2|Nedd4|Efnb1|Jag2|Adk|Tnfsf11|Bcl6|H2-Aa|Nrarp
GO:1902186	regulation of viral release from host cell	9/2299	32/23843	0.00255011	0.0241226	Chmp4b|Vapb|Trim62|Chmp2a|Trim13|Trim15|Vapa|Pcx|Trim8
GO:1902686	mitochondrial outer membrane permeabilization involved in programmed cell death	9/2299	32/23843	0.00255011	0.0241226	Mul1|Slc35f6|Hip1r|Gsk3a|Spg7|Slc25a5|Ppif|Gsk3b	Bnip3l
GO:0048638	regulation of developmental growth	53/2299	372/23843	0.00257361	0.0242655	Kcnk2|Cdh4|Csf1|Mul1|Rufy3|Sgpl1|Limk1|Pex5|Apoe|Gsk3a|Slc25a4|Unc13a|Siah1a|Dnm2|Hmga2|Rpl4|Cdk4|Twf2|Sema3b|Golga4|Naca|Gdi1|Ntn1|Stat3|Ahr|Ifrd1|Lgmn|Fn1|Hsf1|Eppk1|Mapk11|Dlg1|Gsk3b|Cpne5|Mapk14|Vegfa|Afg3l2|Fxn	Gdf5|Il7|Sfrp2|Epha7|Acacb|Ankrd26|Ntf5|Fto|Fstl4|Six4|Dio3|Bmpr1a|Myh6|Rims2|C3
GO:0009620	response to fungus	10/2299	38/23843	0.00257772	0.0242655	Tlr2|Il17rc|Il17ra|Gapdh|Cd209b|Cotl1|Btk|Syk|Card9	Arg1
GO:2000279	negative regulation of DNA biosynthetic process	10/2299	38/23843	0.00257772	0.0242655	Nat10|Src|Kcnk2|Dnajc2|Cers1|Terf2|Gnl3l|Pinx1|Mcrs1|Pot1b
GO:0007596	blood coagulation	27/2299	159/23843	0.00261995	0.0246233	Ptprj|Slc7a11|Ptger3|Pdgfa|Ptpn6|Apoe|Prss53|F7|Proz|F10|Itgb3|Pik3cg|Serpina10|Dtnbp1|Syk|Ap3b1|F2rl2|Pdgfb|Hps1|Entpd2	Cd36|Pf4|Cx3cl1|C1galt1c1|Serpind1|Enpp4|C3
GO:0002478	antigen processing and presentation of exogenous peptide antigen	7/2299	21/23843	0.00264418	0.0248111	Traf6|B2m|H2-K1|Unc93b1|Fcgr2b	H2-Eb1|H2-Aa
GO:0098609	cell-cell adhesion	86/2299	662/23843	0.00267529	0.0250626	Traf6|Src|Cdh4|Pag1|Slc7a11|Zbtb7b|Zc3h12d|Tnfaip8l2|Anxa9|Ptger3|Mad2l2|Tnfrsf14|Selplg|Card11|Ptpn6|Ap3d1|Tenm4|Rps3|Coro1a|Itgad|Itgam|Il12rb1|Jak3|Rdx|Map2k1|Rhoa|Rpsa|Ccr2|Itga7|Stk10|Ntn1|Flot2|Slfn1|B4galnt2|Rara|Itgb3|Lamb1|Pik3cg|Hfe|Syk|Ap3b1|Zmiz1|Lgals3|Cdc42ep1|Nckap1l|Dnaja3|Itgb5|Dlg1|Btla|Robo2|Btnl2|Flot1|Vegfa|Lama3|Sell|Mbp|Pcdhb18|Ass1	Elmo2|Il7|Epha7|Arg1|Tek|Cd24a|Trpv4|Ephb6|Mex3b|Efnb2|Cx3cl1|Cdh16|Cadm1|Bmp5|Efnb1|Fat2|Adk|Cdh20|Tnfsf11|Wnt7b|Bcl6|Cd200|Cadm2|H2-Aa|Cyp1b1|Dsg2|Pcdhgc3|Nrarp
GO:0052547	regulation of peptidase activity	57/2299	407/23843	0.00268354	0.0250995	Ddrgk1|Csnk2a1|Src|Anp32b|Tnfsf15|Mul1|Pebp1|Hip1r|Fis1|Gapdh|Cstb|Akt2|Pdcd5|Pih1d1|Picalm|Rps3|Mgmt|Pcid2|Herpud1|Nol3|Kars|Uaca|Gpx1|Rhoa|Col7a1|Renbp|Tbc1d10a|Fnip1|Nlrp1b|Psme3|Stat3|Serpina10|Apopt1|Serpinb6a|Naip2|Cideb|Hsf1|Dnaja3|Fetub|Pdcd2|Mtch1|Mapk14|Vegfa|Mbp|Ubxn1|Aim2	Lxn|Sfrp2|Epha7|Asph|Vcp|Sfn|Triap1|Serpind1|Lamp3|Birc6|Tank
GO:0032495	response to muramyl dipeptide	6/2299	16/23843	0.002727	0.0253029	Arhgef2|Irf5|Nod2|Mapk14|Rela|Card9
GO:0033630	positive regulation of cell adhesion mediated by integrin	6/2299	16/23843	0.002727	0.0253029	Ptpn6|Itgb3|Syk|Nckap1l	Ift74|Cd24a
GO:0034315	regulation of Arp2/3 complex-mediated actin nucleation	6/2299	16/23843	0.002727	0.0253029	Hip1r|Gmfg|Was|Coro1b	Arfip1|Abi2
GO:0097286	iron ion import	6/2299	16/23843	0.002727	0.0253029	B2m|Picalm|Hfe|Fth1|Slc25a28	Trf
GO:1905153	regulation of membrane invagination	6/2299	16/23843	0.002727	0.0253029	Syt11|Stap1|Siglece|Nckap1l	Lbp|Cd36
GO:0030307	positive regulation of cell growth	30/2299	183/23843	0.00273809	0.0253654	Ino80|Csnk2a1|Cdh4|Zfp639|Sdcbp|Mul1|Slc25a33|Rufy3|Limk1|Supv3l1|Apoe|Slc25a4|Unc13a|Rpl4|Twf2|Rhoa|Golga4|Gdi1|Il9r|Ntn1|Fn1|Gsk3b|N6amt1|Cpne5|Vegfa|Fxn	Sfrp2|Sfn|Ntf5|Rims2
GO:0031503	protein-containing complex localization	31/2299	191/23843	0.00275482	0.0254799	Rrs1|Ift80|Nmd3|Ltv1|Rcc2|Klhl21|Sdad1|Rps15|Nup62|Ap3d1|Pcid2|Dnm2|Xpot|Rpsa|Thoc5|Npm1|Vamp2|Pabpn1|Poldip3|Dlg1|Iws1|Nme7|Stx3|Arl3|Tsc1	Ift74|Dynll1|Tctex1d2|Kalrn|Nup214|Ttc30b
GO:0055067	monovalent inorganic cation homeostasis	26/2299	152/23843	0.00280495	0.0258921	Chp1|Slc9a8|Atp1a1|Atp6v0b|Ppt1|Slc12a9|Scnn1b|Cln3|Atp6v0d1|Cln6|Atp5b|Avpr2|Atp6ap1|Tmem199|Atp6v0a1|Mafg|Slc12a7|Slc4a7|Atp6v1h|Kcnj10|Ccdc115	Tesc|Kctd7|Cftr|Anpep|Comt
GO:0046902	regulation of mitochondrial membrane permeability	12/2299	51/23843	0.00280827	0.0258921	Mul1|Slc35f6|Hip1r|Gsk3a|Slc25a4|Nol3|Spg7|Slc25a5|Stat3|Ppif|Gsk3b	Bnip3l
GO:0032870	cellular response to hormone stimulus	71/2299	530/23843	0.00283059	0.0260566	Nr1h3|Ddrgk1|Trib3|Src|Atp1a1|Ahcyl1|Prkaa2|Wdtc1|Slc25a33|Ppargc1a|Pxn|Repin1|Klf15|Adipor2|Med16|Gsk3a|Akt2|Nr2f2|Rgs10|Eif4ebp1|Bcar1|Rdx|Hmga2|Rora|Cdk4|Rhoa|Mars|Avpr2|Gas2l1|Grb10|Vamp2|Rara|Stat3|Sstr2|Wbp2|Nr1d2|Pck2|Hsf1|Baiap2l2|Nucks1|Adipor1|Gsk3b|Rxrb|Ncf2|Rab31|Rnf14|Ppargc1b|Rela|Kat5|Esrra|Kank1|Lmbrd1|Rxra|Tsc1	H2afz|Dnaja1|Pcsk9|Pik3r3|Hdac1|Cckar|Npffr2|Ankrd26|Nucb2|Cry1|Prkaca|Sesn3|Acaca|Strn3|Thrb|Ly6e|Vwa2
GO:0008286	insulin receptor signaling pathway	20/2299	107/23843	0.00290028	0.0266226	Src|Gsk3a|Akt2|Eif4ebp1|Bcar1|Cdk4|Grb10|Baiap2l2|Nucks1|Adipor1|Gsk3b|Rela|Kank1|Lmbrd1|Tsc1	Pik3r3|Ankrd26|Nucb2|Sesn3|Vwa2
GO:0032635	interleukin-6 production	24/2299	137/23843	0.00290122	0.0266226	Traf6|Zfp64|Tlr2|Syt11|Arhgef2|Il6ra|Tlr1|Il17rc|Nod2|Azi2|Tlr8|Tlr7|Mapkapk2|Nckap1l|Mbp|Unc93b1|Card9	Lbp|Cd36|Cd24a|Trpv4|Met|C5ar2|Afap1l2
GO:0002703	regulation of leukocyte mediated immunity	32/2299	200/23843	0.00299114	0.0274047	Traf6|B2m|Tlr2|Adora3|Exosc3|Ung|Ptpn6|D6Wsu163e|Klrb1b|Fes|Gab2|Itgam|Lamp1|Jak3|Nod2|Ccr2|Was|Btk|Unc13d|Hfe|Syk|H2-K1|Vav1|Fcgr2b|Slamf6	Arg1|Cd24a|Cadm1|Tnfsf13|Bcl6|C3|Msh2
GO:0030488	tRNA methylation	8/2299	27/23843	0.00306627	0.0280049	Trmt10a|Thumpd3|Gtpbp3|Mettl2|Trmt61a|Nsun2|Nsun3|Trmt112
GO:0090312	positive regulation of protein deacetylation	8/2299	27/23843	0.00306627	0.0280049	Ctbp1|Prkd1|Jdp2|BC004004|Vegfa|Brms1	Fnta|Bcl6
GO:0032675	regulation of interleukin-6 production	23/2299	130/23843	0.00308119	0.0280972	Traf6|Zfp64|Tlr2|Syt11|Arhgef2|Il6ra|Tlr1|Il17rc|Nod2|Tlr8|Tlr7|Mapkapk2|Nckap1l|Mbp|Unc93b1|Card9	Lbp|Cd36|Cd24a|Trpv4|Met|C5ar2|Afap1l2
GO:0033673	negative regulation of kinase activity	37/2299	241/23843	0.00310198	0.0282425	Ptprj|Psen2|Chp1|Trib3|Ppp2r5a|Camk2n1|Dvl1|Prkar1b|Gadd45a|Ptpn6|Apoe|Cblc|Akt1s1|Nup62|Nr2f2|Mvp|Pkn1|Dusp9|Pik3ip1|Npm1|Ggnbp2|Chmp6|Dtnbp1|Rgs14|H2afy|Spry2|Dnaja3|Gsk3b|Stk38|Cdkn1a	Sfrp2|Dnaja1|Podn|Cep85|Paqr3|Hexim1|Itgb1bp1
GO:0002532	production of molecular mediator involved in inflammatory response	14/2299	65/23843	0.0031499	0.0286341	Adora3|Alox5ap|Il17rc|Il17ra|Rps19|Nod2|Kars|Btk|Syk|Bap1|D1Ertd622e|Mapk14|Gpsm3	Lbp
GO:0044262	cellular carbohydrate metabolic process	40/2299	266/23843	0.00316509	0.0286518	Sord|Galk2|Src|Clk2|Sesn2|Maea|Ppargc1a|Coq2|Hkdc1|Hk1|Tpi1|Gsk3a|Akt2|Dgat2|Mlycd|Rora|Grb10|B3gnt2|Kat2a|Stat3|Gaa|Hk3|Ppp1r3e|Pck2|Pfkfb2|Adipor1|Gsk3b|Dusp12|Ppp1r3c|Got1	Ext2|Itpka|Pygb|Acacb|Lcmt1|Glb1|Pdk3|Ugp2|Idh1|Adk
GO:0043277	apoptotic cell clearance	10/2299	39/23843	0.00317174	0.0286518	Nr1h3|Ccr2|Rara|Becn1|Itgb3	Tgm2|Xkr8|Cd36|Txndc5|C3
GO:0045851	pH reduction	10/2299	39/23843	0.00317174	0.0286518	Atp6v0b|Ppt1|Cln3|Atp6v0d1|Cln6|Atp6ap1|Tmem199|Atp6v0a1|Atp6v1h|Ccdc115
GO:0051091	positive regulation of DNA binding transcription factor activity	35/2299	225/23843	0.00317546	0.0286518	Traf6|Ddrgk1|Rbck1|Traf5|Tlr2|Arhgef2|Cth|Trim62|Ppargc1a|Card11|Irak2|Fzd4|Rps3|Nod2|Hmga2|Ddit3|Mbtps2|Npm1|Ifrd1|Prkd1|Trim13|Trappc9|Nfam1|Trim15|Vegfa|Ppargc1b|Rela|Fcgr2b|Trim8|Aim2	Cat|Cd36|Ube2n|Stk36|Tnfsf11
GO:1903214	regulation of protein targeting to mitochondrion	17/2299	86/23843	0.00317643	0.0286518	Sae1|Gsk3a|Pdcd5|Bag4|Nol3|Vps11|Arih2|Il9r|Pemt|Kat2a|Usp36|Bap1|Cyb5r1	Oscp1|Cdkl2|Bnip3l|Hnmt
GO:0042147	retrograde transport, endosome to Golgi	15/2299	72/23843	0.00320959	0.0286949	Snx5|Rgp1|Snx8|Dctn1|Trappc10|Tbc1d10b|Tbc1d10a|Ykt6|Sgsm2|Vps53|Vti1b|Vps52|Tbc1d5|Vps51|Vti1a
GO:0000460	maturation of 5.8S rRNA	9/2299	33/23843	0.00321075	0.0286949	Rrs1|Rps21|Exosc3|Nol9|Kri1|Rpsa|Pes1|Npm1|Nsa2
GO:0034314	Arp2/3 complex-mediated actin nucleation	9/2299	33/23843	0.00321075	0.0286949	Hip1r|Gmfg|Was|Actr2|Arpc2|Coro1b|Arpc5l	Arfip1|Abi2
GO:0046461	neutral lipid catabolic process	9/2299	33/23843	0.00321075	0.0286949	Abhd12|Apoe|Lipe|Fgf21|Pnpla2|Ddhd2|Pik3cg|Pnpla5	Ces1d
GO:0046464	acylglycerol catabolic process	9/2299	33/23843	0.00321075	0.0286949	Abhd12|Apoe|Lipe|Fgf21|Pnpla2|Ddhd2|Pik3cg|Pnpla5	Ces1d
GO:2000249	regulation of actin cytoskeleton reorganization	9/2299	33/23843	0.00321075	0.0286949	Hax1|Stap1|Trpm2|Gmfg|Fes|Arpc2|Baiap2l2|Csf1r	Tek
GO:0032943	mononuclear cell proliferation	45/2299	308/23843	0.00321934	0.0287276	Traf6|Zc3h12d|Csf1|Vav3|Rps6|Tnfrsf14|Znhit1|Card11|Mif|Ptpn6|Rps3|Coro1a|Itgad|Itgam|Il12rb1|Jak3|Pkn1|Slc39a10|Impdh2|Azi2|Ccr2|Elf4|Btk|Slfn1|Ahr|Syk|Cd180|Lgals3|Nckap1l|Dnaja3|Dlg1|Btla|Cdkn1a|Btnl2|Plcl2|Fcgr2b|Slamf6	Il7|Arg1|Cd24a|Ephb6|Efnb1|Adk|Bcl6|H2-Aa
GO:0051494	negative regulation of cytoskeleton organization	25/2299	146/23843	0.00329362	0.0293455	Tlr2|Arhgef2|Hip1r|Chmp2a|Gmfg|Coro1a|Rdx|Twf2|Was|Mid1|Inpp5j|Gas2l1|Npm1|Pfn1|Arpc2|Kat2a|Nubp1|Smad4|Coro1b|Kank1	Pfn2|Stmn1|Met|Mdm1|Tmsb4x
GO:1901615	organic hydroxy compound metabolic process	60/2299	437/23843	0.00332605	0.0295892	Sord|Lrat|Adh5|Prkaa2|Dhrs3|Nus1|Coq2|Ipmk|Tpi1|Ldhb|Pdxk|Apoe|Lipe|Dgat2|Cyb5r2|Apobr|Itgam|Cln8|Nudt4|Cyp4f18|Plcg2|Arv1|Aplp2|Pts|Cln6|Scap|Acaa1a|Nudt10|Pctp|Pcbd2|Rnf180|Gch1|Pck2|Soat2|Cyb5r1|Pfkfb2|Nudt3|Btbd9|Cyp39a1|Vldlr|Got1|Zeb2	Cat|Itpka|Slc27a2|Pcsk9|Scp2|Pon1|Cftr|Ces1d|Bmp5|Rbp1|Maob|Dio3|Thrb|Hdlbp|Ly6e|Comt|Cyp1b1|Fgf1
GO:0035967	cellular response to topologically incorrect protein	19/2299	101/23843	0.00338147	0.0300364	Vapb|Dnajb12|Herpud1|Ddit3|Mbtps2|Rnf185|Ern1|Rhbdd1|Hsf1|Atf4|Hspa9|Optn	Eif2ak4|Edem2|Creb3l4|Vcp|Creb3l2|Hspa2|Hspa13
GO:0006643	membrane lipid metabolic process	28/2299	170/23843	0.00346807	0.0307119	Pigk|Pigo|Sgpl1|Psap|Agk|St8sia1|Cln3|Cln8|Cers1|Arv1|Pigyl|St3gal4|Hexa|Cln6|Pemt|Ormdl3|Pigh|Galc|St8sia4|Naga|Neu1	Serinc3|Serinc2|St3gal2|Elovl2|Pla2g6|Pigp|Cyp1b1
GO:0030041	actin filament polymerization	28/2299	170/23843	0.00346807	0.0307119	Tlr2|Hax1|Hip1r|Gmfg|Coro1a|Eps8l2|Bag4|Rdx|Twf2|Rhoa|Was|Actr2|Pfn1|Arpc2|Map3k1|Cdc42ep1|Baiap2l2|Nckap1l|Dlg1|Coro1b|Kank1|Arpc5l|Wipf1	Pfn2|Arfip1|Tmsb4x|Abi2|Cdc42ep3
GO:0050792	regulation of viral process	29/2299	178/23843	0.00349432	0.0308974	Chmp4b|Vapb|Zfp639|Ppie|Trim62|Mdfic|Chmp2a|Apoe|Bst2|Rad23a|A230050P20Rik|Pfn1|Trim13|Pabpc1|Parp10|Tarbp2|Nucks1|Tmprss2|Trim15|Vapa|Pcx|Banf1|Trim8	Eif2ak4|Ppid|Hdac1|Ifitm2|P4hb|Lamp3
GO:0038061	NIK/NF-kappaB signaling	18/2299	94/23843	0.00350287	0.0309261	Traf6|Trim44|Rassf2|Rbck1|Tlr2|Tnfsf15|Tlr1|Rps3|Nod2|Nol3|Uaca|Tlr7|Ptp4a3|Card10|Adipor1|Rela|Zfp91	Tek
GO:0007159	leukocyte cell-cell adhesion	44/2299	301/23843	0.00351414	0.0309386	Traf6|Pag1|Zbtb7b|Zc3h12d|Tnfaip8l2|Tnfrsf14|Selplg|Card11|Ptpn6|Ap3d1|Rps3|Coro1a|Itgam|Il12rb1|Jak3|Rhoa|Ccr2|Stk10|Flot2|Slfn1|Rara|Hfe|Syk|Ap3b1|Zmiz1|Lgals3|Nckap1l|Dnaja3|Dlg1|Btla|Btnl2|Sell|Ass1	Il7|Arg1|Cd24a|Ephb6|Efnb2|Efnb1|Adk|Tnfsf11|Bcl6|H2-Aa|Nrarp
GO:0016573	histone acetylation	24/2299	139/23843	0.00352021	0.0309386	Dmap1|Meaf6|Chd5|Ctbp1|Bend3|Mbd3|Pih1d1|Taf5l|Yeats4|Flcn|Kat7|Kat2a|Wbp2|Kat6b|Ing5|Kansl2|Mcrs1|Naa60|Brpf3|Iws1|Smad4|Kat5|Tada1	Trrap
GO:1903900	regulation of viral life cycle	24/2299	139/23843	0.00352021	0.0309386	Chmp4b|Vapb|Ppie|Trim62|Chmp2a|Bst2|Rad23a|A230050P20Rik|Trim13|Pabpc1|Parp10|Tarbp2|Nucks1|Tmprss2|Trim15|Vapa|Pcx|Banf1|Trim8	Eif2ak4|Ppid|Ifitm2|P4hb|Lamp3
GO:0006661	phosphatidylinositol biosynthetic process	13/2299	59/23843	0.00353947	0.0310143	Pigk|Pigo|Pdgfa|Vac14|Plcg2|Pigyl|Pik3cg|Pigh|Pdgfb|Pip5k1b|Pi4k2a	Pik3c2a|Pigp
GO:0051058	negative regulation of small GTPase mediated signal transduction	13/2299	59/23843	0.00353947	0.0310143	Arhgap25|Nup62|Kctd13|Trim67|Flcn|Git1|Spry2|Kank1|Mapkap1	Stmn1|Mfn2|Met|Bcl6
GO:0051438	regulation of ubiquitin-protein transferase activity	11/2299	46/23843	0.00363057	0.0317647	Psen2|Trib3|Rpl11|Mad2l2|Rpl5|Limk1|Rpl23|Rps7|Rps2|Axin1	Ube2n
GO:0009208	pyrimidine ribonucleoside triphosphate metabolic process	5/2299	12/23843	0.00367951	0.0318581	Nme1|Nme2|Nme7|Ak3	Ctps2
GO:0010826	negative regulation of centrosome duplication	5/2299	12/23843	0.00367951	0.0318581	Chmp2a|Npm1|Kat2a|Nubp1	Mdm1
GO:0035751	regulation of lysosomal lumen pH	5/2299	12/23843	0.00367951	0.0318581	Ppt1|Cln3|Cln6|Tmem199|Ccdc115
GO:0036295	cellular response to increased oxygen levels	5/2299	12/23843	0.00367951	0.0318581	Atp6v1g1|Atp6v0d1|Atp6ap1|Tmem199|Ccdc115
GO:0048739	cardiac muscle fiber development	5/2299	12/23843	0.00367951	0.0318581	Nexn|Myom2|Vegfa	Ttn|Myh6
GO:0051974	negative regulation of telomerase activity	5/2299	12/23843	0.00367951	0.0318581	Src|Cers1|Pinx1|Mcrs1|Pot1b
GO:2000232	regulation of rRNA processing	5/2299	12/23843	0.00367951	0.0318581	Shq1|Usp36|Utp15|Wdr43|Trmt112
GO:0002793	positive regulation of peptide secretion	44/2299	302/23843	0.00373891	0.0323244	Src|Tlr2|Aimp1|Tnfsf15|Tnfrsf14|Tlr1|Mcu|Hk1|Mif|Il17rc|Il17ra|Gapdh|Trpm2|Ano1|Nod2|Kars|Mmp12|Scamp5|Tlr8|Myo18a|Hfe|Syk|Pck2|Mapk11|Pfkfb2|Mapk14|Btnl2|Csf1r|Mbp|Unc93b1|Aim2	Nnat|Ppid|Tek|Cyp2j6|Cd36|Cckar|Trpv4|Dynll1|Cftr|Ttn|Cadm1|Tnfsf11|Pla2g6
GO:1902903	regulation of supramolecular fiber organization	48/2299	336/23843	0.00376765	0.0325246	Tlr2|Ankrd23|Arhgef2|Hax1|Arhgef10l|Pxn|Hip1r|Limk1|Dctn1|Apoe|Gmfg|Fes|Rps3|Coro1a|Eps8l2|Bag4|Rdx|Twf2|Rhoa|Was|Mid1|Inpp5j|Gas2l1|Actr2|Pfn1|Arpc2|Map3k1|Cdc42ep1|Baiap2l2|Nckap1l|Dlg1|Smad4|Coro1b|Gda|Kank1|Tsc1|Arpc5l|Wipf1	Pfn2|Arfip1|Stmn1|Asap3|Trpv4|Met|Tmsb4x|Abi2|Itgb1bp1|Cdc42ep3
GO:0006473	protein acetylation	29/2299	179/23843	0.00379485	0.0327109	Hint2|Dmap1|Meaf6|Chd5|Ctbp1|Bend3|Klf15|Camk1|Mbd3|Pih1d1|Nupr1|Taf5l|Yeats4|Flcn|Kat7|Kat2a|Wbp2|Kat6b|Ing5|Kansl2|Mcrs1|Naa60|Brpf3|Iws1|Smad4|Kat5|Tada1	Hdac1|Trrap
GO:1904950	negative regulation of establishment of protein localization	30/2299	187/23843	0.00380122	0.0327175	Ptpmt1|Nr1h3|Lgr4|Chp1|Syt11|Ptger3|Mdfic|Vpreb3|Anxa4|Sergef|Bag4|Pde4c|Nol3|Wwp2|Kcnq1|Gdi1|Tlr8|Akap1|Pde8b|Dph3|Fn1|Parp10|Pim3	Mapkbp1|Dnaja1|Hdac1|Pfkl|C5ar2|Cx3cl1|Itgb1bp1
GO:1903037	regulation of leukocyte cell-cell adhesion	40/2299	269/23843	0.00386288	0.0329051	Traf6|Pag1|Zbtb7b|Zc3h12d|Tnfaip8l2|Tnfrsf14|Card11|Ptpn6|Ap3d1|Rps3|Coro1a|Il12rb1|Jak3|Rhoa|Ccr2|Flot2|Slfn1|Rara|Hfe|Syk|Ap3b1|Zmiz1|Lgals3|Nckap1l|Dnaja3|Dlg1|Btla|Btnl2|Ass1	Il7|Arg1|Cd24a|Ephb6|Efnb2|Efnb1|Adk|Tnfsf11|Bcl6|H2-Aa|Nrarp
GO:0000054	ribosomal subunit export from nucleus	6/2299	17/23843	0.00387384	0.0329051	Rrs1|Nmd3|Ltv1|Sdad1|Rps15|Npm1
GO:0006625	protein targeting to peroxisome	6/2299	17/23843	0.00387384	0.0329051	Pex16|Pex14|Pex10|Pex5|Pex6	Pex13
GO:0009147	pyrimidine nucleoside triphosphate metabolic process	6/2299	17/23843	0.00387384	0.0329051	Dctpp1|Nme1|Nme2|Nme7|Ak3	Ctps2
GO:0032986	protein-DNA complex disassembly	6/2299	17/23843	0.00387384	0.0329051	Cebpg|Grwd1|Rpl23|Smarcd2|Smarcd1	Hist3h2a
GO:0033750	ribosome localization	6/2299	17/23843	0.00387384	0.0329051	Rrs1|Nmd3|Ltv1|Sdad1|Rps15|Npm1
GO:0043574	peroxisomal transport	6/2299	17/23843	0.00387384	0.0329051	Pex16|Pex14|Pex10|Pex5|Pex6	Pex13
GO:0072662	protein localization to peroxisome	6/2299	17/23843	0.00387384	0.0329051	Pex16|Pex14|Pex10|Pex5|Pex6	Pex13
GO:0072663	establishment of protein localization to peroxisome	6/2299	17/23843	0.00387384	0.0329051	Pex16|Pex14|Pex10|Pex5|Pex6	Pex13
GO:0006760	folic acid-containing compound metabolic process	8/2299	28/23843	0.00393507	0.0330799	Mthfd2|Aldh1l2|Shmt2|Shmt1|Ovca2|Gch1	Mthfd2l|Pipox
GO:0051125	regulation of actin nucleation	8/2299	28/23843	0.00393507	0.0330799	Hip1r|Gmfg|Coro1a|Was|Coro1b|Wipf1	Arfip1|Abi2
GO:2000191	regulation of fatty acid transport	8/2299	28/23843	0.00393507	0.0330799	Repin1|Mif|Akt2|Cyp4f18|Syk	Tnfsf11|Pla2g6|Acsl5
GO:0046849	bone remodeling	18/2299	95/23843	0.00394074	0.0330799	Traf6|Lgr4|Rassf2|Src|Atp6ap1|Itgb3|Syk|Tnfrsf11b|Vegfa|Csf1r|Ppargc1b|Syt7|Fcgr4	Il7|Mitf|Trf|Tnfsf11|Cthrc1
GO:0046580	negative regulation of Ras protein signal transduction	12/2299	53/23843	0.00394133	0.0330799	Nup62|Kctd13|Trim67|Flcn|Git1|Spry2|Kank1|Mapkap1	Stmn1|Mfn2|Met|Bcl6
GO:0061383	trabecula morphogenesis	12/2299	53/23843	0.00394133	0.0330799	Rhoa|Naca|Heg1|Vegfa|Ppargc1b|Nfatc1	Hey1|Tek|Ube4b|Bmp5|Plxnb1|Bmpr1a
GO:1902883	negative regulation of response to oxidative stress	12/2299	53/23843	0.00394133	0.0330799	Psap|Pde8a|Nol3|Gpx1|Pycr1|Hk3|H2afy|Oxr1|Atf4|Trap1|Tsc1	Met
GO:0010631	epithelial cell migration	39/2299	261/23843	0.00394552	0.0330799	Src|Nus1|Pxn|P2rx4|Atoh8|Apoe|Nr2f2|Gab2|Gipc1|Pkn1|Bcar1|Gpx1|Rhoa|Atp5b|Cd63|Patz1|Pfn1|Itgb3|Prkd1|Ptp4a3|Eppk1|Card10|Pdgfb|Adipor1|Vegfa|Coro1b|Zeb2	Pfn2|Tek|Met|Pik3c2a|Efnb2|Sparc|Fat2|Itgb1bp1|Ptprg|Cyp1b1|Fgf1|Nanos1
GO:0045926	negative regulation of growth	39/2299	261/23843	0.00394552	0.0330799	Ptprj|Kcnk2|Tlr2|Adam15|Zc3h12d|Cth|Ppt1|Sesn2|Mul1|Dnajc2|Adipor2|Gsk3a|D7Ertd443e|Nod2|Sema3b|Gas2l1|Sqstm1|Flcn|Ntn1|Crlf3|Ifrd1|Lgmn|Mbl1|Ing5|Mapk11|Acvr1b|Adipor1|Cdkn1a|Smad4|Fxn|Mndal	Lbp|Sfrp2|St7l|Epha7|Cd36|Ankrd26|Fstl4|Bcl6
GO:0050670	regulation of lymphocyte proliferation	34/2299	220/23843	0.00399893	0.0331462	Traf6|Zc3h12d|Vav3|Tnfrsf14|Znhit1|Card11|Mif|Ptpn6|Rps3|Coro1a|Il12rb1|Jak3|Pkn1|Slc39a10|Ccr2|Btk|Slfn1|Ahr|Syk|Lgals3|Nckap1l|Dnaja3|Dlg1|Btla|Cdkn1a|Btnl2|Fcgr2b	Il7|Arg1|Cd24a|Efnb1|Adk|Bcl6|H2-Aa
GO:0019076	viral release from host cell	9/2299	34/23843	0.00399893	0.0331462	Chmp4b|Vapb|Trim62|Chmp2a|Trim13|Trim15|Vapa|Pcx|Trim8
GO:0033628	regulation of cell adhesion mediated by integrin	9/2299	34/23843	0.00399893	0.0331462	Ptpn6|Itgb3|Syk|Nckap1l	Ift74|Cd24a|Tesc|Itgb1bp1|Cyp1b1
GO:0035890	exit from host	9/2299	34/23843	0.00399893	0.0331462	Chmp4b|Vapb|Trim62|Chmp2a|Trim13|Trim15|Vapa|Pcx|Trim8
GO:0035891	exit from host cell	9/2299	34/23843	0.00399893	0.0331462	Chmp4b|Vapb|Trim62|Chmp2a|Trim13|Trim15|Vapa|Pcx|Trim8
GO:0046320	regulation of fatty acid oxidation	9/2299	34/23843	0.00399893	0.0331462	Fabp3|Ppargc1a|Akt2|Dgat2|Mlycd|Ppargc1b	Acacb|Nucb2|Acsl5
GO:0052126	movement in host environment	9/2299	34/23843	0.00399893	0.0331462	Chmp4b|Vapb|Trim62|Chmp2a|Trim13|Trim15|Vapa|Pcx|Trim8
GO:0052192	movement in environment of other organism involved in symbiotic interaction	9/2299	34/23843	0.00399893	0.0331462	Chmp4b|Vapb|Trim62|Chmp2a|Trim13|Trim15|Vapa|Pcx|Trim8
GO:0032970	regulation of actin filament-based process	53/2299	380/23843	0.00402177	0.0332881	Tlr2|Ankrd23|Hax1|Atp1a1|Ptger3|Arhgef10l|Stap1|Pxn|Hip1r|Limk1|Trpm2|Gmfg|Fes|Coro1a|Eps8l2|Bag4|Bst2|Cdk10|Rdx|Twf2|Rhoa|Was|Actr2|Pfn1|Arpc2|Itgb3|Map3k1|Rhobtb2|Cdc42ep1|Baiap2l2|Nckap1l|Dlg1|Myo1f|Csf1r|Smad4|Coro1b|Kank1|Tsc1|Arpc5l|Wipf1	Pfn2|Arfip1|Tek|Stmn1|Asap3|Arhgef19|Met|Arhgap17|Tmsb4x|Abi2|Itgb1bp1|Cdc42ep3|Dsg2
GO:0046939	nucleotide phosphorylation	17/2299	88/23843	0.00407059	0.0336445	Prkaa2|Ppargc1a|Hkdc1|Hk1|Mif|Tpi1|Gapdh|Pnkp|Aldoa|Nme1|Nme2|Stat3|Pfkp|Hk3|Pfkfb2|Nme7	Pfkl
GO:0007254	JNK cascade	30/2299	188/23843	0.00411584	0.0339702	Traf6|Rassf2|Fktn|Mul1|Mdfic|Gadd45a|Fzd4|Rps3|Map2k7|Nod2|Gps2|Ern1|Map3k9|Dtnbp1|Syk|Map3k1|Axin1|Mapk8ip3|Cbs|Fcgr2b|Card9|Sh2d3c|Zeb2	Mapkbp1|Sfrp2|Dnaja1|Trpv4|Trf|Tnfsf11|Wnt7b
GO:0002763	positive regulation of myeloid leukocyte differentiation	13/2299	60/23843	0.00412751	0.0340184	Traf6|Hax1|Csf1|Itgam|Il34|Ccr1|Atp6ap1|Itgb3|Csf1r|Ppargc1b	Pf4|Tesc|Tnfsf11
GO:0070661	leukocyte proliferation	46/2299	321/23843	0.00423805	0.0348026	Traf6|Zc3h12d|Csf1|Vav3|Rps6|Tnfrsf14|Znhit1|Card11|Mif|Ptpn6|Rps3|Coro1a|Itgad|Itgam|Il12rb1|Jak3|Pkn1|Slc39a10|Impdh2|Azi2|Ccr2|Elf4|Btk|Slfn1|Ahr|Syk|Cd180|Lgals3|Nckap1l|Dnaja3|Dlg1|Btla|Cdkn1a|Btnl2|Plcl2|Fcgr2b|Slamf6	Il7|Arg1|Cd24a|Ephb6|Efnb1|Adk|Tnfsf11|Bcl6|H2-Aa
GO:0050729	positive regulation of inflammatory response	21/2299	118/23843	0.00423963	0.0348026	Tlr2|Adora3|Ptger3|Alox5ap|Mif|Il17rc|Il17ra|Rps19|Nod2|Kars|Ccr2|Btk|Ccl6|Pik3cg|Gpsm3	Tgm2|Lbp|Cd24a|Trpv4|Tnfsf11|C3
GO:0034614	cellular response to reactive oxygen species	24/2299	141/23843	0.00424655	0.0348026	Src|Psap|Trpm2|Pde8a|Rps3|Nol3|Bcar1|Btk|Pycr1|Net1|Hk3|Ppif|Stk25|Gch1|Hsf1|Trap1|Ppargc1b|Rela|Fxn	Cd36|Pxmp2|Met|Top2b|Cyp1b1
GO:0042133	neurotransmitter metabolic process	24/2299	141/23843	0.00424655	0.0348026	Tlr2|Phgdh|Aasdh|Pkd2|Pebp1|P2rx4|Akt2|Cln3|Dnm2|Rora|Shmt2|Shmt1|Agtpbp1|Rnf180|Gch1|Slc1a3|Btbd9|Ass1	Cd36|Dynll1|Maob|Comt|Cyp1b1|Hnmt
GO:0045646	regulation of erythrocyte differentiation	11/2299	47/23843	0.00433457	0.0354741	B2m|Klf13|Zfpm1|Gas2l1|Stat3|Acvr1b|Nckap1l|Mapk14|Smap1|Hspa9|Acvr2a
GO:0050865	regulation of cell activation	85/2299	665/23843	0.00438004	0.0357816	Nr1h3|Ptprj|Traf6|Pag1|Zbtb7b|Zc3h12d|Tnfaip8l2|Adora3|Vav3|Ptger3|Sit1|Exosc3|Cnr2|Tnfrsf14|Tnip2|Stap1|Ung|Znhit1|Pdgfa|Card11|Mif|Ptpn6|D6Wsu163e|Apoe|Ap3d1|Fes|Gab2|Rps3|Coro1a|Itgam|Pcid2|Lamp1|Il12rb1|Jak3|Pkn1|Nod2|Kars|Slc39a10|Rora|Rhoa|Ccr2|Btk|Rhbdd3|Shpk|Flot2|Myo18a|Slfn1|Rara|Kat2a|Cd300lb|Unc13d|Ahr|Hfe|Syk|Ap3b1|Zmiz1|Lgals3|Mettl3|Pdgfb|Nfam1|Nckap1l|Dnaja3|Dlg1|Btla|Cdkn1a|Btnl2…	Lbp|Il7|Arg1|Cd24a|Cftr|Ephb6|Efnb2|Efnb1|Tnfsf13|Adk|Tnfsf11|Bcl6|Cd200|H2-Aa|Msh2|Nrarp
GO:0006954	inflammatory response	84/2299	656/23843	0.00438442	0.0357816	Nr1h3|Cd59a|Tlr2|Tnfaip8l2|Adora3|Csf1|Aimp1|Ptger3|Themis2|Cnr2|Tnfrsf14|Tnip2|Tlr1|Alox5ap|Mif|Il17rc|Irak2|Il17ra|Apoe|Rps19|Gpx4|Cxcl17|Siglece|Relt|Nupr1|Itgam|Tollip|Jak3|Nod2|Il34|Kars|Uaca|Rora|Gpx1|Ccr1|Ccr2|Cybb|Btk|Tlr8|Tlr7|Rhbdd3|C1qbp|Nlrp1b|Shpk|Ccl6|Stat3|Unc13d|Metrnl|Pik3cg|Prkd1|Ly86|Syk|Naip2|Cd180|Nr1d2|Bap1|D1Ertd622e|Fn1|Tnfrsf11b|Mapkapk2|Mapk14|Gpsm3|Csf1r|Rela|Fcgr2b|Aim2	Tgm2|Lbp|Lxn|Cd24a|Pf4|Cxcl3|Trpv4|Ephb6|Ggt5|C5ar2|Cx3cl1|Hyal3|Tnfsf11|C6|Bcl6|C3|Afap1l2|Stk39
GO:0002700	regulation of production of molecular mediator of immune response	22/2299	126/23843	0.0044101	0.0359407	Traf6|B2m|Tlr2|Exosc3|Tnfrsf14|Ung|Hk1|Mif|Vpreb3|Jak3|Pkn1|Nod2|Kars|Hfe|Mapk14|Fcgr2b	Arg1|Tek|Cd36|Tnfsf13|Bcl6|Msh2
GO:1905037	autophagosome organization	18/2299	96/23843	0.00442281	0.035994	Chmp4b|Trp53inp1|Gabarapl1|Ulk3|Pip4k2c|Mtmr3|Nprl3|Gabarap|Emc6|Becn1|Pacs2|Atg16l1|Ehmt2|Atg12	5330417C22Rik|Mfn2|Pik3c2a|Fez1
GO:0007162	negative regulation of cell adhesion	39/2299	263/23843	0.0044999	0.0365193	Src|Pag1|Zbtb7b|Adam15|Zc3h12d|Tnfaip8l2|Ptger3|Rcc2|Mad2l2|Tnfrsf14|Ptpn6|Fzd4|Jak3|Bcar1|Rdx|Map2k1|Rhoa|Atp5b|Slfn1|B4galnt2|Lamb1|Hfe|Lgals3|Dlg1|Btla|Myo1f|Vegfa|Mbp|Kank1|Ass1	Arg1|Cd24a|Trpv4|Plxnb1|Itgb1bp1|Bcl6|H2-Aa|Cyp1b1|Nrarp
GO:0090132	epithelium migration	39/2299	263/23843	0.0044999	0.0365193	Src|Nus1|Pxn|P2rx4|Atoh8|Apoe|Nr2f2|Gab2|Gipc1|Pkn1|Bcar1|Gpx1|Rhoa|Atp5b|Cd63|Patz1|Pfn1|Itgb3|Prkd1|Ptp4a3|Eppk1|Card10|Pdgfb|Adipor1|Vegfa|Coro1b|Zeb2	Pfn2|Tek|Met|Pik3c2a|Efnb2|Sparc|Fat2|Itgb1bp1|Ptprg|Cyp1b1|Fgf1|Nanos1
GO:0070663	regulation of leukocyte proliferation	35/2299	230/23843	0.00454773	0.0368562	Traf6|Zc3h12d|Csf1|Vav3|Tnfrsf14|Znhit1|Card11|Mif|Ptpn6|Rps3|Coro1a|Il12rb1|Jak3|Pkn1|Slc39a10|Ccr2|Btk|Slfn1|Ahr|Syk|Lgals3|Nckap1l|Dnaja3|Dlg1|Btla|Cdkn1a|Btnl2|Fcgr2b	Il7|Arg1|Cd24a|Efnb1|Adk|Bcl6|H2-Aa
GO:0043543	protein acylation	34/2299	222/23843	0.0046178	0.0373721	Hint2|Dmap1|Meaf6|Zdhhc18|Chd5|Ctbp1|Bend3|Zdhhc4|Klf15|Camk1|Mbd3|Pih1d1|Nupr1|Zdhhc7|Taf5l|Yeats4|Flcn|Kat7|Kat2a|Nmt1|Wbp2|Kat6b|Ing5|Kansl2|Mcrs1|Naa60|Brpf3|Iws1|Smad4|Kat5|Tada1	Hdac1|Trrap|Zdhhc3
GO:0050727	regulation of inflammatory response	45/2299	314/23843	0.00462902	0.0373798	Nr1h3|Cd59a|Tlr2|Tnfaip8l2|Adora3|Ptger3|Cnr2|Alox5ap|Mif|Il17rc|Il17ra|Apoe|Rps19|Gpx4|Cxcl17|Siglece|Nod2|Kars|Uaca|Rora|Gpx1|Ccr2|Btk|Rhbdd3|C1qbp|Shpk|Ccl6|Metrnl|Pik3cg|Nr1d2|Bap1|D1Ertd622e|Mapk14|Gpsm3|Rela|Fcgr2b	Tgm2|Lbp|Cd24a|Trpv4|Tnfsf11|C6|Bcl6|C3|Stk39
GO:0006749	glutathione metabolic process	12/2299	54/23843	0.00463157	0.0373798	Chac1|Cth|Gpx4|Gpx1|Oplah|Eef1g|Ptges	Ggt5|Gstt3|Gstt1|Mgst1|Idh1
GO:0046822	regulation of nucleocytoplasmic transport	21/2299	119/23843	0.00469135	0.0378098	Chp1|Mdfic|Chchd4|Camk1|Nup62|Uaca|Thoc5|Akap1|Dnajc27|Ipo5|Parp10|Gsk3b|Cdkn1a|Mapk14|Iws1|Uhmk1|Wipf1	Tek|Sfn|Prkaca|Nup214
GO:0046651	lymphocyte proliferation	44/2299	306/23843	0.00476546	0.0383541	Traf6|Zc3h12d|Vav3|Rps6|Tnfrsf14|Znhit1|Card11|Mif|Ptpn6|Rps3|Coro1a|Itgad|Itgam|Il12rb1|Jak3|Pkn1|Slc39a10|Impdh2|Azi2|Ccr2|Elf4|Btk|Slfn1|Ahr|Syk|Cd180|Lgals3|Nckap1l|Dnaja3|Dlg1|Btla|Cdkn1a|Btnl2|Plcl2|Fcgr2b|Slamf6	Il7|Arg1|Cd24a|Ephb6|Efnb1|Adk|Bcl6|H2-Aa
GO:0030888	regulation of B cell proliferation	14/2299	68/23843	0.0048449	0.038886	Vav3|Card11|Mif|Pkn1|Slc39a10|Btk|Ahr|Nckap1l|Btla|Cdkn1a|Fcgr2b	Il7|Cd24a|Bcl6
GO:0043299	leukocyte degranulation	14/2299	68/23843	0.0048449	0.038886	Adora3|D6Wsu163e|Fes|Gab2|Coro1a|Itgam|Lamp1|Ccr2|Btk|Vamp2|Unc13d|Syk|Myo1f|Pi4k2a
[truncated: 67 more rows]

## Sheet: Common GO terms
ID	Description	Genes	Count
[truncated: 48 more rows]
