# Supplementary material for: Mitofusins regulate lipid metabolism to mediate the development of lung fibrosis
Source: Nat Commun. 2019 Jul 29;10:3390. doi: 10.1038/s41467-019-11327-1 (PMC6662701; doi:10.1038/s41467-019-11327-1)
Supplement: Supplementary file 5 — Supplementary Data 3 [file 41467_2019_11327_MOESM5_ESM.xlsx]

## Sheet: Differentially expressed genes
Gene_name	Mfn1-/- w/ BLM vs. Ctrl w/ BLM			Mfn2-/- w/ BLM vs. Ctrl w/ BLM			is Differentially expressed gene
	logFC	p-value	adjusted p-value	logFC	p-value	adjusted p-value
Mfn1	-1.5394	7.48427e-22	1.5562e-17	0.0529366	0.32097	0.611782	Mfn1-specific
Raet1c	2.08584	2.94944e-17	3.06639e-13	-8.07529e-06	0.999941	1	Mfn1-specific
Ear10	-2.51011	8.71448e-17	6.04001e-13	-2.51011	8.71448e-17	6.04001e-13	Common
Zfp949	0.958935	4.18947e-12	2.17779e-08	-0.119286	0.153248	0.40139	Mfn1-specific
Ang3	-1.26227	6.35086e-12	2.64107e-08	-1.26439	6.11658e-12	5.78101e-09	Common
H2-Q2	2.30053	2.40418e-11	7.32374e-08	0.140605	0.510041	0.783719	Mfn1-specific
Gm8909	4.28236	2.46555e-11	7.32374e-08	0.411273	0.304026	0.594182	Mfn1-specific
H2-Q10	1.94691	6.56668e-11	1.70676e-07	0.0063182	0.973244	1	Mfn1-specific
H2-D1	1.39312	8.08997e-11	1.86905e-07	0.259826	0.0646996	0.238022	Mfn1-specific
H2-Bl	1.30566	2.41803e-10	5.02781e-07	-0.329406	0.0199353	0.11726	Mfn1-specific
Olfm3	-0.0449894	8.71225e-09	1.50961e-05	-0.0217189	0.000488597	0.00860967	Common
Psg23	0.495003	8.67904e-09	1.50961e-05	0.0266534	0.661467	0.89672	Mfn1-specific
H2-Q4	1.13246	1.55077e-08	2.4804e-05	0.252355	0.0867974	0.283442	Mfn1-specific
H2-T-ps	4.32733	2.15307e-08	3.19778e-05	0.198897	0.721342	0.936902	Mfn1-specific
Gch1	1.13036	2.53816e-08	3.3037e-05	1.35668	6.93584e-10	2.50891e-07	Common
H2-DMb2	3.48261	2.54216e-08	3.3037e-05	-0.11457	0.80012	0.985083	Mfn1-specific
H2-T10	1.4029	4.93913e-08	6.04114e-05	-0.493551	0.0137215	0.092275	Mfn1-specific
Ogdhl	0.312917	6.5282e-08	7.54116e-05	0.395082	6.99836e-10	2.50891e-07	Common
1700001F09Rik	0.0918937	1.29608e-07	0.000141839	0.0392746	0.00526408	0.0473426	Common
Vps52	0.488055	1.62395e-07	0.000168834	0.086665	0.223364	0.498754	Mfn1-specific
Raet1d	0.148541	1.77647e-07	0.000175896	-0.0272259	0.211488	0.48218	Mfn1-specific
Stk10	0.656625	2.05492e-07	0.000194218	0.204365	0.0402815	0.185386	Mfn1-specific
Ddhd1	1.01453	2.77801e-07	0.000231052	1.10423	6.17545e-08	8.9171e-06	Common
Alg1	0.462327	2.77567e-07	0.000231052	0.516488	3.82085e-08	6.20335e-06	Common
Npw	-1.37443	2.662e-07	0.000231052	-1.36811	2.88229e-07	3.04142e-05	Common
Cadm2	-0.489447	2.92255e-07	0.000233725	-0.420158	3.50732e-06	0.00020601	Common
Klra3	0.240655	3.04313e-07	0.000234355	0.0909958	0.0164423	0.103105	Mfn1-specific
Ppp1r3e	1.30731	3.41684e-07	0.000250241	1.72632	1.89484e-09	5.71005e-07	Common
Cdk14	-0.565325	3.49011e-07	0.000250241	-0.161516	0.0657074	0.240326	Mfn1-specific
Slc2a2	-0.375834	3.85912e-07	0.000267476	0.0291354	0.608923	0.859736	Mfn1-specific
Rcan2	1.37296	4.18928e-07	0.000280993	0.44035	0.0424107	0.191831	Mfn1-specific
Pygl	-1.91823	5.18717e-07	0.00030555	-0.654943	0.0335849	0.164912	Mfn1-specific
Msmb	-0.132887	4.71737e-07	0.00030555	-0.167455	6.98308e-09	1.70822e-06	Common
Krt75	0.0499648	5.23834e-07	0.00030555	0.0537616	1.48161e-07	1.77155e-05	Common
Eef2kmt	0.339637	5.14074e-07	0.00030555	0.324295	1.10379e-06	8.62824e-05	Common
March2	0.473031	5.29015e-07	0.00030555	0.133471	0.0754961	0.260806	Mfn1-specific
Lrrc3c	0.0567782	5.64598e-07	0.000317289	0	1	1	Mfn1-specific
Ntn1	1.45064	6.14455e-07	0.00033622	1.45574	5.79431e-07	5.30753e-05	Common
AI413582	0.660008	7.095e-07	0.000370832	0.827814	1.22552e-08	2.62703e-06	Common
9330182L06Rik	-1.21741	7.13378e-07	0.000370832	-0.157682	0.41173	0.698809	Mfn1-specific
Spink13	-0.135112	8.37932e-07	0.000424954	-0.0444099	0.0457386	0.200451	Mfn1-specific
Rpgrip1	0.844885	8.71921e-07	0.000431663	0.858349	6.71474e-07	5.86637e-05	Common
Isl2	0.134844	9.34827e-07	0.000444314	0.0285609	0.191066	0.455966	Mfn1-specific
C4a	0.41335	9.48171e-07	0.000444314	0.0332556	0.614849	0.863237	Mfn1-specific
B2m	0.809675	9.6158e-07	0.000444314	0.659998	2.08741e-05	0.000761466	Common
Trafd1	0.465155	1.13659e-06	0.000513762	0.30573	0.000334315	0.0063716	Common
St8sia6	-0.953	1.25178e-06	0.000553794	-0.33268	0.0389532	0.181319	Mfn1-specific
1700010I14Rik	0.978693	1.32448e-06	0.000573749	0.26614	0.103507	0.315738	Mfn1-specific
Ear6	-0.857934	1.48703e-06	0.000631015	-0.707804	2.5582e-05	0.000898526	Common
Abcb1b	1.04815	1.61209e-06	0.000670405	-0.115825	0.504425	0.779041	Mfn1-specific
Col11a2	0.583934	1.83657e-06	0.000748779	0.015893	0.869947	1	Mfn1-specific
Prkar1b	0.736678	1.91871e-06	0.000767224	0.969249	1.58888e-08	3.09434e-06	Common
Mad2l2	0.367135	2.52922e-06	0.000992266	0.358347	3.67649e-06	0.000211175	Common
Zfp213	0.393902	3.10254e-06	0.00119465	0.28489	0.000234014	0.00483203	Common
Raet1a	0.917465	3.19331e-06	0.00120725	0.0495074	0.754204	0.957865	Mfn1-specific
Mstn	0.0345933	3.35963e-06	0.00124744	0.0171551	0.00742631	0.0603656	Mfn1-specific
Aprt	0.354801	3.53576e-06	0.00128981	0.332315	9.37809e-06	0.000412764	Common
Vps11	0.20836	3.61927e-06	0.00129751	0.209917	3.22852e-06	0.000196744	Common
Tmem82	0.477352	3.76842e-06	0.00132808	-0.011261	0.892206	1	Mfn1-specific
Slc25a28	0.415371	4.00902e-06	0.00138933	0.254576	0.00149284	0.0196335	Common
Pitpnm1	0.323386	4.19623e-06	0.00143036	0.152286	0.0115656	0.0823856	Mfn1-specific
Glrp1	0.260032	4.33587e-06	0.00143104	0.101408	0.0335653	0.164912	Mfn1-specific
Olfr960	-0.0402378	4.27269e-06	0.00143104	-0.0402378	4.27269e-06	0.00023515	Common
Msrb1	0.745658	4.67162e-06	0.00149442	0.19738	0.1419	0.381846	Mfn1-specific
Olfr157	0.083628	4.66998e-06	0.00149442	0.0106563	0.472583	0.751887	Mfn1-specific
Vax1	-0.0347997	4.80466e-06	0.00151369	-0.0347997	4.80466e-06	0.000251646	Common
Prss22	-1.74436	5.06766e-06	0.00157032	-1.33515	0.000177047	0.00390101	Common
Ly6g5c	-0.202072	5.13546e-06	0.00157032	-0.202072	5.13546e-06	0.000261719	Common
Olfr389	0.0318945	5.228e-06	0.00157545	0	1	1	Mfn1-specific
Lrrc73	1.01662	5.39277e-06	0.00160188	-0.0129414	0.943063	1	Mfn1-specific
Myh6	-2.1196	5.82294e-06	0.0017053	-2.4488	5.94168e-07	5.32523e-05	Common
Rpe	-0.281237	5.98196e-06	0.00172754	0.0107493	0.831426	1	Mfn1-specific
Ap5s1	0.35943	6.59585e-06	0.00185335	0.374277	3.58726e-06	0.000209522	Common
Paox	0.531518	6.5402e-06	0.00185335	0.468273	3.84254e-05	0.00120581	Common
Pias3	-0.731881	7.03006e-06	0.00194901	0.0757732	0.569457	0.832557	Mfn1-specific
Sh3bgrl2	-0.941422	7.33301e-06	0.00195712	-0.281599	0.108767	0.324864	Mfn1-specific
Acy1	0.624553	7.16658e-06	0.00195712	0.755314	3.47678e-07	3.47561e-05	Common
Kank3	0.684848	7.34167e-06	0.00195712	-0.220651	0.0852865	0.280468	Mfn1-specific
Fbxl12	0.427914	7.56723e-06	0.00199171	0.525305	2.86603e-07	3.04142e-05	Common
Dad1	0.304424	8.27509e-06	0.0021508	0.126533	0.0303784	0.155122	Mfn1-specific
Ppt2	0.795042	9.46347e-06	0.00241062	0.203133	0.175192	0.434491	Mfn1-specific
Atp6v1e1	0.26726	9.50661e-06	0.00241062	0.492631	1.47893e-10	8.31119e-08	Common
Eda2r	0.782922	1.04352e-05	0.00252302	0.187912	0.204888	0.473202	Mfn1-specific
Alcam	-0.314664	1.02421e-05	0.00252302	-0.178392	0.00483553	0.0446288	Common
B3galt4	0.406505	1.02771e-05	0.00252302	-0.249104	0.00260509	0.0287514	Conflict
Gtf2a1l	0.124244	1.0327e-05	0.00252302	0.0015822	0.945504	1	Mfn1-specific
Ptprn2	-0.754353	1.0621e-05	0.00253842	-0.669825	5.34605e-05	0.00154389	Common
Cd36	-0.41133	1.11744e-05	0.00264033	-0.133618	0.0915408	0.291934	Mfn1-specific
Cdk15	0.104618	1.22038e-05	0.00285115	0.0134586	0.496799	0.772217	Mfn1-specific
Steap1	-0.971517	1.25088e-05	0.0028582	0.0347798	0.849669	1	Mfn1-specific
Chpf2	0.401784	1.23859e-05	0.0028582	0.271686	0.00122255	0.016947	Common
Hemk1	0.735804	1.32693e-05	0.0029741	0.478369	0.0018263	0.0224832	Common
Psmb8	0.749845	1.33021e-05	0.0029741	0.1611	0.262939	0.545964	Mfn1-specific
Pnp	0.491774	1.45067e-05	0.00320891	0.461794	3.42911e-05	0.00110717	Common
Mocos	0.350827	1.51313e-05	0.00327734	0.211528	0.00371159	0.0367676	Common
Antxr2	-0.869749	1.50416e-05	0.00327734	-1.22934	5.47371e-08	8.12963e-06	Common
Kcnk18	0.0267831	1.56128e-05	0.00334678	0.0176477	0.00179625	0.0222318	Common
Gm5148	-1.44328	1.6725e-05	0.00354859	-0.176675	0.526942	0.798128	Mfn1-specific
Mob3b	-0.358881	1.95826e-05	0.00411294	-0.252689	0.00113673	0.016068	Common
Olfr967	0.0641983	2.02099e-05	0.00420224	0	1	1	Mfn1-specific
Slc7a8	-2.03716	2.08678e-05	0.00429607	-2.49109	1.01334e-06	8.07296e-05	Common
Psmb9	0.882863	2.22322e-05	0.0044026	0.309614	0.0833222	0.276584	Mfn1-specific
Trem2	0.738238	2.20747e-05	0.0044026	0.754854	1.62236e-05	0.000629359	Common
Pusl1	0.440517	2.18853e-05	0.0044026	0.582161	2.92233e-07	3.05347e-05	Common
Idua	0.370604	2.19274e-05	0.0044026	0.675398	6.51527e-10	2.46313e-07	Common
Lrrc27	0.581402	2.27333e-05	0.00445937	0.595963	1.6149e-05	0.000627639	Common
Cyp3a59	-0.0523315	2.30985e-05	0.00448866	-0.064014	1.13694e-06	8.75573e-05	Common
Pvalb	0.0810006	2.38938e-05	0.00460022	0.0532236	0.00240373	0.0272705	Common
Cgnl1	-0.300703	2.47795e-05	0.00460646	-0.229361	0.000614323	0.0101867	Common
Pgm3	-0.304936	2.45787e-05	0.00460646	0.0704239	0.249933	0.531444	Mfn1-specific
Olfr165	-0.261053	2.48124e-05	0.00460646	-0.164474	0.00347793	0.0349863	Common
Rp9	0.385113	2.43436e-05	0.00460646	0.462941	1.6016e-06	0.000112128	Common
Zfp53	-0.437334	2.52408e-05	0.00464454	-0.506907	2.96015e-06	0.00018541	Common
Triml1	0.0489951	2.60671e-05	0.0047545	0.0199457	0.0488499	0.205536	Mfn1-specific
Sall2	0.573659	2.74807e-05	0.00488382	0.0971508	0.39996	0.68826	Mfn1-specific
Kif1a	0.522816	2.73496e-05	0.00488382	0.485746	7.12208e-05	0.00193512	Common
Washc1	0.233421	2.71782e-05	0.00488382	0.22677	3.99307e-05	0.00124293	Common
Prss32	0.132479	2.79501e-05	0.00492515	0.0683599	0.0149076	0.0966856	Mfn1-specific
A1cf	0.0530955	2.87494e-05	0.00502342	0.0375847	0.0014058	0.0187679	Common
Inpp5j	0.47514	3.04476e-05	0.00527581	0.455995	5.22262e-05	0.0015252	Common
Mrps34	0.461753	3.33317e-05	0.0057084	0.300793	0.00317224	0.0328816	Common
H2-L	-2.64757	3.34932e-05	0.0057084	-0.0762779	0.887065	1	Mfn1-specific
Tex101	0.0760557	3.46801e-05	0.00586263	0.0198186	0.206947	0.476263	Mfn1-specific
Fgf1	-0.317928	3.55798e-05	0.00596621	-0.380656	2.66316e-06	0.000170385	Common
Fam71e2	0.199085	3.63414e-05	0.00599719	0.06157	0.13787	0.375522	Mfn1-specific
Psmc4	0.281657	3.60893e-05	0.00599719	0.0488847	0.398036	0.686664	Mfn1-specific
Ang4	-0.500557	3.72775e-05	0.00610323	-0.454557	0.000125207	0.002989	Common
Cd40	0.422247	3.79046e-05	0.0061097	0.237627	0.00996752	0.0740619	Mfn1-specific
Tspan12	-0.511602	3.76183e-05	0.0061097	-0.324396	0.00422562	0.0401937	Common
Scamp5	0.459091	3.86177e-05	0.00617676	0.465397	3.22349e-05	0.00105849	Common
Tsr3	0.271046	3.96541e-05	0.00629411	0.0788592	0.164451	0.418637	Mfn1-specific
Med14	-0.254131	4.21249e-05	0.00650106	-0.227128	0.00016863	0.00374502	Common
Ferd3l	0.0431018	4.182e-05	0.00650106	0	1	1	Mfn1-specific
Ugt2b5	0.077326	4.22086e-05	0.00650106	0.000811914	0.959432	1	Mfn1-specific
Usp18	0.710532	4.13922e-05	0.00650106	0.424501	0.00693466	0.057614	Mfn1-specific
Cck	0.213608	4.43545e-05	0.00671037	-0.0412279	0.355522	0.647942	Mfn1-specific
Nfkbil1	0.431491	4.39082e-05	0.00671037	0.380383	0.000204916	0.00437906	Common
H2-M2	0.302328	4.45357e-05	0.00671037	0.14599	0.0263359	0.141655	Mfn1-specific
H2-Ke6	0.429359	4.52132e-05	0.00676344	0.248216	0.00911678	0.0695908	Mfn1-specific
Nprl3	0.236492	4.56067e-05	0.00676539	0.0979734	0.0542132	0.215949	Mfn1-specific
Cat	-0.311797	4.62023e-05	0.00676539	-0.375485	3.31378e-06	0.000198463	Common
Idh3b	0.193231	4.58927e-05	0.00676539	0.291972	7.29793e-08	1.00494e-05	Common
Rnf41	0.316259	4.69452e-05	0.00677471	-0.0059508	0.927963	1	Mfn1-specific
Mroh1	0.260539	4.72434e-05	0.00677471	0.41085	3.47109e-08	5.77395e-06	Common
Pih1d3	0.0346047	4.66599e-05	0.00677471	0	1	1	Mfn1-specific
Serinc4	0.212991	4.80269e-05	0.00681875	0.289063	5.07355e-07	4.75199e-05	Common
Neurl3	0.622486	4.82064e-05	0.00681875	0.433577	0.00229499	0.0264735	Common
Mgat4b	0.324228	4.87411e-05	0.00684065	0.405795	1.93816e-06	0.000130845	Common
Dclre1c	0.526596	4.90192e-05	0.00684065	0.253519	0.0277929	0.146898	Mfn1-specific
Slc9a3r2	-0.785574	5.05755e-05	0.0069755	-1.00307	1.47547e-06	0.000104352	Common
Cabp1	0.169516	5.06565e-05	0.0069755	0.0301526	0.398699	0.687109	Mfn1-specific
Ptprn	0.482056	5.11338e-05	0.00699474	0.347329	0.00177816	0.0220867	Common
Iqgap2	0.783463	5.15188e-05	0.00699474	-0.206453	0.215413	0.487068	Mfn1-specific
Amy1	0.648526	5.18054e-05	0.00699474	0.142177	0.300766	0.591212	Mfn1-specific
Ang6	-0.556308	5.36029e-05	0.00719075	-0.373679	0.00332177	0.0340244	Common
Ano10	0.373575	5.44814e-05	0.00721549	0.219562	0.00899143	0.0688868	Mfn1-specific
Frmpd3	0.0529285	5.42001e-05	0.00721549	-0.00051003	0.963478	1	Mfn1-specific
Creg1	0.348498	5.50747e-05	0.0072479	0.698962	3.77402e-10	1.70594e-07	Common
Coq10a	0.30062	5.57801e-05	0.00724897	0.276044	0.000158461	0.00357362	Common
Kcnj4	0.188885	5.54412e-05	0.00724897	0.057867	0.154099	0.40246	Mfn1-specific
Mndal	1.07575	5.91106e-05	0.00763408	0.847006	0.000864863	0.0130218	Common
Uts2b	0.0807852	5.9741e-05	0.00766787	-0.0151531	0.379906	0.671627	Mfn1-specific
Tacr3	-0.0384028	6.05101e-05	0.00771894	-0.0379812	6.95668e-05	0.00190079	Common
Fbxw19	0.0368604	6.30837e-05	0.00781632	0.0217555	0.00944173	0.0712085	Mfn1-specific
Slc25a19	0.205184	6.31531e-05	0.00781632	0.0554318	0.211437	0.482116	Mfn1-specific
Rit1	0.196137	6.17095e-05	0.00781632	0.0925768	0.033554	0.164912	Mfn1-specific
Ugt2a3	-0.0734966	6.28732e-05	0.00781632	-0.0631923	0.00036856	0.00687917	Common
Sept11	0.774111	6.31451e-05	0.00781632	1.20069	7.1314e-08	9.88555e-06	Common
Rnft2	0.170375	6.73865e-05	0.00829093	0.0565635	0.129282	0.360681	Mfn1-specific
Renbp	0.418224	6.80843e-05	0.00832751	1.04331	4.742e-12	4.69526e-09	Common
Clpp	0.323627	6.85371e-05	0.00833387	0.335109	4.38599e-05	0.00133135	Common
Ptprg	-0.339354	6.95797e-05	0.00836284	-0.27785	0.000666882	0.0107994	Common
Surf1	0.298869	6.94953e-05	0.00836284	0.341286	1.17054e-05	0.000489718	Common
Sirt4	0.441822	7.00649e-05	0.00837275	0.318953	0.00217139	0.0254365	Common
Wdr46	0.327707	7.07004e-05	0.00840042	0.155992	0.0339333	0.165745	Mfn1-specific
Pex5	0.217015	7.237e-05	0.00854994	0.228051	3.82737e-05	0.0012058	Common
Pea15a	-0.522421	7.30131e-05	0.00857718	-0.0154837	0.890605	1	Mfn1-specific
Sdc2	-0.302045	7.44548e-05	0.00861779	-0.261077	0.000402149	0.00736731	Common
Prph	0.728377	7.4215e-05	0.00861779	0.172378	0.278038	0.56463	Mfn1-specific
Lrp6	-0.370254	7.46021e-05	0.00861779	-0.0939367	0.245846	0.526672	Mfn1-specific
Ppcdc	0.401134	7.71493e-05	0.00867993	0.525391	1.67342e-06	0.000116633	Common
BC022687	0.877344	7.73363e-05	0.00867993	0.0195096	0.918179	1	Mfn1-specific
Hist1h2aa	1.40798	7.76447e-05	0.00867993	0.720234	0.0244694	0.134762	Mfn1-specific
Dnph1	-0.704985	7.59923e-05	0.00867993	-0.335429	0.0349646	0.168682	Mfn1-specific
Cuedc2	0.30959	7.60578e-05	0.00867993	0.0383426	0.567875	0.831303	Mfn1-specific
Golga3	-0.280571	7.71501e-05	0.00867993	-0.464245	2.90715e-08	5.07969e-06	Common
Myh4	-0.0197343	7.88765e-05	0.00872513	0.000125562	0.976586	1	Mfn1-specific
Bdkrb2	0.287282	7.97276e-05	0.00872513	0.0782071	0.216298	0.488486	Mfn1-specific
Exoc3l4	0.172527	7.91551e-05	0.00872513	0.176147	6.09736e-05	0.00171792	Common
Samd12	-0.807375	7.96739e-05	0.00872513	-0.271097	0.13004	0.361824	Mfn1-specific
Gm9573	0.0444942	8.05673e-05	0.00872518	0.0237273	0.0198138	0.116873	Mfn1-specific
LOC547349	1.24971	8.04429e-05	0.00872518	0.147584	0.587572	0.84485	Mfn1-specific
H2-DMb1	-0.739353	8.28208e-05	0.00892276	-0.297867	0.0727175	0.254977	Mfn1-specific
Rab2b	-0.516495	8.88024e-05	0.00935438	-0.674337	2.10651e-06	0.000139009	Common
H2-T3	0.385474	8.98067e-05	0.00935438	0.0233125	0.782658	0.97518	Mfn1-specific
Mrpl2	0.345652	8.86172e-05	0.00935438	0.351487	7.19809e-05	0.00194514	Common
H60b	-1.02614	8.95747e-05	0.00935438	-0.594877	0.0127061	0.0875744	Mfn1-specific
Cgref1	0.582958	8.81611e-05	0.00935438	0.116442	0.36494	0.657078	Mfn1-specific
Chst10	0.185278	8.99762e-05	0.00935438	0.118347	0.00665986	0.0559962	Mfn1-specific
Eps8	-0.514697	8.81803e-05	0.00935438	0.0196471	0.861512	1	Mfn1-specific
Piwil2	0.0957092	9.16233e-05	0.00947823	0.0465447	0.033846	0.165474	Mfn1-specific
Pitx3	0.0923902	9.26665e-05	0.00953869	-0.0195759	0.338915	0.630816	Mfn1-specific
Slfn5	0.364481	9.55442e-05	0.00972215	0.242377	0.00514178	0.0464435	Common
Gpx4	0.336004	9.56143e-05	0.00972215	0.416681	5.09839e-06	0.000260469	Common
Cilp2	0.157937	9.58515e-05	0.00972215	0.00647864	0.852296	1	Mfn1-specific
Mlip	0.20874	9.84889e-05	0.00973911	0.0688646	0.143142	0.384598	Mfn1-specific
Prss42	0.0910164	9.65689e-05	0.00973911	-0.0238268	0.241043	0.520998	Mfn1-specific
Myh7	-0.842296	9.92531e-05	0.00973911	-0.508834	0.0103013	0.0758746	Mfn1-specific
Camk2n2	0.513343	9.84438e-05	0.00973911	0.355755	0.00381474	0.0374681	Common
Cox15	0.234351	9.71418e-05	0.00973911	0.1324	0.0154868	0.0994493	Mfn1-specific
Pclo	-0.336978	9.76241e-05	0.00973911	-0.268881	0.00111987	0.0158733	Common
Slc27a2	-0.509751	9.92974e-05	0.00973911	-0.684443	1.56092e-06	0.000109649	Common
Ppp1r14c	-0.491051	0.000100837	0.00984369	-0.386248	0.00131248	0.0178632	Common
Tbc1d5	-0.263201	0.000102958	0.009987	0.0534729	0.362907	0.65566	Mfn1-specific
Slc6a7	0.0415294	0.000103266	0.009987	0.0207757	0.0309105	0.156838	Mfn1-specific
Zpld1	0.06815	0.000106552	0.0102572	0.0384902	0.0162315	0.102096	Mfn1-specific
Card19	0.434287	0.000108276	0.010375	0.396213	0.000311754	0.00603004	Common
Acot13	0.299071	0.00011101	0.0105882	0.486581	6.85413e-08	9.67544e-06	Common
Pbp2	-0.934201	0.000112981	0.010727	-0.360427	0.0925945	0.294211	Mfn1-specific
Mrpl47	0.319851	0.000117306	0.0109379	0.276129	0.000599666	0.0100313	Common
Spdye4a	0.0303455	0.00011715	0.0109379	0.0160978	0.0241131	0.133524	Mfn1-specific
4930433I11Rik	0.0376933	0.000116897	0.0109379	-0.0142663	0.0995359	0.307161	Mfn1-specific
Lrrc29	0.506114	0.000115991	0.0109379	0.101541	0.373478	0.665709	Mfn1-specific
Coro1b	0.237792	0.000119598	0.0110525	0.378307	1.14728e-07	1.43789e-05	Common
Cc2d1b	0.25917	0.000119072	0.0110525	0.249194	0.000188891	0.00410408	Common
Gm11127	0.50241	0.000120741	0.0110884	-0.269459	0.0230441	0.129363	Mfn1-specific
Gnaq	-0.27161	0.000122066	0.0110884	-0.135354	0.0337195	0.165203	Mfn1-specific
Mif	0.421661	0.00012212	0.0110884	0.528682	5.85222e-06	0.000289202	Common
Gabarapl1	0.395642	0.000121226	0.0110884	0.389046	0.000148024	0.00343166	Common
2310039H08Rik	0.508207	0.000124662	0.01127	0.15758	0.175855	0.435071	Mfn1-specific
Sft2d1	0.287101	0.000126153	0.0113554	0.220432	0.001929	0.0233196	Common
Lbx1	0.0884694	0.000126744	0.0113595	0.0123633	0.536732	0.805794	Mfn1-specific
C3ar1	0.331248	0.000127631	0.0113898	0.269452	0.00115125	0.0162291	Common
Olfr1301	0.0506151	0.000130618	0.0116066	0.0160707	0.167668	0.423274	Mfn1-specific
Ccl12	0.704913	0.000131422	0.0116284	0.652117	0.000319475	0.0061168	Common
Prss45	0.106365	0.00013286	0.0116979	0.0790155	0.00265589	0.0291266	Common
Oosp2	-0.0947173	0.000133334	0.0116979	-0.0715797	0.00230332	0.0265412	Common
Cldn13	-0.0453925	0.000134903	0.0117858	-0.0331216	0.00311238	0.0324715	Common
Coq7	0.29364	0.000140338	0.0122094	0.248655	0.000845109	0.0128547	Common
Rps6ka3	-0.330555	0.000142568	0.0123517	-0.250915	0.00232754	0.0267089	Common
Galk1	0.388731	0.000143546	0.0123849	0.225676	0.0159826	0.101103	Mfn1-specific
Ifna12	-0.0430966	0.000146814	0.0126144	-0.0297723	0.00505227	0.0460148	Common
Strada	0.286596	0.000148457	0.0127032	0.327902	2.71051e-05	0.000937765	Common
Cyp2c54	-0.0409411	0.000150446	0.0128157	-0.0267918	0.00759015	0.0612663	Mfn1-specific
Tnfrsf9	0.691127	0.00015152	0.0128157	0.109611	0.490206	0.766842	Mfn1-specific
Nudt9	0.223814	0.000151621	0.0128157	0.333762	4.98391e-07	4.68916e-05	Common
Nudt6	0.357634	0.000153727	0.0128518	-0.147875	0.079721	0.269272	Mfn1-specific
Tex36	-0.0877627	0.000153902	0.0128518	-0.0364333	0.0786201	0.267203	Mfn1-specific
A930009A15Rik	-0.0494896	0.00015366	0.0128518	-0.0600968	1.23637e-05	0.000514156	Common
Taf2	-0.150853	0.000155206	0.0128593	-0.108774	0.00376664	0.0371712	Common
Crtac1	-0.0539677	0.000155848	0.0128593	0.0319971	0.0146934	0.0958346	Mfn1-specific
Romo1	0.342443	0.000155461	0.0128593	0.150102	0.0643836	0.237486	Mfn1-specific
Shisa5	0.265492	0.000156948	0.0128989	0.099105	0.112374	0.331588	Mfn1-specific
Mterf2	0.462927	0.000160171	0.013112	0.410429	0.000597562	0.0100279	Common
Adprh	0.285514	0.00016133	0.013155	0.208948	0.00343628	0.0348022	Common
Slc5a3	-0.631726	0.000163902	0.0132608	-0.261404	0.0810709	0.272298	Mfn1-specific
Ifi213	0.260721	0.000163769	0.0132608	0.105552	0.0874626	0.284781	Mfn1-specific
Atg14	-0.400225	0.000168454	0.0134718	-0.466057	2.47077e-05	0.000873721	Common
Lct	0.0996232	0.000168289	0.0134718	0.0426413	0.0723099	0.254179	Mfn1-specific
Kcnk6	-0.50254	0.000168023	0.0134718	-0.435036	0.000791277	0.0122163	Common
Cox5a	0.375473	0.000176818	0.0139794	0.228028	0.0135582	0.0914123	Mfn1-specific
Crisp2	0.567504	0.000176481	0.0139794	0.653175	3.05308e-05	0.00101515	Common
Aup1	0.159139	0.000175966	0.0139794	0.155007	0.000237642	0.00489111	Common
Zfp605	-0.571208	0.000178029	0.0140218	-0.843072	7.44974e-07	6.32255e-05	Common
Rps2	0.335852	0.00018102	0.0141501	0.573304	6.0732e-08	8.83077e-06	Common
Aldh1a7	-0.34338	0.000180675	0.0141501	-0.406803	2.12114e-05	0.000768915	Common
Dhrs11	0.376682	0.000183344	0.0142781	0.276866	0.0036246	0.0361122	Common
Atp6v1d	0.246018	0.000184401	0.0143069	0.385178	2.89617e-07	3.04142e-05	Common
Mup5	-0.125747	0.000189281	0.0145767	-0.107033	0.00103023	0.0148973	Common
Nol3	0.484126	0.00018884	0.0145767	0.61888	7.6059e-06	0.000354236	Common
Trim42	0.0455201	0.000194729	0.0148277	0.013054	0.226489	0.503205	Mfn1-specific
Daam1	-0.363088	0.000196053	0.0148277	-0.11205	0.194298	0.460298	Mfn1-specific
Zbtb25	0.437021	0.000196106	0.0148277	0.425409	0.000265852	0.00531015	Common
2210016L21Rik	0.268315	0.000194258	0.0148277	0.262964	0.000244166	0.00497253	Common
Abhd8	0.328745	0.000193903	0.0148277	-0.0412214	0.592637	0.848437	Mfn1-specific
Galnt11	0.313494	0.00019753	0.0148813	-0.324857	0.000130305	0.00308591	Conflict
Sfta2	-0.513954	0.000199812	0.0149989	-0.905515	3.97677e-08	6.31213e-06	Common
E030030I06Rik	0.58196	0.000200987	0.0150328	0.174657	0.207414	0.476846	Mfn1-specific
Aebp1	0.841573	0.000208002	0.0152826	1.206	1.50117e-06	0.00010581	Common
Klhdc9	0.596336	0.00020713	0.0152826	-0.00920416	0.947653	1	Mfn1-specific
Clca1	0.103951	0.00020721	0.0152826	0.032755	0.187428	0.451116	Mfn1-specific
Atp2a2	-0.195601	0.000207966	0.0152826	-0.317074	1.89999e-07	2.17069e-05	Common
Rpl28	0.309219	0.000206754	0.0152826	0.436662	1.88075e-06	0.000128218	Common
Limd1	0.319172	0.000210412	0.0153512	0.155072	0.0469403	0.202202	Mfn1-specific
Sirt2	0.272863	0.000210302	0.0153512	0.451087	1.36774e-07	1.67291e-05	Common
Hist1h2ae	0.517953	0.000212487	0.0154072	0.167623	0.177075	0.436558	Mfn1-specific
Ripk2	0.306141	0.000212661	0.0154072	0.253427	0.0014688	0.0194032	Common
Lzts2	0.332864	0.000214545	0.0154897	0.454362	3.35934e-06	0.000199574	Common
D630003M21Rik	0.135056	0.000215727	0.0155211	0.0840976	0.0129295	0.0884643	Mfn1-specific
Abcf2	0.164371	0.000218825	0.0156898	0.112987	0.00674574	0.0564217	Mfn1-specific
Jmjd7	0.342248	0.000221202	0.0158057	0.308972	0.00066112	0.0107564	Common
Ankrd23	0.433266	0.000225798	0.0160788	0.633883	1.20827e-06	9.1479e-05	Common
Psmb5	0.297015	0.000227712	0.0161598	0.185995	0.0128591	0.0881277	Mfn1-specific
Pld1	-0.450103	0.000228612	0.0161684	-0.355643	0.00234259	0.0268077	Common
Thsd4	-0.321345	0.000231112	0.0162647	-0.169307	0.0335895	0.164912	Mfn1-specific
Klc4	0.311094	0.000234667	0.0162647	0.0459422	0.535873	0.805044	Mfn1-specific
Fastk	0.232593	0.000231766	0.0162647	0.134848	0.0204451	0.11908	Mfn1-specific
Crygn	-1.28414	0.000233942	0.0162647	-0.416758	0.179449	0.439851	Mfn1-specific
Cxcl10	1.00413	0.000234304	0.0162647	0.463047	0.060686	0.229069	Mfn1-specific
Pcgf1	0.465625	0.000232902	0.0162647	0.358723	0.00293523	0.0311867	Common
Prss43	0.038618	0.000235845	0.0162921	0.0105736	0.255417	0.537413	Mfn1-specific
Krt84	0.0412723	0.000238815	0.0164427	0.0127922	0.19995	0.467193	Mfn1-specific
Ahrr	0.0534581	0.000244953	0.0168096	0.0211081	0.106516	0.320657	Mfn1-specific
Fam50a	0.231949	0.000247264	0.0169124	0.32772	2.39209e-06	0.000154949	Common
Psmc1	0.262286	0.00024856	0.0169453	0.0727057	0.251865	0.533519	Mfn1-specific
5330417C22Rik	-0.339331	0.000256105	0.0174026	-0.540024	3.59421e-07	3.55878e-05	Common
2510002D24Rik	0.280787	0.000258927	0.0174801	0.144866	0.038928	0.181243	Mfn1-specific
Flywch1	0.3925	0.000258567	0.0174801	0.19503	0.0460903	0.200994	Mfn1-specific
Ifi211	0.182808	0.000265523	0.0178098	0.138709	0.00364947	0.0362848	Common
Nupr1l	0.892928	0.000264986	0.0178098	0.13238	0.538686	0.806847	Mfn1-specific
Gm13088	-0.0353491	0.000269141	0.0179025	-0.0484632	4.27483e-06	0.00023515	Common
Tamm41	0.366348	0.000269489	0.0179025	0.178866	0.0505227	0.209517	Mfn1-specific
Sgk2	0.21851	0.000268182	0.0179025	0.0372113	0.48103	0.759098	Mfn1-specific
Il7	-0.485075	0.000271731	0.0179829	-0.557484	5.12873e-05	0.00150196	Common
Ecm1	0.574341	0.00027306	0.0179829	0.268501	0.060686	0.229069	Mfn1-specific
Sgta	0.192565	0.000273294	0.0179829	0.0809966	0.0895051	0.288347	Mfn1-specific
Nme8	0.0285229	0.000275673	0.0180254	0.00113171	0.869334	1	Mfn1-specific
Dohh	0.264993	0.000275186	0.0180254	0.241015	0.000745748	0.0117561	Common
Pou6f1	0.35839	0.000277462	0.0180855	0.286007	0.00249351	0.0278451	Common
Rab34	0.326021	0.000278476	0.0180949	-0.0030438	0.969143	1	Mfn1-specific
Olfr155	0.0421449	0.000279946	0.0181337	0.0111099	0.280309	0.567608	Mfn1-specific
Ggact	0.33036	0.000282314	0.0182303	0.35827	0.000110442	0.00271443	Common
Fkbp4	-0.565425	0.00028448	0.0183133	-0.463083	0.00203552	0.024227	Common
Mrps18a	0.257732	0.000287116	0.0184259	0.174361	0.00891349	0.0685169	Mfn1-specific
Inpp5k	0.298252	0.000291257	0.0186342	0.0990744	0.177931	0.437888	Mfn1-specific
Hspa13	-0.258952	0.000295714	0.0188613	-0.461689	6.07279e-08	8.83077e-06	Common
Tm9sf3	-0.187629	0.000299244	0.0190187	-0.0932312	0.0488057	0.205498	Mfn1-specific
Slc37a2	0.215063	0.000300011	0.0190187	0.252014	4.47922e-05	0.00135176	Common
Lta	0.304783	0.000303014	0.0191506	0.0888784	0.236774	0.516278	Mfn1-specific
Uap1l1	0.422272	0.000306076	0.0192856	0.739521	8.89142e-08	1.17758e-05	Common
Atp11b	-0.233841	0.000307944	0.0193447	0.115949	0.0498027	0.20792	Mfn1-specific
Nit1	0.18486	0.000309135	0.019361	-0.00864225	0.847893	1	Mfn1-specific
Ear2	-1.51059	0.000316732	0.0197772	-1.19692	0.00292565	0.0311326	Common
Steap4	0.923213	0.000318176	0.0198079	-0.600549	0.0122341	0.0856351	Mfn1-specific
Ctsl	0.348539	0.000325259	0.0201865	0.738052	2.66601e-09	7.49114e-07	Common
H60c	1.62009	0.000326199	0.0201865	1.70188	0.000187825	0.00408947	Common
Tmtc2	-0.295817	0.000329129	0.0203074	-0.244943	0.00207715	0.0245398	Common
Rangrf	0.346311	0.000335933	0.0206658	0.151898	0.0826458	0.275305	Mfn1-specific
Cd47	-0.333783	0.000339846	0.0208449	-0.357868	0.00015479	0.00352437	Common
Mzt2	0.290327	0.000342651	0.0208937	0.173713	0.0208813	0.120977	Mfn1-specific
Fndc4	0.378209	0.000342306	0.0208937	0.153166	0.108193	0.32346	Mfn1-specific
Psmb1	0.264591	0.000345053	0.0209786	0.121374	0.0708832	0.251429	Mfn1-specific
Duoxa1	0.215541	0.000346525	0.0210067	0.0514683	0.336399	0.628042	Mfn1-specific
Alpi	0.116297	0.000351219	0.0212294	0.0956872	0.0023097	0.0265775	Common
Mgat1	0.187043	0.000355763	0.0212332	0.160115	0.00165009	0.0210492	Common
Ccl2	0.684794	0.000354762	0.0212332	0.259644	0.132676	0.366756	Mfn1-specific
Mboat2	0.0807116	0.000360473	0.0212332	0.0708133	0.00133375	0.0180454	Common
Serpina3i	0.0618055	0.000359061	0.0212332	0.0439204	0.00731703	0.0599224	Mfn1-specific
Igll1	0.206688	0.000358619	0.0212332	0.0246928	0.629372	0.873892	Mfn1-specific
Rtn4rl2	0.164375	0.000358326	0.0212332	0.0145696	0.720012	0.936052	Mfn1-specific
Rab3b	0.239461	0.00036042	0.0212332	0.163864	0.00949228	0.0715119	Mfn1-specific
Atp8a1	-0.372226	0.00035319	0.0212332	-0.192399	0.0438907	0.196389	Mfn1-specific
Aldoa	0.211606	0.000355687	0.0212332	0.211731	0.000353426	0.00665048	Common
Trak1	0.493753	0.000362199	0.0212746	0.0190234	0.876185	1	Mfn1-specific
Sat1	0.349953	0.000364156	0.0213293	0.384793	0.000123824	0.0029594	Common
H2-T22	-1.34937	0.000365199	0.0213303	0.503043	0.140041	0.379051	Mfn1-specific
Grina	0.274463	0.000371272	0.0216005	0.580728	3.45529e-09	9.08025e-07	Common
Galntl5	0.0666578	0.000371903	0.0216005	0.0390147	0.0245205	0.134918	Mfn1-specific
Pparg	0.423342	0.000373416	0.021628	0.776924	5.29743e-08	8.0401e-06	Common
Stag2	-0.222406	0.000379277	0.0219064	-0.0658238	0.239458	0.519118	Mfn1-specific
Ankrd16	0.352132	0.000380828	0.0219351	0.239948	0.0100976	0.0747714	Mfn1-specific
Rsph9	-0.688965	0.000385697	0.0221541	-0.0661767	0.699713	0.922582	Mfn1-specific
Tent5d	-0.0393763	0.000390948	0.0223939	-0.034844	0.00132153	0.0179364	Common
A530016L24Rik	0.786782	0.000393872	0.0223979	0.0223972	0.909051	1	Mfn1-specific
Enpp5	0.249745	0.00039425	0.0223979	0.486375	1.92512e-08	3.54238e-06	Common
Plppr1	0.0756727	0.00039423	0.0223979	0.073653	0.000524015	0.00907901	Common
Fam219a	0.290262	0.000397115	0.0224992	0.107673	0.144941	0.387523	Mfn1-specific
Gprin1	0.0717605	0.000401506	0.0226247	0.0299878	0.102707	0.314032	Mfn1-specific
Cdk10	0.234108	0.000401012	0.0226247	0.508349	2.37811e-09	6.7737e-07	Common
A230050P20Rik	0.495078	0.00040321	0.0226593	0.392866	0.00346582	0.0348983	Common
Slfn8	0.345397	0.000404666	0.0226798	0.188292	0.0364326	0.173366	Mfn1-specific
Slc9a8	0.227038	0.000416495	0.0232177	0.18546	0.0028058	0.0302666	Common
Tfb1m	-0.343688	0.000415966	0.0232177	-0.0593692	0.492305	0.769026	Mfn1-specific
Sharpin	0.196091	0.0004201	0.023356	0.00109329	0.982255	1	Mfn1-specific
Tex2	-0.14472	0.000424019	0.0234598	-0.0923263	0.0162104	0.102017	Mfn1-specific
Tap2	0.483126	0.000424223	0.0234598	0.00168648	0.9889	1	Mfn1-specific
Slc12a7	0.292799	0.000425721	0.0234802	0.417341	4.49721e-06	0.000239934	Common
Mcoln1	0.216873	0.000427456	0.0235134	0.413839	3.25592e-08	5.5492e-06	Common
Myot	0.0911584	0.000430796	0.0236347	0.031445	0.17731	0.436777	Mfn1-specific
Vat1	0.39621	0.000431967	0.0236365	0.532212	1.09933e-05	0.000464602	Common
Tbc1d17	0.264454	0.000435018	0.023741	0.113106	0.0976563	0.303168	Mfn1-specific
Il22	0.0544824	0.000438988	0.0237527	0.019186	0.169473	0.425689	Mfn1-specific
Impad1	-0.241498	0.000439801	0.0237527	-0.0678572	0.269962	0.555115	Mfn1-specific
Grxcr1	0.175744	0.00043795	0.0237527	0.122022	0.00972935	0.0728252	Mfn1-specific
Zfp941	0.382617	0.000439683	0.0237527	0.10678	0.273137	0.558826	Mfn1-specific
Stard7	0.139981	0.00044281	0.0238532	0.198977	4.95697e-06	0.000257033	Common
Adgrf5	-0.232146	0.000454677	0.0244292	-0.274476	6.55474e-05	0.00182698	Common
Rerg	-2.91996	0.000458952	0.0245953	-0.00183311	0.998018	1	Mfn1-specific
Fam120c	-0.305598	0.000468831	0.0248678	-0.0962692	0.220232	0.494372	Mfn1-specific
Myh2	-0.0226015	0.000473604	0.0248678	-0.00343147	0.550652	0.816379	Mfn1-specific
Ttll8	0.331457	0.000468025	0.0248678	-0.0801384	0.343877	0.635407	Mfn1-specific
Garnl3	0.331812	0.000472317	0.0248678	0.472109	5.35746e-06	0.000271041	Common
Slc4a4	-0.337228	0.000471636	0.0248678	-0.236328	0.00958605	0.0720357	Mfn1-specific
Appl2	0.433869	0.000472958	0.0248678	0.701905	7.07703e-07	6.10592e-05	Common
Hsf4	0.456152	0.000469419	0.0248678	0.613684	1.20359e-05	0.000501529	Common
Chmp1a	0.162567	0.000470072	0.0248678	0.153716	0.00082954	0.0126634	Common
Bmp10	0.0620431	0.000474975	0.024877	0.0366367	0.0264202	0.141806	Mfn1-specific
Mcpt1	-0.100818	0.000476773	0.0249084	-0.067186	0.0133221	0.0902892	Mfn1-specific
Cdc73	-0.356772	0.000481191	0.0250762	0.440764	3.9926e-05	0.00124293	Conflict
Nphs2	-1.24242	0.000496634	0.0255607	-1.12361	0.00133255	0.0180454	Common
Oacyl	0.225211	0.000496526	0.0255607	0.077843	0.182151	0.443705	Mfn1-specific
Ifi207	0.414222	0.000493569	0.0255607	0.387326	0.000967352	0.0141651	Common
Prrg4	0.836127	0.000495473	0.0255607	0.806831	0.000713026	0.0113958	Common
Dennd5b	0.267948	0.000496622	0.0255607	0.0146646	0.829935	1	Mfn1-specific
Fndc3c1	0.0433672	0.000503662	0.0258037	0.0274241	0.0187612	0.112616	Mfn1-specific
Ftl1	0.34807	0.000503838	0.0258037	0.647048	7.02585e-08	9.8046e-06	Common
Ibtk	-0.316011	0.000514678	0.0261655	-0.178941	0.0338926	0.165585	Mfn1-specific
Neurl1a	0.63798	0.000512916	0.0261655	0.595366	0.00102162	0.0148341	Common
Dpp7	0.428982	0.000514264	0.0261655	0.864719	1.61621e-08	3.11166e-06	Common
Atp6v0b	0.28501	0.00051598	0.0261677	0.66911	7.93181e-10	2.74877e-07	Common
Oprm1	0.0529846	0.000517968	0.0262046	0.0232637	0.0946377	0.298222	Mfn1-specific
1810043G02Rik	0.235619	0.000521961	0.0263426	-0.0122128	0.83956	1	Mfn1-specific
Eno2	0.342454	0.000524778	0.0264206	0.238116	0.0107936	0.0785829	Mfn1-specific
H2-M3	0.70372	0.000534361	0.0268381	0.499754	0.00950518	0.0715832	Mfn1-specific
Commd4	0.287126	0.000540565	0.0269543	0.203245	0.00978419	0.0730652	Mfn1-specific
Mxra8	0.622162	0.000540173	0.0269543	0.531176	0.00238538	0.0271628	Common
Lrrc51	0.439886	0.0005393	0.0269543	0.387461	0.00181741	0.0224402	Common
Lurap1l	0.302692	0.000542553	0.0269888	0.285809	0.000961604	0.0141248	Common
Rab5c	0.145063	0.000546742	0.0270677	0.114574	0.00451556	0.0423026	Common
Htr1d	0.0551191	0.000545678	0.0270677	0.0245843	0.0913285	0.291391	Mfn1-specific
Bckdhb	0.53332	0.000552104	0.0272682	0.64165	6.65725e-05	0.00184812	Common
Stx4a	0.281355	0.000557392	0.0274641	0.213381	0.00619601	0.0529923	Mfn1-specific
Psmc3	0.22646	0.000562661	0.027593	-0.0200845	0.73111	0.942648	Mfn1-specific
Cacng8	0.0800054	0.000561809	0.027593	0.0172017	0.407268	0.695436	Mfn1-specific
Rnaset2b	1.39044	0.000564117	0.0275993	1.18802	0.00245602	0.0276495	Common
Rbp3	0.0172285	0.000574419	0.0280373	0.0155816	0.00151528	0.019791	Common
Saxo1	0.115209	0.00057626	0.0280613	0.0365448	0.22608	0.502607	Mfn1-specific
Prl5a1	0.0836421	0.000579355	0.0281461	-0.00146225	0.946088	1	Mfn1-specific
Fermt2	-0.372357	0.000581937	0.0282057	-0.175904	0.0763678	0.262364	Mfn1-specific
Cd109	0.371837	0.000589681	0.028282	0.282607	0.00634798	0.0540835	Mfn1-specific
Ly6f	0.0851888	0.000588523	0.028282	0.0328813	0.144143	0.386433	Mfn1-specific
Gm4841	0.231241	0.000587881	0.028282	0.112176	0.0694837	0.248286	Mfn1-specific
Trappc3	0.186628	0.000590314	0.028282	0.225492	6.85121e-05	0.00188435	Common
Svop	0.373508	0.000587615	0.028282	0.0224081	0.816833	0.993705	Mfn1-specific
Pgam5	0.206164	0.000591822	0.0282891	0.27291	2.06582e-05	0.000754912	Common
Nmt1	0.161665	0.000594244	0.0283397	0.15299	0.00102479	0.01485	Common
Acox1	0.263352	0.000596929	0.0284026	0.421061	1.24048e-06	9.27814e-05	Common
Tmem30a	-0.317645	0.000605434	0.0286952	-0.102073	0.222419	0.497233	Mfn1-specific
Ifi204	0.400458	0.000605837	0.0286952	0.448135	0.000178323	0.00391304	Common
Psmd3	0.247811	0.00061328	0.0288505	-0.0062654	0.922533	1	Mfn1-specific
AU021092	-0.281161	0.000612098	0.0288505	-0.688659	4.65531e-10	1.97547e-07	Common
H2-M10.4	-0.0418774	0.000611681	0.0288505	-0.0204346	0.0689655	0.247326	Mfn1-specific
Itga5	0.266197	0.000615841	0.0289056	0.21094	0.00481198	0.0444493	Common
Plagl1	-0.382879	0.000619099	0.0289931	-0.241878	0.0211158	0.121872	Mfn1-specific
Entpd2	0.344614	0.000636228	0.0297283	0.463588	1.82469e-05	0.000684853	Common
Gpr75	0.172571	0.000648963	0.0301203	-0.0253557	0.575241	0.836626	Mfn1-specific
Echdc2	0.312742	0.000648081	0.0301203	0.204162	0.0180005	0.109697	Mfn1-specific
C1qc	0.771289	0.000646323	0.0301203	0.921561	8.79739e-05	0.00229516	Common
Cdsn	0.471658	0.000651294	0.0301611	0.62879	2.13382e-05	0.000771625	Common
1700037C18Rik	0.391847	0.000660261	0.030358	0.258486	0.0171275	0.10634	Mfn1-specific
Polr1c	0.286289	0.000660511	0.030358	0.0827671	0.275082	0.561588	Mfn1-specific
Urod	0.214104	0.000661384	0.030358	-0.0733486	0.197958	0.464577	Mfn1-specific
Fbxw9	0.471374	0.000657026	0.030358	0.256622	0.0453785	0.199756	Mfn1-specific
Cts3	0.0435021	0.000669379	0.0306573	-0.00952918	0.406616	0.694899	Mfn1-specific
Ddx39b	0.284266	0.000673103	0.0306926	0.0530024	0.479409	0.757358	Mfn1-specific
Hand2	-0.0120555	0.000671868	0.0306926	-0.0120555	0.000671868	0.0108633	Common
Tor2a	0.198069	0.000683465	0.0310969	0.141171	0.0108759	0.0788777	Mfn1-specific
Ccnb1ip1	-0.544744	0.000687272	0.031116	-0.650457	9.55718e-05	0.00245336	Common
Il17f	0.153389	0.000687898	0.031116	0.00569411	0.88775	1	Mfn1-specific
Trim10	0.10343	0.000688373	0.031116	0.0391764	0.157627	0.407957	Mfn1-specific
1700011L22Rik	0.165565	0.000692448	0.0312322	0.0680407	0.126679	0.356191	Mfn1-specific
Btbd11	-0.308234	0.000705171	0.0317373	-0.413121	2.21028e-05	0.00079432	Common
Fam214b	0.336347	0.000708764	0.0318301	0.304953	0.00178514	0.0221528	Common
Fap	0.201518	0.000710387	0.0318342	0.169038	0.00344805	0.0348082	Common
Gpr55	0.119081	0.00071407	0.0318619	0.0383037	0.229355	0.507391	Mfn1-specific
Manbal	0.281369	0.00071256	0.0318619	0.192789	0.0142955	0.0944536	Mfn1-specific
Serpina1d	0.0390755	0.000716646	0.0319084	0.015201	0.148668	0.39364	Mfn1-specific
Psmb3	0.238359	0.00072106	0.0320363	0.0280731	0.65634	0.893439	Mfn1-specific
Sh3d19	-0.232949	0.000725158	0.0321497	-0.105292	0.0959139	0.300352	Mfn1-specific
Tcl1b1	0.0531741	0.000733867	0.0324666	0.0124201	0.380961	0.672309	Mfn1-specific
Tep1	-0.216448	0.000737036	0.0325375	-0.216328	0.000741116	0.0116969	Common
Ing3	-0.222233	0.000742633	0.0327152	-0.137491	0.0260344	0.140684	Mfn1-specific
Ube2m	0.184113	0.00074536	0.0327659	0.0261836	0.592604	0.848437	Mfn1-specific
Cbr3	0.444972	0.000754961	0.033118	-0.000197831	0.998663	1	Mfn1-specific
Ghdc	0.175495	0.000760182	0.0332767	0.0600249	0.204747	0.473097	Mfn1-specific
Mbnl3	-0.334283	0.00076646	0.0334747	-0.242452	0.0104623	0.0768433	Mfn1-specific
Ptrh1	0.40387	0.000767923	0.0334747	0.478962	0.000118818	0.00287093	Common
Acsl3	-0.416979	0.000770897	0.0335018	-0.197363	0.0837774	0.277342	Mfn1-specific
Nefm	0.0574325	0.000771768	0.0335018	0.0592682	0.000561929	0.00956153	Common
Tmem263	-0.282942	0.000774359	0.0335442	-0.518582	1.92494e-07	2.18717e-05	Common
St7l	-0.201935	0.000780664	0.0337471	-0.0539193	0.320585	0.611273	Mfn1-specific
Dmap1	0.292081	0.00078495	0.033862	0.0931205	0.237732	0.517391	Mfn1-specific
Me1	-0.376717	0.000790146	0.0339149	0.0758872	0.452378	0.735441	Mfn1-specific
Slc24a4	-0.363272	0.000790328	0.0339149	-0.106584	0.276599	0.563138	Mfn1-specific
Tmem192	0.285871	0.000791886	0.0339149	0.364253	5.05459e-05	0.00149715	Common
Ces2h	0.044281	0.000792701	0.0339149	-0.00443547	0.707624	0.92874	Mfn1-specific
Mapre3	0.295962	0.000799078	0.0341175	0.163342	0.0465824	0.201462	Mfn1-specific
Angel2	0.217739	0.00080157	0.0341538	0.316283	8.51063e-06	0.000385251	Common
Nefh	0.157708	0.000804855	0.0342236	0.00176549	0.966573	1	Mfn1-specific
Rnase4	-0.136544	0.000821742	0.0346449	-0.104733	0.00752285	0.0608901	Mfn1-specific
Serpina3f	0.149067	0.000822562	0.0346449	1.05088e-05	0.99979	1	Mfn1-specific
Coro7	0.284036	0.000823094	0.0346449	0.250817	0.00255438	0.0283421	Common
Zdhhc4	0.218853	0.000821961	0.0346449	0.161254	0.00988364	0.0737126	Mfn1-specific
Dda1	0.187398	0.000820976	0.0346449	0.0605689	0.233569	0.512029	Mfn1-specific
Cse1l	-0.195572	0.000836282	0.0347082	-0.0936522	0.0827901	0.275477	Mfn1-specific
Serpina3j	-0.0245823	0.000829847	0.0347082	-0.00350263	0.595893	0.850113	Mfn1-specific
Clk2	0.329036	0.000836186	0.0347082	0.227361	0.0149786	0.0969566	Mfn1-specific
Mettl22	0.387549	0.000832805	0.0347082	0.607279	2.8886e-06	0.000182561	Common
Tmem134	0.203222	0.000829377	0.0347082	0.180935	0.00239875	0.0272404	Common
Alkbh3	0.341016	0.00083303	0.0347082	0.25994	0.00793247	0.063341	Mfn1-specific
Arhgap17	-0.277715	0.000830742	0.0347082	-0.35933	4.41362e-05	0.00133779	Common
Impact	0.332	0.000841786	0.0348671	0.341505	0.000635471	0.0104343	Common
Rnf220	0.181419	0.000845365	0.0349457	0.20722	0.000206752	0.00440471	Common
Hexa	0.242144	0.000854255	0.0351733	0.672996	6.4831e-11	4.34849e-08	Common
Gna11	0.105376	0.000853131	0.0351733	0.0738715	0.0138957	0.0930984	Mfn1-specific
Nlrc5	0.565668	0.000858162	0.0352644	0.379816	0.0180121	0.109717	Mfn1-specific
Fndc3b	-0.243041	0.000861453	0.0353298	-0.11734	0.0813006	0.272746	Mfn1-specific
Pheta1	0.300358	0.000865713	0.0354346	0.252341	0.003991	0.0386156	Common
Nbea	-0.205955	0.000868552	0.035481	-0.149804	0.0111527	0.0802969	Mfn1-specific
Ccs	0.250099	0.000873793	0.0355569	0.241743	0.00120882	0.0167679	Common
Tmem52	0.488355	0.000873831	0.0355569	0.299225	0.0297758	0.153212	Mfn1-specific
Tagap1	0.827105	0.000882928	0.0357885	0.675419	0.00504031	0.0459865	Common
Fam89b	0.307753	0.000882965	0.0357885	-0.100871	0.230588	0.508493	Mfn1-specific
Il6st	-0.265042	0.000886477	0.0357938	-0.248059	0.00164623	0.0210129	Common
Rpl3l	0.42815	0.000886539	0.0357938	0.0351344	0.761198	0.962514	Mfn1-specific
Psph	0.494325	0.00089228	0.0359558	0.606927	9.39102e-05	0.00242267	Common
Tmem251	0.247667	0.000898352	0.0361304	0.331089	3.18959e-05	0.00105345	Common
Tarbp2	0.251882	0.000901896	0.0362011	0.160798	0.0244942	0.134809	Mfn1-specific
Lrrc8b	-0.528332	0.000903592	0.0362011	-0.499461	0.00153089	0.0199448	Common
Pik3c2a	-0.27411	0.000907887	0.0363033	-0.217004	0.00646539	0.0547373	Mfn1-specific
Loxl4	0.37513	0.000909973	0.0363168	0.110772	0.280353	0.567613	Mfn1-specific
Purb	-0.230728	0.000916964	0.0365257	-0.102147	0.110528	0.327895	Mfn1-specific
Abi3	0.533889	0.000921602	0.0366403	1.4254	1.81027e-10	9.90549e-08	Common
Bst1	-0.745703	0.000924161	0.0366719	0.166927	0.411695	0.698807	Mfn1-specific
Cpsf1	0.166215	0.000928572	0.0367768	0.0300768	0.50622	0.780501	Mfn1-specific
Ace2	-0.418568	0.000931126	0.0368078	-0.624845	7.14179e-06	0.000335213	Common
Egln2	0.196496	0.000938223	0.037018	0.150781	0.00824126	0.0650078	Mfn1-specific
Dtnbp1	0.274381	0.000945387	0.03723	0.430032	3.51994e-06	0.000206169	Common
Pfn2	0.488464	0.000949496	0.0373211	-0.156766	0.243629	0.523919	Mfn1-specific
Dnttip1	0.275865	0.000960905	0.0373224	0.0733432	0.332742	0.624713	Mfn1-specific
Tmem198b	0.297667	0.000955171	0.0373224	-0.0580428	0.475376	0.753908	Mfn1-specific
Grn	0.248629	0.000953825	0.0373224	0.453124	3.07412e-07	3.1801e-05	Common
Cd200r4	0.687449	0.000962094	0.0373224	0.318135	0.0975833	0.303115	Mfn1-specific
Fcgr1	0.343409	0.000958147	0.0373224	0.233529	0.017873	0.109206	Mfn1-specific
Fbxw5	0.161251	0.000960839	0.0373224	0.102103	0.0264631	0.141914	Mfn1-specific
Tnfrsf4	0.47671	0.000952288	0.0373224	0.00262751	0.98382	1	Mfn1-specific
Sult2a8	0.0384575	0.000969781	0.0375506	-0.00720483	0.493374	0.769843	Mfn1-specific
Ctsa	0.255876	0.000974299	0.0375855	0.408321	2.79796e-06	0.000177914	Common
Gpd1l	0.232839	0.000972694	0.0375855	0.110758	0.0893863	0.288246	Mfn1-specific
Prrg3	-0.439768	0.000978707	0.0376857	-0.572292	5.09752e-05	0.00150131	Common
Kcnmb3	-0.28237	0.000981094	0.0376936	-0.178647	0.0268773	0.143407	Mfn1-specific
Ppm1l	-0.294026	0.000982538	0.0376936	-0.173346	0.0380566	0.178578	Mfn1-specific
Fam3c	-0.225016	0.00098613	0.0377617	0.0853348	0.17203	0.429648	Mfn1-specific
Slfn14	0.052157	0.000990433	0.0378567	0.00751967	0.598248	0.852129	Mfn1-specific
Timd2	0.0306164	0.000997251	0.0379083	0.0168717	0.0517	0.211808	Mfn1-specific
Ifi35	0.374555	0.000993789	0.0379083	0.154372	0.139288	0.377564	Mfn1-specific
Cpxm2	0.0955851	0.000995586	0.0379083	-0.0140123	0.592348	0.848345	Mfn1-specific
B4galt4	-0.277625	0.00099966	0.037925	-0.352631	7.13499e-05	0.00193512	Common
Ssu72	0.262993	0.00100134	0.037925	0.260772	0.00108566	0.0155234	Common
Dnm1	0.205754	0.00100997	0.0381824	0.051158	0.366938	0.659139	Mfn1-specific
Bap1	0.14069	0.00101532	0.0382116	0.154752	0.000386749	0.00716089	Common
Plin3	0.253045	0.00101626	0.0382116	0.483149	1.53274e-07	1.81081e-05	Common
Nfix	-0.326288	0.00101593	0.0382116	-0.506978	4.50027e-06	0.000239934	Common
Rsad2	0.60625	0.00102964	0.0385058	0.169326	0.312753	0.602808	Mfn1-specific
Nt5dc2	0.571091	0.00102873	0.0385058	1.20742	2.44565e-08	4.30952e-06	Common
Vstm5	0.206307	0.00102808	0.0385058	0.177716	0.00377087	0.0371777	Common
Mxra7	0.316651	0.00103696	0.0386276	0.193723	0.0327602	0.162612	Mfn1-specific
Lrit2	-0.0331121	0.00104032	0.0386276	-0.00264867	0.770757	0.968172	Mfn1-specific
Ralbp1	-0.160535	0.00104008	0.0386276	-0.244553	6.27737e-06	0.00030568	Common
Nr1h2	0.288789	0.00103756	0.0386276	0.082577	0.301987	0.592369	Mfn1-specific
Mecom	-0.266865	0.00104247	0.0386384	-0.177491	0.0212871	0.12261	Mfn1-specific
Smarcd3	0.33524	0.00105602	0.039071	-0.127869	0.172617	0.430723	Mfn1-specific
Myocos	0.327335	0.00106053	0.0391607	0.0507566	0.573803	0.83551	Mfn1-specific
Gak	0.151682	0.00106221	0.0391607	0.217658	1.53561e-05	0.00060359	Common
Trim30d	1.25137	0.00106674	0.0392579	0.0957784	0.780937	0.974276	Mfn1-specific
Top3a	0.253136	0.00107951	0.0393105	0.091808	0.194948	0.461261	Mfn1-specific
Dzip3	-0.333541	0.0010792	0.0393105	-0.193729	0.0426275	0.192644	Mfn1-specific
Urm1	0.245329	0.00107766	0.0393105	0.157331	0.0263627	0.141655	Mfn1-specific
Metap1d	0.357744	0.0010716	0.0393105	0.273099	0.00937352	0.0708366	Mfn1-specific
Sirt6	0.242198	0.00107455	0.0393105	0.178758	0.0117009	0.0831783	Mfn1-specific
Usb1	0.275678	0.00107422	0.0393105	0.319873	0.000229328	0.00476512	Common
Zmynd8	0.277695	0.00108439	0.0393505	0.0824111	0.286612	0.575799	Mfn1-specific
Acad9	0.147044	0.00108345	0.0393505	0.0292719	0.472085	0.751555	Mfn1-specific
Adrm1	0.211763	0.0010898	0.0394777	0.0192848	0.741368	0.949602	Mfn1-specific
Mff	0.17168	0.00109795	0.0396348	0.223461	5.9325e-05	0.00168058	Common
Glyatl3	0.0656616	0.00109713	0.0396348	0.00249378	0.890507	1	Mfn1-specific
C1qa	0.923828	0.00110265	0.0396669	1.10817	0.000161556	0.00362376	Common
Lias	0.270335	0.0011014	0.0396669	0.213775	0.00751676	0.0608901	Mfn1-specific
Mdga1	0.0948644	0.00110684	0.0397315	-0.0670994	0.0155049	0.0995349	Mfn1-specific
Fth1	0.204987	0.00110827	0.0397315	0.237087	0.000246739	0.00500794	Common
Nfs1	0.179054	0.0011106	0.0397467	0.126338	0.0157665	0.100347	Mfn1-specific
Mief2	0.271472	0.00112203	0.039881	0.0674881	0.372224	0.664811	Mfn1-specific
Wnt10a	0.359552	0.00112101	0.039881	0.0824459	0.409912	0.697457	Mfn1-specific
Six4	-0.349154	0.00111945	0.039881	-0.389245	0.000373843	0.0069591	Common
Col15a1	0.175482	0.00111736	0.039881	0.035128	0.47107	0.750743	Mfn1-specific
Rpl31-ps12	0.414647	0.00112573	0.0399443	-0.103449	0.370713	0.663302	Mfn1-specific
Pdzd7	0.210748	0.00113077	0.0400545	0.347735	2.11927e-06	0.000139009	Common
Cox6a1	0.271549	0.00115134	0.0407138	0.178393	0.0240911	0.133438	Mfn1-specific
Ifi202b	-0.632411	0.00116557	0.040861	1.22699	1.49099e-07	1.77155e-05	Conflict
Fam83a	-0.402717	0.00116366	0.040861	-0.360624	0.00306699	0.0321678	Common
Efna4	0.292943	0.00116534	0.040861	-0.0835744	0.308881	0.59912	Mfn1-specific
Ass1	0.555787	0.00116675	0.040861	0.888921	3.61871e-06	0.000210178	Common
Asph	-0.213535	0.00116729	0.040861	-0.341253	3.66588e-06	0.000211148	Common
2310011J03Rik	0.248036	0.00116342	0.040861	0.109319	0.120745	0.346202	Mfn1-specific
Jaml	0.32049	0.00117406	0.041029	0.221078	0.018614	0.111948	Mfn1-specific
Gbp10	-0.329453	0.00119302	0.0416217	-0.565641	1.23128e-06	9.2426e-05	Common
Naga	0.22212	0.00119934	0.041718	0.590726	3.51777e-10	1.70594e-07	Common
Arrdc5	0.0887268	0.00120043	0.041718	0.056535	0.0289007	0.150701	Mfn1-specific
Slc35c1	-0.395612	0.0012018	0.041718	-0.651041	2.44514e-06	0.000157894	Common
Acpp	0.303565	0.00120794	0.0417916	0.249435	0.00613606	0.0526566	Mfn1-specific
Gm11565	0.0722072	0.00120694	0.0417916	0	1	1	Mfn1-specific
Corin	0.34671	0.00121929	0.0419747	0.117144	0.232164	0.510194	Mfn1-specific
Dgkq	0.22311	0.00121702	0.0419747	0.140952	0.0303944	0.155166	Mfn1-specific
Cstb	0.322638	0.0012192	0.0419747	0.47291	1.39919e-05	0.000561648	Common
Cggbp1	-0.2263	0.00122599	0.0421355	-0.155241	0.0197177	0.116474	Mfn1-specific
Oas2	0.377876	0.0012303	0.0421653	0.22529	0.0403295	0.185484	Mfn1-specific
F7	0.690679	0.00123091	0.0421653	0.693278	0.00118843	0.0165734	Common
Arih2	0.190345	0.00124064	0.0422896	0.240577	0.000100598	0.0025416	Common
Ptrhd1	0.219124	0.00123882	0.0422896	0.224495	0.000985125	0.0143846	Common
Adck1	0.224094	0.00123836	0.0422896	0.212632	0.00198898	0.0238231	Common
Pex14	0.197768	0.00124467	0.0423576	0.117625	0.0410092	0.187161	Mfn1-specific
Tmem199	0.221355	0.00124838	0.042359	0.359082	3.25363e-06	0.000196744	Common
L3hypdh	0.612461	0.00125286	0.042359	0.107876	0.530509	0.80108	Mfn1-specific
Tmem179	0.0914415	0.00125102	0.042359	0.00799443	0.754841	0.958264	Mfn1-specific
Defb50	-0.13331	0.001252	0.042359	-0.13331	0.001252	0.0172403	Common
Grm8	-0.0472507	0.00125759	0.042381	-0.0571309	0.000173391	0.00383545	Common
Pmfbp1	0.0630991	0.00125559	0.042381	0.0583451	0.00251423	0.0280163	Common
Olfr651	0.0567677	0.00126229	0.0424706	0	1	1	Mfn1-specific
Chek2	0.420331	0.00126656	0.0425454	0.223221	0.0664277	0.241893	Mfn1-specific
Angptl2	0.304332	0.00126933	0.0425697	0.204816	0.0223747	0.12707	Mfn1-specific
Fam20b	-0.172021	0.00127341	0.0426378	0.0746872	0.129654	0.361191	Mfn1-specific
Xlr5c	0.054308	0.00127697	0.0426656	0	1	1	Mfn1-specific
Abcb7	-0.176542	0.00128386	0.0426656	-0.0301312	0.544291	0.811577	Mfn1-specific
Sac3d1	0.324019	0.00128397	0.0426656	0.0298843	0.74256	0.950215	Mfn1-specific
Otub1	0.173714	0.0012845	0.0426656	0.156136	0.00324312	0.0334162	Common
Snx19	-0.157052	0.0012836	0.0426656	-0.165015	0.00079977	0.0123091	Common
Dppa3	0.162235	0.00128902	0.0427474	0.0857357	0.0681726	0.245584	Mfn1-specific
Tom1	0.23011	0.00129549	0.0428935	0.41131	7.36484e-07	6.27611e-05	Common
Kcna10	0.0449772	0.00130579	0.0429175	-0.00515437	0.683886	0.912243	Mfn1-specific
Sh2d3c	0.388815	0.00129834	0.0429175	0.233528	0.0400371	0.184629	Mfn1-specific
Egf	0.124835	0.00130653	0.0429175	-0.0025743	0.941508	1	Mfn1-specific
Actl6b	0.0838112	0.001302	0.0429175	0.0625394	0.0124263	0.0863936	Mfn1-specific
1700034J05Rik	0.0464212	0.00130582	0.0429175	0.0290568	0.0330271	0.163313	Mfn1-specific
Ifna16	-0.0494754	0.00130949	0.0429467	-0.0494754	0.00130949	0.0178429	Common
Tcl1b5	-0.049105	0.00131586	0.0430878	-0.049105	0.00131586	0.0178829	Common
Smpd2	0.239579	0.00132473	0.0433098	-0.0935564	0.172886	0.430982	Mfn1-specific
Ckmt1	0.314394	0.00133059	0.0434333	0.27067	0.00468691	0.0436235	Common
Rassf1	0.383053	0.00133347	0.0434589	0.11648	0.285549	0.574275	Mfn1-specific
Krt42	0.103325	0.00133871	0.0435615	0.093925	0.0030678	0.0321678	Common
B3gntl1	0.272689	0.00134544	0.0437122	0.128479	0.103282	0.315165	Mfn1-specific
Fam186a	0.260373	0.00134968	0.0437814	0.182772	0.0183528	0.111062	Mfn1-specific
Selenot	-0.175243	0.00135181	0.0437822	-0.0210987	0.670038	0.902155	Mfn1-specific
Dgkb	-0.0346678	0.00137527	0.0444037	-0.0280643	0.00753642	0.0609355	Mfn1-specific
Htr7	0.102139	0.00137322	0.0444037	0.055152	0.0644327	0.237544	Mfn1-specific
Myo5a	0.274783	0.00138815	0.0446808	0.207674	0.0119796	0.0843024	Mfn1-specific
Apoa2	0.777721	0.00138735	0.0446808	-0.210047	0.34381	0.635407	Mfn1-specific
Muc6	0.0575678	0.00139676	0.0448885	0.0164439	0.317556	0.608118	Mfn1-specific
Abca3	-0.337901	0.00140277	0.0450119	-0.457022	5.0819e-05	0.00149884	Common
Asb1	0.382659	0.0014104	0.0451516	0.156633	0.156498	0.405846	Mfn1-specific
Ccng2	-0.465607	0.00141146	0.0451516	-0.65398	3.124e-05	0.00103435	Common
Abcb8	0.220684	0.00141523	0.0452025	0.0155277	0.804086	0.986626	Mfn1-specific
Ess2	0.212949	0.00143005	0.0452589	0.00415191	0.945231	1	Mfn1-specific
Bicdl2	0.283939	0.00142361	0.0452589	0.0278779	0.729545	0.941323	Mfn1-specific
Cox8a	0.195671	0.00142896	0.0452589	0.219126	0.000470873	0.00836826	Common
Prrg2	0.207679	0.00141925	0.0452589	0.0302665	0.608192	0.858996	Mfn1-specific
Rnh1	0.221057	0.00142718	0.0452589	0.179123	0.0076995	0.0620767	Mfn1-specific
Gm826	0.0664677	0.00142408	0.0452589	0.0630702	0.00226629	0.0262357	Common
Atraid	0.175673	0.00143229	0.0452607	0.22757	9.00252e-05	0.00233987	Common
Tmx3	-0.219376	0.00143481	0.0452671	-0.0367043	0.556943	0.822188	Mfn1-specific
Cyba	0.33442	0.00143684	0.0452671	0.146117	0.132159	0.36586	Mfn1-specific
Gpx3	0.737653	0.00144235	0.0453718	0.520625	0.0185428	0.111627	Mfn1-specific
Aurkaip1	0.294193	0.0014502	0.0455498	0.485401	3.21871e-06	0.000196744	Common
Stx3	0.229998	0.00146066	0.0457401	0.516505	1.58988e-08	3.09434e-06	Common
Ank1	0.0717053	0.00146063	0.0457401	0.0220703	0.284513	0.573023	Mfn1-specific
Ggnbp1	0.475094	0.00146305	0.045746	0.696178	1.85174e-05	0.000689735	Common
Gbp3	0.47315	0.0014683	0.0457904	0.22001	0.110866	0.328709	Mfn1-specific
Mansc1	-0.246327	0.00147107	0.0457904	-0.24907	0.00132901	0.0180261	Common
Olfr566	0.0369277	0.00147021	0.0457904	0	1	1	Mfn1-specific
Neurog1	0.0371312	0.00148091	0.0459603	0	1	1	Mfn1-specific
Olfr1047	0.0363571	0.00148095	0.0459603	0	1	1	Mfn1-specific
Ypel4	0.644878	0.00148344	0.0459689	0.276231	0.140932	0.380471	Mfn1-specific
Tapbp	0.215779	0.00148797	0.0460406	-0.0747461	0.230655	0.508493	Mfn1-specific
C1qb	0.819231	0.00149339	0.0461397	1.06053	9.60222e-05	0.00246181	Common
Nupr1	0.569756	0.00151409	0.0467098	1.54536	3.95555e-10	1.74995e-07	Common
Sdc3	0.451375	0.0015167	0.0467211	0.307163	0.0234032	0.130743	Mfn1-specific
Drd4	0.262739	0.00152875	0.0470225	0.089134	0.24153	0.521563	Mfn1-specific
Phf1	0.30901	0.00153628	0.0471086	0.120577	0.179971	0.440336	Mfn1-specific
Arl2	0.220096	0.00153834	0.0471086	0.095264	0.138498	0.376443	Mfn1-specific
Entr1	0.174126	0.00153816	0.0471086	0.161771	0.00290629	0.0310067	Common
Fam76a	0.244202	0.00154243	0.0471643	0.397923	4.31953e-06	0.000235621	Common
Ndufs2	0.15924	0.00155188	0.0473836	0.259172	4.44255e-06	0.000238109	Common
Sgms1	-0.364179	0.00155662	0.0474586	-0.194439	0.0708865	0.251429	Mfn1-specific
Olfr1079	-0.0397915	0.00156167	0.0475428	-0.0397915	0.00156167	0.0202569	Common
Cbr1	0.212418	0.00156736	0.0476463	-0.10384	0.0967914	0.301827	Mfn1-specific
Bcl2l10	-0.135275	0.00157659	0.0478128	-0.130981	0.00209689	0.0247309	Common
Ceacam19	0.154427	0.00157743	0.0478128	-0.0202427	0.648381	0.888441	Mfn1-specific
Rps6kl1	0.17829	0.0015841	0.0478732	-0.0220599	0.666957	0.900171	Mfn1-specific
Lamp3	-0.318973	0.00159094	0.0478732	-0.334265	0.00103026	0.0148973	Common
Vmn1r230	0.0322403	0.00159068	0.0478732	0	1	1	Mfn1-specific
Ttbk1	0.0336806	0.00158596	0.0478732	0.0214846	0.0334077	0.164594	Mfn1-specific
Ppp1r14b	0.396209	0.00158666	0.0478732	0.260594	0.0287016	0.150137	Mfn1-specific
Pdlim4	0.428232	0.0016158	0.0479177	0.245028	0.0548874	0.217344	Mfn1-specific
Olfr733	0.0314793	0.00161497	0.0479177	0	1	1	Mfn1-specific
S100a10	0.37858	0.00160547	0.0479177	0.173543	0.119227	0.343648	Mfn1-specific
Adgrb3	0.0295676	0.00160997	0.0479177	0.0288231	0.00201783	0.024044	Common
Spindoc	0.225024	0.00160557	0.0479177	0.102773	0.120529	0.345964	Mfn1-specific
Eml3	0.212772	0.00161269	0.0479177	0.0331662	0.588849	0.845688	Mfn1-specific
Pax8	0.0855574	0.00159996	0.0479177	0.0522517	0.0411849	0.187674	Mfn1-specific
Dnaja1	-0.59724	0.00159504	0.0479177	-0.622798	0.00108265	0.0154931	Common
Hdac11	0.503128	0.0016121	0.0479177	0.683721	5.82041e-05	0.00166468	Common
Olfr585	-0.038623	0.00159736	0.0479177	-0.038623	0.00159736	0.0205532	Common
Olfr951	0.0314809	0.00161777	0.0479177	0	1	1	Mfn1-specific
Sdhb	0.250165	0.00164009	0.0483317	0.321252	0.00012004	0.00288889	Common
Olfr1045	-0.0361594	0.00163817	0.0483317	-0.0361594	0.00163817	0.0209615	Common
Ptprh	0.0346109	0.00164104	0.0483317	0.0224384	0.0314379	0.158355	Mfn1-specific
Acd	0.193237	0.00163606	0.0483317	0.235387	0.000221479	0.00464236	Common
Ern1	-0.203734	0.00164668	0.0483607	-0.0456578	0.439507	0.725264	Mfn1-specific
Crtam	0.173677	0.00164449	0.0483607	0.0934861	0.070345	0.25016	Mfn1-specific
Clcn7	0.199419	0.00165419	0.0485128	0.515549	1.3011e-09	4.16212e-07	Common
Asb2	0.224607	0.00165692	0.0485244	0.0638425	0.328841	0.620152	Mfn1-specific
Pphln1	-0.164641	0.00166518	0.0485782	-0.0990589	0.0449266	0.198994	Mfn1-specific
Napepld	-0.289229	0.00166573	0.0485782	-0.025599	0.759318	0.961131	Mfn1-specific
Plekha4	0.219434	0.00166576	0.0485782	0.0987845	0.127187	0.35704	Mfn1-specific
Fer	-0.224359	0.00166861	0.048593	-0.169684	0.0135381	0.091336	Mfn1-specific
Usp20	0.123046	0.00167438	0.0486248	0.00415884	0.906844	1	Mfn1-specific
Trim30a	0.948065	0.00167348	0.0486248	0.110576	0.686757	0.91443	Mfn1-specific
Fpr-rs6	0.0297602	0.00168136	0.0487593	0	1	1	Mfn1-specific
Rnase13	0.17303	0.00168879	0.0489067	0	1	1	Mfn1-specific
Tcfl5	-0.0965483	0.00169435	0.0489994	-0.0613113	0.0353715	0.169935	Mfn1-specific
Sugp1	0.237302	0.00170185	0.0491479	0.0815624	0.241012	0.520985	Mfn1-specific
Olfr1012	-0.0333966	0.00170752	0.0492434	-0.0333966	0.00170752	0.0214967	Common
Sprr2h	0.409945	0.00171107	0.0492775	0.161106	0.182024	0.443656	Mfn1-specific
Cpeb1	0.513622	0.00171486	0.0493181	0.630528	0.000215295	0.00453099	Common
Kcnk9	-0.0326393	0.00172146	0.0493792	-0.000406411	0.965717	1	Mfn1-specific
Otof	0.06121	0.0017241	0.0493792	0.0595557	0.00219167	0.0255886	Common
Olfr945	-0.0288754	0.00172261	0.0493792	-0.0288754	0.00172261	0.0216164	Common
Nit2	0.208149	0.00173572	0.0494506	0.233051	0.000589785	0.00993793	Common
Psmb4	0.227415	0.00173207	0.0494506	0.0179817	0.785189	0.976595	Mfn1-specific
Dnajc8	0.177393	0.00173611	0.0494506	0.266663	1.69109e-05	0.000647568	Common
A630095E13Rik	-0.0976294	0.00173383	0.0494506	-0.0936161	0.00249508	0.0278476	Common
Shox2	0.0545601	0.00174373	0.0495997	0.0403811	0.0158965	0.100778	Mfn1-specific
4930595M18Rik	0.0201637	0.00175938	0.0496995	0.00324044	0.581094	0.840594	Mfn1-specific
Limk2	0.288824	0.0017599	0.0496995	0.685338	8.20986e-09	1.89064e-06	Common
Pklr	0.142498	0.00176504	0.0496995	0.0629461	0.136598	0.373722	Mfn1-specific
Tmbim6	0.115762	0.00176858	0.0496995	-0.0101395	0.76328	0.964033	Mfn1-specific
Wdr24	0.199259	0.00176781	0.0496995	0.0402879	0.488509	0.765454	Mfn1-specific
Zfp24	-0.176366	0.00176875	0.0496995	-0.176572	0.00175051	0.0217693	Common
Abtb1	0.376047	0.0017642	0.0496995	0.173478	0.120714	0.346202	Mfn1-specific
Klk1b3	0.0961609	0.00176867	0.0496995	-0.0153348	0.584211	0.842932	Mfn1-specific
Cln3	0.287122	0.00175832	0.0496995	0.472388	4.65695e-06	0.000245144	Common
Trp53i13	0.306769	0.00178037	0.0498239	0.0933221	0.300445	0.590747	Mfn1-specific
Rgs4	0.560172	0.0017779	0.0498239	-0.296944	0.0768681	0.263401	Mfn1-specific
Fbxl5	-0.199353	0.00177823	0.0498239	-0.0127026	0.826609	0.99879	Mfn1-specific
Rp2	-0.2158	0.00179353	0.049908	-0.23565	0.000786826	0.012173	Common
Ptk6	0.210442	0.00180017	0.049908	0.231597	0.000731353	0.0115819	Common
Gsdma	0.0652918	0.00179742	0.049908	0.0987291	1.6448e-05	0.000635694	Common
Prmt5	0.164191	0.00180017	0.049908	0.108543	0.0300401	0.154109	Mfn1-specific
Pglyrp2	0.279697	0.00178617	0.049908	0.120351	0.147148	0.390909	Mfn1-specific
Elovl3	-0.0577238	0.00179467	0.049908	-0.00284828	0.865414	1	Mfn1-specific
Far1	-0.286391	0.00179203	0.049908	-0.258521	0.00419375	0.0400003	Common
Olfr224	-0.0269853	0.00182769	0.050536	-0.0269853	0.00182769	0.022487	Mfn2-specific
Ube2q1	0.130066	0.00183758	0.0506076	0.121731	0.00321958	0.0332562	Mfn2-specific
Mars	0.192196	0.00186884	0.0508624	0.847796	1.13455e-14	2.62119e-11	Mfn2-specific
Hint1	0.279923	0.00185734	0.0508624	0.257613	0.00372042	0.0368024	Mfn2-specific
Npy4r	0.04775	0.0018672	0.0508624	0.0516172	0.000908396	0.0135013	Mfn2-specific
Hmgcl	0.298602	0.00186349	0.0508624	0.697321	1.26532e-08	2.65756e-06	Mfn2-specific
Crct1	0.711032	0.00188294	0.0510606	0.783673	0.000758023	0.0118687	Mfn2-specific
Cd59b	-0.560368	0.00188489	0.0510606	-0.906998	6.68442e-06	0.000319515	Mfn2-specific
Rnase4	-0.229256	0.00190694	0.0513938	-0.599044	1.45056e-09	4.51289e-07	Mfn2-specific
Acsl4	-0.337643	0.00196763	0.0524526	-0.305632	0.0044558	0.0418282	Mfn2-specific
Olfr569	-0.0461489	0.00199905	0.0531537	-0.0461489	0.00199905	0.0238886	Mfn2-specific
Enpep	-0.392461	0.00200324	0.0531971	-0.423612	0.000995734	0.0145191	Mfn2-specific
Shisa6	-0.343715	0.00203039	0.0535761	-0.457743	0.000103548	0.00259095	Mfn2-specific
Lgals3	0.706066	0.0020497	0.0538804	0.913434	0.000148389	0.00343166	Mfn2-specific
Ly86	0.507374	0.00209603	0.0546964	0.832102	6.58656e-06	0.000317024	Mfn2-specific
Ubxn1	0.273859	0.00210481	0.0548152	0.28701	0.00138522	0.0186064	Mfn2-specific
Ndufv1	0.208213	0.00213056	0.0550106	0.195661	0.00357089	0.0356797	Mfn2-specific
Dnajc11	0.17606	0.00213767	0.0550106	0.258642	3.19836e-05	0.00105394	Mfn2-specific
Tmtc3	-0.23972	0.00213073	0.0550106	-0.376703	1.2579e-05	0.000518957	Mfn2-specific
Gpx1	0.406743	0.00218672	0.0557723	0.654661	9.31405e-06	0.000411183	Mfn2-specific
Hcst	0.976698	0.00219141	0.0557723	1.02895	0.00137826	0.0185249	Mfn2-specific
C1galt1c1	-0.251191	0.00219862	0.0558192	-0.406486	8.69114e-06	0.000388943	Mfn2-specific
Recql	0.369567	0.00219705	0.0558192	0.57108	1.67517e-05	0.000642653	Mfn2-specific
Arhgap31	-0.269794	0.00220581	0.0558653	-0.362006	0.000106185	0.00263158	Mfn2-specific
Gbp11	-0.169046	0.00221543	0.0559046	-0.282775	5.39998e-06	0.000272528	Mfn2-specific
S100a1	0.335402	0.00225891	0.056281	0.667544	3.44677e-07	3.47459e-05	Mfn2-specific
Mrpl9	0.291887	0.00224946	0.056281	0.417256	4.94545e-05	0.00147111	Mfn2-specific
Cars	0.253274	0.00225402	0.056281	0.82502	2.04617e-11	1.63639e-08	Mfn2-specific
5031439G07Rik	0.186256	0.00227163	0.0564326	0.310834	5.8416e-06	0.000289202	Mfn2-specific
Arcn1	-0.158022	0.00227784	0.0564518	-0.22675	4.79948e-05	0.00144005	Mfn2-specific
Mif4gd	0.239665	0.00232849	0.0571223	0.34782	4.2833e-05	0.00130782	Mfn2-specific
Ly6d	0.861561	0.00232265	0.0571223	1.06289	0.000300539	0.00585122	Mfn2-specific
Wdfy3	-0.216222	0.00233013	0.0571223	-0.310841	4.8492e-05	0.00145078	Mfn2-specific
Szrd1	-0.104797	0.0023435	0.0572002	-0.270468	3.00314e-09	8.21635e-07	Mfn2-specific
Napa	0.136804	0.0023438	0.0572002	0.237333	3.43547e-06	0.000202937	Mfn2-specific
Rnase2a	-0.310623	0.00237229	0.057547	-0.371764	0.000428194	0.00776915	Mfn2-specific
Vmn2r90	0.0387837	0.00237688	0.057547	0.0351244	0.00524005	0.0471673	Mfn2-specific
Txnl4b	0.193452	0.00237738	0.057547	0.190002	0.00276559	0.0299505	Mfn2-specific
Nup210	0.348369	0.00238388	0.0575819	0.411617	0.000493057	0.0086589	Mfn2-specific
Rnf183	0.231357	0.0024257	0.0581826	0.251938	0.00113125	0.0160121	Mfn2-specific
Paqr3	-0.459839	0.00243167	0.0581826	-0.687903	3.06905e-05	0.00101778	Mfn2-specific
Ccndbp1	0.212582	0.00242645	0.0581826	0.22327	0.00157992	0.020431	Mfn2-specific
Pdhb	0.172163	0.00246114	0.0585158	0.157188	0.00508566	0.0461575	Mfn2-specific
Sis	-0.0152051	0.00245969	0.0585158	0.0147628	0.00314262	0.0326885	Mfn2-specific
Slc26a11	0.214476	0.00248174	0.0586963	0.206418	0.00340273	0.0345643	Mfn2-specific
Prss21	-0.0215684	0.0024814	0.0586963	-0.0215684	0.0024814	0.0277546	Mfn2-specific
Anxa11	0.259971	0.00252284	0.0590071	0.621303	1.59234e-08	3.09434e-06	Mfn2-specific
Cnih1	0.258469	0.00252243	0.0590071	0.42832	7.77625e-06	0.000357929	Mfn2-specific
Gm10696	0.0714756	0.00252725	0.0590439	0.0805666	0.000850812	0.0129131	Mfn2-specific
Ipo8	-0.109864	0.00254627	0.0592885	-0.134767	0.000359891	0.0067477	Mfn2-specific
Snx8	0.231301	0.00256389	0.0594989	0.408702	3.04924e-06	0.000189829	Mfn2-specific
Rpl19	0.233174	0.00263424	0.0597435	0.523305	5.66974e-08	8.36105e-06	Mfn2-specific
Gpx8	-0.296045	0.00262307	0.0597435	-0.590784	4.44689e-07	4.26102e-05	Mfn2-specific
Atp6v0e	0.24697	0.00262716	0.0597435	0.317308	0.000224808	0.00468849	Mfn2-specific
Tmem140	0.177823	0.00263006	0.0597435	0.201901	0.000830097	0.0126634	Mfn2-specific
Ldhd	0.252727	0.00261307	0.0597435	0.40897	1.16521e-05	0.000489198	Mfn2-specific
Pard3	-0.28367	0.00262718	0.0597435	-0.261075	0.0050766	0.0461439	Mfn2-specific
Ugt3a1	-0.0496103	0.00266502	0.0601075	-0.0484162	0.00325635	0.0335195	Mfn2-specific
Eno1b	1.58002	0.00265956	0.0601075	3.9232	8.62218e-09	1.94871e-06	Mfn2-specific
Afg3l2	0.166246	0.00268426	0.0602741	0.227961	0.000108087	0.00266603	Mfn2-specific
Gm5771	-0.0530085	0.0027596	0.0613037	-0.0530085	0.0027596	0.0299011	Mfn2-specific
Creb3l2	-0.413336	0.00277743	0.0615684	-0.804562	7.56414e-07	6.37432e-05	Mfn2-specific
Stk39	-0.325955	0.00278494	0.0616035	-0.483311	4.2732e-05	0.00130666	Mfn2-specific
Mea1	0.281954	0.00279895	0.0617163	0.316394	0.00100014	0.0145528	Mfn2-specific
Tex264	0.166704	0.00280738	0.0617284	0.32489	7.57205e-07	6.37432e-05	Mfn2-specific
Hmga1b	0.43417	0.00280382	0.0617284	0.483968	0.00106793	0.0153458	Mfn2-specific
Snapin	0.253609	0.00282044	0.0619276	0.279953	0.00117889	0.0165274	Mfn2-specific
Cd63	0.276759	0.00282653	0.0619792	0.565566	3.45905e-07	3.47459e-05	Mfn2-specific
Kcnj15	-0.398931	0.0028491	0.0620328	-0.524185	0.0001945	0.00419527	Mfn2-specific
Ndufa6	0.222503	0.0028679	0.0621283	0.314678	8.16086e-05	0.00215102	Mfn2-specific
Atp6v1f	0.209364	0.00288081	0.0622668	0.27754	0.000178405	0.00391304	Mfn2-specific
Slc39a13	0.241619	0.0028871	0.0623236	-0.222061	0.00558202	0.0492017	Mfn2-specific
D830031N03Rik	-0.340986	0.00288943	0.0623236	-0.644298	1.32802e-06	9.75744e-05	Mfn2-specific
Fam104a	0.168172	0.00290994	0.0626361	0.22163	0.000193594	0.00418006	Mfn2-specific
Gzmd	-0.0436018	0.00293422	0.0630932	-0.042872	0.00336649	0.0343134	Mfn2-specific
Olfr1105	-0.0539247	0.00296136	0.0634175	-0.0539247	0.00296136	0.0312725	Mfn2-specific
Svs4	-0.0822218	0.00298972	0.0638248	-0.0822218	0.00298972	0.0314921	Mfn2-specific
Casc4	-0.210125	0.00298682	0.0638248	-0.324491	2.78894e-05	0.000950661	Mfn2-specific
Ndufb10	0.269961	0.0030122	0.0639322	0.299715	0.00120409	0.0167246	Mfn2-specific
Zfp91	0.138894	0.00301488	0.0639322	0.200545	6.79653e-05	0.00187427	Mfn2-specific
Tbc1d8b	-0.181261	0.00303543	0.0641477	-0.322568	3.73668e-06	0.000213452	Mfn2-specific
Sqstm1	0.274063	0.00304187	0.0641477	0.454441	1.06875e-05	0.000458198	Mfn2-specific
Atp6v1b2	0.201467	0.00307078	0.0646918	0.243374	0.000537027	0.00923606	Mfn2-specific
Nrbp2	0.285061	0.0030776	0.0647043	0.417249	5.90281e-05	0.00167726	Mfn2-specific
Slfn1	0.379555	0.00308398	0.0647728	0.353213	0.00540149	0.0481411	Mfn2-specific
Lmf1	0.204946	0.00309849	0.064999	0.260961	0.000310311	0.00600772	Mfn2-specific
Chmp6	0.229888	0.00315705	0.0652671	0.246657	0.00173327	0.0216586	Mfn2-specific
Esd	0.262014	0.00315799	0.0652671	0.302916	0.000864057	0.0130191	Mfn2-specific
Gpatch4	0.306965	0.00314684	0.0652671	0.405403	0.000210758	0.00447173	Mfn2-specific
Neurod2	0.0425818	0.00321687	0.06603	0.0473744	0.00127293	0.0174822	Mfn2-specific
Serpinb6a	0.226513	0.00324611	0.0664842	0.241816	0.00186813	0.0228629	Mfn2-specific
Asns	0.369287	0.00325397	0.0664842	2.06722	1.68676e-16	8.76818e-13	Mfn2-specific
Spsb3	0.197543	0.00329774	0.0668294	0.302839	3.61637e-05	0.00115013	Mfn2-specific
Anpep	-0.315055	0.00330403	0.0668294	-0.664017	2.82504e-07	3.02788e-05	Mfn2-specific
Tspan17	0.280877	0.00336734	0.0677804	0.334753	0.000691675	0.0111316	Mfn2-specific
Camkv	0.0443705	0.00337406	0.0678499	0.0831573	2.04798e-06	0.000137232	Mfn2-specific
Rnf17	0.0467615	0.00344583	0.0688272	0.0531993	0.00111847	0.0158733	Mfn2-specific
Lamtor1	0.230254	0.00346758	0.0690513	0.409601	4.8214e-06	0.000251888	Mfn2-specific
Dph5	0.35637	0.00349118	0.0691353	0.39587	0.00141787	0.0188763	Mfn2-specific
Gabbr2	0.0471293	0.00352405	0.0694916	0.0609392	0.000312276	0.00603048	Mfn2-specific
Tmem200b	0.292138	0.00352327	0.0694916	0.382534	0.000271651	0.00541038	Mfn2-specific
Ndufa10	0.162345	0.00356593	0.0700817	0.233791	9.09104e-05	0.00235405	Mfn2-specific
Smarcd1	0.180453	0.00364795	0.0709935	0.181777	0.00344116	0.0348022	Mfn2-specific
Ids	-0.226073	0.00369994	0.0713658	-0.225717	0.00374642	0.0370068	Mfn2-specific
Krt81	0.0392035	0.00376878	0.0720917	0.0399479	0.00324215	0.0334162	Mfn2-specific
Etl4	-0.225869	0.00377504	0.0720917	-0.274162	0.000664689	0.0107923	Mfn2-specific
Slc35f6	0.179391	0.00379508	0.0723291	0.252498	0.000131795	0.00311057	Mfn2-specific
Dvl1	0.22335	0.00381649	0.0726041	0.464005	4.91321e-07	4.64365e-05	Mfn2-specific
Atp6ap1	0.133471	0.00383695	0.0727272	0.377042	1.63767e-09	5.00766e-07	Mfn2-specific
1700015G11Rik	-0.214015	0.00388687	0.0730738	-0.218309	0.0033179	0.0340015	Mfn2-specific
Zfand2b	0.213838	0.00389739	0.0732054	0.331542	4.10733e-05	0.00126333	Mfn2-specific
Ppp2r3c	0.22008	0.00395295	0.0737825	0.256007	0.00106756	0.0153458	Mfn2-specific
Slc25a33	0.283695	0.00397228	0.0740393	0.947009	5.42409e-11	3.75944e-08	Mfn2-specific
Bcr	-0.182391	0.00407477	0.0751123	-0.215989	0.000933619	0.0137875	Mfn2-specific
Smr3a	-0.0738516	0.00408848	0.0752983	-0.0738516	0.00408848	0.0392483	Mfn2-specific
Slc38a7	0.20889	0.004168	0.0762898	0.432545	6.26775e-07	5.56946e-05	Mfn2-specific
Ndufv3	0.230782	0.00419532	0.0765204	0.281398	0.000727025	0.0115461	Mfn2-specific
Drap1	0.268494	0.00419912	0.0765225	0.274007	0.00357877	0.035707	Mfn2-specific
Ubxn6	0.191325	0.00421127	0.0766769	0.194838	0.00365064	0.0362848	Mfn2-specific
Gkap1	0.157932	0.00422759	0.0767914	0.169924	0.00233081	0.0267316	Mfn2-specific
Cnbd2	0.295809	0.00422864	0.0767914	0.296646	0.00413686	0.0395666	Mfn2-specific
Plbd2	0.15371	0.0042419	0.0768978	0.210721	0.000211435	0.00448151	Mfn2-specific
Txnl4a	0.154672	0.00424946	0.0769008	0.284266	4.35138e-06	0.000235621	Mfn2-specific
Pon3	-0.233881	0.0042946	0.0773139	-0.280741	0.000874181	0.0131053	Mfn2-specific
Man2c1	0.194251	0.00431381	0.0775255	0.20232	0.00312308	0.0325342	Mfn2-specific
Cdk4	0.186639	0.00433451	0.0778234	0.268988	0.00012177	0.002917	Mfn2-specific
Slc22a3	0.211421	0.00433787	0.0778234	0.255496	0.000828916	0.0126634	Mfn2-specific
Lonp1	0.213682	0.00434637	0.0778668	0.463172	3.16899e-07	3.24595e-05	Mfn2-specific
Xylb	0.164338	0.00440205	0.0782993	0.253033	5.50303e-05	0.00158264	Mfn2-specific
Gimd1	-0.0562495	0.0044207	0.0783144	-0.0562495	0.0044207	0.041555	Mfn2-specific
Lce1f	0.056824	0.00446449	0.0789373	0.0901754	3.80718e-05	0.00120134	Mfn2-specific
Mlana	0.763795	0.00447786	0.0789722	1.9461	1.82807e-08	3.42441e-06	Mfn2-specific
Clec5a	0.17242	0.00451271	0.0793176	0.195566	0.00158	0.020431	Mfn2-specific
Olfr854	-0.0581066	0.00455103	0.079454	-0.0581066	0.00455103	0.0425332	Mfn2-specific
Polr2e	0.216795	0.00457936	0.0796142	0.21353	0.00513675	0.0464183	Mfn2-specific
Svil	-0.230062	0.00460152	0.0798793	-0.32505	0.000168763	0.00374502	Mfn2-specific
Scnm1	0.224752	0.00462716	0.0802207	0.236671	0.00307649	0.0322102	Mfn2-specific
Grxcr2	0.061767	0.00463354	0.0802207	0.125152	1.12346e-06	8.68406e-05	Mfn2-specific
Klk5	-0.0395145	0.00463047	0.0802207	-0.0553123	0.000189726	0.00411792	Mfn2-specific
Ms4a7	0.361884	0.0046998	0.0810306	0.406818	0.00179454	0.0222238	Mfn2-specific
C1qbp	0.259911	0.00471969	0.0811583	0.583155	2.10126e-07	2.37454e-05	Mfn2-specific
Tcp11l1	-0.242335	0.00472282	0.0811583	-0.29347	0.00090499	0.0134603	Mfn2-specific
Fat2	-0.349334	0.00472724	0.0811672	-0.713014	1.04105e-06	8.23064e-05	Mfn2-specific
Mettl7a1	0.292827	0.00477254	0.081541	-0.315139	0.00265799	0.0291342	Mfn2-specific
Phgdh	0.556011	0.00488757	0.0828317	2.56022	6.71997e-14	1.34159e-10	Mfn2-specific
Atg7	0.144128	0.00490213	0.0828317	0.143584	0.00504384	0.045998	Mfn2-specific
Ap5z1	0.208109	0.00491706	0.08292	0.247367	0.00113814	0.016077	Mfn2-specific
Trf	-0.407064	0.00493974	0.0831677	-0.95834	9.97754e-08	1.3048e-05	Mfn2-specific
Fbxo3	0.207009	0.00493612	0.0831677	0.353832	1.66296e-05	0.000639149	Mfn2-specific
Adcy7	-0.267868	0.00500643	0.0839506	-0.487285	6.98912e-06	0.000329535	Mfn2-specific
Acly	-0.304641	0.00504638	0.0843484	-0.455643	9.90008e-05	0.00251039	Mfn2-specific
Mkrn2	0.139332	0.00505658	0.0843832	0.349656	3.28579e-08	5.55459e-06	Mfn2-specific
Pcbp4	0.201712	0.00518798	0.085343	0.351085	1.41515e-05	0.000566935	Mfn2-specific
Rbm15b	-0.300417	0.00518197	0.085343	-0.406421	0.000328423	0.00627079	Mfn2-specific
Aldh18a1	0.398426	0.00518191	0.085343	1.11613	4.23361e-09	1.0606e-06	Mfn2-specific
Ptch1	-0.366502	0.00519938	0.0854629	-0.60905	2.69207e-05	0.000934493	Mfn2-specific
Gpr155	-0.230715	0.00533076	0.0870037	-0.282778	0.000941399	0.0138728	Mfn2-specific
H2-T9	-1.2672	0.00533603	0.0870213	1.64267	0.000538568	0.00924636	Mfn2-specific
Nrp2	-0.501322	0.00536949	0.0872776	-0.843681	2.40524e-05	0.000856372	Mfn2-specific
Adamts16	0.0320432	0.00536347	0.0872776	0.0324379	0.00489326	0.0450202	Mfn2-specific
Timm8b	0.185047	0.0054262	0.0880086	0.393835	7.07613e-07	6.10592e-05	Mfn2-specific
Ccdc59	0.23032	0.00543947	0.0881551	0.240958	0.00385185	0.0376902	Mfn2-specific
Tmem8	0.251737	0.00546089	0.0882958	0.673598	1.18646e-08	2.5698e-06	Mfn2-specific
Slc48a1	0.127026	0.00547488	0.0884122	0.247549	2.96061e-06	0.00018541	Mfn2-specific
Rcn1	-0.343618	0.00548141	0.0884122	-0.355044	0.00427912	0.0405911	Mfn2-specific
Exoc3l	0.46496	0.00549489	0.0884329	0.531123	0.00187263	0.022891	Mfn2-specific
Rimkla	0.292548	0.00550619	0.0884751	0.709247	7.63996e-08	1.04512e-05	Mfn2-specific
Slc41a2	0.409944	0.00554225	0.0887145	0.52432	0.00065087	0.0106229	Mfn2-specific
Bola3	0.201313	0.00554667	0.0887169	0.310461	7.93778e-05	0.00210255	Mfn2-specific
Fam69a	0.313622	0.0055903	0.0890038	0.471591	0.000109628	0.00269763	Mfn2-specific
Pdxk	0.243659	0.00560831	0.0892223	0.264471	0.00296131	0.0312725	Mfn2-specific
Scp2	-0.30788	0.00567049	0.0895145	-0.600409	3.15261e-06	0.000194852	Mfn2-specific
Rcc1l	0.221086	0.00566852	0.0895145	0.286892	0.000579502	0.00978845	Mfn2-specific
Large1	0.226536	0.00571879	0.0897492	0.27331	0.00119718	0.0166509	Mfn2-specific
Pmm1	0.25881	0.00574152	0.0899649	0.288489	0.00243578	0.0275007	Mfn2-specific
Tmem260	0.240175	0.00577269	0.0900837	0.377471	6.70369e-05	0.00185606	Mfn2-specific
Kcne2	-0.375306	0.00576791	0.0900837	-0.777684	1.25519e-06	9.3211e-05	Mfn2-specific
Atp11a	-0.30514	0.0057881	0.0900837	-0.385608	0.000778593	0.0121114	Mfn2-specific
Prag1	-0.528941	0.00577844	0.0900837	-0.568522	0.0033153	0.0339916	Mfn2-specific
Nop10	0.257157	0.00583379	0.0906592	0.311401	0.00118635	0.016573	Mfn2-specific
Rmdn3	0.128783	0.00585194	0.0908733	0.169059	0.00053803	0.00924566	Mfn2-specific
1700122O11Rik	-0.233052	0.00585931	0.0909198	-0.235724	0.00538702	0.0480533	Mfn2-specific
Slc23a1	-0.514055	0.00588915	0.0912467	-0.524234	0.00509313	0.0461575	Mfn2-specific
Lrrc8c	-0.486453	0.00592095	0.0915348	-0.583679	0.00131688	0.017885	Mfn2-specific
Fiz1	0.162088	0.00595971	0.0917515	0.2275	0.00026982	0.00537906	Mfn2-specific
Trmt1	0.264085	0.0060192	0.0922989	0.372175	0.000261785	0.00525415	Mfn2-specific
Syngr1	0.333608	0.00604006	0.0925067	0.492248	0.0001557	0.0035305	Mfn2-specific
C6	-0.355159	0.00606202	0.092546	-0.526514	0.000148211	0.00343166	Mfn2-specific
Nckap5	-0.376522	0.00611824	0.0929266	-0.482653	0.000728724	0.0115579	Mfn2-specific
Farp2	-0.223483	0.00618751	0.0933855	-0.239006	0.00371986	0.0368024	Mfn2-specific
Spryd7	0.155074	0.00617562	0.0933855	0.492172	5.47629e-10	2.14846e-07	Mfn2-specific
Itgb5	0.345204	0.00618887	0.0933855	0.495294	0.000223442	0.00466469	Mfn2-specific
Zfp787	0.203494	0.00617711	0.0933855	0.218647	0.0035776	0.035707	Mfn2-specific
Ubiad1	0.218215	0.00620069	0.0934282	0.79835	2.66845e-11	1.94241e-08	Mfn2-specific
Prickle2	-0.237607	0.00619821	0.0934282	-0.297663	0.000929401	0.0137447	Mfn2-specific
Phospho1	0.270964	0.0062865	0.0943291	1.07408	4.69031e-12	4.69526e-09	Mfn2-specific
Yars	0.164276	0.00629223	0.0943291	0.847291	1.01692e-14	2.62119e-11	Mfn2-specific
Mad2l1bp	-0.299635	0.00634329	0.0945998	-0.305903	0.00545246	0.0484086	Mfn2-specific
Erv3	0.0878342	0.00637196	0.0947048	0.134607	0.000108267	0.0026673	Mfn2-specific
Zbtb48	0.248453	0.00639203	0.0947324	-0.357575	0.000227013	0.00472973	Mfn2-specific
Bet1	-0.284991	0.00638503	0.0947324	-0.440575	9.77191e-05	0.00248699	Mfn2-specific
Mcrip2	0.359574	0.00641955	0.0947351	0.417635	0.00195106	0.0235042	Mfn2-specific
Aldh7a1	-0.154104	0.00642751	0.0947852	-0.273113	1.65478e-05	0.000638365	Mfn2-specific
Plet1	0.586961	0.00651422	0.0949235	0.761215	0.000707629	0.011327	Mfn2-specific
Rarres1	0.15451	0.00648339	0.0949235	0.264533	2.70352e-05	0.000936903	Mfn2-specific
Zhx1	-0.153618	0.006463	0.0949235	-0.229628	0.000149232	0.00344393	Mfn2-specific
Lce3d	0.195737	0.00649301	0.0949235	0.3595	1.01762e-05	0.000438992	Mfn2-specific
Fdx1l	0.264382	0.00648738	0.0949235	0.379637	0.00023837	0.00489765	Mfn2-specific
C030006K11Rik	0.292764	0.00659091	0.095435	0.329031	0.0026677	0.0291637	Mfn2-specific
Rhbdd3	0.265885	0.00677703	0.0966493	0.372178	0.000338138	0.00641506	Mfn2-specific
Ctnnd1	-0.171386	0.00679006	0.0967015	-0.216666	0.000962342	0.0141248	Mfn2-specific
Kcnn1	0.0841025	0.00679463	0.0967015	0.121424	0.000241197	0.00492652	Mfn2-specific
Angptl6	0.424353	0.00683535	0.0971791	0.660269	0.000101448	0.00255995	Mfn2-specific
Asna1	0.190117	0.00691786	0.097919	0.21809	0.00237703	0.0270973	Mfn2-specific
Ppp1r3c	0.805701	0.00694532	0.0981073	1.03386	0.000858927	0.0129794	Mfn2-specific
Bpifb6	0.0640763	0.00694354	0.0981073	0.0711464	0.00313183	0.032609	Mfn2-specific
Camp	0.571581	0.00696252	0.0982836	0.715555	0.00109297	0.0155765	Mfn2-specific
Optn	0.168081	0.00702901	0.0987596	0.578417	1.4629e-10	8.31119e-08	Mfn2-specific
Sfxn1	0.231614	0.00706456	0.0989848	0.339103	0.000219163	0.00459844	Mfn2-specific
Pdxdc1	0.0878534	0.00705397	0.0989848	0.219618	8.15648e-08	1.10051e-05	Mfn2-specific
Cd68	0.423165	0.00708988	0.0990099	0.537778	0.000970294	0.014198	Mfn2-specific
Fbxo25	0.19848	0.00707753	0.0990099	0.35555	1.72061e-05	0.000656452	Mfn2-specific
Smarca1	-0.256576	0.00718916	0.0996054	-0.445547	2.71708e-05	0.000938476	Mfn2-specific
Timm44	0.14612	0.00719029	0.0996054	0.203978	0.000381133	0.0070758	Mfn2-specific
Fbxo6	0.23991	0.00724629	0.100114	0.482446	3.32155e-06	0.000198463	Mfn2-specific
Rnf144a	-0.33611	0.00731372	0.10066	-0.503936	0.000176559	0.00389723	Mfn2-specific
Riok3	0.129481	0.00732072	0.10066	0.159074	0.00139209	0.0186604	Mfn2-specific
Ndufb2	0.216585	0.0073245	0.10066	0.237662	0.00366006	0.036361	Mfn2-specific
Hsp90b1	-0.21931	0.00740558	0.101479	-0.474602	1.09311e-06	8.57697e-05	Mfn2-specific
Ezh1	0.160855	0.00743204	0.101601	0.195687	0.00155258	0.0201641	Mfn2-specific
Fuk	0.179982	0.00746978	0.101636	-0.196294	0.00392692	0.0381925	Mfn2-specific
Cnppd1	0.164735	0.00751918	0.101987	0.392996	2.19713e-07	2.45617e-05	Mfn2-specific
Apoe	0.661431	0.00756262	0.102243	1.53363	3.6409e-07	3.58793e-05	Mfn2-specific
Ripor3	0.12604	0.00758933	0.102322	0.163874	0.000854489	0.0129415	Mfn2-specific
Rabggta	0.179751	0.00763797	0.102322	0.20216	0.00315121	0.0327594	Mfn2-specific
Atad3a	0.185509	0.00763246	0.102322	0.396641	1.42432e-06	0.000101424	Mfn2-specific
Msr1	0.364012	0.00761804	0.102322	0.410103	0.00309743	0.0323643	Mfn2-specific
Rps15	0.227517	0.00772346	0.103077	0.558089	1.44229e-07	1.7473e-05	Mfn2-specific
P4hb	-0.140607	0.00774264	0.103175	-0.371683	3.74309e-08	6.12836e-06	Mfn2-specific
Rchy1	0.202066	0.00776054	0.103175	0.269732	0.000679464	0.010969	Mfn2-specific
Dnajc27	0.179949	0.00780674	0.103458	0.284967	0.000103096	0.00258491	Mfn2-specific
Pla2g12a	0.364488	0.0078047	0.103458	0.467826	0.00100656	0.0146359	Mfn2-specific
Zbtb22	0.241739	0.00800095	0.104631	0.377508	0.000127326	0.00302279	Mfn2-specific
Cisd1	0.228139	0.00810092	0.105607	0.300541	0.000824088	0.0126087	Mfn2-specific
Efhd1	0.488718	0.00817126	0.105656	0.839544	4.00877e-05	0.00124596	Mfn2-specific
Nat10	0.234608	0.00815641	0.105656	0.361217	0.00015562	0.0035305	Mfn2-specific
Pex10	0.127094	0.00830868	0.106841	0.294119	4.74112e-07	4.52212e-05	Mfn2-specific
Srprb	-0.23512	0.00833269	0.106869	-0.421153	2.38094e-05	0.000849174	Mfn2-specific
Fau	0.225253	0.008361	0.106869	0.409102	1.98302e-05	0.000729786	Mfn2-specific
Sec16a	-0.181221	0.00835825	0.106869	-0.25305	0.000478216	0.00846259	Mfn2-specific
Epha7	-0.421918	0.00832752	0.106869	-0.634899	0.000210011	0.00446042	Mfn2-specific
Txn1	0.160414	0.00835656	0.106869	0.265436	6.76696e-05	0.0018686	Mfn2-specific
Trappc2l	0.222438	0.00833991	0.106869	0.396727	2.52853e-05	0.000889606	Mfn2-specific
Pigyl	0.275016	0.0083195	0.106869	0.34213	0.00146984	0.0194047	Mfn2-specific
Pigh	0.179456	0.00839033	0.107096	0.365413	3.79344e-06	0.000216101	Mfn2-specific
Vps16	0.223086	0.00839755	0.107123	0.296413	0.000797626	0.0122943	Mfn2-specific
Tmem205	0.208208	0.00842857	0.107255	0.241314	0.00276792	0.0299601	Mfn2-specific
Ssxb3	-0.0528951	0.00845027	0.1074	-0.0749214	0.000418494	0.00763311	Mfn2-specific
Gprasp1	-0.381194	0.00849983	0.107611	-0.445026	0.00263221	0.0289585	Mfn2-specific
Trim13	0.238601	0.00848248	0.107611	0.47281	5.85553e-06	0.000289202	Mfn2-specific
Tbkbp1	0.234544	0.00853671	0.107706	0.393529	5.90466e-05	0.00167726	Mfn2-specific
Ipo4	0.190937	0.00854847	0.107706	0.319472	6.13354e-05	0.00172344	Mfn2-specific
Rps16	0.256609	0.00855231	0.107706	0.588905	5.85685e-07	5.31797e-05	Mfn2-specific
Rasd2	0.602759	0.0085298	0.107706	0.953309	0.00012234	0.00292729	Mfn2-specific
Exoc6b	-0.153321	0.00869449	0.108795	-0.173855	0.00343502	0.0348022	Mfn2-specific
Pyroxd1	0.210564	0.00869716	0.108795	0.322488	0.000184621	0.00402814	Mfn2-specific
Galnt2	-0.180918	0.00878862	0.109295	-0.30892	4.98337e-05	0.00148027	Mfn2-specific
Ms4a6d	0.540704	0.00880244	0.109402	0.639719	0.00245723	0.0276495	Mfn2-specific
Fxyd6	0.530089	0.00885762	0.109587	0.999357	1.3252e-05	0.000540292	Mfn2-specific
Lars	0.254039	0.00892616	0.110019	0.373862	0.000302054	0.00587522	Mfn2-specific
Pkhd1	-0.158728	0.00895466	0.11023	-0.169476	0.0056431	0.0495093	Mfn2-specific
Kctd6	0.212647	0.00897954	0.110259	0.532313	1.48741e-07	1.77155e-05	Mfn2-specific
Bptf	-0.191545	0.00902071	0.110594	-0.219642	0.00327998	0.0337126	Mfn2-specific
Elf5	-0.262943	0.00903517	0.110706	-0.316074	0.00221805	0.0258086	Mfn2-specific
Parp1	-0.188839	0.0090558	0.110894	-0.207208	0.0046565	0.0433793	Mfn2-specific
Rps28	0.253164	0.00907671	0.11091	0.645037	1.11787e-07	1.43481e-05	Mfn2-specific
Rab31	0.458049	0.00908923	0.110976	0.743756	9.97229e-05	0.00252255	Mfn2-specific
Zbtb7c	0.168099	0.0092509	0.112356	0.202745	0.00222111	0.0258298	Mfn2-specific
Clint1	-0.150215	0.00929541	0.112372	-0.183852	0.00196812	0.0236413	Mfn2-specific
Gns	0.174231	0.00934197	0.112542	0.579202	7.18591e-10	2.53249e-07	Mfn2-specific
Fasn	-0.405187	0.0093954	0.113055	-0.737595	2.43442e-05	0.000863804	Mfn2-specific
Josd2	0.304144	0.00942318	0.113081	0.362051	0.00254216	0.0282669	Mfn2-specific
Gnptg	0.1544	0.00953055	0.113394	0.33271	2.11442e-06	0.000139009	Mfn2-specific
Rps19	0.269319	0.00952863	0.113394	0.472627	4.08355e-05	0.00125885	Mfn2-specific
Washc5	0.135029	0.00954648	0.113479	0.293764	1.82529e-06	0.000125258	Mfn2-specific
Trpv6	0.448527	0.00960653	0.113817	0.765985	5.89633e-05	0.00167726	Mfn2-specific
Atp6v1c1	0.131438	0.00977374	0.115166	0.454469	3.65852e-10	1.70594e-07	Mfn2-specific
Lkaaear1	0.0885498	0.0098122	0.115268	0.0995408	0.00424197	0.0403302	Mfn2-specific
Rapsn	0.431902	0.00980685	0.115268	0.838841	1.07743e-05	0.00046002	Mfn2-specific
Fcamr	0.545988	0.00987585	0.115616	0.707519	0.00127715	0.0175089	Mfn2-specific
Necap2	0.129314	0.00989182	0.115616	0.1573	0.00225121	0.0261067	Mfn2-specific
Gabarap	0.162127	0.0099118	0.115784	0.377379	6.67795e-07	5.86637e-05	Mfn2-specific
Ooep	-0.566902	0.00995841	0.116198	-0.63684	0.00433857	0.0409682	Mfn2-specific
Ccdc7b	-0.0712421	0.00999999	0.116422	-0.0837829	0.00302909	0.0318261	Mfn2-specific
Tmem50b	-0.169468	0.0100226	0.11662	-0.561584	9.53815e-10	3.19882e-07	Mfn2-specific
Agk	0.204887	0.0101156	0.117178	0.280376	0.000784553	0.0121468	Mfn2-specific
Pdhx	0.126705	0.0101595	0.117357	0.15504	0.00221575	0.0257963	Mfn2-specific
Chchd10	0.229305	0.0101782	0.117365	0.714411	3.47077e-09	9.08025e-07	Mfn2-specific
Trap1	0.172373	0.0102096	0.117416	0.360308	3.97938e-06	0.000224171	Mfn2-specific
Myo1e	-0.259791	0.0102443	0.117437	-0.364524	0.000622411	0.0102876	Mfn2-specific
Crb3	0.175388	0.0102266	0.117437	0.209604	0.00272843	0.0296717	Mfn2-specific
Clta	0.201705	0.0102892	0.117616	0.305092	0.000282683	0.00559012	Mfn2-specific
Stt3a	-0.196391	0.0104082	0.118488	-0.302084	0.00023906	0.00490533	Mfn2-specific
Arl16	0.145794	0.0104569	0.118822	-0.211059	0.000465806	0.0083066	Mfn2-specific
Trmt112	0.227721	0.0105516	0.119273	0.327229	0.000510532	0.00889814	Mfn2-specific
Uqcrq	0.249289	0.0106477	0.119423	0.352259	0.000615407	0.0101867	Mfn2-specific
Comtd1	0.258083	0.0106039	0.119423	0.454462	4.82644e-05	0.00144605	Mfn2-specific
Hkdc1	0.330614	0.0106436	0.119423	0.843094	1.68812e-07	1.95006e-05	Mfn2-specific
Rps11	0.224972	0.0106639	0.119469	0.459906	6.14707e-06	0.000300924	Mfn2-specific
Gng5	0.210923	0.0106826	0.11955	0.232791	0.00538036	0.0480351	Mfn2-specific
Celsr1	-0.203618	0.010699	0.119669	-0.26498	0.00137506	0.0184939	Mfn2-specific
Rpl10a	0.212973	0.0107522	0.119684	0.405985	1.71166e-05	0.000654239	Mfn2-specific
Hmbs	0.209522	0.0109034	0.120786	0.382388	3.19182e-05	0.00105345	Mfn2-specific
Nup214	-0.209226	0.0109293	0.121008	-0.244529	0.0035564	0.0355715	Mfn2-specific
Cenpv	0.264571	0.0109454	0.121122	0.326349	0.00228145	0.0263683	Mfn2-specific
Gnl3	0.269928	0.0109944	0.121276	0.594736	2.10047e-06	0.000139009	Mfn2-specific
Naip6	0.149821	0.0110944	0.121927	0.192887	0.00159578	0.0205455	Mfn2-specific
Usp4	0.10673	0.0111066	0.121997	0.226285	3.90586e-06	0.000221293	Mfn2-specific
Lamp1	0.149659	0.0111664	0.122265	0.485528	2.05577e-09	6.02052e-07	Mfn2-specific
Zyg11a	-0.0473133	0.0112101	0.122551	-0.0743756	0.000212819	0.00449811	Mfn2-specific
Hook2	0.240507	0.0112461	0.122622	0.48195	9.29437e-06	0.000411183	Mfn2-specific
Cdh16	-0.434453	0.01123	0.122622	-1.38635	2.91433e-09	8.0797e-07	Mfn2-specific
Hebp1	0.291581	0.0113041	0.122902	0.799418	5.43528e-08	8.12963e-06	Mfn2-specific
Rps5	0.195102	0.0113366	0.122902	0.543096	4.14334e-08	6.47763e-06	Mfn2-specific
Slc35g2	-0.359235	0.0114244	0.123226	-0.686731	1.87602e-05	0.000694094	Mfn2-specific
Lair1	0.224963	0.0114339	0.123226	0.367149	0.000142804	0.00332512	Mfn2-specific
Hdlbp	-0.131667	0.0114935	0.123252	-0.293225	1.97872e-06	0.000133151	Mfn2-specific
Tyr	0.242978	0.0115607	0.123538	0.271549	0.00537043	0.0479877	Mfn2-specific
Panx3	0.0379681	0.0116829	0.124448	0.0421904	0.00567152	0.0496957	Mfn2-specific
Epb41l4b	-0.299489	0.0117275	0.124732	0.461677	0.00028679	0.005647	Mfn2-specific
Gbf1	-0.153985	0.0117467	0.124846	-0.281754	3.59954e-05	0.00114793	Mfn2-specific
Arhgef6	0.241091	0.0118616	0.125429	0.445459	3.22743e-05	0.00105849	Mfn2-specific
Ssr1	-0.161262	0.0118754	0.125429	-0.226261	0.000783514	0.0121468	Mfn2-specific
Depdc7	-0.360498	0.0119596	0.125725	-0.429111	0.00343825	0.0348022	Mfn2-specific
Sik3	-0.208038	0.0119774	0.12578	-0.37896	3.97517e-05	0.00124108	Mfn2-specific
Muc1	-0.213441	0.0120085	0.125887	-0.293312	0.000976038	0.014272	Mfn2-specific
Aip	0.17886	0.0119965	0.125887	0.208647	0.00404978	0.0390029	Mfn2-specific
Pnpla2	0.25887	0.0120093	0.125887	0.290192	0.00548907	0.0485884	Mfn2-specific
Rnf216	-0.169324	0.0120348	0.126065	-0.206647	0.00282787	0.030419	Mfn2-specific
Mthfs	0.310667	0.0120535	0.126197	0.37255	0.00327114	0.0336384	Mfn2-specific
Dap3	0.12529	0.0122068	0.127307	0.174479	0.000880018	0.0131358	Mfn2-specific
Fbxo2	0.298133	0.0122926	0.127928	-0.599698	1.07676e-05	0.00046002	Mfn2-specific
Wsb2	0.210638	0.0123153	0.128036	0.396925	2.68431e-05	0.000934451	Mfn2-specific
Gba	0.145741	0.0123262	0.128085	0.234765	0.000190934	0.00413749	Mfn2-specific
Papss1	-0.194262	0.0123628	0.128114	-0.417248	4.14207e-06	0.000231374	Mfn2-specific
Fam151b	0.191129	0.0123837	0.128171	0.25717	0.00124799	0.0171965	Mfn2-specific
Sergef	0.201253	0.0123936	0.128209	0.34375	9.62688e-05	0.00246181	Mfn2-specific
Rpl37rt	0.619138	0.0124712	0.128922	1.16612	2.77623e-05	0.000950161	Mfn2-specific
Rbm17	0.155991	0.0125067	0.128988	0.193221	0.00262969	0.0289461	Mfn2-specific
Tifa	0.26697	0.0125412	0.129027	0.479214	5.28959e-05	0.00153398	Mfn2-specific
Smc3	-0.130473	0.0126697	0.129729	-0.156074	0.00355663	0.0355715	Mfn2-specific
Edem3	-0.194596	0.0127087	0.12979	-0.231969	0.00367105	0.0364354	Mfn2-specific
Dcaf10	-0.186877	0.0129331	0.131057	-0.255083	0.00116436	0.0163806	Mfn2-specific
Mgat2	-0.149284	0.0130011	0.131484	-0.37356	4.03404e-07	3.93801e-05	Mfn2-specific
Rpsa	0.203828	0.0130255	0.131579	0.546351	1.22603e-07	1.51743e-05	Mfn2-specific
Rbm25	0.235478	0.0130295	0.131579	0.269159	0.00523152	0.0471109	Mfn2-specific
Thrb	-0.232357	0.0130504	0.131666	-0.275997	0.00390505	0.0380673	Mfn2-specific
Lrrc1	-0.246321	0.0130598	0.131694	-0.315812	0.00207945	0.0245531	Mfn2-specific
Znrf1	0.164307	0.0130697	0.131729	0.276692	0.000126641	0.00301392	Mfn2-specific
Maged1	-0.36778	0.0130967	0.131866	-0.793877	4.41855e-06	0.000238018	Mfn2-specific
Ctsz	0.515981	0.0132304	0.132459	0.862312	0.000141918	0.0033119	Mfn2-specific
Ssr3	-0.169746	0.0132313	0.132459	-0.218293	0.00206286	0.0244127	Mfn2-specific
Ppp3cc	0.246109	0.0134497	0.133425	0.449642	4.86992e-05	0.00145288	Mfn2-specific
Cox6b2	0.366393	0.0135909	0.134059	-0.751424	1.02769e-05	0.000441504	Mfn2-specific
Cnot9	0.131592	0.0136264	0.134217	0.272582	8.95191e-06	0.000397729	Mfn2-specific
Mta1	0.190129	0.0136255	0.134217	0.294358	0.000355556	0.00668451	Mfn2-specific
Sord	0.263223	0.0136624	0.134284	0.567241	5.02333e-06	0.000258023	Mfn2-specific
Slc22a4	0.272964	0.013697	0.134404	0.421667	0.000367528	0.00686973	Mfn2-specific
Ear1	-0.799844	0.0136877	0.134404	-1.12409	0.000962576	0.0141248	Mfn2-specific
Ros1	-0.400233	0.0136969	0.134404	-0.975096	7.27818e-07	6.23967e-05	Mfn2-specific
Irgq	-0.195226	0.0137361	0.134442	-0.517564	1.73433e-07	1.99237e-05	Mfn2-specific
Ybx3	0.200698	0.0137605	0.134519	0.442296	3.64095e-06	0.000210881	Mfn2-specific
Ssh1	-0.214766	0.013828	0.134988	-0.406332	3.26674e-05	0.00106466	Mfn2-specific
Ddrgk1	0.168082	0.0138912	0.135376	0.206565	0.0032262	0.0333081	Mfn2-specific
4933434E20Rik	0.138166	0.0141304	0.136531	0.30574	3.65417e-06	0.000211059	Mfn2-specific
Ddx52	0.214264	0.0141805	0.136945	0.262796	0.00336927	0.0343249	Mfn2-specific
Wwp2	0.130792	0.0143562	0.138134	0.276071	7.70559e-06	0.00035605	Mfn2-specific
Lgmn	0.206726	0.0144002	0.13843	0.576802	8.00209e-08	1.0875e-05	Mfn2-specific
Veph1	-0.383141	0.0144335	0.138622	-0.703629	5.28629e-05	0.00153398	Mfn2-specific
Tacstd2	-0.428476	0.0144424	0.138643	-0.599313	0.00109563	0.0156037	Mfn2-specific
Met	-0.258033	0.0145579	0.139494	-0.34365	0.00173949	0.0216925	Mfn2-specific
Heatr5b	-0.13811	0.0145647	0.139495	-0.317686	2.16522e-06	0.000141133	Mfn2-specific
Mecr	0.237541	0.0145789	0.13954	0.3581	0.000529731	0.00914843	Mfn2-specific
Slc27a4	-0.180776	0.0146349	0.139549	-0.354898	2.24963e-05	0.000805106	Mfn2-specific
Hmgb3	0.239734	0.0146982	0.139781	0.353939	0.000664651	0.0107923	Mfn2-specific
Tc2n	0.328247	0.0147677	0.140187	0.720802	4.58637e-06	0.000242657	Mfn2-specific
Tor4a	-0.121211	0.0147876	0.140187	-0.312118	3.54456e-07	3.52641e-05	Mfn2-specific
Lypd6b	0.447314	0.0147808	0.140187	0.702702	0.000350921	0.00660932	Mfn2-specific
Dpyd	-0.244935	0.0148106	0.140187	0.430666	9.62098e-05	0.00246181	Mfn2-specific
Mkrn1	0.144959	0.014819	0.140187	0.173269	0.00437098	0.0412367	Mfn2-specific
Cyp2b19	0.149439	0.0149733	0.14075	0.264836	8.93091e-05	0.00232416	Mfn2-specific
Exosc2	0.228944	0.0149917	0.14086	0.317421	0.001261	0.0173412	Mfn2-specific
I830077J02Rik	0.236048	0.01511	0.140953	0.359468	0.000507236	0.00884812	Mfn2-specific
Snd1	-0.162344	0.0151314	0.141026	-0.398501	8.43055e-07	6.95621e-05	Mfn2-specific
Psen2	0.199261	0.0151867	0.141287	0.26102	0.0021389	0.0251409	Mfn2-specific
Lamtor3	0.194644	0.0153234	0.141924	0.373208	3.42745e-05	0.00110717	Mfn2-specific
Pepd	0.18638	0.0153174	0.141924	0.263884	0.00107087	0.0153623	Mfn2-specific
Slc25a39	0.185071	0.0153611	0.14209	0.233892	0.00294102	0.0312144	Mfn2-specific
Atp6v1g3	-0.357918	0.015487	0.14274	-0.757663	8.87766e-06	0.000395275	Mfn2-specific
Abca17	0.8659	0.015689	0.143583	-1.03427	0.00472741	0.0439048	Mfn2-specific
Wfdc10	0.249103	0.0158774	0.14482	0.449243	8.12427e-05	0.00214648	Mfn2-specific
Dnajc3	-0.126852	0.0158868	0.14482	-0.267605	9.92829e-06	0.00043159	Mfn2-specific
Snrnp27	0.170338	0.0158857	0.14482	0.240161	0.00118036	0.0165274	Mfn2-specific
Nedd4	-0.110237	0.0160131	0.145691	-0.228703	1.28515e-05	0.000526028	Mfn2-specific
Shmt2	0.206546	0.016042	0.14576	1.04099	5.10316e-13	6.63188e-10	Mfn2-specific
Sipa1l3	-0.282082	0.0161831	0.146366	-0.480297	0.00016852	0.00374502	Mfn2-specific
Becn1	0.100665	0.0162093	0.146476	0.126865	0.00323966	0.0334162	Mfn2-specific
Ndufb9	0.184895	0.0163868	0.147631	0.277703	0.000671797	0.0108633	Mfn2-specific
Nuak1	-0.35098	0.0164177	0.147644	-0.467074	0.00209029	0.0246671	Mfn2-specific
BC048502	0.0865935	0.0164612	0.147677	0.104898	0.00451697	0.0423026	Mfn2-specific
Wbp2	0.0982474	0.0165579	0.147953	0.250205	5.88962e-07	5.32447e-05	Mfn2-specific
Selenow	0.277211	0.0166496	0.1482	0.49444	0.000102724	0.00258491	Mfn2-specific
Lgi4	0.14744	0.0166755	0.148315	0.212944	0.00101573	0.014759	Mfn2-specific
Adam1b	0.1514	0.0167904	0.148861	0.348616	3.09109e-06	0.00019186	Mfn2-specific
Ctss	0.722495	0.0168116	0.148941	1.06853	0.00081794	0.0125239	Mfn2-specific
Slc9c1	0.038048	0.016936	0.149596	0.0495977	0.00260818	0.0287702	Mfn2-specific
Apobec1	0.369951	0.0170128	0.149862	0.515838	0.00145694	0.0192957	Mfn2-specific
Tollip	0.112751	0.0170508	0.150101	0.3802	3.77587e-09	9.69281e-07	Mfn2-specific
Blmh	-0.176495	0.0171138	0.150337	-0.268685	0.000631858	0.0103942	Mfn2-specific
Erp44	-0.156681	0.0171702	0.150521	-0.26399	0.000213599	0.00450901	Mfn2-specific
Cbx6	-0.307132	0.0172062	0.150639	-0.815704	3.23365e-07	3.29595e-05	Mfn2-specific
Slc25a30	0.207529	0.0172601	0.150857	0.448772	8.50998e-06	0.000385251	Mfn2-specific
Eif4ebp1	0.363696	0.0174909	0.151917	1.46866	9.99475e-11	6.2976e-08	Mfn2-specific
Nt5dc3	0.378329	0.0174987	0.151921	0.57095	0.000716769	0.0114381	Mfn2-specific
Bst2	0.394127	0.017577	0.15222	0.604678	0.000611773	0.0101748	Mfn2-specific
Fancf	0.262478	0.0176577	0.152663	0.323564	0.00433223	0.0409269	Mfn2-specific
Ccnl2	0.303576	0.0176892	0.152873	0.373727	0.00438755	0.0413092	Mfn2-specific
Rxra	0.138341	0.0177245	0.152967	0.277529	2.60483e-05	0.00091336	Mfn2-specific
Ppm1h	0.14901	0.0177993	0.153061	0.292893	3.45764e-05	0.00111465	Mfn2-specific
B3gnt2	0.142909	0.0178436	0.153288	0.449572	1.69268e-08	3.19962e-06	Mfn2-specific
Nfkb1	-0.135931	0.0181067	0.15468	-0.214744	0.000476938	0.00845436	Mfn2-specific
Serac1	0.186455	0.0181432	0.154865	0.224051	0.00544641	0.0483767	Mfn2-specific
Taf15	0.193266	0.0182665	0.15528	0.439835	4.61478e-06	0.000243541	Mfn2-specific
Slc39a2	-0.290982	0.0183046	0.155325	-0.386618	0.0024871	0.0277884	Mfn2-specific
Pebp1	0.158472	0.0184346	0.155881	0.214265	0.00216555	0.0253967	Mfn2-specific
Rpl41	0.177294	0.0185035	0.156336	0.332704	6.86666e-05	0.00188611	Mfn2-specific
Pcif1	0.127111	0.0185333	0.156461	0.175198	0.00184637	0.0226525	Mfn2-specific
Rpl24	0.168409	0.0186265	0.156865	0.41895	1.20987e-06	9.1479e-05	Mfn2-specific
Upk2	-0.292785	0.0186989	0.157338	-0.44557	0.000739766	0.0116884	Mfn2-specific
Git1	0.134224	0.0187053	0.157338	0.279352	1.7897e-05	0.000675207	Mfn2-specific
Letmd1	0.130774	0.018723	0.157423	0.206869	0.000500029	0.00876129	Mfn2-specific
Fzd5	-0.288527	0.0188229	0.15788	-0.388652	0.00230745	0.0265663	Mfn2-specific
Kmt2d	-0.261761	0.0188934	0.15828	-0.354665	0.00220713	0.0257391	Mfn2-specific
Rpl14	0.161591	0.0192134	0.15993	0.471274	8.74371e-08	1.16544e-05	Mfn2-specific
Podxl2	0.197491	0.0192305	0.159944	0.310794	0.000553935	0.00943324	Mfn2-specific
Bfsp1	0.315072	0.0194643	0.161349	0.420001	0.00264947	0.0290741	Mfn2-specific
Top1mt	0.231652	0.0195277	0.161511	0.35585	0.000727286	0.0115461	Mfn2-specific
Cxcl15	-0.350613	0.0196459	0.162167	-0.488954	0.00182281	0.0224611	Mfn2-specific
Ppie	0.170359	0.0197145	0.16241	0.279886	0.000368887	0.00687917	Mfn2-specific
Creb3l3	0.0474906	0.0197689	0.16273	0.0598669	0.0042477	0.0403302	Mfn2-specific
Ttc39c	0.221116	0.0197795	0.162752	0.326485	0.00109247	0.0155765	Mfn2-specific
Cln6	0.300978	0.0199489	0.163306	0.873237	1.08194e-07	1.39732e-05	Mfn2-specific
Aloxe3	0.300344	0.0199613	0.163343	0.379269	0.00424774	0.0403302	Mfn2-specific
Emc6	0.139656	0.0200081	0.163354	0.225361	0.000459141	0.00821594	Mfn2-specific
Cox7c	0.18804	0.0200027	0.163354	0.332523	0.000166541	0.00371157	Mfn2-specific
Fam102b	-0.294658	0.0200007	0.163354	-0.581034	4.34137e-05	0.00132167	Mfn2-specific
Vsx1	0.0220699	0.0199797	0.163354	0.0408458	9.64769e-05	0.00246181	Mfn2-specific
Cyp4b1	0.65709	0.0201721	0.164177	1.0867	0.000359031	0.0067393	Mfn2-specific
Polr3gl	0.236353	0.0203912	0.165118	0.435736	0.00010574	0.00262514	Mfn2-specific
Etnppl	-0.0273866	0.0203731	0.165118	0.035062	0.00392613	0.0381925	Mfn2-specific
Hectd4	-0.184994	0.0203481	0.165118	-0.300453	0.000442872	0.00800752	Mfn2-specific
Dab1	-0.119856	0.0204298	0.165291	-0.228688	6.94704e-05	0.00190066	Mfn2-specific
Brwd3	-0.252648	0.0205077	0.165619	-0.415154	0.000397077	0.00729366	Mfn2-specific
Rpl36	0.219234	0.0205377	0.165777	0.391133	0.000158713	0.00357524	Mfn2-specific
Cldn8	-0.367759	0.0205529	0.165835	-0.496836	0.00256937	0.0284781	Mfn2-specific
Pcdh8	0.0334039	0.0206005	0.165897	0.0466912	0.00192482	0.0232962	Mfn2-specific
Fads2	-0.415792	0.0206381	0.166071	-1.06043	1.08567e-06	8.55091e-05	Mfn2-specific
Tmem163	-0.222051	0.0207353	0.166075	-0.446645	3.64147e-05	0.00115599	Mfn2-specific
Akr1a1	0.140425	0.0207583	0.166075	0.198769	0.00174331	0.0217058	Mfn2-specific
Mthfd2	0.357707	0.0207434	0.166075	2.55945	3.39949e-16	1.41371e-12	Mfn2-specific
Aldh16a1	0.182407	0.0207131	0.166075	0.306672	0.000316128	0.00608071	Mfn2-specific
Krtap3-2	0.125542	0.0208236	0.166277	0.153852	0.00564096	0.0495093	Mfn2-specific
Ints8	-0.168291	0.0208185	0.166277	-0.207292	0.00543113	0.0483638	Mfn2-specific
Hist1h3h	-0.101262	0.0208678	0.166438	-0.180405	0.000166842	0.00371428	Mfn2-specific
Arhgap18	-0.2186	0.0210674	0.16726	-0.337013	0.000802967	0.0123401	Mfn2-specific
Fxyd2	0.76915	0.021138	0.167692	2.57886	8.86416e-09	1.95535e-06	Mfn2-specific
Fat1	-0.19631	0.0212525	0.168344	-0.367373	9.64927e-05	0.00246181	Mfn2-specific
Mafg	0.20297	0.021425	0.16881	0.324714	0.000570762	0.00968014	Mfn2-specific
Cbl	-0.304325	0.0216856	0.169898	-0.650715	1.77539e-05	0.000671192	Mfn2-specific
Hcn3	0.129936	0.0217901	0.17046	0.221027	0.000307551	0.00596539	Mfn2-specific
Slc30a5	-0.0981578	0.0218492	0.170601	-0.178293	0.000146648	0.00341079	Mfn2-specific
Scgb1b27	0.137341	0.0219011	0.170942	0.195774	0.00178561	0.0221528	Mfn2-specific
Ak5	0.0807611	0.0220586	0.171483	0.130509	0.00054358	0.00928732	Mfn2-specific
Rpl32	0.171924	0.0220379	0.171483	0.562591	1.63555e-08	3.12001e-06	Mfn2-specific
Rpl18	0.180646	0.0221145	0.171676	0.48398	5.92713e-07	5.32523e-05	Mfn2-specific
Glmp	0.119286	0.0221346	0.171733	0.234555	5.70396e-05	0.0016359	Mfn2-specific
Arl8a	0.189232	0.0221786	0.171964	0.399863	2.21186e-05	0.00079432	Mfn2-specific
Rnf130	0.157791	0.0222851	0.172511	0.312243	5.34364e-05	0.00154389	Mfn2-specific
Rpl38	0.220085	0.0222932	0.172511	0.47133	1.86336e-05	0.000690637	Mfn2-specific
Sorbs1	0.244239	0.0223736	0.172813	0.383416	0.00074831	0.0117609	Mfn2-specific
Hspa5	-0.279284	0.0224093	0.17296	-0.631437	8.74721e-06	0.000390302	Mfn2-specific
Fam221a	0.312227	0.0227249	0.174555	0.503135	0.000591843	0.00996453	Mfn2-specific
Aif1l	0.356832	0.0229357	0.175332	0.693063	7.24e-05	0.00195075	Mfn2-specific
Cadm4	0.223315	0.0229889	0.175475	-0.327527	0.00149781	0.0196616	Mfn2-specific
Slc1a3	0.343176	0.0235558	0.178043	0.613001	0.000209083	0.0044498	Mfn2-specific
Ebpl	-0.315089	0.023657	0.178613	-0.614265	7.42666e-05	0.00198431	Mfn2-specific
Nubp1	0.144107	0.0238156	0.179095	0.182897	0.00522345	0.0470586	Mfn2-specific
Sbds	0.163809	0.0239473	0.179696	0.206344	0.00556605	0.0491026	Mfn2-specific
Yeats4	0.178523	0.0239799	0.179876	0.336867	0.000114304	0.00279285	Mfn2-specific
Extl3	-0.113747	0.0240056	0.179938	-0.155864	0.00289447	0.0309115	Mfn2-specific
Sec24c	-0.10513	0.0240549	0.180036	-0.200063	0.000103913	0.00259384	Mfn2-specific
Rcan3	0.175818	0.0240628	0.180036	0.239182	0.00308273	0.0322268	Mfn2-specific
Tub	0.127441	0.0241132	0.180172	0.338829	8.77785e-07	7.18574e-05	Mfn2-specific
Pkd2	0.355423	0.0242486	0.180588	0.591846	0.00047768	0.00846031	Mfn2-specific
Tbce	0.158244	0.0245703	0.182136	0.276233	0.000295632	0.00578276	Mfn2-specific
Wdr89	0.237379	0.0246481	0.182365	0.392206	0.000534915	0.00921499	Mfn2-specific
Patl1	0.149219	0.0246795	0.18246	0.223885	0.00137366	0.0184939	Mfn2-specific
Dao	-0.249302	0.0248197	0.183136	-0.440445	0.000264329	0.00529499	Mfn2-specific
Slfn2	0.479679	0.0249917	0.183948	0.621081	0.00481165	0.0444493	Mfn2-specific
Timm23	0.126963	0.0250101	0.184018	0.176709	0.00271142	0.029533	Mfn2-specific
Scnn1b	0.323495	0.0250645	0.184157	0.471734	0.00182341	0.0224611	Mfn2-specific
Atf5	0.345693	0.0251633	0.184492	2.52983	4.70066e-16	1.62901e-12	Mfn2-specific
Anxa4	0.139647	0.0252107	0.18471	0.395814	3.45705e-07	3.47459e-05	Mfn2-specific
Acsl5	-0.141432	0.025324	0.185402	-0.219031	0.00106925	0.0153542	Mfn2-specific
Ccdc91	-0.106012	0.0254349	0.185855	0.212538	6.19967e-05	0.00173733	Mfn2-specific
Rps26	0.188804	0.0258294	0.187422	0.498449	1.2172e-06	9.17003e-05	Mfn2-specific
Nme4	0.375113	0.0258693	0.187542	0.515296	0.00318384	0.0329689	Mfn2-specific
Psap	0.274619	0.025942	0.187724	0.526591	0.000112683	0.00275974	Mfn2-specific
Cryzl1	0.128659	0.0260946	0.188318	0.594625	2.58997e-11	1.94241e-08	Mfn2-specific
Gm20594	-0.578411	0.0263172	0.189195	-0.812514	0.00272214	0.0296188	Mfn2-specific
Oxr1	-0.177154	0.0263553	0.189359	0.263945	0.00163996	0.0209715	Mfn2-specific
Ndufa5	0.173042	0.0264582	0.189967	0.224816	0.00509084	0.0461575	Mfn2-specific
Bcas2	0.172767	0.0265108	0.190017	0.246764	0.0023948	0.0272363	Mfn2-specific
Dnajc2	0.162557	0.0265538	0.190166	0.261702	0.00080203	0.0123348	Mfn2-specific
Bhlha15	-0.408868	0.0266572	0.190803	-1.02035	3.25493e-06	0.000196744	Mfn2-specific
Gla	0.196279	0.0266785	0.19089	0.348386	0.000292478	0.00573726	Mfn2-specific
Exosc1	0.172393	0.026822	0.191587	0.270452	0.00104994	0.0151501	Mfn2-specific
Mecom	-0.281591	0.02698	0.192385	-0.0842261	0.489896	0.766703	Mfn1-specific
Rpl13	0.185505	0.0270052	0.192498	0.493021	1.25471e-06	9.3211e-05	Mfn2-specific
Mapk9	0.0819671	0.027208	0.193348	0.176541	2.87932e-05	0.000968767	Mfn2-specific
Serpinh1	-0.459726	0.0275227	0.194587	-0.641017	0.00310792	0.0324413	Mfn2-specific
Vps26c	0.166417	0.0276481	0.195141	0.281607	0.000524667	0.00907901	Mfn2-specific
Apobr	0.195733	0.0276653	0.195197	0.293307	0.00169424	0.0213894	Mfn2-specific
Esrp1	-0.110218	0.0277257	0.195424	-0.143139	0.00546253	0.0484567	Mfn2-specific
Tomm40l	0.143479	0.0277458	0.195499	0.225411	0.00110256	0.0156879	Mfn2-specific
Atg3	0.18071	0.0277809	0.195619	0.238026	0.00492911	0.0452299	Mfn2-specific
2510039O18Rik	0.14457	0.027782	0.195619	0.219256	0.00153201	0.0199468	Mfn2-specific
Tbl2	-0.141971	0.0278245	0.195716	-0.335012	8.52284e-06	0.000385251	Mfn2-specific
Rhbdd2	0.140628	0.0278253	0.195716	0.221403	0.00108626	0.0155234	Mfn2-specific
Osbp2	0.096949	0.0279738	0.196175	0.174696	0.000274041	0.00544755	Mfn2-specific
Cox17	0.185729	0.028159	0.197009	0.268872	0.00235949	0.0269566	Mfn2-specific
Kxd1	0.15475	0.0281802	0.197089	0.291146	0.000170635	0.00377851	Mfn2-specific
Chrnb2	0.111335	0.0284009	0.198235	0.153756	0.00352907	0.035398	Mfn2-specific
Trpc4ap	0.0595397	0.028429	0.19835	-0.113236	0.000153441	0.00350769	Mfn2-specific
Hmces	0.199003	0.0284937	0.198482	0.272061	0.00384336	0.0376424	Mfn2-specific
Slc25a3	0.124997	0.0285383	0.198594	0.267906	3.48049e-05	0.00112028	Mfn2-specific
Pdk3	-0.106923	0.02862	0.198935	-0.218529	6.48666e-05	0.00181043	Mfn2-specific
Vti1b	0.143345	0.0288174	0.199467	0.312407	2.8567e-05	0.000964274	Mfn2-specific
Sptbn1	-0.211084	0.0290784	0.20032	-0.442275	4.91418e-05	0.0014639	Mfn2-specific
Hhla1	0.0141883	0.0291028	0.20032	0.0337881	8.48211e-06	0.000385251	Mfn2-specific
Uba52	0.170965	0.0291043	0.20032	0.262106	0.00150878	0.0197591	Mfn2-specific
Ubqln2	-0.119752	0.0291509	0.200574	-0.201301	0.00062466	0.0103002	Mfn2-specific
Hagh	0.180561	0.0292373	0.200969	0.324242	0.000313227	0.00604169	Mfn2-specific
Rps14	0.196292	0.0293062	0.201309	0.492914	3.92859e-06	0.000221976	Mfn2-specific
Wdtc1	0.133978	0.0294387	0.202019	0.272366	7.44039e-05	0.00198431	Mfn2-specific
Ngp	0.58735	0.0295153	0.202136	1.02722	0.000424926	0.00771658	Mfn2-specific
Igsf11	0.159717	0.0295237	0.202136	0.330601	5.96963e-05	0.0016888	Mfn2-specific
Tmem39a	-0.18799	0.0297401	0.202683	-0.412868	2.80171e-05	0.000951894	Mfn2-specific
Emsy	-0.170624	0.02973	0.202683	-0.292617	0.000529563	0.00914843	Mfn2-specific
Snrpf	0.2382	0.0300691	0.204189	0.395298	0.000755972	0.0118455	Mfn2-specific
Mphosph6	0.20351	0.0302029	0.204696	0.300564	0.00223882	0.0260066	Mfn2-specific
Ocrl	-0.141229	0.0304958	0.205814	-0.23374	0.000798394	0.012297	Mfn2-specific
Pon1	-0.635574	0.0304669	0.205814	-1.22565	0.000153186	0.00350769	Mfn2-specific
Ifi30	0.325546	0.0304964	0.205814	0.534653	0.0008612	0.0130018	Mfn2-specific
N4bp2l1	0.343767	0.0305962	0.206327	0.704375	7.42285e-05	0.00198431	Mfn2-specific
Mrpl52	0.250445	0.0306802	0.206359	0.418915	0.000727425	0.0115461	Mfn2-specific
Mknk1	0.103967	0.0306772	0.206359	0.178987	0.000543015	0.00928732	Mfn2-specific
Dgat2	0.38589	0.030809	0.20697	0.719895	0.000230231	0.00477765	Mfn2-specific
Ccdc63	0.0370114	0.0309208	0.207398	0.0796859	4.04596e-05	0.00125482	Mfn2-specific
Clybl	0.302275	0.0310961	0.20782	0.426449	0.00343681	0.0348022	Mfn2-specific
Fam129a	0.190087	0.0311085	0.20782	0.634976	3.84857e-08	6.20335e-06	Mfn2-specific
Sh2b2	0.177844	0.0311457	0.207828	0.250494	0.00349087	0.0350994	Mfn2-specific
Uba1	-0.0829725	0.0312041	0.208024	-0.183656	2.87059e-05	0.000967394	Mfn2-specific
Rbm20	0.0376188	0.0312284	0.208119	0.0668501	0.000404328	0.00739419	Mfn2-specific
D7Ertd443e	0.125561	0.0313299	0.208662	0.219822	0.000476652	0.00845436	Mfn2-specific
Mogat2	0.0928874	0.03138	0.208864	0.172872	0.000246556	0.00500794	Mfn2-specific
Ptpmt1	0.176006	0.0317635	0.21027	0.259717	0.00245904	0.0276532	Mfn2-specific
Tbc1d16	0.209129	0.031852	0.210469	0.303268	0.00285777	0.0306595	Mfn2-specific
Ppm1a	0.13253	0.0320235	0.21085	0.201241	0.00194975	0.0235021	Mfn2-specific
4933415F23Rik	0.0361152	0.032213	0.211295	0.0527571	0.00274107	0.0297624	Mfn2-specific
Mlec	-0.171469	0.032317	0.21167	-0.428559	5.67085e-06	0.00028413	Mfn2-specific
Tmem256	0.181911	0.0325728	0.212525	0.313229	0.000613789	0.0101867	Mfn2-specific
BC004004	0.154542	0.0326358	0.212721	0.382069	6.8662e-06	0.000325214	Mfn2-specific
Npffr2	-0.36612	0.0327149	0.212915	-0.561041	0.00186948	0.0228659	Mfn2-specific
Cys1	1.38765	0.0327286	0.21293	2.52352	0.000349545	0.00659363	Mfn2-specific
Hyal4	0.0159264	0.0329644	0.213929	0.022787	0.00337657	0.0343656	Mfn2-specific
Tmem116	0.21091	0.0330381	0.21434	0.773401	8.27436e-09	1.89064e-06	Mfn2-specific
Aimp1	0.21018	0.0333747	0.215448	0.361129	0.000659749	0.0107425	Mfn2-specific
Dennd5a	-0.131105	0.0334239	0.215499	-0.206893	0.00149508	0.0196506	Mfn2-specific
Prob1	-0.156153	0.0336313	0.216166	-0.386317	7.44344e-06	0.000347801	Mfn2-specific
Hpgds	0.151886	0.0337722	0.216439	0.252789	0.00092578	0.0137106	Mfn2-specific
Faap20	0.16934	0.0341719	0.21808	-0.324399	0.000216635	0.00455396	Mfn2-specific
Pwp1	-0.195388	0.0341809	0.21808	-0.274724	0.00411257	0.0394147	Mfn2-specific
Surf2	0.201941	0.0344559	0.219079	0.303338	0.00243622	0.0275007	Mfn2-specific
Pdcd2l	0.290781	0.0345607	0.21956	0.517798	0.000492447	0.0086555	Mfn2-specific
Armcx3	-0.179059	0.0347626	0.220103	-0.32685	0.000383884	0.00712051	Mfn2-specific
Mgrn1	0.100153	0.0347748	0.220114	0.147977	0.00284275	0.0305475	Mfn2-specific
Xirp1	0.024655	0.034813	0.220207	0.0339965	0.0049176	0.045171	Mfn2-specific
Sec23ip	-0.122364	0.034896	0.220545	-0.25614	7.95088e-05	0.00210334	Mfn2-specific
Phox2b	0.0276698	0.0351152	0.221526	0.0426544	0.0020172	0.024044	Mfn2-specific
Adm2	0.410579	0.0351549	0.221642	2.54533	1.26169e-13	2.14566e-10	Mfn2-specific
Rmi1	0.120628	0.0352678	0.222018	0.197354	0.0011876	0.016573	Mfn2-specific
Stard5	0.194359	0.0356642	0.223837	0.432407	3.86599e-05	0.00121063	Mfn2-specific
Vegfb	0.182636	0.0357249	0.224013	0.511207	1.35098e-06	9.85644e-05	Mfn2-specific
Cst8	0.413304	0.0358123	0.224181	0.635984	0.00212359	0.0250033	Mfn2-specific
Gss	0.15803	0.0359315	0.22446	0.28393	0.000488403	0.00860967	Mfn2-specific
Nup62	0.114144	0.0360754	0.225125	0.294056	5.0694e-06	0.000259626	Mfn2-specific
Rprm	0.295454	0.0361594	0.225466	0.510211	0.000741429	0.0116969	Mfn2-specific
Scube3	0.0454585	0.0361864	0.225547	0.10759	1.74425e-05	0.000663037	Mfn2-specific
Ccdc22	0.178429	0.0363478	0.226229	0.36108	0.000133082	0.00313309	Mfn2-specific
Rad21	-0.108124	0.0365042	0.226621	-0.168186	0.00200243	0.0239153	Mfn2-specific
Gtpbp2	-0.224177	0.0365547	0.226705	0.30682	0.00561218	0.0493421	Mfn2-specific
Tbc1d22a	0.121653	0.0365864	0.226801	0.170956	0.00460956	0.0430191	Mfn2-specific
Cdh6	0.0360738	0.036732	0.22712	0.0517757	0.00393994	0.0382997	Mfn2-specific
Pcdhgc4	-0.24478	0.0368477	0.227351	-0.562409	2.75961e-05	0.00095001	Mfn2-specific
Camk1	0.175223	0.0368393	0.227351	0.409768	2.16907e-05	0.000783013	Mfn2-specific
Dazap2	0.0885956	0.0369418	0.227631	0.183753	0.000103183	0.00258491	Mfn2-specific
Prmt8	0.82635	0.0372119	0.228428	1.40094	0.000942713	0.0138823	Mfn2-specific
Stum	0.0251204	0.0374852	0.229447	0.0416913	0.00117167	0.0164612	Mfn2-specific
Zcrb1	0.137895	0.0375644	0.229593	0.221241	0.0016062	0.0206413	Mfn2-specific
Olfr209	-0.0441721	0.0377043	0.229975	-0.0613237	0.00530233	0.0475817	Mfn2-specific
Tbrg4	0.117729	0.0378055	0.23039	0.179449	0.00253959	0.0282535	Mfn2-specific
Lilr4b	0.398118	0.0377982	0.23039	0.7014	0.000666762	0.0107994	Mfn2-specific
Slc7a7	0.271219	0.0378551	0.230499	0.733767	2.80739e-06	0.00017797	Mfn2-specific
Rom1	-0.195141	0.0378899	0.230499	-0.402419	0.00011805	0.00286471	Mfn2-specific
Vgll4	-0.225752	0.0378765	0.230499	-0.353027	0.00204707	0.0243227	Mfn2-specific
Ctbp1	0.0988127	0.0379352	0.230572	0.162069	0.00133931	0.0181069	Mfn2-specific
0610010K14Rik	0.195136	0.0379816	0.230719	0.281022	0.00405702	0.0390333	Mfn2-specific
Emc7	0.102794	0.0380219	0.230762	0.149057	0.00385141	0.0376902	Mfn2-specific
Lrp3	0.213163	0.0382898	0.231442	0.411652	0.000259235	0.00521808	Mfn2-specific
Pitrm1	0.12931	0.0386067	0.232546	0.534808	1.45416e-09	4.51289e-07	Mfn2-specific
G0s2	0.499871	0.0391371	0.234373	0.862913	0.000878601	0.0131241	Mfn2-specific
Kcnj13	-0.402458	0.039106	0.234373	-1.14539	1.40956e-06	0.000100718	Mfn2-specific
Prrc2a	-0.153022	0.0391579	0.234373	-0.22037	0.0042697	0.0405202	Mfn2-specific
1190002N15Rik	-0.230703	0.039251	0.234489	-0.402923	0.000788574	0.0121909	Mfn2-specific
1110032A03Rik	0.205203	0.0392955	0.234557	0.332578	0.0015999	0.0205731	Mfn2-specific
Gcnt2	0.304119	0.0394457	0.235215	0.430836	0.00489987	0.045061	Mfn2-specific
Mrps18b	0.232825	0.0396662	0.235988	0.535535	3.35997e-05	0.00109162	Mfn2-specific
Sowahb	0.233558	0.0397639	0.23628	0.3687	0.00206567	0.0244181	Mfn2-specific
Eif2d	0.138611	0.0398758	0.236574	0.265786	0.000308988	0.00598768	Mfn2-specific
Rps20	0.189597	0.0398898	0.236574	0.578212	4.84942e-07	4.6043e-05	Mfn2-specific
Ptges2	0.133933	0.0399251	0.236648	0.194335	0.00416156	0.0397663	Mfn2-specific
Ldhb	0.174391	0.0399821	0.236784	0.516675	7.92153e-07	6.58849e-05	Mfn2-specific
Rpl27	0.164995	0.0402402	0.237501	0.321048	0.000268644	0.00536076	Mfn2-specific
Agpat2	0.274136	0.0402582	0.237539	0.387784	0.00512309	0.0463373	Mfn2-specific
Zfp324	-0.168986	0.0405584	0.238615	-0.431839	8.28877e-06	0.000378788	Mfn2-specific
Kremen2	0.15986	0.0406226	0.238741	0.358216	5.06332e-05	0.00149761	Mfn2-specific
Slc22a13	0.0371117	0.0406809	0.238832	0.0772274	0.000127349	0.00302279	Mfn2-specific
Lgr4	0.276553	0.0407611	0.23902	0.510194	0.00049163	0.00864844	Mfn2-specific
Rnaset2b	-1.62733	0.0409465	0.23944	-0.40851	0.594177	0.848996	Common
Mroh9	0.0442143	0.0409429	0.23944	0.0718673	0.00168918	0.0213581	Mfn2-specific
Eif3i	0.123386	0.0414113	0.241195	0.185246	0.00338495	0.0344173	Mfn2-specific
Tram1	-0.145694	0.0414722	0.241414	-0.329357	4.79297e-05	0.00144005	Mfn2-specific
Rps27a	0.17016	0.0417161	0.241983	0.432872	9.68454e-06	0.000423048	Mfn2-specific
Rin1	0.271961	0.0417328	0.241983	0.384341	0.00547223	0.048502	Mfn2-specific
Masp2	0.343659	0.0417932	0.242115	0.902122	6.15075e-06	0.000300924	Mfn2-specific
Bnipl	-0.281607	0.0420448	0.242507	-0.521949	0.000502814	0.00878572	Mfn2-specific
Slc9a3r1	0.139461	0.0421351	0.242893	-0.276857	0.000240409	0.00492011	Mfn2-specific
Trem3	0.21881	0.0423436	0.243622	0.353652	0.00189688	0.023052	Mfn2-specific
Cd3eap	0.201423	0.042673	0.244637	0.334219	0.00152337	0.0198842	Mfn2-specific
Amdhd2	0.277897	0.0427835	0.244986	0.762992	3.37675e-06	0.000200036	Mfn2-specific
Herc2	-0.159575	0.0427864	0.244986	-0.227658	0.00531455	0.0476522	Mfn2-specific
Pigr	0.412242	0.0431624	0.245817	0.689949	0.00144142	0.0191389	Mfn2-specific
Pcdhgb4	-0.262541	0.0431182	0.245817	-0.374042	0.0054381	0.0483767	Mfn2-specific
Tmem51	0.193164	0.0431917	0.245864	0.282217	0.00451074	0.0422867	Mfn2-specific
Hyou1	-0.221832	0.0433626	0.246416	-0.491784	6.97333e-05	0.00190284	Mfn2-specific
Crim1	0.394642	0.0433529	0.246416	0.639326	0.00194606	0.0234712	Mfn2-specific
Eif3f	0.148948	0.0434782	0.246602	0.532398	4.09477e-08	6.45019e-06	Mfn2-specific
Ints3	-0.113833	0.0436362	0.247184	-0.317001	2.90441e-06	0.000183004	Mfn2-specific
Tbxas1	0.231994	0.0436438	0.247184	0.358281	0.00295788	0.0312725	Mfn2-specific
4933402J07Rik	0.0284784	0.0437219	0.247236	0.0447593	0.00256494	0.0284442	Mfn2-specific
Uqcc2	0.228573	0.0438067	0.247408	0.47528	0.000156031	0.00353415	Mfn2-specific
Dennd1c	0.169475	0.0438273	0.247408	0.26665	0.00255332	0.0283421	Mfn2-specific
Lamp5	0.0300023	0.0441204	0.248337	0.0439317	0.00459935	0.0429431	Mfn2-specific
Siah1a	0.153708	0.0443665	0.248991	0.295331	0.000390387	0.00720899	Mfn2-specific
Klf5	-0.210854	0.0445608	0.249719	-0.313072	0.00420405	0.0400802	Mfn2-specific
Muc4	-0.525097	0.0446563	0.249719	-0.827062	0.00262178	0.0288896	Mfn2-specific
Wdr74	0.154257	0.0445841	0.249719	0.245371	0.00240534	0.0272706	Mfn2-specific
Baz1b	-0.135071	0.0446764	0.249719	-0.193326	0.00557458	0.049157	Mfn2-specific
Abca14	0.0448581	0.0446447	0.249719	0.0647249	0.00524443	0.0471863	Mfn2-specific
Pemt	0.307941	0.0447873	0.249936	0.449374	0.00484327	0.044659	Mfn2-specific
Nme2	0.194207	0.0448443	0.250096	0.411344	0.000133544	0.00313309	Mfn2-specific
Mcm3ap	-0.119752	0.0449314	0.250102	-0.181849	0.00357484	0.035702	Mfn2-specific
Ankrd13a	0.183892	0.0449724	0.25014	0.351153	0.000430682	0.00780747	Mfn2-specific
Ifi44l	0.0258678	0.0453198	0.250566	0.0458096	0.000939857	0.0138697	Mfn2-specific
En1	0.020771	0.0457959	0.251658	0.0367623	0.000967022	0.0141651	Mfn2-specific
Aars	0.134309	0.0458976	0.251873	0.736487	7.9812e-12	7.21535e-09	Mfn2-specific
Maob	-0.10049	0.0460946	0.2524	-0.155349	0.00324471	0.0334162	Mfn2-specific
Itgb3	0.217055	0.046491	0.252861	0.397967	0.00070734	0.011327	Mfn2-specific
Pard6g	0.225147	0.0465714	0.252948	0.42005	0.000595665	0.0100046	Mfn2-specific
Sec1	0.351991	0.0466274	0.252948	-0.569923	0.00225514	0.0261377	Mfn2-specific
Dram2	-0.145831	0.0467721	0.253198	0.21332	0.00512372	0.0463373	Mfn2-specific
Rpl4	0.116823	0.0469665	0.253403	0.609377	2.70907e-11	1.94241e-08	Mfn2-specific
Cox4i1	0.17339	0.047365	0.253935	0.291835	0.00165729	0.0211108	Mfn2-specific
Fam204a	0.13452	0.0475611	0.254221	0.210785	0.00308185	0.0322268	Mfn2-specific
Trib3	0.314897	0.0475719	0.254221	2.02196	2.62069e-13	3.89228e-10	Mfn2-specific
Syce3	0.103221	0.0479363	0.254921	0.152018	0.00508069	0.0461524	Mfn2-specific
Adgre1	0.343155	0.0481052	0.255427	0.505955	0.00506847	0.0461061	Mfn2-specific
Spen	-0.225972	0.0483137	0.256083	-0.454385	0.000294336	0.00576826	Mfn2-specific
Adi1	0.232512	0.0485511	0.256886	0.828427	6.88677e-08	9.67544e-06	Mfn2-specific
Scap	0.14885	0.0487151	0.257167	0.259476	0.00127697	0.0175089	Mfn2-specific
Mis12	-0.121162	0.0487176	0.257167	-0.242552	0.000315667	0.00607746	Mfn2-specific
Glis3	-0.260138	0.0486986	0.257167	-0.410811	0.00302388	0.0318035	Mfn2-specific
Gckr	0.086662	0.0487298	0.257167	0.129279	0.00474614	0.0440368	Mfn2-specific
Fgf23	0.0251869	0.0488216	0.257248	0.0483134	0.000500573	0.00876129	Mfn2-specific
Atp5g2	0.137911	0.0494323	0.258838	0.202416	0.00549661	0.0486345	Mfn2-specific
Vps18	0.098401	0.0495231	0.258922	0.302198	9.70355e-07	7.79019e-05	Mfn2-specific
Tmem250-ps	0.117139	0.0496552	0.259352	0.194454	0.00206203	0.0244127	Mfn2-specific
Sars	0.18386	0.0499062	0.259619	1.15511	5.62873e-13	6.8846e-10	Mfn2-specific
Phf7	0.179802	0.0504316	0.261033	0.367702	0.000272829	0.00542865	Mfn2-specific
Ldha	-0.147709	0.0506679	0.261488	-0.326631	0.000111711	0.00274238	Mfn2-specific
Naca	0.136878	0.0508064	0.261517	0.41405	1.36706e-06	9.93893e-05	Mfn2-specific
0610030E20Rik	0.139549	0.050868	0.261677	0.277378	0.000380484	0.00707007	Mfn2-specific
Cbs	0.39395	0.0509008	0.261706	1.20268	1.18714e-06	9.0418e-05	Mfn2-specific
Cd300lf	0.343224	0.0511864	0.26201	0.631558	0.000851821	0.012919	Mfn2-specific
ccdc198	0.0881269	0.0512583	0.262032	0.18429	0.000221752	0.00464339	Mfn2-specific
Ppm1j	0.150446	0.051252	0.262032	0.278367	0.000809274	0.0124186	Mfn2-specific
Tcaf1	-0.140412	0.0512667	0.262032	-0.241219	0.00162779	0.020893	Mfn2-specific
Arhgef2	0.143228	0.0513976	0.262325	0.286927	0.000359118	0.0067393	Mfn2-specific
Pi4ka	-0.108862	0.0514514	0.262535	-0.17498	0.00290776	0.0310067	Mfn2-specific
Iscu	0.139303	0.0514825	0.26255	0.239395	0.0016374	0.0209615	Mfn2-specific
Rps18	0.173119	0.0517349	0.262692	0.635228	5.28504e-08	8.0401e-06	Mfn2-specific
Sdhaf2	0.0850119	0.0517032	0.262692	0.138811	0.00257568	0.0285176	Mfn2-specific
Ccdc149	-0.147671	0.0516953	0.262692	-0.366773	2.68745e-05	0.000934451	Mfn2-specific
Eva1a	0.227211	0.0516497	0.262692	0.489982	0.000158877	0.00357524	Mfn2-specific
Arv1	0.151898	0.0518332	0.262806	0.317573	0.000229091	0.00476512	Mfn2-specific
Micu1	0.118009	0.0519077	0.262991	0.279854	5.0124e-05	0.00148677	Mfn2-specific
Mcrip1	0.181012	0.0525158	0.264404	0.268131	0.00570711	0.0499234	Mfn2-specific
Fto	-0.11785	0.0525171	0.264404	-0.197527	0.00212769	0.0250374	Mfn2-specific
Hid1	-0.192304	0.0527106	0.264442	-0.960105	1.25429e-10	7.45154e-08	Mfn2-specific
Tprgl	0.119872	0.0527353	0.264442	0.233398	0.000517771	0.00899417	Mfn2-specific
Parp3	-0.158124	0.0530703	0.26467	-0.344696	0.000151025	0.0034776	Mfn2-specific
Zc4h2	-0.198372	0.0533333	0.26467	-0.372742	0.000763306	0.0119334	Mfn2-specific
Nxpe5	0.0461837	0.0531953	0.26467	0.0765733	0.00239708	0.0272363	Mfn2-specific
Rps13	0.144984	0.0533158	0.26467	0.410639	4.56199e-06	0.000242602	Mfn2-specific
Pbx1	-0.169018	0.0534498	0.264748	-0.293982	0.00159234	0.0205139	Mfn2-specific
Hectd1	-0.123191	0.0537059	0.265277	-0.213937	0.0016317	0.0209217	Mfn2-specific
Fdxacb1	0.153096	0.0538365	0.265454	0.253684	0.00246867	0.0277016	Mfn2-specific
Larp1b	0.131642	0.0541712	0.266285	0.309141	6.4724e-05	0.00180888	Mfn2-specific
Acss3	-0.247828	0.0542133	0.266285	-0.451739	0.00106507	0.0153366	Mfn2-specific
Atp6v0d1	0.131211	0.0544928	0.266496	0.313572	5.27325e-05	0.00153352	Mfn2-specific
Tpst2	-0.157961	0.0545752	0.266623	-0.391232	3.32122e-05	0.00108072	Mfn2-specific
Tmpo	-0.164966	0.0545818	0.266623	-0.264839	0.00329601	0.0338401	Mfn2-specific
Crcp	0.147327	0.0550085	0.267266	0.221519	0.00555027	0.049005	Mfn2-specific
Padi4	-0.201603	0.0551676	0.267514	-1.03343	9.01975e-11	5.86086e-08	Mfn2-specific
Rpl35a	0.172334	0.0554023	0.268086	0.490709	4.84174e-06	0.000252316	Mfn2-specific
Mrto4	0.241158	0.0554477	0.268086	0.362855	0.00560122	0.0492666	Mfn2-specific
Pex16	0.149236	0.0555118	0.268101	0.259824	0.00171373	0.0215569	Mfn2-specific
Ints11	0.0900295	0.0555358	0.268112	0.43565	3.17213e-10	1.64895e-07	Mfn2-specific
Rpl8	0.158386	0.0555762	0.268182	0.38585	4.37604e-05	0.00133028	Mfn2-specific
Eif3k	0.21672	0.0556416	0.268311	0.391413	0.00123268	0.0170275	Mfn2-specific
Zrsr2	0.103285	0.0563184	0.269117	0.27039	1.73357e-05	0.000660185	Mfn2-specific
Pkia	0.214385	0.0561033	0.269117	-0.385777	0.00129962	0.0177667	Mfn2-specific
Mpc1	0.144491	0.0562473	0.269117	0.247258	0.00205217	0.0243567	Mfn2-specific
Vwa7	0.158291	0.056484	0.269246	-0.265631	0.00244819	0.0276058	Mfn2-specific
Efhd2	0.150761	0.0565437	0.269246	0.380563	2.89118e-05	0.000971184	Mfn2-specific
Tmem60	0.186005	0.0564123	0.269246	0.312548	0.0024148	0.027348	Mfn2-specific
Pmpcb	0.0751971	0.0567742	0.269446	0.136475	0.00123332	0.0170275	Mfn2-specific
Odaph	-0.292273	0.0569285	0.269577	-0.530909	0.00123098	0.0170185	Mfn2-specific
Atp6ap2	0.131573	0.0571004	0.269777	0.604727	1.06005e-09	3.44399e-07	Mfn2-specific
Bag3	-0.355978	0.0572324	0.269993	-0.583897	0.00304103	0.0319354	Mfn2-specific
Slc22a23	-0.142207	0.0576038	0.270907	-0.315553	0.000154921	0.00352437	Mfn2-specific
Rasef	-0.12898	0.0582928	0.271828	0.227778	0.00167991	0.021299	Mfn2-specific
Ccpg1	-0.111747	0.0592634	0.274049	-0.257998	0.000104971	0.00261397	Mfn2-specific
Coprs	0.245444	0.05927	0.274049	0.679428	9.38957e-06	0.000412764	Mfn2-specific
Atp5s	0.173399	0.0593442	0.274181	0.411403	7.53623e-05	0.00200641	Mfn2-specific
Ceacam2	-0.12925	0.0593561	0.274181	0.333831	2.49462e-05	0.000880656	Mfn2-specific
G2e3	-0.180944	0.0594908	0.27446	-0.285496	0.00446444	0.0418904	Mfn2-specific
Lyar	0.16486	0.0595584	0.274589	0.279938	0.00247569	0.0277354	Mfn2-specific
Crhbp	0.0266606	0.0596389	0.274618	0.0416201	0.00486469	0.0448168	Mfn2-specific
Cyb5rl	0.235702	0.0598253	0.274932	0.413686	0.0018793	0.0229424	Mfn2-specific
Sdcbp2	0.292711	0.0601072	0.275784	0.511338	0.00197859	0.0237123	Mfn2-specific
Ccdc47	-0.0845216	0.0605094	0.276612	0.180067	0.000283274	0.00559012	Mfn2-specific
Pcgf6	0.160752	0.0606377	0.276881	0.357479	0.000175342	0.00387447	Mfn2-specific
Prep	-0.126001	0.0615686	0.278424	-0.298809	8.50231e-05	0.00222656	Mfn2-specific
Mfap3l	-0.165469	0.0617903	0.27876	-0.273451	0.00334297	0.0341406	Mfn2-specific
Gcg	-0.0714688	0.0618804	0.278807	-0.1667	0.000105798	0.00262514	Mfn2-specific
Yipf5	-0.117888	0.0622798	0.279225	-0.297203	4.04936e-05	0.00125482	Mfn2-specific
Acan	0.0186659	0.0628946	0.280757	0.0317991	0.00270348	0.0294774	Mfn2-specific
Nkain1	0.175941	0.0634318	0.282088	0.311699	0.00197151	0.0236547	Mfn2-specific
Slc17a5	0.113348	0.0636394	0.282429	0.191397	0.00298222	0.0314333	Mfn2-specific
Stard8	-0.226605	0.0638063	0.282727	-0.48321	0.000325138	0.00621949	Mfn2-specific
Anxa9	0.23406	0.0639131	0.283044	0.38774	0.00351341	0.0352749	Mfn2-specific
Snx24	0.151876	0.0645368	0.28472	0.269191	0.00204094	0.0242637	Mfn2-specific
Asap2	-0.152384	0.0649424	0.285371	-0.263538	0.00255327	0.0283421	Mfn2-specific
Frem2	-0.0895739	0.0651049	0.285498	-0.200341	0.000202204	0.00433893	Mfn2-specific
Fbl	0.194859	0.0651099	0.285498	0.377917	0.000910851	0.0135281	Mfn2-specific
Bmp4	-0.245819	0.065253	0.285691	-0.462241	0.00122889	0.0170009	Mfn2-specific
P2rx4	0.125467	0.0660398	0.287468	0.567269	3.10002e-09	8.37127e-07	Mfn2-specific
Slc29a1	0.292129	0.0662911	0.288065	0.491255	0.00335991	0.0342632	Mfn2-specific
Cystm1	0.126618	0.0667211	0.289208	0.208969	0.00395262	0.0383692	Mfn2-specific
Mt1	0.449196	0.0670791	0.29006	0.780867	0.00262404	0.0288992	Mfn2-specific
Spty2d1	-0.236925	0.0671919	0.29016	-0.386635	0.00437676	0.0412726	Mfn2-specific
Pcdhgc3	-0.145291	0.0672457	0.290212	-0.444142	3.46032e-06	0.000203826	Mfn2-specific
Rpp14	0.105807	0.0675074	0.290798	0.272254	4.06885e-05	0.00125825	Mfn2-specific
Rpl23	0.147417	0.067615	0.29102	0.5966	2.96632e-08	5.13989e-06	Mfn2-specific
Wdr61	0.112927	0.0677523	0.29135	0.186492	0.00405858	0.0390333	Mfn2-specific
Kcmf1	0.0792332	0.0679078	0.291556	0.298409	1.12705e-07	1.43772e-05	Mfn2-specific
Pygb	-0.164683	0.0679	0.291556	-0.460214	1.34888e-05	0.000548871	Mfn2-specific
Mrpl23	0.180016	0.0679516	0.291646	0.337047	0.0014102	0.0187963	Mfn2-specific
N6amt1	0.148374	0.0685989	0.293071	0.375891	5.259e-05	0.00153152	Mfn2-specific
Rpl6	0.107169	0.068914	0.293855	0.429314	3.93609e-08	6.29562e-06	Mfn2-specific
Cdkn2c	-0.359504	0.0693707	0.29474	-0.655682	0.00187444	0.0228997	Mfn2-specific
Eif4a1	0.105039	0.0694643	0.295011	0.194519	0.00164202	0.0209721	Mfn2-specific
Kbtbd11	-0.327165	0.0695468	0.29509	-0.702153	0.000386603	0.00716089	Mfn2-specific
Pogk	-0.135967	0.0696796	0.29521	0.327427	0.00010436	0.00260186	Mfn2-specific
Eef1g	0.111484	0.0698256	0.29532	0.4407	5.36171e-08	8.0787e-06	Mfn2-specific
Plxna4	-0.216312	0.0699286	0.29551	-0.389587	0.00213118	0.0250642	Mfn2-specific
Hdc	-0.42393	0.0703053	0.296042	-0.95316	0.000239451	0.00490533	Mfn2-specific
Dusp19	-0.18523	0.0711122	0.297752	-0.439446	0.000133287	0.00313309	Mfn2-specific
Acss2	-0.299518	0.0711599	0.297832	-0.511669	0.00344122	0.0348022	Mfn2-specific
Mthfd2l	-0.200828	0.0715065	0.298595	-0.333844	0.00430968	0.040781	Mfn2-specific
Wasf2	-0.11656	0.0717953	0.299106	-0.200289	0.00334655	0.0341604	Mfn2-specific
Fcgr2b	0.421678	0.0721598	0.30028	0.781255	0.00179061	0.0221997	Mfn2-specific
Rassf6	0.192742	0.0722487	0.300409	0.686342	3.98998e-07	3.91338e-05	Mfn2-specific
Slc20a2	0.129796	0.0723214	0.300469	0.569587	8.93368e-09	1.95535e-06	Mfn2-specific
Rpl18a	0.141742	0.0726662	0.301106	0.573918	4.19658e-08	6.51191e-06	Mfn2-specific
Exog	-0.116264	0.0728939	0.301754	-0.200357	0.00337939	0.0343775	Mfn2-specific
Cdh19	-0.0144892	0.0728953	0.301754	0.0258708	0.0025233	0.0280872	Mfn2-specific
Add3	-0.144729	0.0731031	0.302133	-0.271303	0.0016643	0.0211786	Mfn2-specific
Uggt1	-0.0923455	0.0736623	0.303179	-0.258444	1.7925e-05	0.000675207	Mfn2-specific
Urgcp	-0.0985137	0.0737723	0.303338	-0.162219	0.00494063	0.0452956	Mfn2-specific
Eif2b3	0.126442	0.0737532	0.303338	0.266699	0.000547447	0.0093457	Mfn2-specific
Atr	0.144871	0.0740046	0.303926	0.252842	0.00315258	0.0327594	Mfn2-specific
Arhgef17	-0.130678	0.0749175	0.306404	-0.50497	1.13991e-07	1.43789e-05	Mfn2-specific
Erbb3	-0.138539	0.0749795	0.306417	-0.303191	0.000389653	0.00720823	Mfn2-specific
Sntb2	-0.165669	0.0750785	0.30658	-0.281444	0.00403389	0.0388858	Mfn2-specific
Fshr	0.0272134	0.0751112	0.306593	0.0532544	0.00120107	0.0166937	Mfn2-specific
Arhgef7	-0.0931521	0.0753158	0.307007	-0.199335	0.000500285	0.00876129	Mfn2-specific
Scpep1	0.17092	0.0756668	0.307149	0.311138	0.00233474	0.0267352	Mfn2-specific
Ylpm1	-0.123939	0.0756311	0.307149	-0.234855	0.00164147	0.0209721	Mfn2-specific
Cep350	-0.169375	0.0757207	0.307149	-0.290818	0.00377909	0.0372234	Mfn2-specific
Cadm1	-0.308644	0.076588	0.309102	-0.686286	0.00034965	0.00659363	Mfn2-specific
Rps3a1	0.132726	0.0770469	0.310223	0.495424	2.40159e-07	2.64213e-05	Mfn2-specific
Zfp651	0.132849	0.0778107	0.311591	0.315239	0.000177318	0.00390155	Mfn2-specific
Mrpl35	0.143586	0.0779615	0.311778	0.302509	0.000647213	0.0105881	Mfn2-specific
Neil2	0.141901	0.0783964	0.312528	0.252404	0.00307356	0.0321957	Mfn2-specific
Echs1	0.153415	0.078661	0.313033	0.289282	0.00188869	0.0229793	Mfn2-specific
Nop53	0.180464	0.0788966	0.313671	0.38171	0.000643091	0.0105373	Mfn2-specific
Naip5	-0.137597	0.0792981	0.314244	0.243106	0.00333141	0.034082	Mfn2-specific
Gatb	0.135651	0.0791213	0.314244	0.292942	0.000524217	0.00907901	Mfn2-specific
Mocs2	0.106127	0.0793641	0.314379	0.225449	0.000625898	0.0103043	Mfn2-specific
Lhcgr	0.0153668	0.0795726	0.314932	0.0302131	0.0013339	0.0180454	Mfn2-specific
Epop	0.286533	0.0796414	0.315006	1.13477	9.94128e-08	1.3048e-05	Mfn2-specific
Bccip	0.109763	0.0796653	0.31504	0.209638	0.00174016	0.0216925	Mfn2-specific
Nme1	0.172406	0.0800679	0.316006	0.285608	0.00559237	0.0492304	Mfn2-specific
Spcs3	-0.129195	0.0803105	0.316377	-0.21676	0.00512056	0.0463373	Mfn2-specific
Nup35	-0.144478	0.0805101	0.316515	-0.25449	0.00353233	0.0354052	Mfn2-specific
Snx5	0.0930707	0.0806995	0.31702	0.299853	3.30493e-06	0.000198463	Mfn2-specific
Rab3d	0.0729281	0.0815954	0.319092	-0.153023	0.000766033	0.0119581	Mfn2-specific
Trim56	-0.15895	0.0816477	0.319154	-0.275037	0.0041935	0.0400003	Mfn2-specific
Parp6	0.106484	0.0823722	0.320535	0.270748	9.42315e-05	0.00242795	Mfn2-specific
Pi4k2b	-0.158054	0.0823367	0.320535	-0.321831	0.00105134	0.0151598	Mfn2-specific
Rasgef1a	0.187327	0.0824403	0.320535	0.326593	0.00403959	0.0389227	Mfn2-specific
Mfsd8	0.146393	0.0828188	0.321153	0.24645	0.00532789	0.0477306	Mfn2-specific
Tmem233	0.0421604	0.0830263	0.321663	0.0734362	0.00413329	0.0395506	Mfn2-specific
Prr5l	0.247607	0.0831034	0.321902	0.502619	0.00111023	0.0157792	Mfn2-specific
Nhp2	0.189503	0.0832459	0.322214	0.435188	0.000317496	0.00609359	Mfn2-specific
Ddo	0.168067	0.0832451	0.322214	0.437009	7.41253e-05	0.00198431	Mfn2-specific
Zfp524	0.157862	0.0834644	0.322759	0.385924	0.00015777	0.00356191	Mfn2-specific
Reps1	0.0815215	0.0843908	0.324898	0.157358	0.00183144	0.0225199	Mfn2-specific
Smap1	0.0989201	0.084457	0.325026	0.235497	0.000222682	0.0046535	Mfn2-specific
Ptprk	-0.153612	0.0845064	0.325035	-0.261841	0.00506894	0.0461061	Mfn2-specific
Pes1	0.0897584	0.0847863	0.32563	0.293052	3.34477e-06	0.000199277	Mfn2-specific
Ptpn13	-0.131402	0.0852227	0.326577	-0.406502	7.67994e-06	0.000355655	Mfn2-specific
Glt8d1	-0.136248	0.0852584	0.326599	-0.272871	0.00134842	0.0182181	Mfn2-specific
Rpl17	0.132517	0.0855982	0.327237	0.612119	8.22936e-09	1.89064e-06	Mfn2-specific
Atf1	-0.122366	0.0856388	0.327299	0.215793	0.00402293	0.0387981	Mfn2-specific
Smyd2	0.166245	0.0857818	0.327518	0.372617	0.000451979	0.00813679	Mfn2-specific
Sec22b	-0.110851	0.0859182	0.32757	-0.214438	0.00188048	0.0229424	Mfn2-specific
Taf9	0.117688	0.0862045	0.328047	0.204238	0.00462187	0.0431147	Mfn2-specific
Bri3	0.216483	0.086308	0.32808	0.584481	5.25016e-05	0.00153109	Mfn2-specific
Atp6v1g1	0.217189	0.0863933	0.32814	0.447511	0.00107129	0.0153623	Mfn2-specific
Galk2	0.110011	0.0864654	0.328142	0.376412	1.75714e-06	0.000121383	Mfn2-specific
Sap130	-0.164437	0.0865029	0.328222	-0.283923	0.00484017	0.0446502	Mfn2-specific
Rps8	0.127824	0.086631	0.328414	0.549528	3.44189e-08	5.77154e-06	Mfn2-specific
Itgam	0.269502	0.0870603	0.329238	0.522692	0.00190134	0.0230927	Mfn2-specific
Lamc1	-0.1772	0.0871556	0.329376	-0.393976	0.000516084	0.00897985	Mfn2-specific
Rbm10	-0.0882833	0.0880615	0.331251	-0.278123	6.76172e-06	0.000320996	Mfn2-specific
Polr2m	0.0963447	0.088749	0.333037	0.19892	0.00113201	0.0160121	Mfn2-specific
Mrgpre	0.133048	0.088957	0.333538	0.228476	0.00536147	0.0479283	Mfn2-specific
Gbp8	-0.419355	0.0892304	0.33418	-1.29654	9.41517e-06	0.000413016	Mfn2-specific
Fzd6	0.1816	0.0895703	0.33491	0.317757	0.00472769	0.0439048	Mfn2-specific
Tmed2	-0.0845196	0.0900416	0.335706	-0.152244	0.00382173	0.0374783	Mfn2-specific
Ampd3	0.186263	0.0901648	0.335925	0.389965	0.00103677	0.0149705	Mfn2-specific
Anp32b	0.17555	0.0902773	0.336173	0.358492	0.00131472	0.017879	Mfn2-specific
Pcmtd1	0.105425	0.0910519	0.337866	0.302985	2.83882e-05	0.0009598	Mfn2-specific
Rragc	0.0853136	0.0911819	0.338079	0.313861	6.97378e-07	6.06719e-05	Mfn2-specific
Taf9b	-0.106218	0.0916135	0.338741	-0.188926	0.00438947	0.0413092	Mfn2-specific
Gm5087	-0.0159829	0.0916587	0.338819	-0.028868	0.00389985	0.0380346	Mfn2-specific
Nol12	0.148117	0.091829	0.339147	0.268793	0.00377371	0.037188	Mfn2-specific
Msrb2	-0.181522	0.0921214	0.339338	-0.551438	1.38607e-05	0.000558537	Mfn2-specific
Kcnj10	0.0853955	0.0922031	0.339338	0.147788	0.00547669	0.0485202	Mfn2-specific
Ahcyl1	0.11688	0.092032	0.339338	0.294745	0.000153245	0.00350769	Mfn2-specific
Zfp992	0.144225	0.09217	0.339338	0.524456	8.90882e-07	7.26436e-05	Mfn2-specific
Rpl23a	0.125663	0.0929531	0.340799	0.385043	1.27475e-05	0.000523839	Mfn2-specific
Rack1	0.114643	0.0932494	0.341178	0.543474	8.11617e-09	1.89064e-06	Mfn2-specific
Vamp2	0.1249	0.0933715	0.341178	0.264554	0.00102485	0.01485	Mfn2-specific
Gstm2	0.289015	0.093408	0.341178	-0.661956	0.000468844	0.00835363	Mfn2-specific
Sec61a1	-0.105912	0.0933598	0.341178	-0.320248	1.56589e-05	0.000612022	Mfn2-specific
Manf	-0.183908	0.0944402	0.343423	-0.610019	4.26832e-06	0.00023515	Mfn2-specific
Slc22a18	0.136936	0.0946712	0.343657	-0.324857	0.000336391	0.00638774	Mfn2-specific
Grsf1	0.0699747	0.0948156	0.343947	0.177276	0.000161238	0.00362055	Mfn2-specific
Lman2	-0.0691898	0.0952704	0.34482	-0.242352	1.91257e-06	0.000129824	Mfn2-specific
Hp	-0.207816	0.0953651	0.345097	-0.60341	2.98088e-05	0.000996487	Mfn2-specific
Vac14	0.0981626	0.0955871	0.345539	0.173059	0.00517294	0.0466844	Mfn2-specific
Uckl1	0.108069	0.0957203	0.34584	0.207944	0.00259312	0.0286345	Mfn2-specific
Dlgap5	-0.236327	0.0959302	0.346418	-0.472845	0.00186404	0.0228263	Mfn2-specific
Eif2s2	0.131579	0.0972649	0.348875	0.610744	1.55732e-08	3.09434e-06	Mfn2-specific
Lrp2	-0.344401	0.0973101	0.348977	-0.637206	0.00371972	0.0368024	Mfn2-specific
Serpinb7	0.0409394	0.0976547	0.349369	0.111366	7.61108e-05	0.00202116	Mfn2-specific
1700021F05Rik	0.175484	0.0976301	0.349369	0.422246	0.000319267	0.0061168	Mfn2-specific
Rab43	0.0798622	0.0978922	0.349923	0.205527	0.000150357	0.00346605	Mfn2-specific
Dennd4a	0.134965	0.0987196	0.351546	0.480212	1.77251e-06	0.000122039	Mfn2-specific
Abhd14b	0.0846708	0.0988168	0.351698	0.373082	4.5255e-08	6.97027e-06	Mfn2-specific
Zfp395	-0.148136	0.0992783	0.35275	-0.318323	0.00106763	0.0153458	Mfn2-specific
Prex2	0.157596	0.100023	0.354124	0.32811	0.00146426	0.0193679	Mfn2-specific
Slc33a1	-0.132112	0.100261	0.35463	-0.304845	0.00054342	0.00928732	Mfn2-specific
Kcnf1	-0.353058	0.100687	0.355447	-0.649518	0.00422387	0.0401937	Mfn2-specific
Sh3bgrl	-0.142023	0.100743	0.355464	-0.282357	0.00224579	0.0260585	Mfn2-specific
Ap2m1	0.0821393	0.10153	0.356909	0.184371	0.000747837	0.0117609	Mfn2-specific
Virma	-0.0768956	0.101708	0.357173	-0.169453	0.000900905	0.0134091	Mfn2-specific
Syt7	0.219714	0.102311	0.358331	0.673859	1.90005e-05	0.000701737	Mfn2-specific
Glb1	-0.193683	0.102764	0.358558	-0.458348	0.000452627	0.00814142	Mfn2-specific
Zfand1	0.102774	0.103168	0.359568	0.254314	0.000283364	0.00559012	Mfn2-specific
Rpl35	0.140308	0.103292	0.359758	0.418117	2.9295e-05	0.000980886	Mfn2-specific
Catsper1	-0.0120571	0.103646	0.360194	0.0285536	0.000462084	0.00824731	Mfn2-specific
Efr3b	0.191987	0.103818	0.360322	0.376998	0.00270046	0.02946	Mfn2-specific
Ankrd26	-0.143335	0.10416	0.361086	-0.345101	0.000394364	0.00726079	Mfn2-specific
Myo1b	0.193603	0.104417	0.361277	0.378608	0.00283693	0.0305006	Mfn2-specific
Taf5l	0.0813316	0.104396	0.361277	0.183389	0.000779731	0.0121173	Mfn2-specific
Msh2	-0.107546	0.104583	0.361469	-0.215825	0.00229203	0.0264621	Mfn2-specific
Ninj1	0.181286	0.104621	0.361509	-0.360531	0.00247773	0.0277434	Mfn2-specific
Chac1	0.287534	0.104821	0.361932	2.35012	1.34149e-13	2.14566e-10	Mfn2-specific
Xbp1	-0.159198	0.104993	0.362282	-0.384332	0.000393593	0.0072553	Mfn2-specific
Ssbp1	0.154794	0.106161	0.364559	0.281633	0.00521803	0.0470301	Mfn2-specific
Pitpnm2	-0.183134	0.10635	0.365065	-0.58821	1.17965e-05	0.000492541	Mfn2-specific
Bves	0.0354771	0.106726	0.365896	0.0829761	0.000579108	0.00978845	Mfn2-specific
Hspb11	0.177925	0.106939	0.366384	0.492592	8.7105e-05	0.00227534	Mfn2-specific
Usf2	0.0984552	0.107102	0.366638	0.230523	0.000579345	0.00978845	Mfn2-specific
Syne2	-0.153515	0.107247	0.366812	-0.312347	0.00218178	0.0255437	Mfn2-specific
Shmt1	0.144447	0.107496	0.367201	0.397701	9.51594e-05	0.0024458	Mfn2-specific
Serpine2	-0.190726	0.108052	0.367653	-0.483828	0.000253162	0.00512063	Mfn2-specific
Endov	0.10306	0.108194	0.367773	0.294739	6.08082e-05	0.00171558	Mfn2-specific
Sgpl1	0.104407	0.108168	0.367773	0.350399	6.74773e-06	0.000320996	Mfn2-specific
Tent5b	0.350691	0.10832	0.368024	-0.833781	0.000513617	0.00894442	Mfn2-specific
Mroh8	-0.054741	0.108532	0.368562	-0.101167	0.0048929	0.0450202	Mfn2-specific
Gmeb1	0.0953831	0.108612	0.368563	0.314282	9.00427e-06	0.000399202	Mfn2-specific
Rps10	0.127255	0.10871	0.368686	0.432429	5.74504e-06	0.000287121	Mfn2-specific
Rpl7a	0.0994203	0.109473	0.369832	0.33081	8.1025e-06	0.00037191	Mfn2-specific
Klk13	-0.282146	0.109587	0.370029	-0.659565	0.000634866	0.0104343	Mfn2-specific
Megf9	-0.157747	0.109939	0.370497	-0.328096	0.00193188	0.0233408	Mfn2-specific
Rbm12	-0.109436	0.111248	0.372674	-0.250299	0.000828768	0.0126634	Mfn2-specific
Vcp	0.0581885	0.111715	0.373456	-0.201284	5.02569e-06	0.000258023	Mfn2-specific
Pabpc4	0.0966916	0.111685	0.373456	0.313803	1.27477e-05	0.000523839	Mfn2-specific
Gm8439	0.206935	0.111867	0.373609	0.414807	0.00277816	0.0300278	Mfn2-specific
Crhr2	0.0234127	0.112057	0.373609	0.0655518	9.13905e-05	0.00236354	Mfn2-specific
Dlc1	-0.204851	0.112009	0.373609	-0.410792	0.00277851	0.0300278	Mfn2-specific
Mtcl1	-0.170508	0.112381	0.374296	-0.359943	0.00180546	0.0223192	Mfn2-specific
Lrfn5	0.00954976	0.113563	0.376336	0.0286137	4.08659e-05	0.00125885	Mfn2-specific
Inafm1	0.188733	0.113699	0.376405	0.407534	0.00152569	0.019902	Mfn2-specific
Rpl5	0.119461	0.113984	0.376809	0.705803	3.41099e-10	1.70594e-07	Mfn2-specific
Megf6	-0.188085	0.114415	0.377367	-1.31576	9.06764e-12	7.85597e-09	Mfn2-specific
Rpl11	0.113052	0.114496	0.377473	0.336777	4.56573e-05	0.00137388	Mfn2-specific
Tomm20	0.0892102	0.115592	0.379401	0.343123	1.14264e-06	8.76709e-05	Mfn2-specific
Lrpprc	0.122523	0.115813	0.379677	0.380351	2.7829e-05	0.000950161	Mfn2-specific
Tnrc18	-0.187579	0.115772	0.379677	-0.378104	0.0029138	0.0310541	Mfn2-specific
Socs7	0.107625	0.115967	0.379817	0.212783	0.003426	0.0347541	Mfn2-specific
Setd3	-0.0586614	0.11599	0.379817	0.126917	0.00159127	0.0205129	Mfn2-specific
Tnfaip8l1	-0.180942	0.116001	0.379817	-0.425224	0.000726459	0.0115461	Mfn2-specific
Cxcl17	0.292386	0.116144	0.379931	1.13858	9.58627e-07	7.74665e-05	Mfn2-specific
Rpl37a	0.132474	0.11651	0.380614	0.425316	1.80517e-05	0.000678749	Mfn2-specific
Srgap2	-0.138989	0.116806	0.380979	-0.364712	0.000230724	0.00478126	Mfn2-specific
Rpl22	0.123725	0.117619	0.382365	0.53679	1.64216e-07	1.91828e-05	Mfn2-specific
Pak1ip1	0.0891956	0.118144	0.383239	0.192689	0.00170456	0.0214936	Mfn2-specific
Rpl13a	0.148404	0.118195	0.383285	0.519805	5.51633e-06	0.000277726	Mfn2-specific
Dmbx1	0.0148425	0.118631	0.384041	0.0322563	0.00163595	0.0209589	Mfn2-specific
Pycr1	0.114525	0.119641	0.385809	0.562783	1.86958e-08	3.47091e-06	Mfn2-specific
Ppl	-0.154131	0.119623	0.385809	-0.407908	0.000229399	0.00476512	Mfn2-specific
Mrpl57	0.131377	0.120083	0.386573	0.270024	0.00274562	0.0297962	Mfn2-specific
Trim37	0.0905507	0.120276	0.386903	0.277867	3.84481e-05	0.00120581	Mfn2-specific
Mrps16	0.139657	0.120259	0.386903	0.284017	0.00300891	0.0316781	Mfn2-specific
Trmt11	0.114497	0.120395	0.38704	0.274146	0.00068302	0.0110093	Mfn2-specific
Bcl9l	-0.179753	0.120754	0.388014	-0.469133	0.00027786	0.00550242	Mfn2-specific
Trim15	0.169573	0.121501	0.3895	0.762633	1.05429e-07	1.37012e-05	Mfn2-specific
Arhgap6	-0.130267	0.121821	0.389919	-0.266417	0.00297867	0.0314333	Mfn2-specific
Lyrm4	0.143327	0.121895	0.389993	0.3494	0.000594196	0.00999604	Mfn2-specific
Fam131c	-0.165697	0.122294	0.390577	-0.321663	0.00455135	0.0425332	Mfn2-specific
Ypel5	0.176447	0.12233	0.390603	0.383255	0.00180414	0.0223162	Mfn2-specific
Adarb2	0.0237016	0.122473	0.390819	0.0486557	0.00293185	0.0311667	Mfn2-specific
Pfdn5	0.122201	0.122897	0.391325	0.283677	0.000991575	0.0144686	Mfn2-specific
Map4k5	-0.108909	0.12311	0.39153	-0.209822	0.00490622	0.0450995	Mfn2-specific
Fastkd1	0.135806	0.123145	0.391583	0.304867	0.00136757	0.018429	Mfn2-specific
Ganab	-0.0457584	0.123454	0.392027	-0.124117	0.000195947	0.0042221	Mfn2-specific
Camk2n1	0.133344	0.123594	0.392129	0.535652	8.13212e-07	6.7367e-05	Mfn2-specific
Lipk	0.029595	0.123735	0.392199	0.073895	0.00048934	0.00861544	Mfn2-specific
Denr	0.115335	0.123921	0.392489	0.229024	0.00395583	0.0383781	Mfn2-specific
Btf3l4	0.111521	0.124038	0.392679	0.336771	5.42991e-05	0.00156377	Mfn2-specific
Tmem42	-0.142546	0.124279	0.393142	-0.388135	0.000192491	0.00416058	Mfn2-specific
4833439L19Rik	0.0962445	0.124694	0.393578	0.194335	0.00352527	0.0353769	Mfn2-specific
Map6d1	0.0401337	0.125204	0.394629	0.0812029	0.00350753	0.0352329	Mfn2-specific
Dusp12	-0.153639	0.126298	0.396686	0.316857	0.00307977	0.0322268	Mfn2-specific
Trrap	-0.109062	0.126426	0.396796	-0.29273	0.000242426	0.00494678	Mfn2-specific
Kdelr2	-0.0967522	0.126909	0.39736	-0.316099	2.12262e-05	0.000768915	Mfn2-specific
Laptm4b	0.0838865	0.127231	0.398	0.240065	0.000118071	0.00286471	Mfn2-specific
Srpr	-0.0732849	0.127385	0.398244	-0.198078	0.000230865	0.00478126	Mfn2-specific
Grb10	0.167383	0.127524	0.398317	0.550397	1.98788e-05	0.000730284	Mfn2-specific
Tspan1	-0.166238	0.127476	0.398317	-0.570498	1.08765e-05	0.000463433	Mfn2-specific
Zbtb20	-0.213455	0.127819	0.398882	-0.477478	0.00158907	0.0204972	Mfn2-specific
Trappc10	0.0605876	0.128097	0.399277	0.169015	0.000164313	0.00367371	Mfn2-specific
Hexim1	-0.302347	0.128239	0.399412	-0.699079	0.00118462	0.016573	Mfn2-specific
Pcgf5	0.100543	0.128407	0.399636	0.256107	0.000454376	0.00815443	Mfn2-specific
Gbp9	-0.311935	0.128716	0.399938	-1.0533	1.43721e-05	0.000570637	Mfn2-specific
Fam89a	0.273182	0.130081	0.402795	0.725856	0.000303153	0.00588558	Mfn2-specific
Ranbp9	0.102658	0.130566	0.403635	0.26309	0.000453412	0.00814848	Mfn2-specific
Rpl12	0.150865	0.130555	0.403635	0.618838	7.898e-07	6.58849e-05	Mfn2-specific
Amz2	0.0917123	0.131093	0.404245	0.213903	0.00117455	0.0164906	Mfn2-specific
Rpl37	0.123676	0.131333	0.404398	0.527828	4.21512e-07	4.07651e-05	Mfn2-specific
Spink10	0.0702841	0.131337	0.404398	0.141778	0.00410113	0.0393516	Mfn2-specific
Nppb	0.162793	0.132133	0.405237	0.597423	4.89146e-06	0.00025427	Mfn2-specific
Pnpla6	0.0728411	0.133083	0.40663	-0.180386	0.000691513	0.0111316	Mfn2-specific
Bpifb4	0.0250185	0.133455	0.407358	0.0667981	0.000317677	0.00609359	Mfn2-specific
L3mbtl3	-0.156441	0.133675	0.407732	-0.315557	0.00430871	0.040781	Mfn2-specific
Rhobtb3	-0.192105	0.134118	0.408722	-0.41343	0.00258079	0.0285377	Mfn2-specific
Rfx7	-0.130145	0.134387	0.409004	-0.268502	0.00366546	0.0363973	Mfn2-specific
Ostc	-0.18779	0.134852	0.409399	-0.462505	0.000765739	0.0119581	Mfn2-specific
Ppp6r2	0.0739292	0.13515	0.40966	0.158618	0.0027095	0.0295276	Mfn2-specific
Slc2a9	0.132484	0.135521	0.410293	-0.3002	0.00170626	0.0214967	Mfn2-specific
Bcl2l2	0.0707701	0.136731	0.412336	0.171031	0.000967365	0.0141651	Mfn2-specific
Ccdc92	0.154961	0.136844	0.412435	-0.572658	5.32422e-06	0.000270016	Mfn2-specific
Rpl9	0.108635	0.137104	0.41298	0.464968	5.21366e-07	4.86132e-05	Mfn2-specific
Mthfsl	0.162934	0.137567	0.414016	0.45711	0.000206544	0.00440471	Mfn2-specific
Mpp2	-0.179668	0.137864	0.41473	-0.384849	0.00291611	0.0310628	Mfn2-specific
Acat2	0.215657	0.138459	0.416078	-0.445518	0.00395057	0.0383672	Mfn2-specific
Foxn2	-0.113605	0.139369	0.417866	0.25327	0.00215215	0.025268	Mfn2-specific
Nnat	-0.344987	0.139707	0.418516	-1.73923	3.23031e-08	5.5492e-06	Mfn2-specific
Itga9	-0.189439	0.139837	0.418665	-0.399569	0.00344845	0.0348082	Mfn2-specific
Vipr2	0.736653	0.14042	0.419761	1.908	0.000534059	0.00920787	Mfn2-specific
H13	-0.106361	0.14048	0.419805	-0.30837	0.000154309	0.003522	Mfn2-specific
Spdef	-0.152812	0.140616	0.42003	-0.490023	4.45606e-05	0.00134673	Mfn2-specific
Tfg	-0.0668998	0.140962	0.420702	-0.269091	1.70151e-06	0.000117932	Mfn2-specific
Apip	0.115492	0.141033	0.420791	0.277701	0.00113121	0.0160121	Mfn2-specific
Bace1	-0.0867671	0.141115	0.420902	-0.371977	6.05702e-07	5.4053e-05	Mfn2-specific
Gbx2	0.0180757	0.141477	0.421451	0.0471938	0.000505875	0.00883178	Mfn2-specific
Ube2i	0.0666721	0.141508	0.421483	0.175648	0.000460848	0.00823909	Mfn2-specific
Ap3d1	0.054298	0.141606	0.421701	0.169166	6.66655e-05	0.00184823	Mfn2-specific
Max	0.0718577	0.142119	0.422638	0.234132	3.80746e-05	0.00120134	Mfn2-specific
Rpl27a	0.117476	0.1422	0.422697	0.534986	2.27074e-07	2.5249e-05	Mfn2-specific
Pdia3	-0.107747	0.142226	0.422708	-0.341843	5.4012e-05	0.00155766	Mfn2-specific
Spata6	0.12334	0.143345	0.424549	-0.273199	0.00248595	0.0277884	Mfn2-specific
Tmem201	0.0873699	0.143354	0.424549	0.175303	0.00544293	0.0483767	Mfn2-specific
Il4i1b	0.193944	0.143453	0.424605	0.708365	8.18599e-06	0.000374915	Mfn2-specific
Nfx1	0.0818614	0.143735	0.425133	0.27405	2.80767e-05	0.000952364	Mfn2-specific
Etfrf1	0.112903	0.143988	0.425206	0.267247	0.00140626	0.0187679	Mfn2-specific
Ctsll3	-0.0194839	0.144253	0.425359	-0.0412065	0.00370056	0.0366757	Mfn2-specific
Pdia4	-0.110407	0.144468	0.425726	-0.412632	6.06573e-06	0.000298874	Mfn2-specific
Tent5c	-0.272851	0.144982	0.426818	-0.585275	0.0033553	0.0342329	Mfn2-specific
Mrm3	0.128386	0.145086	0.426966	0.305083	0.00139282	0.0186604	Mfn2-specific
Rhoq	0.126824	0.145115	0.426966	0.351064	0.000299517	0.0058461	Mfn2-specific
Vsig2	-0.163641	0.145431	0.427714	-0.453278	0.00030002	0.0058466	Mfn2-specific
Igbp1	0.0899272	0.145855	0.428479	0.265481	0.000147074	0.00341688	Mfn2-specific
Batf3	-0.150537	0.145909	0.428575	-0.38754	0.000657572	0.0107238	Mfn2-specific
Imp3	0.100186	0.146459	0.429464	0.204446	0.00509457	0.0461575	Mfn2-specific
Pdlim7	0.201633	0.146979	0.430096	0.454891	0.00230399	0.0265412	Mfn2-specific
Pck2	0.102888	0.147783	0.431641	0.612544	1.92612e-09	5.72142e-07	Mfn2-specific
Mterf3	0.0864683	0.147925	0.43173	0.318344	8.62611e-06	0.000387929	Mfn2-specific
Trabd	-0.071952	0.148624	0.432882	-0.209583	0.000186843	0.00407235	Mfn2-specific
Yif1b	0.113808	0.148621	0.432882	0.297567	0.000603046	0.0100661	Mfn2-specific
Ereg	-0.288428	0.148993	0.433469	-0.807369	0.000295625	0.00578276	Mfn2-specific
Cryz	0.115984	0.149037	0.433473	0.30627	0.000550921	0.0093973	Mfn2-specific
Pxmp2	0.168093	0.149404	0.434058	-0.634839	6.26995e-06	0.00030568	Mfn2-specific
Rnf13	0.112305	0.149577	0.434379	0.279728	0.000998213	0.0145451	Mfn2-specific
Sesn3	-0.180233	0.149936	0.435056	-0.470376	0.000635804	0.0104343	Mfn2-specific
AF251705	0.250991	0.150519	0.4359	0.558129	0.00280788	0.0302666	Mfn2-specific
Uso1	-0.0798051	0.150691	0.436091	-0.286279	1.38546e-05	0.000558537	Mfn2-specific
Zfp534	0.060238	0.151123	0.436735	0.177405	0.000177106	0.00390101	Mfn2-specific
Rfx8	0.0251988	0.151819	0.437772	0.0575313	0.00231281	0.0265986	Mfn2-specific
Eif3c	0.0814719	0.1528	0.439198	0.509176	9.31318e-10	3.17457e-07	Mfn2-specific
Nudt3	0.101368	0.153037	0.439639	0.239342	0.0017733	0.0220396	Mfn2-specific
Zfhx2	-0.104035	0.15369	0.440358	-0.214245	0.00546172	0.0484567	Mfn2-specific
Ccdc25	0.0902542	0.153661	0.440358	0.188462	0.00492051	0.045171	Mfn2-specific
Zfas1	0.186367	0.153862	0.440608	0.405349	0.00360109	0.0359125	Mfn2-specific
Haus2	0.101972	0.154234	0.441018	0.22	0.00386834	0.0377804	Mfn2-specific
Caln1	0.0329304	0.154409	0.441324	0.0754257	0.0023795	0.0271107	Mfn2-specific
Slc30a3	0.0386811	0.154432	0.441329	0.117215	0.0001399	0.00327215	Mfn2-specific
Gm5640	0.0209018	0.154851	0.441923	0.0504549	0.00151511	0.019791	Mfn2-specific
Parva	-0.0529727	0.154952	0.441964	-0.175954	4.55157e-05	0.00137161	Mfn2-specific
Tle3	-0.182766	0.155312	0.442306	-0.379454	0.00530005	0.0475817	Mfn2-specific
Nemp2	0.182089	0.157496	0.44595	0.472548	0.000813838	0.0124702	Mfn2-specific
Nhlrc3	0.123367	0.157774	0.446259	0.415902	4.11328e-05	0.00126333	Mfn2-specific
Anapc2	0.0864969	0.15869	0.447895	-0.179659	0.00562511	0.0493931	Mfn2-specific
Tedc1	-0.180418	0.15881	0.448107	-0.387477	0.00438221	0.0412904	Mfn2-specific
Lce1m	0.0436434	0.159127	0.448612	0.148896	3.67659e-05	0.00116536	Mfn2-specific
Fuca1	0.0814895	0.159075	0.448612	0.22583	0.00043354	0.0078456	Mfn2-specific
Rs1	-0.023498	0.15935	0.448938	-0.0490694	0.00547231	0.048502	Mfn2-specific
Cox7a2l	0.101668	0.159381	0.448938	0.481257	2.48017e-07	2.71422e-05	Mfn2-specific
Rps29	0.128227	0.159719	0.449397	0.381845	0.000199947	0.00429493	Mfn2-specific
Srr	0.0782415	0.159744	0.449406	0.310651	4.37919e-06	0.000236511	Mfn2-specific
Vasn	-0.264071	0.159777	0.449438	-0.684069	0.000875749	0.0131053	Mfn2-specific
Use1	0.134842	0.160956	0.450915	0.541599	3.84612e-06	0.000218504	Mfn2-specific
Frrs1	0.172981	0.161389	0.451351	0.605104	2.83864e-05	0.0009598	Mfn2-specific
Abcc10	0.127645	0.161841	0.452002	-0.282484	0.00367625	0.0364696	Mfn2-specific
Esam	-0.094858	0.162637	0.453185	-0.264623	0.000443811	0.00801753	Mfn2-specific
Rps4x	0.10664	0.163091	0.453926	0.521771	1.63386e-07	1.91828e-05	Mfn2-specific
R3hdm2	0.0681239	0.16358	0.45468	0.28586	2.15991e-06	0.000141133	Mfn2-specific
Psmg2	0.143329	0.164017	0.454801	0.334206	0.00250477	0.0279408	Mfn2-specific
Mul1	0.0550832	0.164024	0.454801	0.135561	0.00156388	0.0202729	Mfn2-specific
Tceanc2	0.101231	0.164607	0.455871	-0.223432	0.0039618	0.0384045	Mfn2-specific
Arl8b	-0.0767468	0.165147	0.456802	0.164013	0.00512556	0.0463373	Mfn2-specific
Plod1	0.182049	0.165306	0.456999	0.524812	0.000334957	0.00637215	Mfn2-specific
Pias4	0.0939784	0.165547	0.45704	0.208161	0.00392349	0.0381925	Mfn2-specific
Tgfb3	-0.216364	0.167023	0.458822	-0.500068	0.00286756	0.0306872	Mfn2-specific
Banf1	0.10039	0.166785	0.458822	0.224381	0.00374206	0.0369813	Mfn2-specific
Marveld1	0.13011	0.166786	0.458822	-0.348494	0.000747266	0.0117609	Mfn2-specific
Rps9	0.115148	0.166895	0.458822	0.416303	2.1803e-05	0.0007857	Mfn2-specific
Cox18	-0.165482	0.167702	0.459654	-0.472512	0.000395528	0.00727163	Mfn2-specific
Kazn	0.130962	0.167967	0.459891	0.529007	4.5834e-06	0.000242657	Mfn2-specific
Wdr92	0.352685	0.168172	0.460165	1.1124	0.000130278	0.00308591	Mfn2-specific
Tmem234	0.0645253	0.168583	0.460558	0.313682	2.31437e-07	2.55972e-05	Mfn2-specific
Zfp980	0.0244023	0.168716	0.460745	0.0869975	2.80087e-05	0.000951894	Mfn2-specific
Cts7	0.0118711	0.168909	0.460922	0.0267643	0.00363976	0.0362112	Mfn2-specific
Flcn	0.144222	0.169308	0.461454	0.606995	2.56641e-06	0.000165212	Mfn2-specific
Eef1b2	0.0901732	0.169982	0.462986	0.451828	1.44537e-07	1.7473e-05	Mfn2-specific
Kat14	0.0513848	0.170289	0.463519	0.175623	5.13465e-05	0.00150196	Mfn2-specific
Col12a1	-0.292891	0.17061	0.463825	-0.8063	0.000622992	0.010289	Mfn2-specific
9130409I23Rik	0.0433552	0.170766	0.464028	0.118997	0.000644567	0.0105531	Mfn2-specific
Selenop	0.0990301	0.171425	0.46542	0.254803	0.00122672	0.0169869	Mfn2-specific
Arf4	-0.0869858	0.173035	0.467809	-0.232899	0.000870843	0.0130943	Mfn2-specific
Sema7a	0.164685	0.174453	0.469931	0.361422	0.00497433	0.0455417	Mfn2-specific
Dnajb11	-0.0825787	0.174969	0.470876	-0.37408	9.87096e-07	7.89411e-05	Mfn2-specific
Rpl36a	0.104808	0.175085	0.471025	0.50917	3.07191e-07	3.1801e-05	Mfn2-specific
Ggnbp2	0.0590308	0.175515	0.471449	0.193244	0.000103096	0.00258491	Mfn2-specific
Dhcr24	-0.170155	0.175572	0.471541	-0.457243	0.000891908	0.0132942	Mfn2-specific
Lbp	-0.192939	0.176054	0.472224	-0.498556	0.00130757	0.0178284	Mfn2-specific
Ostm1	0.0872936	0.176369	0.472643	0.388644	1.38016e-06	9.9502e-05	Mfn2-specific
Rtn4r	0.120333	0.176902	0.473529	0.346254	0.000461227	0.00823909	Mfn2-specific
Plxnb1	-0.10995	0.177615	0.474516	-0.465185	3.22585e-06	0.000196744	Mfn2-specific
Fastkd2	0.092562	0.177684	0.474639	0.223348	0.00248114	0.0277546	Mfn2-specific
Vmn1r45	0.0136611	0.178354	0.475513	0.0332881	0.00231424	0.0266004	Mfn2-specific
Pnrc2	-0.0880472	0.178542	0.475768	-0.470131	6.68306e-08	9.51787e-06	Mfn2-specific
Arfrp1	0.102352	0.178864	0.476383	0.249444	0.00233497	0.0267352	Mfn2-specific
Vps50	0.0833108	0.179936	0.478196	0.218636	0.00123409	0.0170275	Mfn2-specific
Cabin1	-0.0922426	0.180574	0.479034	-0.242591	0.00122706	0.0169869	Mfn2-specific
Slc25a15	0.0924875	0.181591	0.480567	0.261723	0.000615072	0.0101867	Mfn2-specific
Tln1	-0.108025	0.181984	0.481141	-0.314055	0.00046998	0.00835954	Mfn2-specific
Rcc1	0.189394	0.182167	0.481166	0.55932	0.000399973	0.0073339	Mfn2-specific
C2cd2	-0.0854653	0.182621	0.481651	-0.205142	0.00285948	0.0306595	Mfn2-specific
Slc25a1	0.128261	0.182953	0.482207	0.329981	0.00158107	0.020432	Mfn2-specific
Ugdh	0.113748	0.182887	0.482207	0.316418	0.000753513	0.0118158	Mfn2-specific
Vdac1	0.0790331	0.183508	0.482729	0.194604	0.00234944	0.0268713	Mfn2-specific
Phyhd1	0.238353	0.184038	0.483291	1.02224	3.30839e-06	0.000198463	Mfn2-specific
Eef2	0.0820736	0.184275	0.483548	0.502336	6.57042e-09	1.62641e-06	Mfn2-specific
Abhd3	-0.140834	0.185507	0.485128	-0.348265	0.00235807	0.0269552	Mfn2-specific
Ntf3	-0.238592	0.18577	0.485532	-0.607221	0.00184767	0.0226525	Mfn2-specific
Eva1c	0.180763	0.18621	0.485961	-0.418581	0.00408317	0.0392335	Mfn2-specific
Zfp266	-0.148034	0.18631	0.486067	-0.361532	0.00266168	0.0291552	Mfn2-specific
BC003965	0.108248	0.1869	0.486994	0.343451	0.000204886	0.00437906	Mfn2-specific
Lxn	0.142618	0.187586	0.487619	-0.32098	0.00520153	0.0469017	Mfn2-specific
Fzd8	-0.113658	0.188034	0.48806	-0.297926	0.00148747	0.0195877	Mfn2-specific
Txndc9	0.0697877	0.188625	0.488917	0.166206	0.00341901	0.0347127	Mfn2-specific
Rhbdl2	0.128325	0.188819	0.489053	-0.413884	0.000178669	0.00391472	Mfn2-specific
Pip4p1	0.0780621	0.188865	0.48911	0.183971	0.00373425	0.0369216	Mfn2-specific
Cab39l	-0.112893	0.188978	0.489159	-0.358149	0.000216824	0.00455396	Mfn2-specific
Edem1	-0.11041	0.188909	0.489159	-0.336783	0.000334864	0.00637215	Mfn2-specific
Slc35c2	0.0819276	0.189306	0.489642	0.231491	0.000749383	0.0117688	Mfn2-specific
Gtf2i	-0.0549706	0.189467	0.489878	-0.128907	0.00392707	0.0381925	Mfn2-specific
1810010H24Rik	0.213848	0.189562	0.490055	0.642119	0.000403212	0.00738026	Mfn2-specific
Tpp1	0.0796304	0.189941	0.490615	0.292154	3.74695e-05	0.00118585	Mfn2-specific
Wbp4	0.0657429	0.190115	0.491002	0.163741	0.00243197	0.0274975	Mfn2-specific
Dlat	0.0694372	0.191411	0.492682	0.239891	8.43753e-05	0.00221517	Mfn2-specific
Tars	0.0746423	0.192356	0.493476	0.45014	1.26131e-08	2.65756e-06	Mfn2-specific
Rtraf	0.0803619	0.193265	0.494379	0.362992	2.06542e-06	0.000137232	Mfn2-specific
Tcea1	-0.056322	0.193569	0.494379	0.157036	0.000940854	0.0138728	Mfn2-specific
Slc7a3	0.236007	0.1937	0.494489	1.4206	1.388e-08	2.82948e-06	Mfn2-specific
Zfp68	0.091754	0.193791	0.494538	0.215404	0.0042108	0.0401261	Mfn2-specific
Prmt7	0.0918959	0.193929	0.494651	0.244938	0.00144766	0.0191849	Mfn2-specific
Fam13a	-0.145162	0.194329	0.495061	-0.550237	2.77922e-05	0.000950161	Mfn2-specific
Dusp9	0.136204	0.194694	0.495626	0.343905	0.00236993	0.0270609	Mfn2-specific
Gpc1	-0.146508	0.195628	0.497056	-0.389425	0.0015384	0.0200175	Mfn2-specific
Ndn	-0.170591	0.195662	0.497056	-0.59679	8.16215e-05	0.00215102	Mfn2-specific
Eml6	-0.0866738	0.195724	0.497075	-0.285815	0.000166396	0.00371157	Mfn2-specific
Slc20a1	0.150226	0.196057	0.497452	0.370651	0.00295162	0.031265	Mfn2-specific
9430015G10Rik	0.120474	0.196627	0.498229	0.369989	0.000377587	0.00702251	Mfn2-specific
Klra7	0.122959	0.196983	0.498705	0.349462	0.000843238	0.0128544	Mfn2-specific
Aasdh	0.125948	0.198169	0.500373	0.333278	0.00168831	0.0213581	Mfn2-specific
Rer1	-0.0764042	0.198628	0.500769	-0.315224	9.77927e-06	0.00042629	Mfn2-specific
Ifrd2	0.173169	0.199157	0.501462	0.458033	0.00172965	0.0216471	Mfn2-specific
Amt	-0.097324	0.200545	0.50403	-0.363617	4.07254e-05	0.00125825	Mfn2-specific
Tpt1	0.103738	0.201928	0.505561	0.51242	6.7051e-07	5.86637e-05	Mfn2-specific
Man2b2	0.0939851	0.202215	0.505854	0.272892	0.000768781	0.011992	Mfn2-specific
Rrm1	-0.122201	0.203316	0.507449	-0.343136	0.00108967	0.0155615	Mfn2-specific
Rps21	0.139613	0.203715	0.507894	0.420282	0.000552665	0.00941932	Mfn2-specific
Spcs2	-0.0869469	0.204062	0.508244	-0.312472	7.42042e-05	0.00198431	Mfn2-specific
2010003K11Rik	0.0888916	0.204236	0.508462	0.231595	0.00218567	0.0255749	Mfn2-specific
Mtbp	0.124378	0.204619	0.509043	0.324625	0.00216867	0.025419	Mfn2-specific
Gmppa	0.0813652	0.205806	0.510618	-0.239968	0.000714001	0.0114026	Mfn2-specific
Pabpc1	0.105163	0.205814	0.510618	0.386724	5.83904e-05	0.00166545	Mfn2-specific
Guca1b	0.119566	0.206867	0.511887	0.407708	0.00015156	0.00348604	Mfn2-specific
Dcaf6	0.0806202	0.207596	0.512807	0.297715	5.82835e-05	0.00166468	Mfn2-specific
Msh6	-0.0971121	0.209826	0.515649	-0.308366	0.000364574	0.0068232	Mfn2-specific
Ntf5	0.0910982	0.209977	0.515822	-0.231992	0.0029549	0.0312705	Mfn2-specific
Acacb	-0.184247	0.210809	0.516844	-1.12344	2.28233e-08	4.16285e-06	Mfn2-specific
Atp5c1	0.066994	0.211038	0.517162	0.180006	0.00191187	0.0231799	Mfn2-specific
C2cd3	-0.0745648	0.211566	0.517662	-0.288577	3.5612e-05	0.0011392	Mfn2-specific
E2f8	-0.125627	0.21167	0.517806	-0.338637	0.00188184	0.0229424	Mfn2-specific
Lamb2	-0.108437	0.211996	0.518019	-0.440811	1.85429e-05	0.000689735	Mfn2-specific
Zfp9	0.0859172	0.212049	0.518019	-0.251739	0.000875609	0.0131053	Mfn2-specific
Lgi3	-0.0840924	0.212553	0.518686	-0.513581	2.38413e-08	4.23703e-06	Mfn2-specific
Eif3a	-0.0689979	0.212743	0.518893	0.16536	0.00500517	0.0457462	Mfn2-specific
Bhlhb9	-0.123563	0.212944	0.51908	-0.389596	0.000423873	0.00770419	Mfn2-specific
Rps25	0.102472	0.213309	0.519602	0.310247	0.000650563	0.0106229	Mfn2-specific
Rpl7	0.0753183	0.213492	0.519737	0.386667	5.45638e-07	5.04242e-05	Mfn2-specific
Golph3l	-0.093194	0.213826	0.519948	-0.274819	0.000855175	0.0129415	Mfn2-specific
Slc52a3	0.115857	0.213854	0.519949	0.354769	0.000587117	0.00990099	Mfn2-specific
Rhbdd1	0.0980648	0.214966	0.521624	0.731099	5.10328e-10	2.07092e-07	Mfn2-specific
Armc10	0.0845265	0.215399	0.522022	0.353984	1.361e-05	0.000551643	Mfn2-specific
Rplp2	0.150284	0.217197	0.525188	0.365198	0.00486129	0.0448053	Mfn2-specific
Cfc1	-0.0217018	0.218133	0.526482	-0.0676556	0.00053896	0.00924636	Mfn2-specific
Nod1	-0.198826	0.218326	0.526765	-0.483998	0.00489043	0.0450202	Mfn2-specific
Copb2	-0.0571464	0.218718	0.527526	-0.224797	3.54994e-05	0.00113735	Mfn2-specific
Ipo13	0.113631	0.218925	0.52778	0.389116	0.000197697	0.0042554	Mfn2-specific
Lhfpl2	0.160084	0.219847	0.528777	0.825152	6.471e-07	5.7256e-05	Mfn2-specific
Exoc6	-0.0812369	0.219938	0.528934	0.199312	0.00473531	0.0439559	Mfn2-specific
Tbc1d12	0.0792403	0.220093	0.529068	0.216185	0.0019983	0.0238886	Mfn2-specific
Hs1bp3	0.105953	0.220964	0.530204	0.522695	1.38155e-06	9.9502e-05	Mfn2-specific
1700019D03Rik	0.176349	0.221079	0.530208	0.562034	0.000458649	0.00821594	Mfn2-specific
Stt3b	-0.0980371	0.22147	0.530454	-0.235539	0.00568258	0.0497507	Mfn2-specific
Tgif2	-0.130966	0.221752	0.530719	-0.368165	0.00158324	0.0204474	Mfn2-specific
Ift140	-0.106204	0.222141	0.531406	-0.466145	8.61337e-06	0.000387929	Mfn2-specific
Stmn1	-0.268214	0.222835	0.532148	-1.50541	1.68704e-07	1.95006e-05	Mfn2-specific
Myo1d	-0.0975435	0.223764	0.53329	0.275696	0.00156992	0.0203259	Mfn2-specific
Gtf2h1	0.0607042	0.223737	0.53329	0.279584	4.44315e-06	0.000238109	Mfn2-specific
Prh1	0.0259584	0.22469	0.534747	0.0640169	0.00493372	0.0452522	Mfn2-specific
Slc17a2	0.0382505	0.225587	0.536072	0.104386	0.00221564	0.0257963	Mfn2-specific
Akt2	0.101085	0.225797	0.53645	0.306572	0.000843993	0.0128547	Mfn2-specific
Nsa2	0.0710078	0.225935	0.536592	0.424129	6.26139e-08	8.97884e-06	Mfn2-specific
Ltv1	0.0850107	0.226235	0.536814	0.268586	0.00056548	0.00961409	Mfn2-specific
Utp15	0.0679163	0.226509	0.537035	0.363344	4.44311e-07	4.26102e-05	Mfn2-specific
C1qtnf4	-0.282171	0.226842	0.537457	-1.29849	4.99224e-06	0.000258023	Mfn2-specific
Cap1	0.113499	0.227449	0.537977	0.394031	0.000209881	0.00446042	Mfn2-specific
Arhgap19	-0.103425	0.227903	0.538498	-0.301533	0.00128525	0.0175818	Mfn2-specific
Mfsd11	0.109559	0.228146	0.538646	0.340177	0.00070406	0.0113046	Mfn2-specific
Aacs	-0.252567	0.230168	0.541083	-0.68729	0.00247491	0.0277354	Mfn2-specific
BC021614	0.16334	0.231887	0.543618	0.633341	6.24526e-05	0.00174775	Mfn2-specific
Chd5	0.0535798	0.231958	0.543618	0.231611	1.4622e-05	0.000577854	Mfn2-specific
Adcy6	0.0630524	0.232347	0.544022	-0.192217	0.000923873	0.0136921	Mfn2-specific
Pfkm	0.110348	0.233064	0.544702	-0.310343	0.00196928	0.0236416	Mfn2-specific
Fcgr4	0.2055	0.23332	0.544924	0.530603	0.00401373	0.0387274	Mfn2-specific
[truncated: 812 more rows]

## Sheet: Enriched GO (Mfn1)
ID	Description	GeneRatio	BgRatio	p-value	adjusted p-value	Up-regulated genes	Down-regulated genes
GO:0048002	antigen processing and presentation of peptide antigen	19/688	63/23843	8.12308e-15	2.29731e-11	B2m|Fcgr1|Tapbp|H2-DMb2|Tap2|H2-Q2|H2-Q4|H2-Q10|H2-D1|Gm11127|Gm8909|H2-T3|H2-M3|H2-M2|Trem2	H2-DMb1|H2-L|H2-T22|H2-M10.4
GO:0019882	antigen processing and presentation	23/688	101/23843	1.0421e-14	2.29731e-11	B2m|Fcgr1|Rab3b|Rab34|Tapbp|H2-DMb2|Psmb9|Psmb8|Tap2|H2-Q2|H2-Q4|H2-Q10|H2-D1|Gm11127|Gm8909|H2-T3|H2-M3|H2-M2|Trem2	H2-DMb1|H2-L|H2-T22|H2-M10.4
GO:0002474	antigen processing and presentation of peptide antigen via MHC class I	16/688	44/23843	3.82343e-14	5.61916e-11	B2m|Fcgr1|Tapbp|Tap2|H2-Q2|H2-Q4|H2-Q10|H2-D1|Gm11127|Gm8909|H2-T3|H2-M3|H2-M2	H2-L|H2-T22|H2-M10.4
GO:0001913	T cell mediated cytotoxicity	10/688	43/23843	3.04021e-07	0.000335107	B2m|H60c|Raet1a|Raet1c|Raet1d|Pnp|Tap2|H2-D1|H2-M3	H60b
GO:0002478	antigen processing and presentation of exogenous peptide antigen	7/688	21/23843	1.32019e-06	0.00116414	B2m|Fcgr1|Tapbp|H2-DMb2|Tap2|H2-M3	H2-DMb1
GO:0002483	antigen processing and presentation of endogenous peptide antigen	5/688	11/23843	7.88444e-06	0.00546079	B2m|Tapbp|Tap2|H2-D1|H2-M3
GO:0019884	antigen processing and presentation of exogenous antigen	7/688	27/23843	8.66988e-06	0.00546079	B2m|Fcgr1|Tapbp|H2-DMb2|Tap2|H2-M3	H2-DMb1
GO:0001909	leukocyte mediated cytotoxicity	13/688	107/23843	1.29009e-05	0.00711	B2m|H60c|Fcgr1|Raet1a|Raet1c|Raet1d|Crtam|Ccl2|Pnp|Tap2|H2-D1|H2-M3	H60b
GO:0019883	antigen processing and presentation of endogenous antigen	5/688	13/23843	2.0932e-05	0.0102543	B2m|Tapbp|Tap2|H2-D1|H2-M3
GO:0055065	metal ion homeostasis	37/688	629/23843	3.86121e-05	0.0170241	B2m|Cd40|Oprm1|Steap4|Corin|Cxcl10|C3ar1|Tex101|Ftl1|Cln3|Mcoln1|Ank1|Nol3|Cyba|Myo5a|Tmem199|Ccl2|Gpr55|Bdkrb2|Slc12a7|Grina|Pvalb|Tmbim6|Fpr-rs6|Fth1|Slc25a28	Asph|Steap1|Cd36|Fbxl5|Atp2a2|Lrp6|Tmtc2|Ibtk|Abcb7|Slc24a4|Il6st
GO:0001906	cell killing	14/688	139/23843	5.14658e-05	0.0206284	B2m|Romo1|H60c|Fcgr1|Raet1a|Raet1c|Raet1d|Crtam|Ccl2|Pnp|Tap2|H2-D1|H2-M3	H60b
GO:0097286	iron ion import	5/688	16/23843	6.61032e-05	0.0242874	B2m|Steap4|Timd2|Fth1|Slc25a28
GO:0010499	proteasomal ubiquitin-independent protein catabolic process	6/688	26/23843	7.9375e-05	0.0269203	Psmb4|Psmb3|Psmb5|Psmb1|Psmb9|Psmb8
GO:0002456	T cell mediated immunity	11/688	96/23843	0.000101632	0.0320067	B2m|H60c|Raet1a|Raet1c|Raet1d|Rsad2|Pnp|Tap2|H2-D1|H2-M3	H60b
GO:0006091	generation of precursor metabolites and energy	23/688	342/23843	0.000168327	0.0494769	Idh3b|Pklr|Sdhb|Cox6a1|Mif|Eno2|Sirt6|Coq7|Aldoa|Slc37a2|Cox5a|Coq10a|Inpp5k|Acox1|Galk1|Ogdhl|Ppp1r3e|Cox8a|Ndufs2|Surf1	Cat|Pygl|Il6st
GO:0051188	cofactor biosynthetic process	17/688	216/23843	0.000189998	0.0523563	Nfs1|Pklr|Urod|Lias|Mif|Eno2|Sirt6|Coq7|Aldoa|Ank1|Cyba|Ppcdc|Coq10a|Galk1|Gch1|Mocos|Cox15
GO:0031347	regulation of defense response	32/688	559/23843	0.0002073	0.0537638	Duoxa1|Psmb4|Fcgr1|Ripk2|Fndc4|Trafd1|Mif|Pparg|Usp18|Gpx4|Sirt2|Trim30a|Nlrc5|Cyba|Crtam|Il22|Rab34|Rsad2|Bap1|Il17f|Sharpin|Tarbp2|Pglyrp2|Tap2|Lta|Nfkbil1|H2-M3|Cuedc2	Cd36|Bst1|Rps6ka3|Cd47
GO:0051186	cofactor metabolic process	28/688	465/23843	0.000225543	0.0552456	Duoxa1|Idh3b|Nfs1|Pklr|Urod|Lias|Mif|Eno2|Gpx4|Sirt6|Coq7|Aldoa|Ank1|Cyba|Slc37a2|Ppcdc|Gpd1l|Coq10a|Gpx3|Galk1|Gch1|Cbr3|Mocos|Cox15	Cat|Far1|Me1|Rpe
GO:0055072	iron ion homeostasis	10/688	89/23843	0.000245033	0.0568605	B2m|Steap4|Ftl1|Ank1|Tmem199|Fth1|Slc25a28	Steap1|Fbxl5|Abcb7
GO:0002821	positive regulation of adaptive immune response	11/688	108/23843	0.000291222	0.0641999	B2m|Cd40|Fcgr1|Ripk2|Mif|Rsad2|Pnp|Tap2|Lta|H2-D1|H2-M3
GO:0002699	positive regulation of immune effector process	16/688	206/23843	0.000336782	0.069182	B2m|Cd40|Fcgr1|Ripk2|Tnfrsf4|Mif|Stx4a|Crtam|Ccl2|Rsad2|Pnp|Tap2|Lta|H2-D1|H2-M3	Cd36
GO:0001916	positive regulation of T cell mediated cytotoxicity	5/688	22/23843	0.000345204	0.069182	B2m|Pnp|Tap2|H2-D1|H2-M3
GO:0017144	drug metabolic process	36/688	679/23843	0.000373026	0.0706195	Duoxa1|Idh3b|Pklr|Oprm1|Sdhb|Idua|Dgkq|Cox6a1|Mif|Eno2|Sirt6|Coq7|Aldoa|Paox|Drd4|Cyba|Cox5a|Acpp|Renbp|Sat1|Gpx3|Galk1|Ogdhl|Gch1|Cbr1|H2-M3|Cox8a|Ndufs2|Surf1|Ass1	Cat|Tacr3|Cd36|Myh7|Myh6|Cyp2c54
GO:0046434	organophosphate catabolic process	15/688	188/23843	0.000384411	0.0706195	Pklr|Nudt9|Mif|Eno2|Sirt6|Aldoa|Gpd1l|Inpp5k|Galk1|Enpp5|Apoa2|Entpd2	Pld1|Napepld|Dnph1
GO:0055086	nucleobase-containing small molecule metabolic process	34/688	639/23843	0.000504868	0.0834299	Idh3b|Pklr|Oprm1|Cxcl10|Nudt9|Cox6a1|Mif|Eno2|Sirt6|Coq7|Aldoa|Aprt|Slc37a2|Ppcdc|Cox5a|Acpp|Gpd1l|Mgat1|Galk1|Nme8|Pnp|Enpp5|Cox8a|Ndufs2|Uap1l1|Entpd2|Surf1	Mfn1|Me1|Pgm3|Rpe|Myh7|Myh6|Dnph1
GO:0006733	oxidoreduction coenzyme metabolic process	13/688	153/23843	0.000509768	0.0834299	Idh3b|Pklr|Mif|Eno2|Sirt6|Coq7|Aldoa|Slc37a2|Gpd1l|Coq10a|Galk1	Me1|Rpe
GO:0051603	proteolysis involved in cellular protein catabolic process	35/688	666/23843	0.000524939	0.0834299	Psmc3|Ctsa|Adrm1|Psmb4|Egf|Aup1|Abtb1|Usp18|Psmc4|Sirt2|Sgta|Dda1|Fbxl12|Arih2|Rnf41|Psmb3|Psmd3|Psmc1|Asb2|Cts3|Ctsl|Bap1|Psmb5|Sharpin|Psmb1|Psmb9|Psmb8|Clpp|Fbxw5|Usp20|Fap	Fbxl5|Btbd11|Lamp3|Dzip3
GO:0042267	natural killer cell mediated cytotoxicity	8/688	65/23843	0.000546352	0.0834299	H60c|Raet1a|Raet1c|Raet1d|Crtam|Tap2|H2-M3	H60b
GO:0001912	positive regulation of leukocyte mediated cytotoxicity	7/688	50/23843	0.000548757	0.0834299	B2m|Crtam|Ccl2|Pnp|Tap2|H2-D1|H2-M3
GO:0016052	carbohydrate catabolic process	11/688	117/23843	0.000580252	0.0852778	Pklr|Amy1|Mif|Eno2|Sirt6|Aldoa|Galk1|Ppp1r3e|Naga	Rpe|Pygl
GO:0006732	coenzyme metabolic process	20/688	306/23843	0.00062733	0.0892225	Idh3b|Nfs1|Pklr|Lias|Mif|Eno2|Sirt6|Coq7|Aldoa|Slc37a2|Ppcdc|Gpd1l|Coq10a|Galk1|Gch1|Cbr3|Mocos	Far1|Me1|Rpe
GO:0002228	natural killer cell mediated immunity	8/688	67/23843	0.00067132	0.0898091	H60c|Raet1a|Raet1c|Raet1d|Crtam|Tap2|H2-M3	H60b
GO:0002708	positive regulation of lymphocyte mediated immunity	10/688	102/23843	0.000734932	0.0898091	B2m|Cd40|Fcgr1|Crtam|Rsad2|Pnp|Tap2|Lta|H2-D1|H2-M3
GO:0002824	positive regulation of adaptive immune response based on somatic recombination of immune receptors built from immunoglobulin superfamily domains	10/688	102/23843	0.000734932	0.0898091	B2m|Cd40|Fcgr1|Ripk2|Rsad2|Pnp|Tap2|Lta|H2-D1|H2-M3
GO:0003299	muscle hypertrophy in response to stress	5/688	26/23843	0.000783823	0.0898091	Bmp10|Mlip	Atp2a2|Myh7|Myh6
GO:0014898	cardiac muscle hypertrophy in response to stress	5/688	26/23843	0.000783823	0.0898091	Bmp10|Mlip	Atp2a2|Myh7|Myh6
GO:0015909	long-chain fatty acid transport	7/688	53/23843	0.000786009	0.0898091	Mif|Pparg|Drd4|Bdkrb2	Slc27a2|Cd36|Acsl3
GO:0006954	inflammatory response	34/688	656/23843	0.000797065	0.0898091	Duoxa1|Cd40|Psmb4|Ecm1|Fcgr1|Ripk2|Tnfrsf9|Tnfrsf4|Fndc4|Lias|Cxcl10|Mif|Pparg|Usp18|C3ar1|Gpx4|Klk1b3|Nupr1|Cyba|Il22|Ccl2|Ccl12|Bdkrb2|Bap1|Il17f|Sharpin|Fpr-rs6|Pglyrp2|Lta|Cuedc2	Mecom|Bst1|Cd47|Sgms1
GO:0031667	response to nutrient levels	22/688	359/23843	0.000813884	0.0898091	Pklr|Oprm1|Dgkq|Nupr1l|Pparg|Gabarapl1|Sirt2|F7|Bckdhb|Cck|Nprl3|Prl5a1|Lct|Tmbim6|Wdr24|Impact	5330417C22Rik|Asph|Lrp6|Pik3c2a|Atg14|Tbc1d5
GO:0002711	positive regulation of T cell mediated immunity	6/688	39/23843	0.000818139	0.0898091	B2m|Rsad2|Pnp|Tap2|H2-D1|H2-M3
GO:0002237	response to molecule of bacterial origin	23/688	384/23843	0.00085292	0.0898091	B2m|Cd40|Ripk2|Raet1a|Raet1c|Tnfrsf9|Tnfrsf4|Lias|Cxcl10|Mif|Sirt2|Nr1h2|Ccl2|Ccl12|Gch1|Tap2|Nfkbil1|H2-M3|Trem2	Cd36|Gbp10|Rps6ka3|Cdc73
GO:0030258	lipid modification	15/688	203/23843	0.000855519	0.0898091	Echdc2|Dgkq|Sirt4|Pparg|Pex5|Inpp5j|Inpp5k|Acox1|Apoa2	Slc35c1|Slc27a2|Impad1|Cd36|Pik3c2a|Dgkb
GO:0009205	purine ribonucleoside triphosphate metabolic process	17/688	247/23843	0.000887395	0.090888	Pklr|Cox6a1|Mif|Eno2|Sirt6|Coq7|Aldoa|Cox5a|Galk1|Nme8|Pnp|Cox8a|Ndufs2|Surf1	Mfn1|Myh7|Myh6
GO:0001914	regulation of T cell mediated cytotoxicity	5/688	27/23843	0.000939334	0.090888	B2m|Pnp|Tap2|H2-D1|H2-M3
GO:0014887	cardiac muscle adaptation	5/688	27/23843	0.000939334	0.090888	Bmp10|Mlip	Atp2a2|Myh7|Myh6
GO:0009199	ribonucleoside triphosphate metabolic process	17/688	251/23843	0.0010587	0.0993149	Pklr|Cox6a1|Mif|Eno2|Sirt6|Coq7|Aldoa|Cox5a|Galk1|Nme8|Pnp|Cox8a|Ndufs2|Surf1	Mfn1|Myh7|Myh6
GO:0002705	positive regulation of leukocyte mediated immunity	11/688	127/23843	0.0011491	0.103933	B2m|Cd40|Fcgr1|Stx4a|Crtam|Rsad2|Pnp|Tap2|Lta|H2-D1|H2-M3
GO:0034404	nucleobase-containing small molecule biosynthetic process	13/688	167/23843	0.00115507	0.103933	Pklr|Nudt9|Mif|Eno2|Sirt6|Aldoa|Aprt|Galk1|Nme8|Pnp|Enpp5|Entpd2	Dnph1
GO:0006753	nucleoside phosphate metabolic process	30/688	568/23843	0.00118444	0.104444	Idh3b|Pklr|Oprm1|Cxcl10|Nudt9|Cox6a1|Mif|Eno2|Sirt6|Coq7|Aldoa|Slc37a2|Ppcdc|Cox5a|Acpp|Gpd1l|Galk1|Nme8|Pnp|Enpp5|Cox8a|Ndufs2|Entpd2|Surf1	Mfn1|Me1|Rpe|Myh7|Myh6|Dnph1
GO:0009108	coenzyme biosynthetic process	13/688	168/23843	0.00121975	0.104469	Nfs1|Pklr|Lias|Mif|Eno2|Sirt6|Coq7|Aldoa|Ppcdc|Coq10a|Galk1|Gch1|Mocos
GO:0005975	carbohydrate metabolic process	29/688	544/23843	0.00123446	0.104469	Pklr|Clk2|Amy1|Egf|Galntl5|Galnt11|Idua|Dgkq|Chst10|Mif|Eno2|Sirt6|Aldoa|Hexa|Gpd1l|Mgat4b|Inpp5k|Galk1|Ppp1r3e|Naga|B3galt4	Ugt2a3|Pgm3|Rpe|Pygl|Il6st|B4galt4|Slc5a3|St8sia6
GO:1903747	regulation of establishment of protein localization to mitochondrion	9/688	91/23843	0.00125581	0.104469	Stard7|Sirt4|Nol3|Vps11|Arih2|Bap1|Wdr46	Dnaja1|Fam20b
GO:0009144	purine nucleoside triphosphate metabolic process	17/688	256/23843	0.00131165	0.107093	Pklr|Cox6a1|Mif|Eno2|Sirt6|Coq7|Aldoa|Cox5a|Galk1|Nme8|Pnp|Cox8a|Ndufs2|Surf1	Mfn1|Myh7|Myh6
GO:0007212	dopamine receptor signaling pathway	6/688	43/23843	0.00138677	0.110819	Oprm1|Gna11|Drd4|Dtnbp1|Prmt5	Gnaq
GO:0055074	calcium ion homeostasis	25/688	448/23843	0.00140755	0.110819	Cd40|Oprm1|Cxcl10|C3ar1|Tex101|Cln3|Mcoln1|Nol3|Cyba|Myo5a|Ccl2|Gpr55|Bdkrb2|Grina|Pvalb|Tmbim6|Fpr-rs6	Asph|Cd36|Atp2a2|Lrp6|Tmtc2|Ibtk|Slc24a4|Il6st
GO:0015711	organic anion transport	23/688	402/23843	0.00155868	0.116061	Stard7|Mif|Pparg|Cln3|Drd4|Slc37a2|Cck|Slc25a19|Bdkrb2|Dtnbp1|Slc6a7|Pitpnm1|Apoa2	Slc27a2|Slc2a2|Atp11b|Cd36|Atp8a1|Slc4a4|Tmem30a|Ace2|Acsl3|Slc7a8
GO:0002250	adaptive immune response	28/688	527/23843	0.00156082	0.116061	B2m|Cd40|H60c|Fcgr1|Ripk2|Raet1a|Raet1c|Raet1d|C1qb|C1qc|C1qa|Mif|C3ar1|Mcoln1|Crtam|Rsad2|Pnp|Igll1|Tap2|Lta|H2-D1|H2-M3|Otub1|Dclre1c	H60b|Ifna12|Lamp3|Alcam
GO:0001959	regulation of cytokine-mediated signaling pathway	9/688	94/23843	0.00157941	0.116061	Ecm1|Ripk2|Pparg|Nlrc5|Nol3|Sharpin|Trem2	Il7|Il6st
GO:0014896	muscle hypertrophy	9/688	94/23843	0.00157941	0.116061	Bmp10|Cyba|Mlip|Mstn|Ddx39b	Atp2a2|Hand2|Myh7|Myh6
GO:0002697	regulation of immune effector process	21/688	356/23843	0.00169333	0.122391	B2m|Cd40|Fcgr1|Ripk2|Tnfrsf4|Mif|Stx4a|Crtam|Ccl2|Rsad2|Pnp|Tmbim6|Tarbp2|Pglyrp2|Tap2|Lta|H2-D1|H2-M3|Apoa2|Cuedc2	Cd36
GO:0009117	nucleotide metabolic process	29/688	558/23843	0.00180436	0.125146	Idh3b|Pklr|Oprm1|Cxcl10|Nudt9|Cox6a1|Mif|Eno2|Sirt6|Coq7|Aldoa|Slc37a2|Ppcdc|Cox5a|Acpp|Gpd1l|Galk1|Nme8|Pnp|Enpp5|Cox8a|Ndufs2|Surf1	Mfn1|Me1|Rpe|Myh7|Myh6|Dnph1
GO:0046496	nicotinamide nucleotide metabolic process	11/688	135/23843	0.00188141	0.125146	Idh3b|Pklr|Mif|Eno2|Sirt6|Aldoa|Slc37a2|Gpd1l|Galk1	Me1|Rpe
GO:0006874	cellular calcium ion homeostasis	24/688	433/23843	0.00189812	0.125146	Cd40|Oprm1|Cxcl10|C3ar1|Tex101|Cln3|Mcoln1|Nol3|Cyba|Myo5a|Ccl2|Gpr55|Bdkrb2|Grina|Pvalb|Tmbim6|Fpr-rs6	Asph|Cd36|Atp2a2|Lrp6|Ibtk|Slc24a4|Il6st
GO:0030003	cellular cation homeostasis	31/688	612/23843	0.00190175	0.125146	Cd40|Slc9a8|Oprm1|Atp6v0b|Cxcl10|C3ar1|Tex101|Ftl1|Cln3|Mcoln1|Nol3|Cyba|Myo5a|Tmem199|Ccl2|Gpr55|Bdkrb2|Grina|Pvalb|Tmbim6|Fpr-rs6|Fth1	Asph|Cd36|Slc4a4|Atp2a2|Lrp6|Ibtk|Abcb7|Slc24a4|Il6st
GO:0031343	positive regulation of cell killing	7/688	62/23843	0.00200648	0.129458	B2m|Crtam|Ccl2|Pnp|Tap2|H2-D1|H2-M3
GO:0009991	response to extracellular stimulus	22/688	386/23843	0.00204516	0.129458	Pklr|Oprm1|Dgkq|Nupr1l|Pparg|Gabarapl1|Sirt2|F7|Bckdhb|Cck|Nprl3|Prl5a1|Lct|Tmbim6|Wdr24|Impact	5330417C22Rik|Asph|Lrp6|Pik3c2a|Atg14|Tbc1d5
GO:0000038	very long-chain fatty acid metabolic process	5/688	32/23843	0.00208073	0.129458	Acad9|Pex5|Acox1	Slc27a2|Elovl3
GO:0019362	pyridine nucleotide metabolic process	11/688	137/23843	0.00211408	0.129458	Idh3b|Pklr|Mif|Eno2|Sirt6|Aldoa|Slc37a2|Gpd1l|Galk1	Me1|Rpe
GO:0031333	negative regulation of protein complex assembly	11/688	137/23843	0.00211408	0.129458	Pfn2|Pex14|Pex5|Sirt2|Trim30a|Nol3|Inpp5j|Kank3|Impact	Fkbp4|Eps8
GO:0030890	positive regulation of B cell proliferation	6/688	47/23843	0.00221618	0.133851	Cd40|Tnfrsf4|Mif|Il22	Il7|Bst1
GO:0006820	anion transport	28/688	541/23843	0.00227594	0.135129	Stard7|Clca1|Mif|Pparg|Cln3|Drd4|Slc37a2|Cck|Ano10|Slc25a19|Bdkrb2|Dtnbp1|Slc12a7|Clcn7|Slc6a7|Pitpnm1|Apoa2	Slc27a2|Slc2a2|Atp11b|Cd36|Atp8a1|Slc4a4|Lrrc8b|Tmem30a|Ace2|Acsl3|Slc7a8
GO:0015748	organophosphate ester transport	8/688	81/23843	0.00232928	0.135129	Stard7|Slc37a2|Slc25a19|Pitpnm1|Apoa2	Atp11b|Atp8a1|Tmem30a
GO:0006875	cellular metal ion homeostasis	28/688	544/23843	0.00246122	0.137657	Cd40|Oprm1|Cxcl10|C3ar1|Tex101|Ftl1|Cln3|Mcoln1|Nol3|Cyba|Myo5a|Tmem199|Ccl2|Gpr55|Bdkrb2|Grina|Pvalb|Tmbim6|Fpr-rs6|Fth1	Asph|Cd36|Atp2a2|Lrp6|Ibtk|Abcb7|Slc24a4|Il6st
GO:1903533	regulation of protein targeting	10/688	120/23843	0.00252688	0.139263	Stard7|Sirt4|Nol3|Vps11|Arih2|Inpp5k|Ccl2|Bap1|Wdr46	Fam20b
GO:0099003	vesicle-mediated transport in synapse	11/688	141/23843	0.00264953	0.142173	Pfn2|E030030I06Rik|Otof|Stx4a|Grn|Mff|Dtnbp1|Stx3|Dnm1	Pclo|Atp2a2
GO:0009141	nucleoside triphosphate metabolic process	17/688	274/23843	0.00268568	0.142173	Pklr|Cox6a1|Mif|Eno2|Sirt6|Coq7|Aldoa|Cox5a|Galk1|Nme8|Pnp|Cox8a|Ndufs2|Surf1	Mfn1|Myh7|Myh6
GO:0009135	purine nucleoside diphosphate metabolic process	8/688	83/23843	0.00271695	0.142173	Pklr|Nudt9|Mif|Eno2|Sirt6|Aldoa|Galk1|Entpd2
GO:0009179	purine ribonucleoside diphosphate metabolic process	8/688	83/23843	0.00271695	0.142173	Pklr|Nudt9|Mif|Eno2|Sirt6|Aldoa|Galk1|Entpd2
GO:0006873	cellular ion homeostasis	31/688	627/23843	0.00274092	0.142173	Cd40|Slc9a8|Oprm1|Atp6v0b|Cxcl10|C3ar1|Tex101|Ftl1|Cln3|Mcoln1|Nol3|Cyba|Myo5a|Tmem199|Ccl2|Gpr55|Bdkrb2|Grina|Pvalb|Tmbim6|Fpr-rs6|Fth1	Asph|Cd36|Slc4a4|Atp2a2|Lrp6|Ibtk|Abcb7|Slc24a4|Il6st
GO:0072524	pyridine-containing compound metabolic process	11/688	142/23843	0.00279919	0.142208	Idh3b|Pklr|Mif|Eno2|Sirt6|Aldoa|Slc37a2|Gpd1l|Galk1	Me1|Rpe
GO:0019221	cytokine-mediated signaling pathway	21/688	372/23843	0.00285925	0.142208	Cd40|Ecm1|Ripk2|Tnfrsf9|Tnfrsf4|Cxcl10|Oas2|Pparg|Nlrc5|Nol3|Gpr75|Ccl2|Ccl12|Ptprn|Sharpin|Trem2|Rtn4rl2	Il7|Pias3|Ifna12|Il6st
GO:0032787	monocarboxylic acid metabolic process	28/688	550/23843	0.00287069	0.142208	Acad9|Ankrd23|Pklr|Echdc2|Lias|Idua|Sirt4|Mif|Pparg|Pex5|Eno2|Nr1h2|Sirt6|Aldoa|Ces2h|Myo5a|Acox1|Galk1|Nit2|H2-Ke6|Apoa2	Slc27a2|Cd36|Ugt2a3|Me1|Acsl3|Cyp2c54|Elovl3
GO:0006511	ubiquitin-dependent protein catabolic process	28/688	551/23843	0.00294428	0.142208	Psmc3|Adrm1|Psmb4|Egf|Aup1|Abtb1|Usp18|Psmc4|Sirt2|Sgta|Dda1|Fbxl12|Arih2|Psmb3|Psmd3|Psmc1|Asb2|Bap1|Psmb5|Sharpin|Psmb1|Psmb9|Psmb8|Fbxw5|Usp20	Fbxl5|Btbd11|Dzip3
GO:0043500	muscle adaptation	9/688	103/23843	0.00296737	0.142208	Bmp10|Nol3|Cyba|Mlip|Ddx39b	Atp2a2|Hand2|Myh7|Myh6
GO:0048145	regulation of fibroblast proliferation	9/688	103/23843	0.00296737	0.142208	Egf|Mif|Pparg|Sirt6|Nupr1|Lta|Fth1	Fndc3b|Cdc73
GO:0060759	regulation of response to cytokine stimulus	9/688	103/23843	0.00296737	0.142208	Ecm1|Ripk2|Pparg|Nlrc5|Nol3|Sharpin|Trem2	Il7|Il6st
GO:0006826	iron ion transport	5/688	35/23843	0.00312427	0.146542	B2m|Steap4|Timd2|Fth1|Slc25a28
GO:0048147	negative regulation of fibroblast proliferation	5/688	35/23843	0.00312427	0.146542	Pparg|Nupr1|Lta|Fth1	Cdc73
GO:0009132	nucleoside diphosphate metabolic process	9/688	104/23843	0.00316744	0.147003	Pklr|Nudt9|Mif|Eno2|Sirt6|Aldoa|Galk1|Nme8|Entpd2
GO:0072593	reactive oxygen species metabolic process	16/688	256/23843	0.00328741	0.15019	Duoxa1|Romo1|Oprm1|Sirt2|Trim30a|Coq7|Cyba|Il22|Rnf41|Gpx3|Gch1|H2-M3|Ccs|Ass1	Cat|Cd36
GO:0048144	fibroblast proliferation	9/688	105/23843	0.00337798	0.15019	Egf|Mif|Pparg|Sirt6|Nupr1|Lta|Fth1	Fndc3b|Cdc73
GO:1903214	regulation of protein targeting to mitochondrion	8/688	86/23843	0.00339084	0.15019	Stard7|Sirt4|Nol3|Vps11|Arih2|Bap1|Wdr46	Fam20b
GO:0051129	negative regulation of cellular component organization	33/688	690/23843	0.00340644	0.15019	B2m|Pfn2|Pex14|Cxcl10|Gak|Sirt4|Pex5|Sirt2|Nr1h2|Trim30a|Nol3|Acd|Cdk10|Scamp5|Rnf41|Inpp5j|Ntn1|Inpp5k|Vat1|Dtnbp1|Phf1|Mdga1|Kank3|H2-D1|Impact|Coro1b|Apoa2|Fap|Rtn4rl2	Mfn1|Fkbp4|Eps8|Ptprg
GO:0099531	presynaptic process involved in chemical synaptic transmission	11/688	146/23843	0.0034674	0.151364	Pfn2|Rab3b|Otof|Stx4a|Drd4|Dtnbp1|Stx3	Pclo|Atp2a2|Grm8|Ptprn2
GO:0043254	regulation of protein complex assembly	23/688	429/23843	0.00352338	0.1523	Psmc3|Pfn2|Pex14|Pex5|Psmc4|Sirt2|Nr1h2|Trim30a|Nol3|Vps11|Cck|Inpp5j|Rangrf|Psmc1|Iqgap2|Kank3|Ttbk1|Impact|Coro1b|Arl2	Cd36|Fkbp4|Eps8
GO:0002700	regulation of production of molecular mediator of immune response	10/688	126/23843	0.00359953	0.154081	B2m|Cd40|Tnfrsf4|Mif|Stx4a|Rsad2|Tmbim6|Apoa2|Cuedc2	Cd36
GO:0009185	ribonucleoside diphosphate metabolic process	8/688	87/23843	0.00364209	0.154404	Pklr|Nudt9|Mif|Eno2|Sirt6|Aldoa|Galk1|Entpd2
GO:0072507	divalent inorganic cation homeostasis	25/688	482/23843	0.00370455	0.155556	Cd40|Oprm1|Cxcl10|C3ar1|Tex101|Cln3|Mcoln1|Nol3|Cyba|Myo5a|Ccl2|Gpr55|Bdkrb2|Grina|Pvalb|Tmbim6|Fpr-rs6	Asph|Cd36|Atp2a2|Lrp6|Tmtc2|Ibtk|Slc24a4|Il6st
GO:0000041	transition metal ion transport	8/688	88/23843	0.00390751	0.161295	B2m|Steap4|Timd2|Fth1|Slc25a28	Steap1|Fkbp4|Pik3c2a
GO:0009123	nucleoside monophosphate metabolic process	16/688	261/23843	0.00396597	0.161295	Pklr|Nudt9|Cox6a1|Mif|Eno2|Sirt6|Coq7|Aldoa|Cox5a|Galk1|Cox8a|Ndufs2|Surf1	Myh7|Myh6|Dnph1
GO:0072503	cellular divalent inorganic cation homeostasis	24/688	459/23843	0.00398755	0.161295	Cd40|Oprm1|Cxcl10|C3ar1|Tex101|Cln3|Mcoln1|Nol3|Cyba|Myo5a|Ccl2|Gpr55|Bdkrb2|Grina|Pvalb|Tmbim6|Fpr-rs6	Asph|Cd36|Atp2a2|Lrp6|Ibtk|Slc24a4|Il6st
GO:0098660	inorganic ion transmembrane transport	32/688	671/23843	0.00406127	0.161492	Slc9a8|Kcna10|Clca1|Atp6v0b|Steap4|Cxcl10|Atp6v1e1|Cacng8|Tex101|Drd4|Mcoln1|Nol3|Cyba|Slc37a2|Myo5a|Gpd1l|Rangrf|Slc12a7|Kcnj4|Clcn7|Cox8a|Slc25a28|Cox15|Kcnk18	Kcnmb3|Asph|Atp2a2|Kcnk6|Pik3c2a|Ibtk|Slc24a4|Kcnk9
GO:0006979	response to oxidative stress	21/688	385/23843	0.00424746	0.161492	Romo1|Lias|Gpx4|Sirt2|Coq7|Stx4a|Nol3|Gpx3|Ptprn|Nme8|Gch1|Psmb5|Msrb1|Rcan2|Impact|Ccs|Ndufs2	Cat|Cd36|Atp2a2|Ralbp1
GO:0019941	modification-dependent protein catabolic process	28/688	567/23843	0.0043587	0.161492	Psmc3|Adrm1|Psmb4|Egf|Aup1|Abtb1|Usp18|Psmc4|Sirt2|Sgta|Dda1|Fbxl12|Arih2|Psmb3|Psmd3|Psmc1|Asb2|Bap1|Psmb5|Sharpin|Psmb1|Psmb9|Psmb8|Fbxw5|Usp20	Fbxl5|Btbd11|Dzip3
GO:0072350	tricarboxylic acid metabolic process	5/688	38/23843	0.00450023	0.163979	Idh3b|Sdhb|Sirt4|Ogdhl|Ass1
GO:2000008	regulation of protein localization to cell surface	5/688	38/23843	0.00450023	0.163979	Egf|Stx4a|Gpd1l|Rangrf|Stx3
GO:0051480	regulation of cytosolic calcium ion concentration	19/688	338/23843	0.00462785	0.166648	Oprm1|Cxcl10|C3ar1|Tex101|Cln3|Mcoln1|Nol3|Cyba|Myo5a|Gpr55|Bdkrb2|Pvalb|Tmbim6|Fpr-rs6	Asph|Cd36|Lrp6|Ibtk|Il6st
GO:0008217	regulation of blood pressure	13/688	196/23843	0.00468685	0.166648	Corin|Mif|Pparg|C3ar1|Klk1b3|Cyba|Bdkrb2|Gch1	Tacr3|Cd36|Kcnk6|Ace2|Myh6
GO:0010821	regulation of mitochondrion organization	13/688	196/23843	0.00468685	0.166648	Stard7|Sirt4|Nol3|Vps11|Arih2|Rnf41|Vat1|Mff|Bap1|Ddhd1|Wdr46	Mfn1|Fam20b
GO:0055076	transition metal ion homeostasis	10/688	131/23843	0.004745	0.167366	B2m|Steap4|Ftl1|Ank1|Tmem199|Fth1|Slc25a28	Steap1|Fbxl5|Abcb7
GO:1903078	positive regulation of protein localization to plasma membrane	6/688	55/23843	0.00492943	0.172491	Stx4a|Myo5a|Rangrf|Trem2|Stx3	Acsl3
GO:0006687	glycosphingolipid metabolic process	5/688	39/23843	0.00504171	0.173233	Cln3|Hexa|Naga|B3galt4	St8sia6
GO:1901998	toxin transport	5/688	39/23843	0.00504171	0.173233	Vps11|Dnm1	Dnaja1|Antxr2|Ptprg
GO:0001910	regulation of leukocyte mediated cytotoxicity	7/688	73/23843	0.0050685	0.173233	B2m|Crtam|Ccl2|Pnp|Tap2|H2-D1|H2-M3
GO:0046034	ATP metabolic process	14/688	221/23843	0.00511739	0.173558	Pklr|Cox6a1|Mif|Eno2|Sirt6|Coq7|Aldoa|Cox5a|Galk1|Cox8a|Ndufs2|Surf1	Myh7|Myh6
GO:0050730	regulation of peptidyl-tyrosine phosphorylation	15/688	245/23843	0.00524365	0.175606	Cd40|Ptk6|Egf|Ripk2|Dgkq|Mif|Tex101|Il22|Cck|Itga5|Trem2|Neurl1a	Cd36|Bst1|Il6st
GO:0043632	modification-dependent macromolecule catabolic process	28/688	575/23843	0.00525744	0.175606	Psmc3|Adrm1|Psmb4|Egf|Aup1|Abtb1|Usp18|Psmc4|Sirt2|Sgta|Dda1|Fbxl12|Arih2|Psmb3|Psmd3|Psmc1|Asb2|Bap1|Psmb5|Sharpin|Psmb1|Psmb9|Psmb8|Fbxw5|Usp20	Fbxl5|Btbd11|Dzip3
GO:0098655	cation transmembrane transport	32/688	684/23843	0.00536717	0.17632	Slc9a8|Oprm1|Kcna10|Atp6v0b|Steap4|Cxcl10|Atp6v1e1|Cacng8|Tex101|Drd4|Mcoln1|Nol3|Cyba|Myo5a|Gpd1l|Rangrf|Slc25a19|Slc12a7|Kcnj4|Slc6a7|Cox8a|Slc25a28|Cox15|Kcnk18	Kcnmb3|Asph|Atp2a2|Kcnk6|Pik3c2a|Ibtk|Slc24a4|Kcnk9
GO:0009060	aerobic respiration	7/688	74/23843	0.00546214	0.17632	Idh3b|Sdhb|Cox6a1|Cox5a|Ogdhl|Cox8a	Cat
GO:0006869	lipid transport	18/688	319/23843	0.0055342	0.17632	Stard7|Egf|Mif|Pparg|Nr1h2|Drd4|Bdkrb2|Pitpnm1|Apoa2	Slc27a2|Atp11b|Cd36|Atp8a1|Lrp6|Tmem30a|Tex2|Acsl3|Abca3
GO:1901292	nucleoside phosphate catabolic process	10/688	134/23843	0.00555874	0.17632	Pklr|Nudt9|Mif|Eno2|Sirt6|Aldoa|Galk1|Enpp5|Entpd2	Dnph1
GO:0009167	purine ribonucleoside monophosphate metabolic process	15/688	247/23843	0.00564286	0.176449	Pklr|Nudt9|Cox6a1|Mif|Eno2|Sirt6|Coq7|Aldoa|Cox5a|Galk1|Cox8a|Ndufs2|Surf1	Myh7|Myh6
GO:0015980	energy derivation by oxidation of organic compounds	15/688	247/23843	0.00564286	0.176449	Idh3b|Sdhb|Cox6a1|Coq7|Slc37a2|Cox5a|Coq10a|Inpp5k|Ogdhl|Ppp1r3e|Cox8a|Ndufs2	Cat|Pygl|Il6st
GO:0045807	positive regulation of endocytosis	11/688	156/23843	0.00570501	0.177136	B2m|Fcgr1|Egf|Pparg|Cyba|Ccl2|Mff|Dtnbp1	Cd36|Cd47|Tbc1d5
GO:0051259	protein complex oligomerization	28/688	579/23843	0.005762	0.177655	S100a10|Kcna10|Pex14|Tnfrsf9|Sept11|Mif|Pex5|Gna11|Mcoln1|Hsf4|Nol3|Vstm5|Acpp|Cck|Gpx3|Strada|Acot13|Gch1|Sharpin|H2-Ke6|Clpp|Entpd2|Dnm1|Tor2a	Cat|Me1|Ly6g5c|Gnaq
GO:0009126	purine nucleoside monophosphate metabolic process	15/688	248/23843	0.00585147	0.179161	Pklr|Nudt9|Cox6a1|Mif|Eno2|Sirt6|Coq7|Aldoa|Cox5a|Galk1|Cox8a|Ndufs2|Surf1	Myh7|Myh6
GO:0098662	inorganic cation transmembrane transport	29/688	607/23843	0.00590572	0.179575	Slc9a8|Kcna10|Atp6v0b|Steap4|Cxcl10|Atp6v1e1|Cacng8|Tex101|Drd4|Mcoln1|Nol3|Cyba|Myo5a|Gpd1l|Rangrf|Slc12a7|Kcnj4|Cox8a|Slc25a28|Cox15|Kcnk18	Kcnmb3|Asph|Atp2a2|Kcnk6|Pik3c2a|Ibtk|Slc24a4|Kcnk9
GO:0050731	positive regulation of peptidyl-tyrosine phosphorylation	12/688	180/23843	0.00619781	0.185381	Cd40|Egf|Ripk2|Dgkq|Mif|Tex101|Cck|Itga5|Trem2|Neurl1a	Cd36|Il6st
GO:0009268	response to pH	5/688	41/23843	0.00626026	0.185381	Gna11|Mcoln1|Clcn7|Impact|Kcnk18
GO:0045333	cellular respiration	11/688	158/23843	0.00626519	0.185381	Idh3b|Sdhb|Cox6a1|Coq7|Slc37a2|Cox5a|Coq10a|Ogdhl|Cox8a|Ndufs2	Cat
GO:0006672	ceramide metabolic process	7/688	76/23843	0.00631754	0.185381	Smpd2|Cln3|Hexa|Naga|B3galt4	Sgms1|St8sia6
GO:0007269	neurotransmitter secretion	10/688	137/23843	0.00647762	0.185381	Pfn2|Otof|Stx4a|Drd4|Dtnbp1|Stx3	Pclo|Atp2a2|Grm8|Ptprn2
GO:0099643	signal release from synapse	10/688	137/23843	0.00647762	0.185381	Pfn2|Otof|Stx4a|Drd4|Dtnbp1|Stx3	Pclo|Atp2a2|Grm8|Ptprn2
GO:0009161	ribonucleoside monophosphate metabolic process	15/688	251/23843	0.00651487	0.185381	Pklr|Nudt9|Cox6a1|Mif|Eno2|Sirt6|Coq7|Aldoa|Cox5a|Galk1|Cox8a|Ndufs2|Surf1	Myh7|Myh6
GO:0019693	ribose phosphate metabolic process	23/688	452/23843	0.00654881	0.185381	Pklr|Oprm1|Cxcl10|Nudt9|Cox6a1|Mif|Eno2|Sirt6|Coq7|Aldoa|Ppcdc|Cox5a|Galk1|Nme8|Pnp|Cox8a|Ndufs2|Surf1	Mfn1|Rpe|Pygl|Myh7|Myh6
GO:0002819	regulation of adaptive immune response	11/688	159/23843	0.00656101	0.185381	B2m|Cd40|Fcgr1|Ripk2|Mif|Rsad2|Pnp|Tap2|Lta|H2-D1|H2-M3
GO:0007033	vacuole organization	11/688	159/23843	0.00656101	0.185381	Idua|Gabarapl1|Cln3|Vps11|Hexa|Nprl3|Rab34|Tmem199	5330417C22Rik|Pik3c2a|Atg14
GO:0003012	muscle system process	20/688	375/23843	0.00660122	0.185381	Htr1d|Bmp10|Aldoa|Nol3|Cyba|Mlip|Mstn|Gpd1l|Bdkrb2|Neurog1|Ddx39b|Htr7	Tacr3|Atp2a2|Hand2|Ace2|Myh2|Myh4|Myh7|Myh6
GO:0043161	proteasome-mediated ubiquitin-dependent protein catabolic process	20/688	375/23843	0.00660122	0.185381	Psmc3|Psmb4|Aup1|Abtb1|Psmc4|Sirt2|Sgta|Dda1|Arih2|Psmb3|Psmc1|Psmb5|Sharpin|Psmb1|Psmb9|Psmb8|Fbxw5	Fbxl5|Btbd11|Dzip3
GO:2000377	regulation of reactive oxygen species metabolic process	12/688	182/23843	0.00675023	0.187748	Duoxa1|Romo1|Oprm1|Sirt2|Trim30a|Coq7|Cyba|Rnf41|Gch1|H2-M3|Ass1	Cd36
GO:0000266	mitochondrial fission	5/688	42/23843	0.00694101	0.187748	Mff|Ddhd1|Ggnbp1|Dnm1	Mfn1
GO:0010799	regulation of peptidyl-threonine phosphorylation	5/688	42/23843	0.00694101	0.187748	Egf|Ripk2|Dgkq|Sirt2|Inpp5k
GO:0042771	intrinsic apoptotic signaling pathway in response to DNA damage by p53 class mediator	5/688	42/23843	0.00694101	0.187748	Chek2|Mif|Nupr1|Shisa5|Ifi204
GO:1901136	carbohydrate derivative catabolic process	9/688	118/23843	0.00724375	0.193064	Nudt9|Idua|Hexa|Gpd1l|Renbp|Mgat1|Pnp|Naga|Pglyrp2
GO:0046031	ADP metabolic process	7/688	78/23843	0.00726891	0.193064	Pklr|Nudt9|Mif|Eno2|Sirt6|Aldoa|Galk1
GO:0018210	peptidyl-threonine modification	10/688	140/23843	0.00751032	0.194559	Egf|Ripk2|Galntl5|Galnt11|Dgkq|Chek2|Sirt2|Cdk10|Inpp5k|Ttbk1
GO:0051262	protein tetramerization	11/688	162/23843	0.0075145	0.194559	S100a10|Pex14|Pex5|Mcoln1|Acpp|Gpx3|Acot13|H2-Ke6|Dnm1	Cat|Me1
GO:0002709	regulation of T cell mediated immunity	6/688	60/23843	0.00754583	0.194559	B2m|Rsad2|Pnp|Tap2|H2-D1|H2-M3
GO:0007040	lysosome organization	6/688	60/23843	0.00754583	0.194559	Idua|Cln3|Vps11|Hexa|Rab34|Tmem199
GO:0080171	lytic vacuole organization	6/688	60/23843	0.00754583	0.194559	Idua|Cln3|Vps11|Hexa|Rab34|Tmem199
GO:0001960	negative regulation of cytokine-mediated signaling pathway	5/688	43/23843	0.00767183	0.196658	Ecm1|Pparg|Nlrc5|Nol3	Il6st
GO:0046486	glycerolipid metabolic process	17/688	306/23843	0.00799304	0.202299	Dgkq|Tamm41|Nr1h2|Inpp5j|Inpp5k|Apoa2	Cat|Pld1|Impad1|Napepld|Cd36|Far1|Pik3c2a|Dgkb|Acsl3|Il6st|Atg14
GO:0010876	lipid localization	19/688	357/23843	0.00814741	0.202299	Stard7|Egf|Mif|Pparg|Nr1h2|Drd4|Hexa|Bdkrb2|Pitpnm1|Apoa2	Slc27a2|Atp11b|Cd36|Atp8a1|Lrp6|Tmem30a|Tex2|Acsl3|Abca3
GO:1904377	positive regulation of protein localization to cell periphery	6/688	61/23843	0.00816997	0.202299	Stx4a|Myo5a|Rangrf|Trem2|Stx3	Acsl3
GO:0044242	cellular lipid catabolic process	12/688	187/23843	0.00830182	0.202299	Acad9|Echdc2|Smpd2|Pex5|Sirt2|Hexa|Acox1|Naga|Apoa2	Slc27a2|Pld1|Napepld
GO:0022904	respiratory electron transport chain	7/688	80/23843	0.00832236	0.202299	Sdhb|Cox6a1|Coq7|Slc37a2|Cox5a|Cox8a|Ndufs2
GO:0044283	small molecule biosynthetic process	29/688	623/23843	0.00832636	0.202299	Pklr|Clk2|Egf|Lias|Nudt9|Dgkq|Psph|Mif|Eno2|Nr1h2|Sirt6|Coq7|Aldoa|Aprt|Myo5a|Coq10a|Galk1|Nme8|Gch1|Pnp|H2-Ke6|Enpp5|Entpd2|Ass1	Slc27a2|Acsl3|Dnph1|Fgf1|Elovl3
GO:0048489	synaptic vesicle transport	9/688	121/23843	0.00848839	0.202299	Pfn2|E030030I06Rik|Otof|Stx4a|Dtnbp1|Stx3|Dnm1	Pclo|Atp2a2
GO:0097480	establishment of synaptic vesicle localization	9/688	121/23843	0.00848839	0.202299	Pfn2|E030030I06Rik|Otof|Stx4a|Dtnbp1|Stx3|Dnm1	Pclo|Atp2a2
GO:0010498	proteasomal protein catabolic process	22/688	437/23843	0.00868752	0.205932	Psmc3|Psmb4|Aup1|Abtb1|Psmc4|Sirt2|Sgta|Dda1|Arih2|Rnf41|Psmb3|Psmc1|Psmb5|Sharpin|Psmb1|Psmb9|Psmb8|Fbxw5	Fbxl5|Btbd11|Lamp3|Dzip3
GO:0006367	transcription initiation from RNA polymerase II promoter	6/688	62/23843	0.00883034	0.206282	Psmc3|Psmc4|Psmc1|Gtf2a1l	Med14|Taf2
GO:0015914	phospholipid transport	6/688	62/23843	0.00883034	0.206282	Stard7|Pitpnm1|Apoa2	Atp11b|Atp8a1|Tmem30a
GO:0015908	fatty acid transport	7/688	81/23843	0.00888927	0.206282	Mif|Pparg|Drd4|Bdkrb2	Slc27a2|Cd36|Acsl3
GO:2000379	positive regulation of reactive oxygen species metabolic process	8/688	101/23843	0.00888947	0.206282	Duoxa1|Romo1|Oprm1|Cyba|Rnf41|H2-M3|Ass1	Cd36
GO:0001505	regulation of neurotransmitter levels	17/688	310/23843	0.00902931	0.207345	Pfn2|Oprm1|Rab3b|Otof|Cln3|Stx4a|Drd4|Dtnbp1|Gch1|H2-M3|Stx3|Ass1	Cd36|Pclo|Atp2a2|Grm8|Ptprn2
GO:0018108	peptidyl-tyrosine phosphorylation	17/688	310/23843	0.00902931	0.207345	Cd40|Ptk6|Clk2|Egf|Ripk2|Dgkq|Mif|Tex101|Il22|Cck|Itga5|Ttbk1|Trem2|Neurl1a	Cd36|Bst1|Il6st
GO:0007005	mitochondrion organization	25/688	520/23843	0.00939105	0.213429	Stard7|Acad9|Sirt4|Pex5|Gabarapl1|Coq7|Nol3|Vps11|Arih2|Cck|Trak1|Rnf41|Vat1|Mff|Bap1|Ddhd1|Pnp|Sharpin|Ggnbp1|Wdr46|Surf1|Dnm1	Mfn1|Atg14|Fam20b
GO:0072332	intrinsic apoptotic signaling pathway by p53 class mediator	7/688	82/23843	0.00948399	0.214435	Chek2|Mif|Nupr1|Shisa5|Eda2r|Bdkrb2|Ifi204
GO:0032496	response to lipopolysaccharide	19/688	363/23843	0.00962647	0.216546	Cd40|Ripk2|Raet1a|Raet1c|Tnfrsf9|Tnfrsf4|Lias|Cxcl10|Mif|Nr1h2|Ccl2|Ccl12|Gch1|Nfkbil1|Trem2	Cd36|Gbp10|Rps6ka3|Cdc73
GO:0018212	peptidyl-tyrosine modification	17/688	313/23843	0.00987483	0.220205	Cd40|Ptk6|Clk2|Egf|Ripk2|Dgkq|Mif|Tex101|Il22|Cck|Itga5|Ttbk1|Trem2|Neurl1a	Cd36|Bst1|Il6st
GO:0007034	vacuolar transport	9/688	124/23843	0.009889	0.220205	Gak|Cacng8|Cln3|Chmp1a|Vps11|Trak1|Rab34|Vps52	Atg14
GO:0050727	regulation of inflammatory response	17/688	314/23843	0.0101703	0.221148	Duoxa1|Psmb4|Fcgr1|Fndc4|Mif|Pparg|Usp18|Gpx4|Il22|Bap1|Il17f|Sharpin|Pglyrp2|Lta|Cuedc2	Bst1|Cd47
GO:0014888	striated muscle adaptation	5/688	46/23843	0.0101821	0.221148	Bmp10|Mlip	Atp2a2|Myh7|Myh6
GO:0031663	lipopolysaccharide-mediated signaling pathway	5/688	46/23843	0.0101821	0.221148	Ripk2|Mif|Ccl12|Nfkbil1|Trem2
GO:0050766	positive regulation of phagocytosis	6/688	64/23843	0.0102642	0.221837	Fcgr1|Pparg|Cyba|Ccl2	Cd36|Cd47
GO:0002822	regulation of adaptive immune response based on somatic recombination of immune receptors built from immunoglobulin superfamily domains	10/688	147/23843	0.0104126	0.222859	B2m|Cd40|Fcgr1|Ripk2|Rsad2|Pnp|Tap2|Lta|H2-D1|H2-M3
GO:0051650	establishment of vesicle localization	12/688	193/23843	0.010517	0.224007	Pfn2|E030030I06Rik|Otof|Cln3|Stx4a|Myo5a|Trak1|Dtnbp1|Stx3|Dnm1	Pclo|Atp2a2
GO:0002460	adaptive immune response based on somatic recombination of immune receptors built from immunoglobulin superfamily domains	20/688	393/23843	0.0107356	0.226987	B2m|Cd40|H60c|Fcgr1|Ripk2|Raet1a|Raet1c|Raet1d|C1qb|C1qc|C1qa|C3ar1|Rsad2|Pnp|Igll1|Tap2|Lta|H2-D1|H2-M3	H60b
GO:0010660	regulation of muscle cell apoptotic process	7/688	84/23843	0.0107599	0.226987	Sirt4|Pparg|Nol3|Mff|Pax8	Lrp6|Hand2
GO:0002718	regulation of cytokine production involved in immune response	6/688	65/23843	0.0110398	0.231782	B2m|Mif|Rsad2|Apoa2|Cuedc2	Cd36
GO:0060761	negative regulation of response to cytokine stimulus	5/688	47/23843	0.0111305	0.232579	Ecm1|Pparg|Nlrc5|Nol3	Il6st
GO:0002702	positive regulation of production of molecular mediator of immune response	7/688	85/23843	0.0114425	0.235748	B2m|Cd40|Tnfrsf4|Mif|Stx4a|Rsad2	Cd36
GO:0022900	electron transport chain	7/688	85/23843	0.0114425	0.235748	Sdhb|Cox6a1|Coq7|Slc37a2|Cox5a|Cox8a|Ndufs2
GO:0043502	regulation of muscle adaptation	7/688	85/23843	0.0114425	0.235748	Bmp10|Nol3|Mlip|Ddx39b	Atp2a2|Hand2|Myh7
GO:0071219	cellular response to molecule of bacterial origin	15/688	268/23843	0.0114988	0.235805	Ripk2|Raet1a|Raet1c|Cxcl10|Mif|Sirt2|Nr1h2|Ccl2|Ccl12|Gch1|Nfkbil1|Trem2	Cd36|Gbp10|Cdc73
GO:0051209	release of sequestered calcium ion into cytosol	8/688	106/23843	0.0117192	0.23811	Cxcl10|Tex101|Mcoln1|Nol3|Cyba|Myo5a	Asph|Ibtk
GO:0051283	negative regulation of sequestering of calcium ion	8/688	106/23843	0.0117192	0.23811	Cxcl10|Tex101|Mcoln1|Nol3|Cyba|Myo5a	Asph|Ibtk
GO:0030433	ubiquitin-dependent ERAD pathway	6/688	66/23843	0.0118559	0.23936	Psmc3|Aup1|Psmc4|Sgta|Psmc1	Dzip3
GO:0002706	regulation of lymphocyte mediated immunity	10/688	150/23843	0.0118893	0.23936	B2m|Cd40|Fcgr1|Crtam|Rsad2|Pnp|Tap2|Lta|H2-D1|H2-M3
GO:0009206	purine ribonucleoside triphosphate biosynthetic process	9/688	128/23843	0.0120189	0.24087	Pklr|Mif|Eno2|Sirt6|Aldoa|Galk1|Nme8|Pnp|Surf1
GO:0006165	nucleoside diphosphate phosphorylation	7/688	86/23843	0.0121559	0.241421	Pklr|Mif|Eno2|Sirt6|Aldoa|Galk1|Nme8
GO:0051289	protein homotetramerization	7/688	86/23843	0.0121559	0.241421	Pex14|Pex5|Mcoln1|Acpp|Gpx3|Acot13	Cat
GO:0051282	regulation of sequestering of calcium ion	8/688	107/23843	0.0123565	0.244305	Cxcl10|Tex101|Mcoln1|Nol3|Cyba|Myo5a	Asph|Ibtk
GO:0060627	regulation of vesicle-mediated transport	24/688	506/23843	0.0125447	0.246917	B2m|Pfn2|Fcgr1|Egf|Rab3b|Pparg|Nr1h2|Tbc1d17|Stx4a|Cyba|Vps11|Scamp5|Myo5a|Ccl2|Rab5c|Mff|Dtnbp1	Cd36|Pclo|Atp2a2|Acsl3|Rab2b|Cd47|Tbc1d5
GO:0009145	purine nucleoside triphosphate biosynthetic process	9/688	129/23843	0.0126011	0.246925	Pklr|Mif|Eno2|Sirt6|Aldoa|Galk1|Nme8|Pnp|Surf1
GO:0030100	regulation of endocytosis	14/688	247/23843	0.0129461	0.252563	B2m|Fcgr1|Egf|Pparg|Nr1h2|Cyba|Scamp5|Ccl2|Rab5c|Mff|Dtnbp1	Cd36|Cd47|Tbc1d5
GO:0051208	sequestering of calcium ion	8/688	108/23843	0.013019	0.252866	Cxcl10|Tex101|Mcoln1|Nol3|Cyba|Myo5a	Asph|Ibtk
GO:0097479	synaptic vesicle localization	9/688	130/23843	0.0132039	0.253801	Pfn2|E030030I06Rik|Otof|Stx4a|Dtnbp1|Stx3|Dnm1	Pclo|Atp2a2
GO:0010665	regulation of cardiac muscle cell apoptotic process	5/688	49/23843	0.0132041	0.253801	Sirt4|Nol3|Mff|Pax8	Hand2
GO:0051260	protein homooligomerization	18/688	349/23843	0.0132398	0.253801	Kcna10|Pex14|Tnfrsf9|Mif|Pex5|Mcoln1|Hsf4|Vstm5|Acpp|Gpx3|Acot13|Gch1|Sharpin|Clpp|Entpd2|Tor2a	Cat|Ly6g5c
GO:0030888	regulation of B cell proliferation	6/688	68/23843	0.0136139	0.258337	Cd40|Tnfrsf4|Mif|Il22	Il7|Bst1
GO:0031341	regulation of cell killing	7/688	88/23843	0.0136781	0.258337	B2m|Crtam|Ccl2|Pnp|Tap2|H2-D1|H2-M3
GO:0046939	nucleotide phosphorylation	7/688	88/23843	0.0136781	0.258337	Pklr|Mif|Eno2|Sirt6|Aldoa|Galk1|Nme8
GO:0007631	feeding behavior	9/688	131/23843	0.013828	0.258337	Oprm1|Mif|Cck	Tacr3|Napepld|Cd36|Hand2|Ace2|Npw
GO:0009201	ribonucleoside triphosphate biosynthetic process	9/688	131/23843	0.013828	0.258337	Pklr|Mif|Eno2|Sirt6|Aldoa|Galk1|Nme8|Pnp|Surf1
GO:0034341	response to interferon-gamma	9/688	131/23843	0.013828	0.258337	Gbp3|Pparg|Stx4a|Nlrc5|A230050P20Rik|Ccl2|Ccl12|Gch1	Gbp10
GO:0006631	fatty acid metabolic process	19/688	377/23843	0.0139208	0.258427	Acad9|Ankrd23|Echdc2|Lias|Sirt4|Mif|Pparg|Pex5|Nr1h2|Ces2h|Myo5a|Acox1|H2-Ke6|Apoa2	Slc27a2|Cd36|Acsl3|Cyp2c54|Elovl3
GO:0009150	purine ribonucleotide metabolic process	21/688	430/23843	0.01395	0.258427	Pklr|Oprm1|Cxcl10|Nudt9|Cox6a1|Mif|Eno2|Sirt6|Coq7|Aldoa|Ppcdc|Cox5a|Galk1|Nme8|Pnp|Cox8a|Ndufs2|Surf1	Mfn1|Myh7|Myh6
GO:0006836	neurotransmitter transport	14/688	250/23843	0.0142517	0.25967	Pfn2|Rab3b|Otof|Stx4a|Drd4|Dtnbp1|Slc6a7|Arl2|Stx3|Htr7	Pclo|Atp2a2|Grm8|Ptprn2
GO:0043618	regulation of transcription from RNA polymerase II promoter in response to stress	5/688	50/23843	0.0143323	0.25967	Sirt2|Hsf4|Tmbim6|Impact	Cd36
GO:0003300	cardiac muscle hypertrophy	7/688	89/23843	0.0144883	0.25967	Bmp10|Mlip|Ddx39b	Atp2a2|Hand2|Myh7|Myh6
GO:0007584	response to nutrient	7/688	89/23843	0.0144883	0.25967	Pklr|Dgkq|Bckdhb|Lct|Tmbim6	Asph|Lrp6
GO:0010657	muscle cell apoptotic process	7/688	89/23843	0.0144883	0.25967	Sirt4|Pparg|Nol3|Mff|Pax8	Lrp6|Hand2
GO:0072521	purine-containing compound metabolic process	23/688	486/23843	0.0146638	0.261245	Pklr|Oprm1|Cxcl10|Nudt9|Cox6a1|Mif|Eno2|Sirt6|Coq7|Aldoa|Aprt|Ppcdc|Cox5a|Acpp|Galk1|Nme8|Pnp|Cox8a|Ndufs2|Surf1	Mfn1|Myh7|Myh6
GO:0072655	establishment of protein localization to mitochondrion	10/688	155/23843	0.0146947	0.261245	Stard7|Sirt4|Nol3|Vps11|Arih2|Mff|Bap1|Wdr46	Dnaja1|Fam20b
GO:0007204	positive regulation of cytosolic calcium ion concentration	16/688	302/23843	0.0149656	0.264992	Oprm1|Cxcl10|C3ar1|Tex101|Mcoln1|Nol3|Cyba|Myo5a|Gpr55|Bdkrb2|Tmbim6|Fpr-rs6	Asph|Cd36|Lrp6|Ibtk
GO:0052547	regulation of peptidase activity	20/688	407/23843	0.0152095	0.268234	Ecm1|Ripk2|Pparg|Cstb|Nol3|Cd109|Cck|Renbp|Serpina1d|Serpina3i|Serpina3f|Psmb9|Psmb8|Ttbk1	Asph|Pbp2|Rps6ka3|Serpina3j|Lamp3|Spink13
GO:0060401	cytosolic calcium ion transport	10/688	156/23843	0.0153104	0.268795	Cxcl10|Tex101|Mcoln1|Nol3|Cyba|Myo5a|Tmbim6	Asph|Atp2a2|Ibtk
GO:0002449	lymphocyte mediated immunity	19/688	381/23843	0.0153908	0.268795	B2m|Cd40|H60c|Fcgr1|Raet1a|Raet1c|Raet1d|C1qb|C1qc|C1qa|Crtam|Rsad2|Pnp|Igll1|Tap2|Lta|H2-D1|H2-M3	H60b
GO:0010662	regulation of striated muscle cell apoptotic process	5/688	51/23843	0.0155235	0.268795	Sirt4|Nol3|Mff|Pax8	Hand2
GO:0010823	negative regulation of mitochondrion organization	5/688	51/23843	0.0155235	0.268795	Sirt4|Nol3|Rnf41|Vat1	Mfn1
GO:0006096	glycolytic process	6/688	70/23843	0.0155461	0.268795	Pklr|Mif|Eno2|Sirt6|Aldoa|Galk1
GO:0002790	peptide secretion	27/688	600/23843	0.0159143	0.274087	Cd40|Oprm1|Egf|Ripk2|Rab3b|Tnfrsf9|Tnfrsf4|Sirt4|Mif|Pparg|Nr1h2|Stx4a|Drd4|Crtam|Scamp5|Myo5a|Rab34|Ptprn|Rsad2|Il17f|Tmbim6|Apoa2|Pax8	Cd36|Pclo|Snx19|Ptprn2
GO:0099504	synaptic vesicle cycle	9/688	135/23843	0.0165437	0.277952	Pfn2|Otof|Stx4a|Grn|Mff|Stx3|Dnm1	Pclo|Atp2a2
GO:0006757	ATP generation from ADP	6/688	71/23843	0.01658	0.277952	Pklr|Mif|Eno2|Sirt6|Aldoa|Galk1
GO:0010656	negative regulation of muscle cell apoptotic process	5/688	52/23843	0.016779	0.279164	Sirt4|Nol3|Pax8	Lrp6|Hand2
GO:0070098	chemokine-mediated signaling pathway	5/688	52/23843	0.016779	0.279164	Cxcl10|Gpr75|Ccl2|Ccl12|Trem2
GO:0043901	negative regulation of multi-organism process	11/688	182/23843	0.0168994	0.28011	Oas2|Sirt2|A230050P20Rik|Inpp5k|Rsad2|Tarbp2|Lta|Nfkbil1|Trim10	Cd36|Spink13
GO:0002224	toll-like receptor signaling pathway	7/688	92/23843	0.0171235	0.28066	Ripk2|Trim30a|Cyba|Rsad2|Nfkbil1	Cd36|Rps6ka3
GO:0007041	lysosomal transport	7/688	92/23843	0.0171235	0.28066	Gak|Cacng8|Vps11|Trak1|Rab34|Vps52	Atg14
GO:0014897	striated muscle hypertrophy	7/688	92/23843	0.0171235	0.28066	Bmp10|Mlip|Ddx39b	Atp2a2|Hand2|Myh7|Myh6
GO:0070585	protein localization to mitochondrion	10/688	159/23843	0.0172729	0.28206	Stard7|Sirt4|Nol3|Vps11|Arih2|Mff|Bap1|Wdr46	Dnaja1|Fam20b
GO:0009259	ribonucleotide metabolic process	21/688	440/23843	0.0175658	0.285785	Pklr|Oprm1|Cxcl10|Nudt9|Cox6a1|Mif|Eno2|Sirt6|Coq7|Aldoa|Ppcdc|Cox5a|Galk1|Nme8|Pnp|Cox8a|Ndufs2|Surf1	Mfn1|Myh7|Myh6
GO:1903827	regulation of cellular protein localization	24/688	523/23843	0.0179866	0.289141	Stard7|Zmynd8|Egf|Sirt4|Stx4a|Nol3|Vps11|Myo5a|Arih2|Gpd1l|Rangrf|Inpp5k|Rab34|Ccl2|Bap1|Wdr46|Trem2|Stx3|Lzts2	Asph|Dnaja1|Tmem30a|Acsl3|Fam20b
GO:0050671	positive regulation of lymphocyte proliferation	9/688	137/23843	0.0180392	0.289141	Cd40|Ripk2|Tnfrsf4|Mif|Il22|Pnp	Il7|Bst1|Il6st
GO:0051648	vesicle localization	12/688	208/23843	0.0180516	0.289141	Pfn2|E030030I06Rik|Otof|Cln3|Stx4a|Myo5a|Trak1|Dtnbp1|Stx3|Dnm1	Pclo|Atp2a2
GO:1905477	positive regulation of protein localization to membrane	7/688	93/23843	0.0180724	0.289141	Stx4a|Myo5a|Rangrf|Ccl2|Trem2|Stx3	Acsl3
GO:0010659	cardiac muscle cell apoptotic process	5/688	53/23843	0.0181	0.289141	Sirt4|Nol3|Mff|Pax8	Hand2
GO:0010720	positive regulation of cell development	27/688	607/23843	0.0181909	0.289543	Duoxa1|Zmynd8|Ptk6|Shox2|Oprm1|S100a10|Smarcd3|Mif|Bmp10|Pparg|Sirt2|Cpeb1|Trak1|Ntn1|Grn|Neurog1|Prmt5|Lta|Ddx39b|Ttbk1|Impact|Htr7|Neurl1a	Mfn1|Lrp6|Tmem30a|Il6st
GO:0032103	positive regulation of response to external stimulus	15/688	284/23843	0.0185411	0.292626	Oprm1|Fcgr1|Ripk2|Cxcl10|Mif|C3ar1|Stx4a|F7|Cyba|Rab34|Ccl2|Il17f|Lta|Stx3	Cd47
GO:0071222	cellular response to lipopolysaccharide	14/688	259/23843	0.0187822	0.292626	Ripk2|Raet1a|Raet1c|Cxcl10|Mif|Nr1h2|Ccl2|Ccl12|Gch1|Nfkbil1|Trem2	Cd36|Gbp10|Cdc73
GO:0006163	purine nucleotide metabolic process	21/688	443/23843	0.0187826	0.292626	Pklr|Oprm1|Cxcl10|Nudt9|Cox6a1|Mif|Eno2|Sirt6|Coq7|Aldoa|Ppcdc|Cox5a|Galk1|Nme8|Pnp|Cox8a|Ndufs2|Surf1	Mfn1|Myh7|Myh6
GO:0010822	positive regulation of mitochondrion organization	9/688	138/23843	0.0188227	0.292626	Stard7|Vps11|Arih2|Mff|Bap1|Ddhd1|Wdr46	Mfn1|Fam20b
GO:0110020	regulation of actomyosin structure organization	7/688	94/23843	0.0190577	0.293793	Pfn2|Ankrd23|S100a10|Bmp10|Pdlim4|Inpp5k|Kank3
GO:0046394	carboxylic acid biosynthetic process	17/688	337/23843	0.0191242	0.293793	Pklr|Egf|Lias|Psph|Mif|Eno2|Nr1h2|Sirt6|Aldoa|Myo5a|Galk1|Gch1|H2-Ke6|Ass1	Slc27a2|Acsl3|Elovl3
GO:0008277	regulation of G-protein coupled receptor protein signaling pathway	8/688	116/23843	0.0192849	0.295234	Oprm1|Dgkq|Acpp|Dtnbp1|Prmt5|Rgs4|Usp20|Dnm1
GO:0002833	positive regulation of response to biotic stimulus	5/688	54/23843	0.0194879	0.295265	Ripk2|Mif|Cyba|Crtam|Rab34
GO:0016053	organic acid biosynthetic process	17/688	338/23843	0.0196189	0.295295	Pklr|Egf|Lias|Psph|Mif|Eno2|Nr1h2|Sirt6|Aldoa|Myo5a|Galk1|Gch1|H2-Ke6|Ass1	Slc27a2|Acsl3|Elovl3
GO:0032946	positive regulation of mononuclear cell proliferation	9/688	139/23843	0.0196306	0.295295	Cd40|Ripk2|Tnfrsf4|Mif|Il22|Pnp	Il7|Bst1|Il6st
GO:0031349	positive regulation of defense response	16/688	312/23843	0.0196908	0.295295	Fcgr1|Ripk2|Mif|Trim30a|Nlrc5|Cyba|Crtam|Rab34|Rsad2|Il17f|Lta|Nfkbil1|H2-M3	Cd36|Rps6ka3|Cd47
GO:0033209	tumor necrosis factor-mediated signaling pathway	6/688	74/23843	0.0199638	0.296095	Cd40|Tnfrsf9|Tnfrsf4|Nol3|Sharpin	Pias3
GO:0042866	pyruvate biosynthetic process	6/688	74/23843	0.0199638	0.296095	Pklr|Mif|Eno2|Sirt6|Aldoa|Galk1
GO:0009306	protein secretion	25/688	556/23843	0.0199801	0.296095	Cd40|Oprm1|Egf|Ripk2|Rab3b|Tnfrsf9|Tnfrsf4|Sirt4|Mif|Nr1h2|Stx4a|Drd4|Crtam|Scamp5|Myo5a|Rab34|Ptprn|Rsad2|Il17f|Tmbim6|Apoa2	Cd36|Pclo|Snx19|Ptprn2
GO:0072330	monocarboxylic acid biosynthetic process	13/688	236/23843	0.0200557	0.296095	Pklr|Lias|Mif|Eno2|Nr1h2|Sirt6|Aldoa|Myo5a|Galk1|H2-Ke6	Slc27a2|Acsl3|Elovl3
GO:2001243	negative regulation of intrinsic apoptotic signaling pathway	7/688	95/23843	0.0200799	0.296095	Mif|Nol3|Bdkrb2|Grina|Tmbim6	Dnaja1|Bcl2l10
GO:0017156	calcium ion regulated exocytosis	8/688	117/23843	0.0201968	0.296299	Pfn2|Otof|Stx4a|Scamp5|Stx3	Pclo|Atp2a2|Arhgap17
GO:1904950	negative regulation of establishment of protein localization	11/688	187/23843	0.0202281	0.296299	Oprm1|Tnfrsf9|Tnfrsf4|Sirt4|Drd4|Nol3|Inpp5k|Rsad2|Tmbim6|Apoa2	Dnaja1
GO:0006626	protein targeting to mitochondrion	9/688	140/23843	0.0204633	0.29875	Stard7|Sirt4|Nol3|Vps11|Arih2|Mff|Bap1|Wdr46	Fam20b
GO:1903829	positive regulation of cellular protein localization	17/688	340/23843	0.0206378	0.300303	Stard7|Stx4a|Vps11|Myo5a|Arih2|Gpd1l|Rangrf|Rab34|Ccl2|Bap1|Wdr46|Trem2|Stx3	Asph|Tmem30a|Acsl3|Fam20b
GO:0071216	cellular response to biotic stimulus	15/688	288/23843	0.0207304	0.300659	Ripk2|Raet1a|Raet1c|Cxcl10|Mif|Sirt2|Nr1h2|Ccl2|Ccl12|Gch1|Nfkbil1|Trem2	Cd36|Gbp10|Cdc73
GO:0010658	striated muscle cell apoptotic process	5/688	55/23843	0.0209437	0.301636	Sirt4|Nol3|Mff|Pax8	Hand2
GO:0043620	regulation of DNA-templated transcription in response to stress	5/688	55/23843	0.0209437	0.301636	Sirt2|Hsf4|Tmbim6|Impact	Cd36
GO:0006665	sphingolipid metabolic process	8/688	118/23843	0.0211388	0.301636	Smpd2|Cln3|Hexa|Naga|B3galt4	Sgms1|Elovl3|St8sia6
GO:0016999	antibiotic metabolic process	8/688	118/23843	0.0211388	0.301636	Duoxa1|Idh3b|Sdhb|Cyba|Renbp|Gpx3|Ogdhl	Cat
GO:0010522	regulation of calcium ion transport into cytosol	7/688	96/23843	0.0211398	0.301636	Cxcl10|Tex101|Nol3|Cyba|Myo5a|Tmbim6	Asph
GO:0002792	negative regulation of peptide secretion	9/688	142/23843	0.0222045	0.307084	Oprm1|Tnfrsf9|Tnfrsf4|Sirt4|Pparg|Drd4|Rsad2|Tmbim6|Apoa2
GO:0009142	nucleoside triphosphate biosynthetic process	9/688	142/23843	0.0222045	0.307084	Pklr|Mif|Eno2|Sirt6|Aldoa|Galk1|Nme8|Pnp|Surf1
GO:0044057	regulation of system process	23/688	506/23843	0.0223094	0.307084	Oprm1|Corin|Bmp10|Nr1h2|Nol3|Cyba|Mlip|Acpp|Mstn|Gpd1l|Cck|Rangrf|Inpp5k|Neurog1|Gch1|Ddx39b|Apoa2	Tacr3|Atp2a2|Hand2|Ace2|Myh7|Myh6
GO:0090407	organophosphate biosynthetic process	23/688	506/23843	0.0223094	0.307084	Nfs1|Pklr|Oprm1|Dgkq|Mif|Tamm41|Eno2|Sirt6|Aldoa|Ppcdc|Galk1|Mboat2|Nme8|Pnp|Mocos|Apoa2|Surf1	Pld1|Far1|Pik3c2a|Pygl|Acsl3|Sgms1
GO:0006605	protein targeting	16/688	317/23843	0.0224437	0.307084	Stard7|Pex14|Sirt4|Zdhhc4|Pex5|Nol3|Vps11|Arih2|Trak1|Inpp5k|Ccl2|Mff|Bap1|Wdr46	Nbea|Fam20b
GO:0051098	regulation of binding	18/688	370/23843	0.0224494	0.307084	Ckmt1|B2m|S100a10|Egf|Ripk2|Mad2l2|Pex14|Smarcd3|Mapre3|Pparg|Sirt2|Acd|Dtnbp1|Tmbim6|Ttbk1	Cd36|Hand2|Crtac1
GO:0006493	protein O-linked glycosylation	6/688	76/23843	0.0224632	0.307084	Galntl5|Galnt11|B3galt4	Slc35c1|Pgm3|St8sia6
GO:0051279	regulation of release of sequestered calcium ion into cytosol	6/688	76/23843	0.0224632	0.307084	Cxcl10|Tex101|Nol3|Cyba|Myo5a	Asph
GO:1903955	positive regulation of protein targeting to mitochondrion	6/688	76/23843	0.0224632	0.307084	Stard7|Vps11|Arih2|Bap1|Wdr46	Fam20b
GO:0097193	intrinsic apoptotic signaling pathway	15/688	291/23843	0.0224967	0.307084	Chek2|Mif|Nupr1|Nol3|Shisa5|Eda2r|Bdkrb2|Pnp|Grina|Tmbim6|Ifi204	Dnaja1|Bcl2l10|Ern1|Ralbp1
GO:0045088	regulation of innate immune response	13/688	241/23843	0.0233381	0.312032	Ripk2|Trafd1|Pparg|Trim30a|Nlrc5|Cyba|Crtam|Rsad2|Tap2|Nfkbil1|H2-M3	Cd36|Rps6ka3
GO:0006090	pyruvate metabolic process	7/688	98/23843	0.0233749	0.312032	Pklr|Mif|Eno2|Sirt6|Aldoa|Galk1	Me1
GO:0032091	negative regulation of protein binding	7/688	98/23843	0.0233749	0.312032	Ckmt1|B2m|Pex14|Dtnbp1|Tmbim6|Ttbk1	Crtac1
GO:0097164	ammonium ion metabolic process	10/688	167/23843	0.0234086	0.312032	Smpd2|Cln3|Paox|Drd4|Sat1|Gch1|Apoa2	Tacr3|Acsl3|Sgms1
GO:0006914	autophagy	18/688	372/23843	0.0235323	0.312032	Ctsa|Ripk2|Gabarapl1|Sirt2|Tbc1d17|Trim30a|Cln3|Mcoln1|Vps11|Rnf41|Nprl3|Tmbim6|Wdr24	5330417C22Rik|Pik3c2a|Atg14|Lamp3|Tbc1d5
GO:0061919	process utilizing autophagic mechanism	18/688	372/23843	0.0235323	0.312032	Ctsa|Ripk2|Gabarapl1|Sirt2|Tbc1d17|Trim30a|Cln3|Mcoln1|Vps11|Rnf41|Nprl3|Tmbim6|Wdr24	5330417C22Rik|Pik3c2a|Atg14|Lamp3|Tbc1d5
GO:0043900	regulation of multi-organism process	19/688	399/23843	0.023567	0.312032	Psmc3|Ripk2|Oas2|Mif|Sirt2|Trim30a|Drd4|Cyba|A230050P20Rik|Inpp5k|Rab34|Rsad2|Tarbp2|Lta|Nfkbil1|Trim10	Cd36|Lamp3|Spink13
GO:0045861	negative regulation of proteolysis	17/688	346/23843	0.0239378	0.314671	Ecm1|Sirt4|Cstb|Nr1h2|Sgta|Cln3|Nol3|Cd109|Renbp|Serpina1d|Serpina3i|Serpina3f	Pbp2|Rps6ka3|Serpina3j|Lamp3|Spink13
GO:0060402	calcium ion transport into cytosol	9/688	144/23843	0.0240495	0.314671	Cxcl10|Tex101|Mcoln1|Nol3|Cyba|Myo5a|Tmbim6	Asph|Ibtk
GO:0034121	regulation of toll-like receptor signaling pathway	5/688	57/23843	0.0240638	0.314671	Trim30a|Cyba|Rsad2|Nfkbil1	Cd36
GO:1903428	positive regulation of reactive oxygen species biosynthetic process	5/688	57/23843	0.0240638	0.314671	Oprm1|Cyba|H2-M3|Ass1	Cd36
GO:0018107	peptidyl-threonine phosphorylation	8/688	121/23843	0.024151	0.314671	Egf|Ripk2|Dgkq|Chek2|Sirt2|Cdk10|Inpp5k|Ttbk1
GO:0042326	negative regulation of phosphorylation	21/688	455/23843	0.0243184	0.314671	Ptk6|Dgkq|Prkar1b|Sirt2|Sirt6|Cd109|Mstn|Gpd1l|Inpp5j|Inpp5k|Bdkrb2|Dtnbp1|Impact|Rtn4rl2	Mecom|Dnaja1|Lrp6|Ibtk|Ace2|Atg14|Gnaq
GO:0019395	fatty acid oxidation	7/688	99/23843	0.0245513	0.314671	Echdc2|Sirt4|Pparg|Pex5|Acox1	Slc27a2|Cd36
GO:0070665	positive regulation of leukocyte proliferation	9/688	145/23843	0.0250117	0.319643	Cd40|Ripk2|Tnfrsf4|Mif|Il22|Pnp	Il7|Bst1|Il6st
GO:1903749	positive regulation of establishment of protein localization to mitochondrion	6/688	78/23843	0.0251652	0.320429	Stard7|Vps11|Arih2|Bap1|Wdr46	Fam20b
GO:0009166	nucleotide catabolic process	8/688	122/23843	0.0252186	0.320429	Pklr|Nudt9|Mif|Eno2|Sirt6|Aldoa|Galk1|Enpp5
GO:0031345	negative regulation of cell projection organization	11/688	194/23843	0.0256693	0.322283	B2m|Pfn2|Gak|Cdk10|Inpp5j|Ntn1|Dtnbp1|H2-D1|Coro1b|Rtn4rl2	Ptprg
GO:0042775	mitochondrial ATP synthesis coupled electron transport	5/688	58/23843	0.02573	0.322283	Cox6a1|Coq7|Cox5a|Cox8a|Ndufs2
GO:1901137	carbohydrate derivative biosynthetic process	27/688	627/23843	0.0261352	0.32643	Pklr|Oprm1|Egf|Galntl5|Galnt11|Mif|Eno2|Sirt6|Aldoa|Aprt|Ppcdc|Hexa|Mgat4b|Mgat1|Galk1|Nme8|Pnp|Dad1|Alg1|B3galt4|Uap1l1|Surf1	Slc35c1|Pgm3|Pygl|Fam20b|St8sia6
GO:0015672	monovalent inorganic cation transport	21/688	459/23843	0.0264174	0.328438	Slc9a8|Kcna10|Atp6v0b|Mif|Atp6v1e1|Drd4|Ank1|Gpd1l|Rangrf|Slc12a7|Kcnj4|Cox8a|Cox15|Kcnk18	Kcnmb3|Slc4a4|Kcnk6|Slc24a4|Kcnk9|Slc5a3|Gnaq
GO:0006898	receptor-mediated endocytosis	11/688	195/23843	0.0265254	0.328438	B2m|Fcgr1|Egf|Gak|Cacng8|Cln3|Dtnbp1|Dnm1	Cd36|Lrp6|Tbc1d5
GO:0007193	adenylate cyclase-inhibiting G-protein coupled receptor signaling pathway	6/688	79/23843	0.0265939	0.328438	Oprm1|Htr1d|Drd4|Prmt5|Htr7	Grm8
GO:0044106	cellular amine metabolic process	6/688	79/23843	0.0265939	0.328438	Sirt4|Paox|Drd4|Sat1	Tacr3|Napepld
GO:0034440	lipid oxidation	7/688	101/23843	0.0270246	0.332825	Echdc2|Sirt4|Pparg|Pex5|Acox1	Slc27a2|Cd36
GO:0097553	calcium ion transmembrane import into cytosol	8/688	124/23843	0.0274518	0.333663	Cxcl10|Tex101|Mcoln1|Nol3|Cyba|Myo5a	Asph|Ibtk
GO:0046128	purine ribonucleoside metabolic process	5/688	59/23843	0.0274682	0.333663	Aprt|Acpp|Nme8|Pnp	Mfn1
GO:0070206	protein trimerization	5/688	59/23843	0.0274682	0.333663	Tnfrsf9|Mif|Gna11|Hsf4	Gnaq
GO:0071156	regulation of cell cycle arrest	5/688	59/23843	0.0274682	0.333663	Chek2|Nupr1l|Mif|Rassf1|Fap
GO:0042176	regulation of protein catabolic process	17/688	352/23843	0.0276224	0.333663	Ctsa|Egf|Mad2l2|Atraid|Chek2|Egln2|Sirt2|Sgta|Trim30a|Dda1|Vps11|Arih2|Rnf41|Psmd3	Sh3d19|Fbxl5|Lamp3
GO:0090257	regulation of muscle system process	12/688	222/23843	0.0281973	0.339673	Bmp10|Nol3|Mlip|Mstn|Rangrf|Neurog1|Ddx39b	Tacr3|Atp2a2|Hand2|Ace2|Myh7
GO:0051962	positive regulation of nervous system development	26/688	603/23843	0.028274	0.339673	Duoxa1|Zmynd8|Ptk6|Shox2|Oprm1|Egf|Smarcd3|Mif|Pparg|Cpeb1|Vstm5|Trak1|Ntn1|Grn|Neurog1|Prmt5|Lta|Ttbk1|Impact|Htr7|Pitx3|Neurl1a	Mfn1|Lrp6|Tmem30a|Il6st
GO:0061351	neural precursor cell proliferation	10/688	173/23843	0.0289459	0.3468	Egf|Smarcd3|Gak|Sirt2|Grn|Rpgrip1|Kif1a|Pitx3	Lrp6|Vax1
GO:1905475	regulation of protein localization to membrane	9/688	149/23843	0.0291344	0.347959	Zmynd8|Stx4a|Myo5a|Rangrf|Inpp5k|Ccl2|Trem2|Stx3	Acsl3
GO:0008088	axo-dendritic transport	5/688	60/23843	0.0292794	0.347959	Myo5a|Trak1|Dtnbp1|Kif1a|Nefm
GO:0034394	protein localization to cell surface	5/688	60/23843	0.0292794	0.347959	Egf|Stx4a|Gpd1l|Rangrf|Stx3
GO:0072659	protein localization to plasma membrane	13/688	249/23843	0.0293954	0.348398	S100a10|Gak|Cln3|Stx4a|Ank1|Myo5a|Rangrf|Inpp5k|Rab34|Trem2|Stx3	Lrp6|Acsl3
GO:0018958	phenol-containing compound metabolic process	7/688	103/23843	0.029662	0.350616	Duoxa1|Drd4|Myo5a|Gch1|Pax8	Tacr3|Hand2
GO:0051235	maintenance of location	15/688	303/23843	0.0307103	0.35324	Cxcl10|Pparg|Tex101|Nr1h2|Ftl1|Mcoln1|Nol3|Cyba|Hexa|Myo5a|Arl2|Fth1	Asph|Cd36|Ibtk
GO:0010466	negative regulation of peptidase activity	13/688	251/23843	0.0310736	0.35324	Ecm1|Cstb|Nol3|Cd109|Renbp|Serpina1d|Serpina3i|Serpina3f	Pbp2|Rps6ka3|Serpina3j|Lamp3|Spink13
GO:0002703	regulation of leukocyte mediated immunity	11/688	200/23843	0.0311174	0.35324	B2m|Cd40|Fcgr1|Stx4a|Crtam|Rsad2|Pnp|Tap2|Lta|H2-D1|H2-M3
GO:0031348	negative regulation of defense response	11/688	200/23843	0.0311174	0.35324	Psmb4|Fndc4|Trafd1|Pparg|Sirt2|Nlrc5|Il22|Sharpin|Tarbp2|Tap2|Cuedc2
GO:0043388	positive regulation of DNA binding	5/688	61/23843	0.0311641	0.35324	Egf|Pparg|Sirt2|Acd	Hand2
GO:0008285	negative regulation of cell proliferation	28/688	667/23843	0.0316095	0.35324	Tnfrsf9|Atraid|Nupr1l|Pparg|Sirt2|Cpeb1|Sirt6|Nupr1|Cd109|Rnf41|Ccl12|Bdkrb2|Ctsl|Bap1|Lta|H2-M3|Fth1|Lbx1|Lzts2|Neurl1a|Fap	Asph|Lrp6|Rerg|Ace2|Cdc73|Ralbp1|Vax1
GO:0001933	negative regulation of protein phosphorylation	19/688	413/23843	0.0319459	0.35324	Ptk6|Dgkq|Prkar1b|Sirt2|Cd109|Gpd1l|Inpp5j|Inpp5k|Bdkrb2|Dtnbp1|Impact|Rtn4rl2	Mecom|Dnaja1|Lrp6|Ibtk|Ace2|Atg14|Gnaq
GO:0098542	defense response to other organism	28/688	668/23843	0.0321273	0.35324	Romo1|Cd40|Fcgr1|Gbp3|Ripk2|Raet1a|Raet1c|Cxcl10|Oas2|Sirt2|Trim30a|Cyba|A230050P20Rik|Rab34|Slfn8|Gsdma|Rsad2|Tarbp2|Igll1|Pglyrp2|Lta|H2-M3	Pld1|Ifna12|Cd36|Gbp10|Defb50|Ang4
GO:0006644	phospholipid metabolic process	16/688	332/23843	0.0324561	0.355816	Smpd2|Dgkq|Tamm41|Cln3|Inpp5j|Inpp5k|Mboat2|Apoa2	Pld1|Impad1|Napepld|Far1|Pik3c2a|Acsl3|Atg14|Sgms1
GO:0033135	regulation of peptidyl-serine phosphorylation	9/688	152/23843	0.032523	0.355816	Pfn2|Ripk2|Mad2l2|Mif|Gpd1l|Inpp5j|Inpp5k|Bdkrb2	Ifna12
GO:0050920	regulation of chemotaxis	11/688	202/23843	0.0331038	0.358822	Cxcl10|Mif|C3ar1|Stx4a|F7|Ccl2|Ccl12|Coro1b|Stx3	Bst1|Fgf1
GO:0014743	regulation of muscle hypertrophy	5/688	62/23843	0.0331232	0.358822	Bmp10|Mlip|Mstn|Ddx39b	Hand2
GO:0042773	ATP synthesis coupled electron transport	5/688	62/23843	0.0331232	0.358822	Cox6a1|Coq7|Cox5a|Cox8a|Ndufs2
GO:1901264	carbohydrate derivative transport	5/688	62/23843	0.0331232	0.358822	Cyba|Slc37a2|Apoa2	Slc35c1|Ralbp1
GO:0050830	defense response to Gram-positive bacterium	8/688	129/23843	0.0336257	0.363372	Romo1|Gbp3|Ripk2|Pglyrp2|Lta	Pld1|Cd36|Gbp10
GO:0046474	glycerophospholipid biosynthetic process	7/688	106/23843	0.0339347	0.364746	Dgkq|Tamm41|Apoa2	Pld1|Far1|Pik3c2a|Acsl3
GO:0019359	nicotinamide nucleotide biosynthetic process	6/688	84/23843	0.0345413	0.365211	Pklr|Mif|Eno2|Sirt6|Aldoa|Galk1
GO:0140029	exocytic process	6/688	84/23843	0.0345413	0.365211	Rab3b|Otof|Stx4a|Vps11|Stx3	Pclo
GO:0048659	smooth muscle cell proliferation	9/688	154/23843	0.0349282	0.366663	Pparg|C3ar1|Nol3|Cyba|Ddx39b	Ace2|Ern1|Ralbp1|Gnaq
GO:0042278	purine nucleoside metabolic process	5/688	63/23843	0.0351573	0.368191	Aprt|Acpp|Nme8|Pnp	Mfn1
GO:0051588	regulation of neurotransmitter transport	7/688	107/23843	0.0354452	0.370327	Pfn2|Rab3b|Drd4|Dtnbp1|Htr7	Atp2a2|Grm8
GO:0006936	muscle contraction	14/688	283/23843	0.036153	0.370439	Htr1d|Bmp10|Aldoa|Gpd1l|Bdkrb2|Neurog1|Htr7	Tacr3|Atp2a2|Ace2|Myh2|Myh4|Myh7|Myh6
GO:0002367	cytokine production involved in immune response	6/688	85/23843	0.0362957	0.370439	B2m|Mif|Rsad2|Apoa2|Cuedc2	Cd36
GO:0016079	synaptic vesicle exocytosis	6/688	85/23843	0.0362957	0.370439	Pfn2|Otof|Stx4a|Stx3	Pclo|Atp2a2
GO:0060415	muscle tissue morphogenesis	6/688	85/23843	0.0362957	0.370439	Shox2|Bmp10|Sirt6	Lrp6|Myh7|Myh6
GO:0002683	negative regulation of immune system process	20/688	448/23843	0.0369614	0.370439	Psmb4|C1qc|Tnfrsf4|Trafd1|Mif|Pparg|Trim30a|Nlrc5|Ccl12|Gpr55|Tmbim6|Tarbp2|Pglyrp2|Tap2|Nfkbil1|H2-M3|Apoa2|Cuedc2	Pias3|Cdc73
GO:0071346	cellular response to interferon-gamma	7/688	108/23843	0.0369995	0.370439	Gbp3|Pparg|Stx4a|Nlrc5|Ccl2|Ccl12	Gbp10
GO:0046928	regulation of neurotransmitter secretion	5/688	64/23843	0.0372669	0.370439	Pfn2|Drd4|Dtnbp1	Atp2a2|Grm8
GO:0032102	negative regulation of response to external stimulus	15/688	311/23843	0.0372913	0.370439	Psmb4|Fndc4|Mif|Pparg|Psg23|Sirt2|Il22|Cd109|Cck|Ccl12|Sharpin|Tarbp2|Nfkbil1|Coro1b|Cuedc2
GO:0006650	glycerophospholipid metabolic process	11/688	206/23843	0.0373429	0.370439	Dgkq|Tamm41|Inpp5j|Inpp5k|Apoa2	Pld1|Impad1|Napepld|Far1|Pik3c2a|Acsl3
GO:0008654	phospholipid biosynthetic process	9/688	156/23843	0.0374529	0.370439	Dgkq|Tamm41|Mboat2|Apoa2	Pld1|Far1|Pik3c2a|Acsl3|Sgms1
GO:0006119	oxidative phosphorylation	6/688	86/23843	0.0381062	0.370439	Cox6a1|Coq7|Cox5a|Cox8a|Ndufs2|Surf1
GO:0009308	amine metabolic process	6/688	86/23843	0.0381062	0.370439	Sirt4|Paox|Drd4|Sat1	Tacr3|Napepld
GO:0050769	positive regulation of neurogenesis	23/688	535/23843	0.0384747	0.370439	Duoxa1|Zmynd8|Ptk6|Shox2|Oprm1|Smarcd3|Mif|Pparg|Cpeb1|Trak1|Ntn1|Grn|Neurog1|Prmt5|Lta|Ttbk1|Impact|Htr7|Neurl1a	Mfn1|Lrp6|Tmem30a|Il6st
GO:0050709	negative regulation of protein secretion	8/688	133/23843	0.0391973	0.376516	Oprm1|Tnfrsf9|Tnfrsf4|Sirt4|Drd4|Rsad2|Tmbim6|Apoa2
GO:0006892	post-Golgi vesicle-mediated transport	6/688	87/23843	0.0399732	0.380538	Gak|Myo5a|Rab34|Vps52	Nbea|Acsl3
GO:0019363	pyridine nucleotide biosynthetic process	6/688	87/23843	0.0399732	0.380538	Pklr|Mif|Eno2|Sirt6|Aldoa|Galk1
GO:0051100	negative regulation of binding	9/688	158/23843	0.0400994	0.380538	Ckmt1|B2m|Mad2l2|Pex14|Dtnbp1|Tmbim6|Ttbk1	Hand2|Crtac1
GO:0051224	negative regulation of protein transport	10/688	183/23843	0.0401381	0.380538	Oprm1|Tnfrsf9|Tnfrsf4|Sirt4|Drd4|Nol3|Inpp5k|Rsad2|Tmbim6|Apoa2
GO:0002688	regulation of leukocyte chemotaxis	7/688	110/23843	0.0402411	0.380538	Cxcl10|Mif|C3ar1|F7|Ccl2|Ccl12	Bst1
GO:0051346	negative regulation of hydrolase activity	18/688	397/23843	0.0406432	0.382898	Ecm1|Grxcr1|Cstb|Nol3|Cd109|Renbp|Serpina1d|Serpina3i|Serpina3f|Tmbim6|Arl2|Apoa2	Pbp2|Rps6ka3|Serpina3j|Ptprn2|Lamp3|Spink13
GO:0050764	regulation of phagocytosis	6/688	88/23843	0.0418973	0.387558	Fcgr1|Pparg|Cyba|Ccl2	Cd36|Cd47
GO:0008630	intrinsic apoptotic signaling pathway in response to DNA damage	7/688	111/23843	0.0419291	0.387558	Chek2|Mif|Nupr1|Shisa5|Pnp|Ifi204	Bcl2l10
GO:0002791	regulation of peptide secretion	21/688	483/23843	0.0420213	0.387598	Cd40|Oprm1|Egf|Ripk2|Tnfrsf9|Tnfrsf4|Sirt4|Mif|Pparg|Nr1h2|Stx4a|Drd4|Crtam|Scamp5|Rab34|Rsad2|Il17f|Tmbim6|Apoa2|Pax8	Cd36
GO:0045765	regulation of angiogenesis	14/688	290/23843	0.0428951	0.394121	Cd40|Ecm1|Cxcl10|Pparg|C3ar1|Sirt6|Rnh1|Ccl2|Il17f|Itga5	Cd36|Tspan12|Pik3c2a|Fgf1
GO:0007589	body fluid secretion	7/688	112/23843	0.0436623	0.396963	Oas2|Nr1h2|Cyba|Aprt|Prl5a1|Neurog1|Neurl1a
GO:0002443	leukocyte mediated immunity	20/688	458/23843	0.044688	0.396963	B2m|Cd40|H60c|Fcgr1|Raet1a|Raet1c|Raet1d|C1qb|C1qc|C1qa|Stx4a|Crtam|Rsad2|Pnp|Igll1|Tap2|Lta|H2-D1|H2-M3	H60b
GO:0016236	macroautophagy	10/688	187/23843	0.0453486	0.396963	Ripk2|Gabarapl1|Cln3|Mcoln1|Rnf41|Nprl3	5330417C22Rik|Pik3c2a|Atg14|Tbc1d5
GO:0051048	negative regulation of secretion	12/688	239/23843	0.0454179	0.396963	Oprm1|Egf|Tnfrsf9|Tnfrsf4|Sirt4|Pparg|Drd4|Rsad2|Neurog1|Tmbim6|Htr7|Apoa2
GO:0051493	regulation of cytoskeleton organization	22/688	516/23843	0.0454952	0.396963	Pfn2|Ankrd23|S100a10|Bmp10|Chmp1a|Cdk10|Rassf1|Inpp5j|Pdlim4|Rangrf|Inpp5k|Ctsl|Iqgap2|Kank3|Coro1b|Arl2|Fbxw5	Bst1|Fkbp4|Eps8|Arhgap17|Stag2
GO:0050848	regulation of calcium-mediated signaling	6/688	90/23843	0.0459177	0.396963	Drd4|Myo5a|Rcan2|Trem2	Asph|Bst1
GO:0140056	organelle localization by membrane tethering	5/688	68/23843	0.0464691	0.399381	Rab3b|Stx4a|Vps11|Stx3	Atg14
GO:0034612	response to tumor necrosis factor	10/688	188/23843	0.0467194	0.400751	Cd40|Tnfrsf9|Tnfrsf4|Nol3|Inpp5k|Ccl2|Ccl12|Gch1|Sharpin	Pias3
GO:0003073	regulation of systemic arterial blood pressure	7/688	114/23843	0.0472658	0.40465	Corin|Mif|Klk1b3|Cyba	Cd36|Kcnk6|Ace2
GO:0052548	regulation of endopeptidase activity	16/688	349/23843	0.0473874	0.404905	Ripk2|Pparg|Nol3|Cck|Renbp|Serpina1d|Serpina3i|Serpina3f|Psmb9|Psmb8|Ttbk1	Asph|Rps6ka3|Serpina3j|Lamp3|Spink13
GO:0036503	ERAD pathway	6/688	91/23843	0.0480147	0.408681	Psmc3|Aup1|Psmc4|Sgta|Psmc1	Dzip3
GO:0072525	pyridine-containing compound biosynthetic process	6/688	91/23843	0.0480147	0.408681	Pklr|Mif|Eno2|Sirt6|Aldoa|Galk1
GO:0051258	protein polymerization	13/688	268/23843	0.0482266	0.408909	Pfn2|Gpx4|Inpp5j|Rangrf|Iqgap2|Msrb1|Kank3|Ttbk1|Coro1b|Arl2|Dnm1	Fkbp4|Eps8
GO:0043903	regulation of symbiosis, encompassing mutualism through parasitism	11/688	215/23843	0.0482369	0.408909	Psmc3|Oas2|Trim30a|A230050P20Rik|Inpp5k|Rsad2|Tarbp2|Lta|Trim10	Cd36|Lamp3
GO:1903900	regulation of viral life cycle	8/688	139/23843	0.0486572	0.408909	Oas2|Trim30a|A230050P20Rik|Inpp5k|Rsad2|Tarbp2|Trim10	Lamp3
GO:0006639	acylglycerol metabolic process	7/688	115/23843	0.0491366	0.408909	Dgkq|Nr1h2|Apoa2	Cat|Cd36|Il6st|Atg14
GO:0001525	angiogenesis	21/688	492/23843	0.0493351	0.408909	Cd40|Ecm1|Egf|Cxcl10|Pparg|C3ar1|Sirt6|Rnh1|Ccl2|Ccl12|Il17f|Itga5|Loxl4|Fap	Cd36|Tspan12|Pik3c2a|Hand2|Ang3|Ang4|Fgf1
GO:0033002	muscle cell proliferation	11/688	216/23843	0.0495675	0.408909	Bmp10|Pparg|C3ar1|Nol3|Cyba|Ddx39b	Ace2|Ern1|Ralbp1|Fgf1|Gnaq
GO:0051222	positive regulation of protein transport	20/688	464/23843	0.0498506	0.408909	Stard7|Ripk2|Tnfrsf4|Mif|Nr1h2|Stx4a|Crtam|Vps11|Scamp5|Arih2|Rab34|Ccl2|Bap1|Il17f|Wdr46	Asph|Cd36|Tmem30a|Acsl3|Fam20b

## Sheet: Enriched GO (Mfn2)
ID	Description	GeneRatio	BgRatio	p-value	adjusted p-value	Up-regulated genes	Down-regulated genes
GO:0006412	translation	156/2206	693/23843	2.45518e-26	1.01283e-22	Eif3m|Eif2s2|Eprs|Rps21|Mrpl47|Rps3a1|Mrpl9|Sars|Dph5|Rpl34|Aimp1|Rps20|Mknk1|Eif2b3|Rps8|Eif3i|Yars|Ythdf2|Rpl11|Mrto4|Rpl22|Lrrc47|Mrpl30|Rpl9|Rpl5|Rplp0|Rpl6|Denr|Rpl21|Gars|Mrpl35|Pparg|Rpl32|Rpl31|Rps9|Rpl28|Rps5|Nanos2|Rps19|Akt2|Rps16|Eif3k|Rps15|Rps11|Rpl13a|Rpl18|Rps17|Cpeb1|Nars2|Rps3|Eef2|Eif3f|Rpl27a|Rps13|Eif3c|Rplp2|Mrpl23|Cars|Eif4ebp1|Rpl18a|Aars|Rpl13|Fdxacb1|Imp3|Rplp1|Rpl4|Eef1…	Nfkb1|Eif2ak3|Cars2|Calr|Piwil4|Erbb2|Eftud2|Ang3|Bmp4|Dnajc3
GO:0002181	cytoplasmic translation	50/2206	98/23843	3.54386e-26	1.01283e-22	Eif3m|Rps21|Rps3a1|Dph5|Rps20|Ythdf2|Rpl11|Mrto4|Rpl22|Rpl9|Rplp0|Rpl6|Denr|Rpl31|Rpl13a|Rpl18|Cpeb1|Rps3|Eef2|Rpl27a|Rplp2|Eif4ebp1|Rpl18a|Aars|Rplp1|Rpl4|Rpl29|Rpl39|Rps26|Rpl19|Rpl38|Rps7|Rps29|Eif5|Rpl7|Rps23|Rpl15|Dph3|Rpl8|Eif2d|Eif4b|Rpl35a|Rpl24|Rps2|Rpl10a|Rps28|Mrpl2|Rpl36|Rpl17|Eif3a
GO:0034976	response to endoplasmic reticulum stress	59/2206	219/23843	2.73324e-14	5.20774e-11	Chac1|Ddrgk1|Trib3|Vapb|Txndc12|Fbxo6|Aup1|Creb3l3|Amfr|Herpud1|Scamp5|Ddit3|Mbtps2|Rnf185|Stc2|Ccdc47|Rhbdd1|Ero1l|Trim13|Grina|Atf4|Tmem117|Ppp1r15b|Fam129a|Ubxn6|Ubxn1|Fcgr2b	Pdia3|H13|Edem2|Vcp|Uggt1|Sec61b|Erp44|Fbxo2|Ube4b|Ficd|Tbl2|Bhlha15|Creb3l2|Pdia4|Eif2ak3|Edem1|Hsp90b1|Tmtc3|Hyou1|Stt3b|Ubqln2|Xbp1|P4hb|Pdia6|Txndc5|Dnajc3|Txndc11|Sdf2l1|Pdia5|Edem3|Syvn1|Hspa5
GO:0022613	ribonucleoprotein complex biogenesis	89/2206	422/23843	9.3881e-14	1.34156e-10	Nat10|Nop10|Rps21|Ltv1|Rpl34|Rps6|Rps8|Rpl11|Mrto4|Lyar|Sdad1|Rpl5|Rplp0|Rpl6|Denr|Sbds|Rps5|Rps19|Fbl|Rps16|Rps15|Rpl13a|Rps17|Snrpf|Nol3|Prmt7|Txnl4b|Nip7|Mphosph6|Rps25|Fdxacb1|Imp3|Atr|Usp4|Rpsa|Rpl14|Rpl10|Zrsr2|Pes1|Npm1|Nhp2|C1qbp|Fastkd2|Rpl23a|Ddx52|Utp18|Rpl27|Rpl38|Rps7|Eif5|Rpl7|Gtpbp4|Ncl|Pak1ip1|Rps23|Utp15|Nsa2|Taf9|Rps24|Gnl3|Ipo4|Nufip1|Rpl3|Eif2d|Eif4b|Rpl35a|Rpl24|Cdc73|Rps2|Rp…	Gemin8
GO:0042254	ribosome biogenesis	69/2206	289/23843	1.23552e-13	1.41245e-10	Nat10|Nop10|Rps21|Ltv1|Rpl34|Rps6|Rps8|Rpl11|Mrto4|Lyar|Sdad1|Rpl5|Rplp0|Rpl6|Sbds|Rps5|Rps19|Fbl|Rps16|Rps15|Rps17|Nip7|Mphosph6|Rps25|Fdxacb1|Imp3|Rpsa|Rpl14|Rpl10|Pes1|Npm1|Nhp2|C1qbp|Fastkd2|Rpl23a|Ddx52|Utp18|Rpl27|Rpl38|Rps7|Rpl7|Gtpbp4|Ncl|Pak1ip1|Utp15|Nsa2|Rps24|Gnl3|Ipo4|Rpl3|Rpl35a|Rpl24|Rps2|Rps10|Rpl10a|Rps28|Rps18|Wdr43|Riok3|Srfbp1|Rps14|Trmt112|Wdr74|Exosc1|Rpl7a|Tsc1|Exosc2|Rpl12…
GO:0055086	nucleobase-containing small molecule metabolic process	115/2206	639/23843	2.27854e-12	2.17069e-09	Pdhx|Idh3b|Uckl1|Ahcyl1|Dpyd|Ak5|Cmpk1|Cap1|Ak2|Nppb|Slc25a33|Nadk|Pmpcb|Bend3|Txndc9|Nudt9|Pkd2|Hkdc1|Crhr2|Gars|Mif|Chchd10|Ldhb|Apoe|Ampd3|Coq7|Aldoa|Cox6a2|Atp6v1b2|Nudt4|Ldhd|Cox4i1|Aprt|Slc37a2|Dlat|Ppcdc|Mgat1|Uqcrq|Hint1|Pemt|Flcn|Shmt1|Ctns|Nme1|Nme2|Atp6v0a1|Dcakd|Nampt|Atp5s|Hif1a|Aldh6a1|Adssl1|Pfkp|B3galnt2|Mtrr|Sdha|Cox7c|Ndufa10|Mocs2|Pdhb|Pnp|Pck2|Rrm2b|Ndufb9|Pmm1|Atp5g2|Atp6v1a|…	Parp1|Itpa|Samhd1|Papss1|Vcp|Gale|Acot7|Npffr2|Pf4|Mthfd2l|Pfkl|Gamt|Ldha|Rrm1|Adcy7|Fuk|Aox3|Tkt|Myh6|Nudt18|Pfkm|Adcy6|Gpd1|Enpp4|Msh2|Entpd7
GO:0006520	cellular amino acid metabolic process	63/2206	270/23843	4.18717e-12	3.41912e-09	Apip|Gss|Eprs|Phgdh|Ahcyl1|Sars|Aimp1|Cth|Yars|Hmgcl|Plod1|Ddo|Lrrc47|Aasdh|Sirt4|Psph|Asns|Gars|Nars2|Cln3|Cars|Aars|Gcsh|Fdxacb1|Bckdhb|Acy1|Mars|Shmt2|Asnsd1|Rars|Pemt|Shmt1|Srr|Pycr1|Adi1|Aldh6a1|Adssl1|Iars|Mtrr|Ero1l|Slc7a7|Slc1a3|Tars|Nit2|Cbs|Gnmt|Lars|Nars|Psat1|Aldh18a1|Got1|Ass1	Hdc|Padi4|Mthfd2l|Dao|Gamt|Cars2|Amt|Blmh|P4hb|Ero1lb|Pcyox1l
GO:0017144	drug metabolic process	117/2206	679/23843	2.67338e-11	1.91013e-08	Fh1|Apip|Idh3b|Chrnb2|Phgdh|Ahcyl1|Dpyd|Ctbs|Cth|Ak5|Pm20d2|Cyp4b1|Ak2|Hmgcl|Sdhb|Slc25a33|Pmpcb|Bend3|Pkd2|Idua|Pebp1|P2rx4|Hkdc1|Mif|Chchd10|Suclg2|Pdxk|Cyp2b19|Akt2|Ampd3|Coq7|Aldoa|Cox6a2|Itgam|Paox|Atp6v1b2|Vps35|Ldhd|Gcsh|Cox4i1|Dlat|Gpx1|Shmt2|Maoa|Renbp|Gla|Sat1|Uqcrq|Mapk9|Pemt|Flcn|Shmt1|Ctns|Srr|Atp6v0a1|Adi1|Tpo|Atp5s|Hif1a|Adssl1|Pfkp|Sncb|Mtrr|Sdha|Cox7c|Ndufa10|Pdhb|Ogdhl|Gch1|Pck2…	Cat|Chst14|Parp1|Acss2|Tacr3|Vcp|Cyp2j6|Scp2|Gale|Dao|Pfkl|Gamt|Ldha|Sult1a1|Hp|Amt|Maob|Sat2|Acly|Btd|Myh6|Pfkm|Gpd1|Ticam1|Msh2
GO:0048193	Golgi vesicle transport	57/2206	250/23843	1.14083e-10	7.11565e-08	Vapb|Arfrp1|Trappc3|Gak|Snx8|Ccdc91|Trappc10|Yif1b|Ap3d1|Lamp1|Use1|Trappc2l|Zw10|Ccdc22|Myo1b|Vamp2|Vti1b|Nrbp2|Lmf1|Vapa|Rab31|Snx2|Exoc6|Optn	Cnst|Sec23b|Atp9a|Golph3l|Sec22b|Sec24d|Vcp|Rer1|Stx18|Uso1|Tmed2|Sar1a|Bet1|Creb3l2|Exoc6b|Copg1|Mia|Sec23ip|Hyou1|Arcn1|Tmed3|1190002N15Rik|Copb2|Sptbn1|Scfd1|Lman2|Sec24c|Arf4|Cep19|Tfg|Yipf5|Gbf1|Sec16a
GO:0072521	purine-containing compound metabolic process	90/2206	486/23843	1.24487e-10	7.11565e-08	Ahcyl1|Dpyd|Ak5|Cap1|Ak2|Nppb|Slc25a33|Pmpcb|Gckr|Bend3|Nudt9|Pkd2|Hkdc1|Crhr2|Mif|Chchd10|Apoe|Ampd3|Coq7|Aldoa|Cox6a2|Atp6v1b2|Nudt4|Ldhd|Cox4i1|Aprt|Ppcdc|Uqcrq|Hint1|Pemt|Flcn|Shmt1|Ctns|Nme1|Nme2|Atp6v0a1|Dcakd|Atp5s|Hif1a|Adssl1|Pfkp|Mtrr|Sdha|Cox7c|Ndufa10|Mocs2|Pnp|Ndufb9|Atp5g2|Atp6v1a|Pde10a|Nme4|Nudt3|Ndufv3|Cbs|Guca1b|Cox7a2l|Rhoq|Lhcgr|Fshr|Pde6a|Ndufv1|Cox8a|Sdhaf2|Ndufs2|Atp5c1|Sur…	Parp1|Itpa|Samhd1|Papss1|Vcp|Gale|Acot7|Slc2a9|Npffr2|Pf4|Mthfd2l|Pfkl|Gamt|Ldha|Adcy7|Aox3|Myh6|Nudt18|Pfkm|Adcy6|Gpd1|Enpp4|Msh2
GO:0044283	small molecule biosynthetic process	107/2206	623/23843	2.32258e-10	1.2069e-07	Apip|Sord|Trib3|Uckl1|Gba|Phgdh|Cth|Cmpk1|Akr1a1|Mecr|Wdtc1|Hmgcl|Plod1|Ubiad1|Txndc9|Srd5a3|Nus1|Nudt9|Psph|Hkdc1|Asns|Tbxas1|Ipmk|Hpgds|Mif|Ldhb|Pdxk|Apoe|Dgat2|Coq7|Aldoa|Lpl|Nudt4|Aprt|Mthfs|Scap|Shmt2|Coq10a|Asnsd1|Mapk9|Hint1|Shmt1|Aloxe3|Srr|Nme1|Nme2|Sphk1|Pycr1|Adi1|Hif1a|Pfkp|Mtrr|Gch1|Pnp|Pck2|Slc1a3|Atf4|Pde10a|Nme4|Decr2|Nudt3|Cbs|Cyp39a1|Enpp5|Gnmt|Lhcgr|Gnpda1|Psat1|Aldh18a1|Got1|S…	Chst14|Slc27a2|Itpa|Acss2|Samhd1|Nfkb1|Vcp|Dhcr24|Scp2|Gale|Acot7|Mthfd2l|Acacb|Slc35b4|Pfkl|Gamt|Ldha|Dhcr7|Tecr|Nsdhl|Acly|Fasn|Nudt18|Pfkm|Gpd1|Abhd3|Fgf1|Cd74|Tm7sf2|Fads2|Fads1|Entpd7|Gcg
GO:0006986	response to unfolded protein	33/2206	108/23843	3.67726e-10	1.7516e-07	Chac1|Vapb|Fbxo6|Creb3l3|Amfr|Herpud1|Ddit3|Mbtps2|Stc2|Rhbdd1|Ero1l|Atf4|Hspa9|Optn	Edem2|Uggt1|Erp44|Mfn2|Ficd|Tbl2|Bhlha15|Creb3l2|Eif2ak3|Edem1|Hyou1|Manf|Stt3b|Xbp1|Dnajc3|Hspa13|Edem3|Syvn1|Hspa5
GO:0006753	nucleoside phosphate metabolic process	99/2206	568/23843	4.86367e-10	2.13852e-07	Pdhx|Idh3b|Ak5|Cmpk1|Cap1|Ak2|Nppb|Slc25a33|Nadk|Pmpcb|Bend3|Nudt9|Pkd2|Hkdc1|Crhr2|Gars|Mif|Chchd10|Ldhb|Apoe|Ampd3|Coq7|Aldoa|Cox6a2|Atp6v1b2|Nudt4|Ldhd|Cox4i1|Slc37a2|Dlat|Ppcdc|Uqcrq|Hint1|Flcn|Shmt1|Ctns|Nme1|Nme2|Atp6v0a1|Dcakd|Nampt|Atp5s|Hif1a|Adssl1|Pfkp|Sdha|Cox7c|Ndufa10|Mocs2|Pdhb|Pnp|Pck2|Rrm2b|Ndufb9|Atp5g2|Atp6v1a|Mpc1|Pde10a|Nme4|Nudt3|Ndufv3|Cbs|Enpp5|Guca1b|Cox7a2l|Rhoq|Lhcgr|Fs…	Parp1|Itpa|Samhd1|Papss1|Vcp|Gale|Acot7|Npffr2|Pf4|Mthfd2l|Pfkl|Ldha|Rrm1|Adcy7|Fuk|Tkt|Myh6|Nudt18|Pfkm|Adcy6|Gpd1|Msh2|Entpd7
GO:0035966	response to topologically incorrect protein	36/2206	128/23843	7.75402e-10	3.16586e-07	Chac1|Vapb|Fbxo6|Creb3l3|Amfr|Herpud1|Ddit3|Mbtps2|Rnf185|Stc2|Rhbdd1|Ero1l|Atf4|Hspa9|Optn	Edem2|Vcp|Uggt1|Erp44|Mfn2|Ficd|Tbl2|Bhlha15|Creb3l2|Eif2ak3|Edem1|Hyou1|Manf|Stt3b|Xbp1|Dnajc3|Sdf2l1|Hspa13|Edem3|Syvn1|Hspa5
GO:0009117	nucleotide metabolic process	97/2206	558/23843	8.41969e-10	3.20846e-07	Pdhx|Idh3b|Ak5|Cmpk1|Cap1|Ak2|Nppb|Slc25a33|Nadk|Pmpcb|Bend3|Nudt9|Pkd2|Hkdc1|Crhr2|Gars|Mif|Chchd10|Ldhb|Apoe|Ampd3|Coq7|Aldoa|Cox6a2|Atp6v1b2|Nudt4|Ldhd|Cox4i1|Slc37a2|Dlat|Ppcdc|Uqcrq|Hint1|Flcn|Shmt1|Ctns|Nme1|Nme2|Atp6v0a1|Dcakd|Nampt|Atp5s|Hif1a|Adssl1|Pfkp|Sdha|Cox7c|Ndufa10|Mocs2|Pdhb|Pnp|Pck2|Rrm2b|Ndufb9|Atp5g2|Atp6v1a|Mpc1|Pde10a|Nme4|Nudt3|Ndufv3|Cbs|Enpp5|Guca1b|Cox7a2l|Rhoq|Lhcgr|Fs…	Parp1|Itpa|Samhd1|Papss1|Vcp|Gale|Acot7|Npffr2|Pf4|Mthfd2l|Pfkl|Ldha|Rrm1|Adcy7|Fuk|Tkt|Myh6|Nudt18|Pfkm|Adcy6|Gpd1|Msh2
GO:1901136	carbohydrate derivative catabolic process	34/2206	118/23843	1.1327e-09	4.04656e-07	Gba|Fuca2|Dpyd|Ctbs|Fuca1|Fbxo6|Lyg1|Nudt9|Idua|Hyal4|Nudt4|Hexa|Renbp|Gla|Mgat1|Hint1|Pnp|Naga|Pde10a|Amdhd2|Nudt3|Neu1|Gnpda1	Itpa|Edem2|Samhd1|Fbxo2|Edem1|Stt3b|Gpc1|Nudt18|Gpd1|Edem3|Enpp4
GO:0006888	ER to Golgi vesicle-mediated transport	33/2206	115/23843	2.22168e-09	7.47007e-07	Vapb|Trappc3|Yif1b|Use1|Trappc2l|Zw10|Vti1b|Nrbp2|Lmf1|Vapa	Sec23b|Sec22b|Sec24d|Vcp|Stx18|Uso1|Tmed2|Sar1a|Bet1|Creb3l2|Copg1|Mia|Sec23ip|Hyou1|Arcn1|Tmed3|Copb2|Scfd1|Lman2|Sec24c|Tfg|Yipf5|Sec16a
GO:0051186	cofactor metabolic process	83/2206	465/23843	3.96428e-09	1.21571e-06	Pdhx|Chac1|Idh3b|Gss|Ahcyl1|Cth|Pm20d2|Akr1a1|Ppt1|Hmgcl|Ubiad1|Nadk|Iscu|Hkdc1|Mif|Mthfd2|Suclg2|Hebp1|Ldhb|Pdxk|Gpx4|Dgat2|Coq7|Aldh1l2|Aldoa|Slc37a2|Hmbs|Dlat|Ppcdc|Mthfs|Gpx1|Shmt2|Coq10a|Pemt|Shmt1|Ctns|Slc25a39|Dcakd|Tpo|Nampt|Hif1a|Pfkp|Isca1|Mtrr|Mocs2|Pdhb|Gch1|Pck2|Clybl|Nubp1|Mpc1|Hagh|Gnmt|Mocos|Hspa9|Eef1g|Got1|Pdk1	Cat|Ciao1|Acss2|Them5|Gstm2|Vcp|Scp2|Gale|Acot7|Mthfd2l|Acacb|Eif2ak3|Gstt1|Pfkl|Gamt|Ldha|Far1|Hp|Pdk3|Acly|Fasn|Tkt|Btd|Pfkm|Gpd1
GO:0006364	rRNA processing	45/2206	192/23843	4.04102e-09	1.21571e-06	Nat10|Nop10|Rps21|Rps6|Rps8|Rpl11|Mrto4|Lyar|Rpl5|Sbds|Rps19|Fbl|Rps16|Rps15|Rps17|Mphosph6|Fdxacb1|Imp3|Rpsa|Rpl14|Pes1|Npm1|Nhp2|Ddx52|Utp18|Rpl27|Rps7|Rpl7|Gtpbp4|Ncl|Utp15|Nsa2|Rps24|Rpl35a|Rpl10a|Rps28|Wdr43|Riok3|Srfbp1|Rps14|Trmt112|Exosc1|Rpl7a|Exosc2|Rpl35
GO:0009199	ribonucleoside triphosphate metabolic process	53/2206	251/23843	8.85888e-09	2.53187e-06	Ak5|Ak2|Slc25a33|Pmpcb|Bend3|Hkdc1|Mif|Chchd10|Ampd3|Coq7|Aldoa|Cox6a2|Atp6v1b2|Ldhd|Cox4i1|Uqcrq|Flcn|Ctns|Nme1|Nme2|Atp6v0a1|Atp5s|Hif1a|Pfkp|Sdha|Cox7c|Ndufa10|Mocs2|Pnp|Ndufb9|Atp5g2|Atp6v1a|Nme4|Ndufv3|Cox7a2l|Rhoq|Ndufv1|Cox8a|Sdhaf2|Ndufs2|Atp5c1|Surf1	Parp1|Itpa|Vcp|Gale|Pfkl|Ldha|Myh6|Pfkm|Gpd1|Msh2|Entpd7
GO:0006163	purine nucleotide metabolic process	79/2206	443/23843	9.76046e-09	2.65671e-06	Ak5|Cap1|Ak2|Nppb|Slc25a33|Pmpcb|Bend3|Nudt9|Pkd2|Hkdc1|Crhr2|Mif|Chchd10|Apoe|Ampd3|Coq7|Aldoa|Cox6a2|Atp6v1b2|Nudt4|Ldhd|Cox4i1|Ppcdc|Uqcrq|Hint1|Flcn|Ctns|Nme1|Nme2|Atp6v0a1|Dcakd|Atp5s|Hif1a|Adssl1|Pfkp|Sdha|Cox7c|Ndufa10|Mocs2|Pnp|Ndufb9|Atp5g2|Atp6v1a|Pde10a|Nme4|Nudt3|Ndufv3|Cbs|Guca1b|Cox7a2l|Rhoq|Lhcgr|Fshr|Pde6a|Ndufv1|Cox8a|Sdhaf2|Ndufs2|Atp5c1|Surf1	Parp1|Itpa|Samhd1|Papss1|Vcp|Gale|Acot7|Npffr2|Pf4|Mthfd2l|Pfkl|Ldha|Adcy7|Myh6|Nudt18|Pfkm|Adcy6|Gpd1|Msh2
GO:0009141	nucleoside triphosphate metabolic process	56/2206	274/23843	1.15864e-08	3.01036e-06	Ak5|Cmpk1|Ak2|Slc25a33|Pmpcb|Bend3|Hkdc1|Mif|Chchd10|Ampd3|Coq7|Aldoa|Cox6a2|Atp6v1b2|Ldhd|Cox4i1|Uqcrq|Flcn|Ctns|Nme1|Nme2|Atp6v0a1|Atp5s|Hif1a|Pfkp|Sdha|Cox7c|Ndufa10|Mocs2|Pnp|Rrm2b|Ndufb9|Atp5g2|Atp6v1a|Nme4|Ndufv3|Cox7a2l|Rhoq|Ndufv1|Cox8a|Sdhaf2|Ndufs2|Atp5c1|Surf1	Parp1|Itpa|Samhd1|Vcp|Gale|Pfkl|Ldha|Myh6|Pfkm|Gpd1|Msh2|Entpd7
GO:0009150	purine ribonucleotide metabolic process	77/2206	430/23843	1.24471e-08	3.09336e-06	Ak5|Cap1|Ak2|Nppb|Slc25a33|Pmpcb|Bend3|Nudt9|Pkd2|Hkdc1|Crhr2|Mif|Chchd10|Apoe|Ampd3|Coq7|Aldoa|Cox6a2|Atp6v1b2|Nudt4|Ldhd|Cox4i1|Ppcdc|Uqcrq|Hint1|Flcn|Ctns|Nme1|Nme2|Atp6v0a1|Dcakd|Atp5s|Hif1a|Adssl1|Pfkp|Sdha|Cox7c|Ndufa10|Mocs2|Pnp|Ndufb9|Atp5g2|Atp6v1a|Pde10a|Nme4|Nudt3|Ndufv3|Cbs|Guca1b|Cox7a2l|Rhoq|Lhcgr|Fshr|Pde6a|Ndufv1|Cox8a|Sdhaf2|Ndufs2|Atp5c1|Surf1	Parp1|Itpa|Papss1|Vcp|Gale|Acot7|Npffr2|Pf4|Pfkl|Ldha|Adcy7|Myh6|Nudt18|Pfkm|Adcy6|Gpd1|Msh2
GO:0042255	ribosome assembly	24/2206	72/23843	1.34302e-08	3.09779e-06	Rpl11|Mrto4|Rpl5|Rpl6|Sbds|Rps5|Rps19|Rps15|Rps17|Nip7|Rps25|Rpsa|Rpl10|C1qbp|Fastkd2|Rpl23a|Rpl38|Rpl3|Rpl24|Rps2|Rps10|Rps28|Rps14|Rpl12
GO:0009205	purine ribonucleoside triphosphate metabolic process	52/2206	247/23843	1.35488e-08	3.09779e-06	Ak5|Ak2|Slc25a33|Pmpcb|Bend3|Hkdc1|Mif|Chchd10|Ampd3|Coq7|Aldoa|Cox6a2|Atp6v1b2|Ldhd|Cox4i1|Uqcrq|Flcn|Ctns|Nme1|Nme2|Atp6v0a1|Atp5s|Hif1a|Pfkp|Sdha|Cox7c|Ndufa10|Mocs2|Pnp|Ndufb9|Atp5g2|Atp6v1a|Nme4|Ndufv3|Cox7a2l|Rhoq|Ndufv1|Cox8a|Sdhaf2|Ndufs2|Atp5c1|Surf1	Parp1|Itpa|Vcp|Gale|Pfkl|Ldha|Myh6|Pfkm|Gpd1|Msh2
GO:0034620	cellular response to unfolded protein	26/2206	83/23843	1.47939e-08	3.25238e-06	Vapb|Creb3l3|Amfr|Herpud1|Ddit3|Mbtps2|Stc2|Rhbdd1|Ero1l|Atf4|Hspa9|Optn	Edem2|Uggt1|Ficd|Tbl2|Bhlha15|Creb3l2|Eif2ak3|Hyou1|Xbp1|Dnajc3|Hspa13|Edem3|Syvn1|Hspa5
GO:0009259	ribonucleotide metabolic process	78/2206	440/23843	1.5793e-08	3.34343e-06	Ak5|Cmpk1|Cap1|Ak2|Nppb|Slc25a33|Pmpcb|Bend3|Nudt9|Pkd2|Hkdc1|Crhr2|Mif|Chchd10|Apoe|Ampd3|Coq7|Aldoa|Cox6a2|Atp6v1b2|Nudt4|Ldhd|Cox4i1|Ppcdc|Uqcrq|Hint1|Flcn|Ctns|Nme1|Nme2|Atp6v0a1|Dcakd|Atp5s|Hif1a|Adssl1|Pfkp|Sdha|Cox7c|Ndufa10|Mocs2|Pnp|Ndufb9|Atp5g2|Atp6v1a|Pde10a|Nme4|Nudt3|Ndufv3|Cbs|Guca1b|Cox7a2l|Rhoq|Lhcgr|Fshr|Pde6a|Ndufv1|Cox8a|Sdhaf2|Ndufs2|Atp5c1|Surf1	Parp1|Itpa|Papss1|Vcp|Gale|Acot7|Npffr2|Pf4|Pfkl|Ldha|Adcy7|Myh6|Nudt18|Pfkm|Adcy6|Gpd1|Msh2
GO:0009144	purine nucleoside triphosphate metabolic process	53/2206	256/23843	1.79483e-08	3.66401e-06	Ak5|Ak2|Slc25a33|Pmpcb|Bend3|Hkdc1|Mif|Chchd10|Ampd3|Coq7|Aldoa|Cox6a2|Atp6v1b2|Ldhd|Cox4i1|Uqcrq|Flcn|Ctns|Nme1|Nme2|Atp6v0a1|Atp5s|Hif1a|Pfkp|Sdha|Cox7c|Ndufa10|Mocs2|Pnp|Ndufb9|Atp5g2|Atp6v1a|Nme4|Ndufv3|Cox7a2l|Rhoq|Ndufv1|Cox8a|Sdhaf2|Ndufs2|Atp5c1|Surf1	Parp1|Itpa|Samhd1|Vcp|Gale|Pfkl|Ldha|Myh6|Pfkm|Gpd1|Msh2
GO:0042273	ribosomal large subunit biogenesis	26/2206	84/23843	1.95503e-08	3.84666e-06	Rpl11|Mrto4|Sdad1|Rpl5|Rpl6|Nip7|Rpl14|Rpl10|Pes1|Npm1|Nhp2|Fastkd2|Rpl23a|Rpl38|Rpl7|Gtpbp4|Pak1ip1|Nsa2|Rpl3|Rpl35a|Rpl24|Rpl10a|Wdr74|Rpl7a|Rpl12|Rpl35
GO:0035967	cellular response to topologically incorrect protein	29/2206	101/23843	2.01889e-08	3.84666e-06	Vapb|Creb3l3|Amfr|Herpud1|Ddit3|Mbtps2|Rnf185|Stc2|Rhbdd1|Ero1l|Atf4|Hspa9|Optn	Edem2|Vcp|Uggt1|Ficd|Tbl2|Bhlha15|Creb3l2|Eif2ak3|Hyou1|Xbp1|Dnajc3|Sdf2l1|Hspa13|Edem3|Syvn1|Hspa5
GO:0019693	ribose phosphate metabolic process	79/2206	452/23843	2.42128e-08	4.46453e-06	Ak5|Cmpk1|Cap1|Ak2|Nppb|Slc25a33|Pmpcb|Bend3|Nudt9|Pkd2|Hkdc1|Crhr2|Mif|Chchd10|Apoe|Ampd3|Coq7|Aldoa|Cox6a2|Atp6v1b2|Nudt4|Ldhd|Cox4i1|Ppcdc|Uqcrq|Hint1|Flcn|Ctns|Nme1|Nme2|Atp6v0a1|Dcakd|Atp5s|Hif1a|Adssl1|Pfkp|Sdha|Cox7c|Ndufa10|Mocs2|Pnp|Ndufb9|Atp5g2|Atp6v1a|Pde10a|Nme4|Nudt3|Ndufv3|Cbs|Guca1b|Cox7a2l|Rhoq|Lhcgr|Fshr|Pde6a|Ndufv1|Cox8a|Sdhaf2|Ndufs2|Atp5c1|Surf1	Parp1|Itpa|Papss1|Vcp|Gale|Acot7|Npffr2|Pf4|Pfkl|Ldha|Adcy7|Tkt|Myh6|Nudt18|Pfkm|Adcy6|Gpd1|Msh2
GO:0034660	ncRNA metabolic process	79/2206	453/23843	2.67214e-08	4.77311e-06	Nat10|Nop10|Eprs|Rps21|Sars|Aimp1|Trmt10a|Rps6|Trmt11|Rps8|Yars|Rpl11|Mrto4|Lrrc47|Pusl1|Lyar|Grsf1|Rpl5|Sbds|Gars|Thumpd3|Cd3eap|Rps19|Fbl|Rps16|Rps15|Rps17|Nars2|Cars|Trmt1|Usb1|Aars|Mphosph6|Fdxacb1|Imp3|Mars|Rpsa|Rpl14|Pes1|Npm1|Rars|Nhp2|Ddx52|Utp18|Rpl27|Ddx1|Rps7|Rpl7|Gtpbp4|Ncl|Rpp40|Iars|Nsun2|Utp15|Nsa2|Rpp14|Rps24|Tars|Rpl35a|Rpl10a|Rps28|Rpp21|Wdr43|Riok3|Lars|Srfbp1|Rps14|Nars|Elac1|…	Ints3|Nfkb1|Ints8|Cars2|Piwil4
GO:0045333	cellular respiration	38/2206	158/23843	3.04576e-08	5.16738e-06	Fh1|Idh3b|Sdhb|Pmpcb|Ndufa5|Cisd1|Chchd4|Suclg2|Coq7|Cox6a2|Cox4i1|Slc37a2|Dlat|Coq10a|Tbrg4|Uqcrq|Flcn|Fastkd2|Mybbp1a|Hif1a|Sdha|Cox7c|Ndufa10|Pdhb|Ogdhl|Slc1a3|Ndufb9|Trap1|Ndufv3|Ndufv1|Cox8a|Sdhaf2|Ndufs2|Fastkd1	Cat|Vcp|Prkaca|Gpd1
GO:0032787	monocarboxylic acid metabolic process	91/2206	550/23843	3.26004e-08	5.16738e-06	Pdhx|Trib3|Ankrd23|Phgdh|Aig1|Akr1a1|Mecr|Wdtc1|Aasdh|Idua|Sirt4|Sgpl1|Hkdc1|Asns|Tbxas1|Hpgds|Mif|Pparg|Pex5|Ldhb|Cyp2b19|Akt2|Dgat2|Aldoa|Echs1|Lpl|Arv1|Bco2|Dlat|Scap|Asnsd1|Mapk9|Aloxe3|Srr|Acox1|Sphk1|Hif1a|Ptgr2|Pfkp|Pdhb|Pck2|Slc1a3|Adipor1|Nit2|Mpc1|Hagh|Decr2|Cyp39a1|Cyp2c69|Scd3|Ptges2|Pdk1	Chst14|Slc27a2|Acss2|Them5|Cyp2j6|Gale|Pdpn|Acot7|Ugt2a3|Acacb|Aacs|Pon3|Eif2ak3|Ankrd26|Pfkl|Ldha|Nucb2|Cyp4v3|Tecr|Acad11|Abcd1|Pdk3|Acsl4|Acly|Fasn|Btd|Dbi|Pfkm|Gpd1|Acat2|C3|Abhd3|Cd74|Fads2|Fads1|Dagla|As3mt|Acsl5|Slc27a4
GO:0006790	sulfur compound metabolic process	53/2206	261/23843	3.54552e-08	5.16738e-06	Apip|Pdhx|Chac1|Gss|Phgdh|Ahcyl1|Cth|Hmgcl|Idua|Iscu|Hyal4|Suclg2|Gpx4|Dgat2|Dlat|Gpx1|Pemt|Ctns|Adi1|Isca1|Mtrr|Pdhb|Nubp1|Mpc1|Hagh|Cbs|Gnmt|Hspa9|Eef1g|Pdk1	Chst14|Ciao1|Acss2|Them5|Gstm2|Papss1|Scp2|Acot7|Mthfd2l|Tpst2|Acacb|Eif2ak3|Gstt1|Gamt|Far1|Sult1a1|Pdk3|Blmh|Acly|Fasn|Chpf|Btd|Pcyox1l
GO:0007033	vacuole organization	38/2206	159/23843	3.64917e-08	5.16738e-06	Vps18|Vps16|Mfsd8|Gba|Snapin|Ppt1|Idua|Rab7|Atg7|Gabarapl1|Lamtor1|Tpp1|Cln3|Cln8|Hook2|Vps35|Vps11|Hexa|Cln6|Pip4k2c|Gabarap|Emc6|Tmem199|Becn1|Pacs2|Cln5|Laptm4b|Atg3|Atg12|Syt7|Tbc1d12|Ccdc115	Sec22b|5330417C22Rik|Mfn2|Ubqln2|Scfd1|Atg14
GO:0015991	ATP hydrolysis coupled proton transport	14/2206	28/23843	3.71652e-08	5.16738e-06	Atp6v0b|Atp6v1f|Atp6v1e1|Atp6v1b2|Atp6v0d1|Atp6ap1|Atp6v0a1|Atp6v1c1|Atp6v1h|Atp5g2|Atp6v1a|Atp6v0e	Atp6v1c2|Atp6v1g3
GO:0090662	ATP hydrolysis coupled transmembrane transport	14/2206	28/23843	3.71652e-08	5.16738e-06	Atp6v0b|Atp6v1f|Atp6v1e1|Atp6v1b2|Atp6v0d1|Atp6ap1|Atp6v0a1|Atp6v1c1|Atp6v1h|Atp5g2|Atp6v1a|Atp6v0e	Atp6v1c2|Atp6v1g3
GO:0099131	ATP hydrolysis coupled ion transmembrane transport	14/2206	28/23843	3.71652e-08	5.16738e-06	Atp6v0b|Atp6v1f|Atp6v1e1|Atp6v1b2|Atp6v0d1|Atp6ap1|Atp6v0a1|Atp6v1c1|Atp6v1h|Atp5g2|Atp6v1a|Atp6v0e	Atp6v1c2|Atp6v1g3
GO:0099132	ATP hydrolysis coupled cation transmembrane transport	14/2206	28/23843	3.71652e-08	5.16738e-06	Atp6v0b|Atp6v1f|Atp6v1e1|Atp6v1b2|Atp6v0d1|Atp6ap1|Atp6v0a1|Atp6v1c1|Atp6v1h|Atp5g2|Atp6v1a|Atp6v0e	Atp6v1c2|Atp6v1g3
GO:0006091	generation of precursor metabolites and energy	64/2206	342/23843	3.8593e-08	5.16738e-06	Fh1|Idh3b|Hmgcl|Sdhb|Slc25a33|Pmpcb|Hkdc1|Ndufa5|Cisd1|Mif|Chchd10|Chchd4|Suclg2|Akt2|Coq7|Aldoa|Cox6a2|Cox4i1|Slc37a2|Dlat|Coq10a|Tbrg4|Grb10|Uqcrq|Flcn|Fastkd2|Mybbp1a|Acox1|Hif1a|Pfkp|Sdha|Cox7c|Ndufa10|Pdhb|Ogdhl|Ppp1r3e|Slc1a3|Ndufb9|Trap1|Cox17|Ndufv3|Gnmt|Cox7a2l|Gnpda1|Ndufv1|Cox8a|Sdhaf2|Ppp1r3c|Ndufs2|Sorbs1|Surf1|Fastkd1	Cat|Pygb|Vcp|Gale|Pfkl|Ldha|Phlda2|Prkaca|Il6st|Pfkm|Gpd1|Msh2
GO:0051603	proteolysis involved in cellular protein catabolic process	105/2206	666/23843	3.8766e-08	5.16738e-06	Psen2|Ddrgk1|Trib3|Ctsa|Ctsz|Nhlrc3|Gba|Tdpoz1|Gm10696|Ctss|Sdcbp|Wwp1|Rpl11|Fbxo6|Dvl1|Rchy1|Rpl5|Znrf2|Aup1|Atg7|Sirt2|Tollip|Cul4a|Lonrf1|Uba52|Siah1a|Amfr|Herpud1|Wwp2|Znrf1|Fbxl12|Gpx1|Usp4|Arih2|Ddit3|Ccdc22|Rnf185|Rps27a|Sqstm1|Scpep1|Rpl23|Ccdc47|Rps7|Rhbdd1|Lgmn|Mta1|Mylip|Ctsr|Cts6|Cts7|Ctsl|Taf9|Kctd6|Bap1|Trim13|Ctsb|Spsb3|Ube2i|Btbd9|Cd2ap|Ubxn6|Lonp1|Clpp|Rnf14|Ubxn1|Fap	H13|Edem2|Trpc4ap|Vcp|Uggt1|Fbxo10|Sec61b|Fbxo2|Fbxo44|Ube4b|Shh|Rnf216|Edem1|Herc2|Hsp90b1|Btbd11|Rnf122|Prkaca|Tmtc3|Cbl|Nedd4|Stt3b|Uba1|Ubqln2|Xbp1|Rnf145|Klhl29|Rnf144a|Ctsll3|Dnajc3|Sdf2l1|Lamp3|Kcne2|Anks1|Edem3|Pcyox1l|Syvn1|Anapc2|Hspa5
GO:0044282	small molecule catabolic process	58/2206	298/23843	4.00409e-08	5.16738e-06	Sord|Aig1|Dpyd|Pm20d2|Akr1a1|Hmgcl|Ddo|Srd5a3|Idua|Pex5|Fgf23|Apoe|Akt2|Aldh1l2|Echs1|Gcsh|Mtmr2|Bckdhb|Renbp|Mgat1|Shmt1|Acox1|Aldh6a1|Mtrr|Pnp|Pck2|Esd|Amdhd2|Hagh|Nudt3|Cyp39a1|Gnpda1|Got1	Slc27a2|Hdc|Gale|Padi4|Acot7|Dao|Acacb|Pon1|Pon3|Ldha|Inpp1|Acad11|Amt|Glb1|Abcd1|Blmh|Nudt18|Dbi|Pfkm|Acat2|Enpp4|Abhd3|Pcyox1l|Acsl5|Slc27a4
GO:0007040	lysosome organization	21/2206	60/23843	4.06809e-08	5.16738e-06	Vps18|Mfsd8|Snapin|Ppt1|Idua|Rab7|Lamtor1|Tpp1|Cln3|Cln8|Hook2|Vps35|Vps11|Hexa|Cln6|Tmem199|Becn1|Cln5|Laptm4b|Syt7|Ccdc115
GO:0080171	lytic vacuole organization	21/2206	60/23843	4.06809e-08	5.16738e-06	Vps18|Mfsd8|Snapin|Ppt1|Idua|Rab7|Lamtor1|Tpp1|Cln3|Cln8|Hook2|Vps35|Vps11|Hexa|Cln6|Tmem199|Becn1|Cln5|Laptm4b|Syt7|Ccdc115
GO:0016072	rRNA metabolic process	47/2206	221/23843	4.78453e-08	5.94529e-06	Nat10|Nop10|Rps21|Rps6|Rps8|Rpl11|Mrto4|Lyar|Rpl5|Sbds|Cd3eap|Rps19|Fbl|Rps16|Rps15|Rps17|Mphosph6|Fdxacb1|Imp3|Mars|Rpsa|Rpl14|Pes1|Npm1|Nhp2|Ddx52|Utp18|Rpl27|Rps7|Rpl7|Gtpbp4|Ncl|Utp15|Nsa2|Rps24|Rpl35a|Rpl10a|Rps28|Wdr43|Riok3|Srfbp1|Rps14|Trmt112|Exosc1|Rpl7a|Exosc2|Rpl35
GO:0030968	endoplasmic reticulum unfolded protein response	22/2206	66/23843	5.35838e-08	6.51671e-06	Vapb|Creb3l3|Amfr|Herpud1|Ddit3|Mbtps2|Stc2|Ero1l|Atf4	Edem2|Uggt1|Ficd|Tbl2|Bhlha15|Creb3l2|Eif2ak3|Hyou1|Xbp1|Dnajc3|Edem3|Syvn1|Hspa5
GO:0006413	translational initiation	29/2206	107/23843	8.18819e-08	9.75077e-06	Eif3m|Eif2s2|Mknk1|Eif2b3|Eif3i|Ythdf2|Denr|Eif3k|Rpl13a|Eif3f|Eif3c|Eif4ebp1|Npm1|Eif4a1|Eif1|Mif4gd|Eif5|Eif3e|Eif3h|Eif2d|Eif4b|Ppp1r15b|Eif4a2|Rps2|Impact|Eif3a|Rxra	Eif2ak3|Dnajc3
GO:0009123	nucleoside monophosphate metabolic process	52/2206	261/23843	9.07672e-08	1.05883e-05	Ak5|Cmpk1|Ak2|Slc25a33|Pmpcb|Bend3|Nudt9|Hkdc1|Mif|Chchd10|Ampd3|Coq7|Aldoa|Cox6a2|Atp6v1b2|Nudt4|Ldhd|Cox4i1|Uqcrq|Flcn|Shmt1|Ctns|Atp6v0a1|Atp5s|Hif1a|Adssl1|Pfkp|Sdha|Cox7c|Ndufa10|Ndufb9|Atp5g2|Atp6v1a|Nudt3|Ndufv3|Cox7a2l|Pde6a|Ndufv1|Cox8a|Sdhaf2|Ndufs2|Atp5c1|Surf1	Parp1|Vcp|Gale|Pfkl|Ldha|Myh6|Pfkm|Gpd1|Msh2
GO:0009167	purine ribonucleoside monophosphate metabolic process	50/2206	247/23843	9.47712e-08	1.08342e-05	Ak5|Ak2|Slc25a33|Pmpcb|Bend3|Nudt9|Hkdc1|Mif|Chchd10|Ampd3|Coq7|Aldoa|Cox6a2|Atp6v1b2|Nudt4|Ldhd|Cox4i1|Uqcrq|Flcn|Ctns|Atp6v0a1|Atp5s|Hif1a|Adssl1|Pfkp|Sdha|Cox7c|Ndufa10|Ndufb9|Atp5g2|Atp6v1a|Nudt3|Ndufv3|Cox7a2l|Pde6a|Ndufv1|Cox8a|Sdhaf2|Ndufs2|Atp5c1|Surf1	Parp1|Vcp|Gale|Pfkl|Ldha|Myh6|Pfkm|Gpd1|Msh2
GO:0006732	coenzyme metabolic process	58/2206	306/23843	1.04591e-07	1.16686e-05	Pdhx|Idh3b|Ahcyl1|Pm20d2|Akr1a1|Hmgcl|Ubiad1|Nadk|Hkdc1|Mif|Mthfd2|Suclg2|Ldhb|Pdxk|Dgat2|Coq7|Aldh1l2|Aldoa|Slc37a2|Dlat|Ppcdc|Mthfs|Shmt2|Coq10a|Pemt|Shmt1|Dcakd|Nampt|Hif1a|Pfkp|Mtrr|Mocs2|Pdhb|Gch1|Pck2|Mpc1|Gnmt|Mocos|Pdk1	Acss2|Them5|Vcp|Scp2|Gale|Acot7|Mthfd2l|Acacb|Pfkl|Gamt|Ldha|Far1|Pdk3|Acly|Fasn|Tkt|Btd|Pfkm|Gpd1
GO:1901607	alpha-amino acid biosynthetic process	21/2206	63/23843	1.07139e-07	1.16686e-05	Apip|Phgdh|Cth|Plod1|Psph|Asns|Shmt2|Asnsd1|Shmt1|Srr|Pycr1|Adi1|Mtrr|Slc1a3|Cbs|Psat1|Aldh18a1|Got1|Ass1	Mthfd2l|Gamt
GO:0009126	purine nucleoside monophosphate metabolic process	50/2206	248/23843	1.08194e-07	1.16686e-05	Ak5|Ak2|Slc25a33|Pmpcb|Bend3|Nudt9|Hkdc1|Mif|Chchd10|Ampd3|Coq7|Aldoa|Cox6a2|Atp6v1b2|Nudt4|Ldhd|Cox4i1|Uqcrq|Flcn|Ctns|Atp6v0a1|Atp5s|Hif1a|Adssl1|Pfkp|Sdha|Cox7c|Ndufa10|Ndufb9|Atp5g2|Atp6v1a|Nudt3|Ndufv3|Cox7a2l|Pde6a|Ndufv1|Cox8a|Sdhaf2|Ndufs2|Atp5c1|Surf1	Parp1|Vcp|Gale|Pfkl|Ldha|Myh6|Pfkm|Gpd1|Msh2
GO:0046394	carboxylic acid biosynthetic process	62/2206	337/23843	1.18382e-07	1.2531e-05	Apip|Trib3|Phgdh|Cth|Akr1a1|Mecr|Wdtc1|Plod1|Psph|Hkdc1|Asns|Tbxas1|Hpgds|Mif|Ldhb|Aldoa|Lpl|Mthfs|Scap|Shmt2|Asnsd1|Mapk9|Shmt1|Aloxe3|Srr|Sphk1|Pycr1|Adi1|Hif1a|Pfkp|Mtrr|Gch1|Slc1a3|Decr2|Cbs|Cyp39a1|Psat1|Aldh18a1|Got1|Scd3|Ass1|Ptges2	Chst14|Slc27a2|Acss2|Nfkb1|Gale|Acot7|Mthfd2l|Acacb|Pfkl|Gamt|Ldha|Tecr|Acly|Fasn|Pfkm|Gpd1|Abhd3|Cd74|Fads2|Fads1
GO:0016053	organic acid biosynthetic process	62/2206	338/23843	1.32114e-07	1.37303e-05	Apip|Trib3|Phgdh|Cth|Akr1a1|Mecr|Wdtc1|Plod1|Psph|Hkdc1|Asns|Tbxas1|Hpgds|Mif|Ldhb|Aldoa|Lpl|Mthfs|Scap|Shmt2|Asnsd1|Mapk9|Shmt1|Aloxe3|Srr|Sphk1|Pycr1|Adi1|Hif1a|Pfkp|Mtrr|Gch1|Slc1a3|Decr2|Cbs|Cyp39a1|Psat1|Aldh18a1|Got1|Scd3|Ass1|Ptges2	Chst14|Slc27a2|Acss2|Nfkb1|Gale|Acot7|Mthfd2l|Acacb|Pfkl|Gamt|Ldha|Tecr|Acly|Fasn|Pfkm|Gpd1|Abhd3|Cd74|Fads2|Fads1
GO:0051604	protein maturation	58/2206	309/23843	1.48035e-07	1.51101e-05	Psen2|Chac1|Astl|Ctsz|Snapin|Ctss|Ripk2|Pmpcb|Iscu|Sirt4|Chchd4|Dohh|Cln3|F7|Vps35|Nol3|Gcsh|Atp6ap2|Aebp1|C1qbp|Rhbdd1|Lgmn|Tspan17|Isca1|Ctsl|Naip5|Naip6|Ero1l|Cln5|Lmf1|Afg3l2|Aip	Ctnnd1|Cd59b|Parp1|H13|Enpep|Asph|Dhcr24|Tmem59|Rhbdl2|Shh|Tesc|Tspan15|Klk13|Serpinh1|Spcs2|C2cd3|Spcs3|Prkaca|Aph1b|Naa10|Serpine2|Ero1lb|Ptch1|Gzmd|C6|C3
GO:0009161	ribonucleoside monophosphate metabolic process	50/2206	251/23843	1.60019e-07	1.60469e-05	Ak5|Ak2|Slc25a33|Pmpcb|Bend3|Nudt9|Hkdc1|Mif|Chchd10|Ampd3|Coq7|Aldoa|Cox6a2|Atp6v1b2|Nudt4|Ldhd|Cox4i1|Uqcrq|Flcn|Ctns|Atp6v0a1|Atp5s|Hif1a|Adssl1|Pfkp|Sdha|Cox7c|Ndufa10|Ndufb9|Atp5g2|Atp6v1a|Nudt3|Ndufv3|Cox7a2l|Pde6a|Ndufv1|Cox8a|Sdhaf2|Ndufs2|Atp5c1|Surf1	Parp1|Vcp|Gale|Pfkl|Ldha|Myh6|Pfkm|Gpd1|Msh2
GO:0071826	ribonucleoprotein complex subunit organization	46/2206	223/23843	1.71192e-07	1.68713e-05	Rpl11|Mrto4|Rpl5|Rpl6|Denr|Sbds|Rps5|Rps19|Rps15|Rpl13a|Rps17|Snrpf|Nol3|Prmt7|Txnl4b|Nip7|Rps25|Atr|Usp4|Rpsa|Rpl10|Zrsr2|C1qbp|Fastkd2|Rpl23a|Rpl38|Eif5|Rps23|Taf9|Nufip1|Rpl3|Eif2d|Eif4b|Rpl24|Cdc73|Rps2|Rps10|Rps28|Rps14|Txnl4a|Patl1|Eif3a|Rpl12|Mrrf	Tfip11|Gemin8
GO:0015988	energy coupled proton transmembrane transport, against electrochemical gradient	14/2206	31/23843	1.88e-07	1.82137e-05	Atp6v0b|Atp6v1f|Atp6v1e1|Atp6v1b2|Atp6v0d1|Atp6ap1|Atp6v0a1|Atp6v1c1|Atp6v1h|Atp5g2|Atp6v1a|Atp6v0e	Atp6v1c2|Atp6v1g3
GO:0034470	ncRNA processing	61/2206	335/23843	2.17003e-07	2.06732e-05	Nat10|Nop10|Rps21|Trmt10a|Rps6|Trmt11|Rps8|Rpl11|Mrto4|Pusl1|Lyar|Grsf1|Rpl5|Sbds|Thumpd3|Rps19|Fbl|Rps16|Rps15|Rps17|Trmt1|Usb1|Aars|Mphosph6|Fdxacb1|Imp3|Rpsa|Rpl14|Pes1|Npm1|Nhp2|Ddx52|Utp18|Rpl27|Ddx1|Rps7|Rpl7|Gtpbp4|Ncl|Rpp40|Nsun2|Utp15|Nsa2|Rpp14|Rps24|Rpl35a|Rpl10a|Rps28|Rpp21|Wdr43|Riok3|Srfbp1|Rps14|Elac1|Trmt112|Exosc1|Rpl7a|Exosc2|Rpl35	Ints3|Ints8
GO:0043038	amino acid activation	18/2206	50/23843	2.2999e-07	2.15512e-05	Eprs|Sars|Aimp1|Yars|Lrrc47|Aasdh|Gars|Nars2|Cars|Aars|Fdxacb1|Mars|Rars|Iars|Tars|Lars|Nars	Cars2
GO:0015980	energy derivation by oxidation of organic compounds	49/2206	247/23843	2.41608e-07	2.22747e-05	Fh1|Idh3b|Sdhb|Pmpcb|Ndufa5|Cisd1|Chchd4|Suclg2|Akt2|Coq7|Cox6a2|Cox4i1|Slc37a2|Dlat|Coq10a|Tbrg4|Grb10|Uqcrq|Flcn|Fastkd2|Mybbp1a|Hif1a|Sdha|Cox7c|Ndufa10|Pdhb|Ogdhl|Ppp1r3e|Slc1a3|Ndufb9|Trap1|Ndufv3|Gnmt|Ndufv1|Cox8a|Sdhaf2|Ppp1r3c|Ndufs2|Sorbs1|Fastkd1	Cat|Pygb|Vcp|Ldha|Phlda2|Prkaca|Il6st|Pfkm|Gpd1
GO:0042274	ribosomal small subunit biogenesis	23/2206	77/23843	2.61569e-07	2.31372e-05	Nat10|Rps21|Ltv1|Rps6|Rps8|Rps5|Rps19|Rps16|Rps15|Rps17|Rps25|Rpsa|Npm1|Utp18|Rpl38|Rps7|Rps24|Rps2|Rps10|Rps28|Riok3|Srfbp1|Rps14
GO:0022618	ribonucleoprotein complex assembly	44/2206	212/23843	2.6236e-07	2.31372e-05	Rpl11|Mrto4|Rpl5|Rpl6|Denr|Sbds|Rps5|Rps19|Rps15|Rpl13a|Rps17|Snrpf|Nol3|Prmt7|Txnl4b|Nip7|Rps25|Atr|Usp4|Rpsa|Rpl10|Zrsr2|C1qbp|Fastkd2|Rpl23a|Rpl38|Eif5|Rps23|Taf9|Nufip1|Rpl3|Eif2d|Eif4b|Rpl24|Cdc73|Rps2|Rps10|Rps28|Rps14|Txnl4a|Patl1|Eif3a|Rpl12	Gemin8
GO:0008652	cellular amino acid biosynthetic process	21/2206	66/23843	2.63107e-07	2.31372e-05	Apip|Phgdh|Cth|Plod1|Psph|Asns|Shmt2|Asnsd1|Shmt1|Srr|Pycr1|Adi1|Mtrr|Slc1a3|Cbs|Psat1|Aldh18a1|Got1|Ass1	Mthfd2l|Gamt
GO:0007035	vacuolar acidification	11/2206	20/23843	3.16365e-07	2.73715e-05	Snapin|Atp6v0b|Ppt1|Cln3|Atp6v0d1|Cln6|Tmem199|Atp6v0a1|Cln5|Atp6v1h|Ccdc115
GO:0006418	tRNA aminoacylation for protein translation	17/2206	46/23843	3.20834e-07	2.73715e-05	Eprs|Sars|Aimp1|Yars|Lrrc47|Gars|Nars2|Cars|Aars|Fdxacb1|Mars|Rars|Iars|Tars|Lars|Nars	Cars2
GO:0046034	ATP metabolic process	45/2206	221/23843	3.41946e-07	2.87435e-05	Ak5|Ak2|Slc25a33|Pmpcb|Bend3|Hkdc1|Mif|Chchd10|Ampd3|Coq7|Aldoa|Cox6a2|Atp6v1b2|Ldhd|Cox4i1|Uqcrq|Flcn|Ctns|Atp6v0a1|Atp5s|Hif1a|Pfkp|Sdha|Cox7c|Ndufa10|Ndufb9|Atp5g2|Atp6v1a|Ndufv3|Cox7a2l|Ndufv1|Cox8a|Sdhaf2|Ndufs2|Atp5c1|Surf1	Parp1|Vcp|Gale|Pfkl|Ldha|Myh6|Pfkm|Gpd1|Msh2
GO:0016567	protein ubiquitination	93/2206	597/23843	4.00005e-07	3.31367e-05	Trim44|Psen2|Trib3|Neurl3|Nhlrc3|Rnf13|Ngf|Ripk2|Wwp1|Rnf183|Rnf220|Rpl11|Mul1|Mad2l2|Klhl5|Rchy1|Rpl5|Mkrn1|Znrf2|Kbtbd2|Kcmf1|Pcgf1|Atg7|Prmt3|Fancf|Rps3|Cul4a|Fbxo25|Lonrf1|Uba52|Rasd2|Amfr|Herpud1|Wwp2|Znrf1|Usp4|Arih2|Asb11|Rnf185|Rps27a|Npm1|Mapk9|Trim37|Socs7|Rpl23|Neurod2|Sphk1|Rps7|Mta1|Gtpbp4|Mylip|Naip5|Naip6|Trim13|Dnaja3|Mgrn1|Atg3|Cdc73|Rps2|Med20|Ube2d2a|Rnf14|Ubxn1|Zfp91|Pcgf5|Mar…	Trpc4ap|Vcp|Dnaja1|Zyg11a|Fbxo2|Ube4b|Trim56|Rnf216|Herc2|Kbtbd11|Rnf122|Cbl|Nedd4|Uba1|Rnf145|Klhl29|Rnf144a|Hectd1|G2e3|Ccnb1ip1|Ticam1|Syvn1|Anapc2|Hspa5
GO:0036503	ERAD pathway	25/2206	91/23843	4.74625e-07	3.87565e-05	Fbxo6|Aup1|Amfr|Herpud1|Rnf185|Ccdc47|Rhbdd1|Trim13|Ubxn6|Ubxn1	H13|Edem2|Vcp|Uggt1|Sec61b|Fbxo2|Ube4b|Edem1|Hsp90b1|Stt3b|Ubqln2|Sdf2l1|Edem3|Syvn1|Hspa5
GO:0032446	protein modification by small protein conjugation	98/2206	644/23843	5.90278e-07	4.75215e-05	Trim44|Psen2|Ddrgk1|Trib3|Neurl3|Nhlrc3|Rnf13|Ngf|Ripk2|Wwp1|Rnf183|Rnf220|Rpl11|Mul1|Mad2l2|Klhl5|Rchy1|Rpl5|Mkrn1|Znrf2|Kbtbd2|Kcmf1|Pcgf1|Atg7|Prmt3|Fancf|Pias4|Rps3|Tollip|Cul4a|Fbxo25|Lonrf1|Uba52|Rasd2|Amfr|Herpud1|Wwp2|Znrf1|Usp4|Arih2|Asb11|Rnf185|Rps27a|Npm1|Mapk9|Trim37|Socs7|Rpl23|Neurod2|Sphk1|Rps7|Mta1|Gtpbp4|Mylip|Naip5|Naip6|Gnl3|Trim13|Dnaja3|Mgrn1|Atg3|Cdc73|Rps2|Ube2i|Med20|Ube2…	Trpc4ap|Vcp|Dnaja1|Zyg11a|Fbxo2|Ube4b|Trim56|Rnf216|Herc2|Kbtbd11|Rnf122|Cbl|Nedd4|Uba1|Rnf145|Klhl29|Rnf144a|Hectd1|G2e3|Ccnb1ip1|Ticam1|Syvn1|Anapc2|Hspa5
GO:0006605	protein targeting	57/2206	317/23843	8.16393e-07	6.48125e-05	Pex16|Stard7|Rpl11|Pex10|Pmpcb|Sirt4|Tsga13|Agk|Rab7|Chchd4|Pex5|Akt2|Ap3d1|Itgam|Mrgpre|Timm44|Zdhhc2|Nol3|Tomm20|Rab3ip|Vps11|Arih2|Lamp2|Timm8a1|Pemt|Zfand2b|Vti1b|Mff|Bap1|Timm23|Syngr1|Pmm1|Cyb5r1|Kcne1|Gnptg|Lhcgr|Lars|Grpel2|Aip|Ppp1r3c|Tomm40l|Timm10	Ssr3|Ssr2|Sec61b|Mfn2|Sec61a1|Pak1|Spcs2|Pard3|Srpr|Hyou1|Nedd4|Fzd5|Erbb2|Ssr1|Tmem50b
GO:0043039	tRNA aminoacylation	17/2206	49/23843	9.09976e-07	7.12524e-05	Eprs|Sars|Aimp1|Yars|Lrrc47|Gars|Nars2|Cars|Aars|Fdxacb1|Mars|Rars|Iars|Tars|Lars|Nars	Cars2
GO:0000028	ribosomal small subunit assembly	11/2206	22/23843	1.11509e-06	8.61331e-05	Rps5|Rps19|Rps15|Rps17|Rps25|Rpsa|Rpl38|Rps2|Rps10|Rps28|Rps14
GO:0007005	mitochondrion organization	82/2206	520/23843	1.16889e-06	8.90852e-05	Stard7|Dap3|Gba|Hmgcl|Mul1|Slc25a33|Dnajc11|Atad3a|Pmpcb|Slc35f6|Mpv17|Sirt4|Hip1r|Ndufa5|Tsga13|Ndufb2|Agk|Ssbp1|Chchd10|Chchd4|Atg7|Pex5|Gabarapl1|Coq7|Mrgpre|Timm44|Cln8|Vps35|Nol3|Tomm20|Vps11|Gpx1|Arih2|Slc25a5|Timm8a1|Sqstm1|Vdac1|Mapk9|Pemt|Flcn|Gabarap|Rhot1|Becn1|Vat1|Hif1a|Mff|Apopt1|Agtpbp1|Ndufa10|Map3k1|Bap1|Timm23|Ddhd1|Pnp|Rrm2b|Ndufb9|Dnaja3|Cyb5r1|Cox17|Atg3|Ndufb10|Ggnbp1|Lonp1|…	Parp1|Fancg|Mfn2|Cox18|Bhlha15|Fzd5|Tert|Atg14
GO:1901605	alpha-amino acid metabolic process	40/2206	195/23843	1.23241e-06	9.26901e-05	Apip|Phgdh|Ahcyl1|Cth|Hmgcl|Plod1|Ddo|Sirt4|Psph|Asns|Gcsh|Shmt2|Asnsd1|Pemt|Shmt1|Srr|Pycr1|Adi1|Aldh6a1|Adssl1|Mtrr|Ero1l|Slc7a7|Slc1a3|Nit2|Cbs|Gnmt|Psat1|Aldh18a1|Got1|Ass1	Hdc|Padi4|Mthfd2l|Dao|Gamt|Amt|Blmh|P4hb|Ero1lb
GO:0097193	intrinsic apoptotic signaling pathway	53/2206	291/23843	1.31042e-06	9.70635e-05	Chac1|Trib3|Fnip2|Txndc12|Rpl11|Armc10|Krcc1|Mif|Pias4|Rps3|Nupr1|Siah1a|Herpud1|Nol3|Gpx1|Ddit3|Hint1|Flcn|Mybbp1a|Rps7|Hif1a|Apopt1|Ero1l|Pnp|Bcl2l2|Tpt1|Rrm2b|Grina|Atf4|Tmem117|Trap1|Ivns1abp|Pdk1|Ifi204	Mapk8ip1|Parp1|Dnaja1|Hdac1|Tnfrsf1b|Eif2ak3|Hyou1|Dapk2|Bcl2l10|Mlh1|Xbp1|Slc9a3r1|P4hb|G2e3|Ralbp1|Msh2|Msh6|Cd74|Syvn1
GO:0044272	sulfur compound biosynthetic process	21/2206	72/23843	1.32452e-06	9.70635e-05	Apip|Pdhx|Gss|Cth|Dlat|Adi1|Mtrr|Pdhb|Mpc1|Hagh|Cbs|Pdk1	Chst14|Acss2|Papss1|Mthfd2l|Acacb|Eif2ak3|Pdk3|Acly|Chpf
GO:0065002	intracellular protein transmembrane transport	17/2206	51/23843	1.72802e-06	0.00012503	Pex16|Pex10|Agk|Chchd4|Pex5|Akt2|Timm44|Tomm20|Zfand2b|Timm23|Grpel2|Tomm40l|Timm10	Sec61b|Bcr|Rtn2|Hyou1
GO:0009066	aspartate family amino acid metabolic process	16/2206	46/23843	1.82653e-06	0.000130506	Apip|Phgdh|Ahcyl1|Cth|Plod1|Ddo|Asns|Asnsd1|Adi1|Adssl1|Mtrr|Nit2|Gnmt|Got1|Ass1	Mthfd2l
GO:0002183	cytoplasmic translational initiation	10/2206	19/23843	1.90149e-06	0.000133994	Eif3m|Ythdf2|Denr|Rpl13a|Eif4ebp1|Eif5|Eif2d|Eif4b|Rps2|Eif3a
GO:1901137	carbohydrate derivative biosynthetic process	94/2206	627/23843	1.92224e-06	0.000133994	Slc35c2|Uckl1|Cmpk1|Cap1|Ak2|Extl1|Nppb|Txndc9|Ugdh|Srd5a3|Nus1|Hkdc1|Mif|Chchd10|Apoe|Fut1|Acan|Ampd3|Aldoa|Ces2a|Ldhd|Aprt|Pigyl|Ppcdc|Hexa|B3gnt2|Mgat4b|Mgat1|Flcn|Shmt1|Nme1|Nme2|Atp6v0a1|Dcakd|Atp5s|Hif1a|Pigh|Adssl1|Pfkp|B3galnt2|Gcnt2|Pnp|Rrm2b|Pmm1|Atp5g2|Alg1|St6gal1|Lmf1|Nme4|Guca1b|Lhcgr|Fshr|Gnpda1|Vegfb|Atp5c1|Uap1l1|Surf1	Slc35c1|Chst14|Parp1|Rpn2|Papss1|Nfkb1|St6galnac3|Vcp|Uggt1|Alg2|Tmem59|Gale|Ddost|Acot7|Galnt11|Npffr2|Rpn1|Pfkl|Sec1|Rrm1|Galnt18|Adcy7|Fuk|Galnt2|Stt3a|Stt3b|C1galt1c1|Chpf|Mgat2|Fut11|Tkt|Extl3|Pfkm|Adcy6|Gpd1|B3galt4|Syvn1
GO:0005975	carbohydrate metabolic process	84/2206	544/23843	2.06443e-06	0.000142172	Sord|Galk2|Fuca2|Aimp1|Ctbs|Akr1a1|Wdtc1|Fuca1|Gckr|Man2b2|Idua|Hkdc1|Hyal4|Hyal5|Mif|Ldhb|Akt2|Dgat2|Mogat2|Aldoa|Mtmr2|Dlat|Man2c1|Hexa|Xylb|Gla|Grb10|B3gnt2|Mgat4b|Hif1a|Pfkp|Pdhb|Ppp1r3e|Pck2|Atf4|Pmm1|Naga|St6gal1|Adipor1|Amdhd2|Hagh|Gnptg|Neu1|Gnmt|Lhcgr|Gnpda1|Slc3a2|Dusp12|Ppp1r3c|Got1|Sorbs1|Pdk1	Chst14|Pygb|Nfkb1|St6galnac3|Nans|Gale|Galnt11|Ugt2a3|Acacb|Mlec|Gusb|Slc35b4|Pfkl|Sec1|Ldha|Galnt18|Phlda2|Fuk|Galnt2|Sik3|Inpp1|Glb1|Pdk3|Mgat2|Il6st|Glt8d1|Pfkm|Gpd1|B4galt4|B3galt4|Ganab|Gcg
GO:0007034	vacuolar transport	29/2206	124/23843	2.32043e-06	0.000157821	Vps18|Vps16|Snapin|Gak|Chmp3|Rab7|Ccdc91|Ap3d1|Cln3|Lamp1|Hook2|Vps35|Atp6v0d1|Chmp1a|Vps11|Lamp2|Becn1|Chmp6|Vti1b|Mgrn1|Gnptg|Ubxn6|Lhcgr|Lars	Vcp|Nedd4|Gprasp1|Atg14|Tmem50b
GO:0071806	protein transmembrane transport	17/2206	52/23843	2.34688e-06	0.000157821	Pex16|Pex10|Agk|Chchd4|Pex5|Akt2|Timm44|Tomm20|Zfand2b|Timm23|Grpel2|Tomm40l|Timm10	Sec61b|Bcr|Rtn2|Hyou1
GO:0031667	response to nutrient levels	61/2206	359/23843	2.40875e-06	0.000160098	Trpc3|Gba|Slc16a1|Dpyd|Rragd|Rragc|P2rx4|Asns|Mios|Npy|Pparg|Atg7|Gabarapl1|Apoe|Sirt2|Usf2|F7|Eif4ebp1|Bckdhb|Ddit3|Mars|Lamp2|Fnip1|Pemt|Gabarap|Mybbp1a|Becn1|Ucn3|Prl|Rmi1|Pck2|Atf4|Slc22a3|Cbs|Impact|Lars|Seh1l|Tsc1	Pdia3|5330417C22Rik|Asph|Ssh1|Acacb|Aacs|Tbl2|Bhlha15|Eif2ak3|Nucb2|Hsp90b1|Sesn3|Panx1|Cib2|Suox|Xbp1|Atg14|Rnase4|Slc39a4|Nuak2|Fads1|Hspa5|Gcg
GO:2001242	regulation of intrinsic apoptotic signaling pathway	34/2206	162/23843	4.44341e-06	0.000291937	Txndc12|Rpl11|Armc10|Mif|Pias4|Rps3|Siah1a|Herpud1|Nol3|Gpx1|Flcn|Rps7|Hif1a|Bcl2l2|Tpt1|Rrm2b|Grina|Trap1|Ivns1abp	Mapk8ip1|Parp1|Dnaja1|Hdac1|Eif2ak3|Hyou1|Dapk2|Bcl2l10|Xbp1|Slc9a3r1|P4hb|G2e3|Ralbp1|Cd74|Syvn1
GO:0097190	apoptotic signaling pathway	90/2206	607/23843	4.98772e-06	0.000323975	Psen2|Chac1|Trib3|G0s2|Fnip2|Ngf|Cth|Txndc12|Faf1|Mknk1|Rpl11|Mul1|Armc10|Slc35f6|P2rx4|Hip1r|Sgpl1|Krcc1|Mif|Pias4|Rps3|Nupr1|Lamp1|Siah1a|Herpud1|Nol3|Il18|Gpx1|Ddit3|Slc25a5|Igbp1|Mapk9|Hint1|Flcn|Gabarap|Mybbp1a|Rhot1|Rps7|Hif1a|Apopt1|Ero1l|Lgals3|Ing5|Pnp|Bcl2l2|Tpt1|Rrm2b|Tnfrsf11b|Grina|Atf4|Tmem117|Trap1|Ivns1abp|Tnfsf4|Bmi1|Pdk1|Ifi204	Mapk8ip1|Parp1|Pdia3|Il7|Dnaja1|Hdac1|Tnfrsf1b|Ube4b|Shh|Pf4|Eif2ak3|Bag3|Hyou1|Dapk2|Bcl2l10|Mlh1|Erbb3|Maged1|Xbp1|Slc9a3r1|P4hb|G2e3|Tert|Bmp4|Gzmd|Mkl1|Ticam1|Ralbp1|Msh2|Msh6|Cd74|Syvn1|Acsl5
GO:0030433	ubiquitin-dependent ERAD pathway	19/2206	66/23843	5.177e-06	0.000332492	Fbxo6|Aup1|Amfr|Herpud1|Rnf185|Ccdc47|Trim13	Edem2|Vcp|Sec61b|Fbxo2|Ube4b|Edem1|Hsp90b1|Stt3b|Ubqln2|Edem3|Syvn1|Hspa5
GO:0010498	proteasomal protein catabolic process	69/2206	437/23843	7.66486e-06	0.000481454	Psen2|Ddrgk1|Trib3|Nhlrc3|Gba|Tdpoz1|Gm10696|Sdcbp|Wwp1|Rpl11|Fbxo6|Dvl1|Rchy1|Znrf2|Aup1|Atg7|Sirt2|Cul4a|Lonrf1|Siah1a|Amfr|Herpud1|Wwp2|Znrf1|Gpx1|Arih2|Ddit3|Rnf185|Ccdc47|Rhbdd1|Mta1|Taf9|Trim13|Spsb3|Ube2i|Btbd9|Cd2ap|Ubxn6|Rnf14|Ubxn1	H13|Edem2|Vcp|Uggt1|Sec61b|Fbxo2|Fbxo44|Ube4b|Shh|Rnf216|Edem1|Herc2|Hsp90b1|Btbd11|Rnf122|Prkaca|Tmtc3|Nedd4|Stt3b|Ubqln2|Xbp1|Rnf145|Rnf144a|Sdf2l1|Lamp3|Kcne2|Edem3|Syvn1|Hspa5
GO:1901615	organic hydroxy compound metabolic process	69/2206	437/23843	7.66486e-06	0.000481454	Sord|Gba|Chrnb2|Dhrs3|Srd5a3|Nus1|Ipmk|Crhr2|Fgf23|Ldhb|Pdxk|Apoe|Tyr|Dgat2|Mogat2|Cyb5r2|Gde1|Apobr|Itgam|Cln8|Nudt4|Vps35|Arv1|Mtmr2|Cln6|Scap|Maoa|Ctns|Sphk1|Tpo|Hif1a|Sncb|Gch1|Pck2|Soat2|Cyb5r1|Hagh|Lmf1|Nudt3|Btbd9|Cyp39a1|Lhcgr|Tnfsf4|Vldlr|Got1	Cat|Slc27a2|Hdc|Slco4a1|Tacr3|Nfkb1|Dhcr24|Scp2|Dao|Pon1|Retsat|Ldha|Sult1a1|Dhcr7|Hand2|Inpp1|Maob|Nsdhl|Thrb|Hdlbp|Ebpl|Fgf1|Tm7sf2|Abca2
GO:0031329	regulation of cellular catabolic process	94/2206	649/23843	8.25032e-06	0.000506532	Prr5l|Psen2|Ddrgk1|Trib3|Ctsa|Angel2|Mfsd8|Gba|Dram2|Sdcbp|Ripk2|Rragd|Pabpc4|Rragc|Ythdf2|Rpl11|Mul1|Dvl1|Atraid|Rchy1|Rpl5|Mif|Atg7|Apobec1|Nanos2|Apoe|Akt2|Sirt2|Fgf21|Pnpla2|Dram1|Lonrf1|Vps35|Herpud1|Mtmr2|Vps11|Pcbp4|Pip4k2c|Gpx1|Arih2|Ccdc22|Tbrg4|Npm1|Vdac1|Flcn|Rpl23|Becn1|Atp6v0a1|Rps7|Hif1a|Zc3h14|Mylip|Taf9|Ppp1r3e|Trim13|Laptm4b|Pabpc1|Lrpprc|Rnf14|Lars|Ubxn1|Tbc1d12|Optn|Tsc1|Fastkd1	Edem2|Sec22b|5330417C22Rik|Vcp|Tmem59|Tnfrsf1b|Mfn2|Shh|Acacb|Nod1|Edem1|Prkaca|Hp|Tmtc3|Sesn3|Wdr6|Rbm10|Ubqln2|Xbp1|Fzd5|Rnf144a|Scfd1|Dbi|Gpd1|Lamp3|Kcne2|Anks1|Ticam1|Acsl5
GO:0016054	organic acid catabolic process	40/2206	210/23843	8.32995e-06	0.000506532	Aig1|Pm20d2|Akr1a1|Hmgcl|Ddo|Idua|Pex5|Akt2|Aldh1l2|Echs1|Gcsh|Bckdhb|Renbp|Shmt1|Acox1|Aldh6a1|Mtrr|Pck2|Amdhd2|Cyp39a1|Gnpda1|Got1	Slc27a2|Hdc|Padi4|Acot7|Dao|Acacb|Pon1|Pon3|Acad11|Amt|Abcd1|Blmh|Dbi|Acat2|Abhd3|Pcyox1l|Acsl5|Slc27a4
GO:0046395	carboxylic acid catabolic process	40/2206	210/23843	8.32995e-06	0.000506532	Aig1|Pm20d2|Akr1a1|Hmgcl|Ddo|Idua|Pex5|Akt2|Aldh1l2|Echs1|Gcsh|Bckdhb|Renbp|Shmt1|Acox1|Aldh6a1|Mtrr|Pck2|Amdhd2|Cyp39a1|Gnpda1|Got1	Slc27a2|Hdc|Padi4|Acot7|Dao|Acacb|Pon1|Pon3|Acad11|Amt|Abcd1|Blmh|Dbi|Acat2|Abhd3|Pcyox1l|Acsl5|Slc27a4
GO:0009100	glycoprotein metabolic process	54/2206	320/23843	1.09046e-05	0.000656115	Slc35c2|Extl1|Fbxo6|Man2b2|Srd5a3|Nus1|Idua|Hyal4|Fut1|Acan|Ces2a|Man2c1|B3gnt2|Mgat4b|Mgat1|Hif1a|B3galnt2|Gcnt2|Pmm1|Alg1|St6gal1|Gnptg|Lmf1|Vegfb	Slc35c1|Chst14|Edem2|Rpn2|St6galnac3|Vcp|Uggt1|Alg2|Erp44|Tmem59|Ddost|Fbxo2|Galnt11|Rpn1|Edem1|Sec1|Galnt18|Galnt2|Stt3a|Stt3b|C1galt1c1|Chpf|Mgat2|Gpc1|Fut11|Extl3|B3galt4|Edem3|Syvn1|Ganab
GO:0006575	cellular modified amino acid metabolic process	32/2206	155/23843	1.19677e-05	0.000712575	Chac1|Gss|Ahcyl1|Cth|Pm20d2|Plod1|Mthfd2|Gpx4|Aldh1l2|Mthfs|Gpx1|Shmt2|Pemt|Shmt1|Ctns|Tpo|Mtrr|Ero1l|Gch1|Hagh|Eef1g|Ass1	Slco4a1|Gstm2|Serinc2|Mthfd2l|Eif2ak3|Gstt1|Gamt|P4hb|Ero1lb|Pcyox1l
GO:1902532	negative regulation of intracellular signal transduction	79/2206	527/23843	1.24358e-05	0.000732814	E130311K13Rik|Gba|Txndc12|Mul1|Camk2n1|Armc10|Pkd2|Pebp1|Crhr2|Mif|Apoe|Nup62|Herpud1|Nol3|Ptprr|Pcbp4|Gpx1|Ddit3|Ccdc22|Dusp9|Igbp1|Fnip1|Flcn|C1qbp|Git1|Ggnbp2|Socs7|Ppm1a|Hif1a|Ranbp9|Bcl2l2|Tpt1|Rrm2b|Grina|Trap1|Dnaja3|Mgrn1|Litaf|Rtn4r|Adipor1|Ivns1abp|Prex2|Cd2ap|Riok3|Lmbrd1|Eif3a|Optn|Tsc1	Mapk8ip1|Mapkbp1|Dnaja1|Dab1|Podn|Hdac1|Stmn1|Mfn2|Paqr3|Gatsl2|Met|Ankrd26|Nucb2|Dlc1|Sesn3|Hyou1|Cgnl1|Bcl2l10|Ace2|Xbp1|Slc9a3r1|Serpine2|G2e3|Bmp4|Sh3bp1|Slc9a3r2|Tnfaip8l1|Pkhd1|Cd74|Syvn1|Dusp19
GO:0009991	response to extracellular stimulus	62/2206	386/23843	1.26851e-05	0.000739878	Trpc3|Gba|Slc16a1|Dpyd|Rragd|Rragc|P2rx4|Asns|Mios|Npy|Pparg|Atg7|Gabarapl1|Apoe|Sirt2|Usf2|F7|Eif4ebp1|Bckdhb|Ddit3|Mars|Lamp2|Fnip1|Pemt|Gabarap|Mybbp1a|Becn1|Ucn3|Prl|Rmi1|Pck2|Atf4|Slc22a3|Cbs|Impact|Lars|Seh1l|Tsc1	Pdia3|5330417C22Rik|Asph|Ssh1|Acacb|Aacs|Tbl2|Bhlha15|Eif2ak3|Ldha|Nucb2|Hsp90b1|Sesn3|Panx1|Cib2|Suox|Xbp1|Atg14|Rnase4|Slc39a4|Nuak2|Fads1|Hspa5|Gcg
GO:0031669	cellular response to nutrient levels	37/2206	192/23843	1.36166e-05	0.000786184	Gba|Rragd|Rragc|P2rx4|Asns|Mios|Atg7|Gabarapl1|Usf2|Mars|Lamp2|Fnip1|Gabarap|Mybbp1a|Becn1|Ucn3|Atf4|Impact|Lars|Seh1l|Tsc1	Pdia3|5330417C22Rik|Ssh1|Tbl2|Bhlha15|Eif2ak3|Hsp90b1|Sesn3|Cib2|Xbp1|Atg14|Rnase4|Slc39a4|Nuak2|Fads1|Hspa5
GO:0016236	macroautophagy	36/2206	187/23843	1.80964e-05	0.00103439	Vps16|Gba|Snapin|Ripk2|Rab7|Atg7|Gabarapl1|Cln3|Mcoln1|Pip4k2c|Lamp2|Sqstm1|Gabarap|Emc6|Becn1|Atp6v0a1|Hif1a|Pacs2|Trim13|Atg3|D17Wsu92e|Ubxn6|Atg12|Tbc1d12|Optn|Tsc1	Sec22b|5330417C22Rik|Vcp|Mfn2|Wdfy3|Nod1|Sesn3|Ubqln2|Scfd1|Atg14
GO:0006486	protein glycosylation	37/2206	195/23843	1.95004e-05	0.00109279	Slc35c2|Extl1|Srd5a3|Nus1|Fut1|Ces2a|B3gnt2|Mgat4b|Mgat1|B3galnt2|Gcnt2|Pmm1|Alg1|St6gal1|Lmf1|Vegfb	Slc35c1|Rpn2|St6galnac3|Vcp|Uggt1|Alg2|Tmem59|Ddost|Galnt11|Rpn1|Sec1|Galnt18|Galnt2|Stt3a|Stt3b|C1galt1c1|Mgat2|Fut11|Extl3|B3galt4|Syvn1
GO:0043413	macromolecule glycosylation	37/2206	195/23843	1.95004e-05	0.00109279	Slc35c2|Extl1|Srd5a3|Nus1|Fut1|Ces2a|B3gnt2|Mgat4b|Mgat1|B3galnt2|Gcnt2|Pmm1|Alg1|St6gal1|Lmf1|Vegfb	Slc35c1|Rpn2|St6galnac3|Vcp|Uggt1|Alg2|Tmem59|Ddost|Galnt11|Rpn1|Sec1|Galnt18|Galnt2|Stt3a|Stt3b|C1galt1c1|Mgat2|Fut11|Extl3|B3galt4|Syvn1
GO:0009069	serine family amino acid metabolic process	13/2206	38/23843	2.07415e-05	0.00115105	Phgdh|Ahcyl1|Cth|Psph|Gcsh|Shmt2|Shmt1|Srr|Mtrr|Cbs|Psat1	Dao|Amt
GO:0006457	protein folding	35/2206	181/23843	2.12954e-05	0.00117043	B2m|Ppie|Chchd4|Emc6|Ttc32|Tbce|Ero1l|Pfdn5|Trap1|Dnaja3|Hspa9|Grpel2|Aip	Pdia3|Dnaja1|Uggt1|Erp44|Ube4b|Pdia4|Fkbp14|Fkbp4|Hsp90b1|Calr|Hyou1|Dnaja4|P4hb|Pdia6|Ero1lb|Txndc5|Txndc11|Dnajb11|Pdia5|Hspa13|Cd74|Hspa5
GO:0070972	protein localization to endoplasmic reticulum	15/2206	49/23843	2.23759e-05	0.00120661	Ddrgk1|Zfand2b|Pmm1|Vapa	Ssr3|Sec61b|Rer1|Kdelr2|Sec61a1|Spcs2|Srpr|Hyou1|Gbf1|Sec16a|Hspa5
GO:1903202	negative regulation of oxidative stress-induced cell death	15/2206	49/23843	2.23759e-05	0.00120661	Txn1|Psap|Atg7|Pde8a|Nol3|Gpx1|Pycr1|Hif1a|Oxr1|Atf4|Trap1|Tbc1d24|Tsc1	Fzd1|Met
GO:0009896	positive regulation of catabolic process	61/2206	385/23843	2.26512e-05	0.00121004	Prr5l|Psen2|Ddrgk1|Trib3|Gba|Ripk2|Wwp1|Ythdf2|Mul1|Dvl1|Rchy1|Mif|Rab7|Atg7|Nanos2|Apoe|Akt2|Sirt2|Fgf21|Pnpla2|Cul4a|Lonrf1|Vps35|Herpud1|Wwp2|Vps11|Pip4k2c|Arih2|Ccdc22|Asb11|Rhbdd3|Flcn|Becn1|Hif1a|Rhbdd1|Mylip|Trim13|Pabpc1|Rnf14|Optn|Tsc1	Edem2|Sec22b|5330417C22Rik|Vcp|Tmem59|Tnfrsf1b|Mfn2|Nod1|Edem1|Tmtc3|Sesn3|Oaz2|Nedd4|Ubqln2|Xbp1|Rnf144a|Gpd1|Kcne2|Ticam1|Acsl5
GO:0006631	fatty acid metabolic process	60/2206	377/23843	2.30005e-05	0.00121732	Trib3|Ankrd23|Aig1|Mecr|Wdtc1|Aasdh|Sirt4|Sgpl1|Tbxas1|Hpgds|Mif|Pparg|Pex5|Cyp2b19|Akt2|Dgat2|Echs1|Lpl|Scap|Mapk9|Aloxe3|Acox1|Sphk1|Ptgr2|Pck2|Adipor1|Decr2|Cyp2c69|Scd3|Ptges2|Pdk1	Slc27a2|Acss2|Them5|Cyp2j6|Pdpn|Acot7|Acacb|Aacs|Eif2ak3|Ankrd26|Nucb2|Cyp4v3|Tecr|Acad11|Abcd1|Pdk3|Acsl4|Acly|Fasn|Dbi|Acat2|C3|Abhd3|Cd74|Fads2|Fads1|Dagla|Acsl5|Slc27a4
GO:0007041	lysosomal transport	22/2206	92/23843	2.56654e-05	0.0013459	Vps18|Vps16|Snapin|Gak|Chmp3|Rab7|Ccdc91|Ap3d1|Lamp1|Hook2|Vps35|Vps11|Lamp2|Mgrn1|Gnptg|Ubxn6|Lhcgr|Lars	Vcp|Nedd4|Gprasp1|Atg14
GO:0045851	pH reduction	13/2206	39/23843	2.84875e-05	0.00148031	Snapin|Atp6v0b|Ppt1|Rab7|Cln3|Atp6v0d1|Cln6|Atp6ap1|Tmem199|Atp6v0a1|Cln5|Atp6v1h|Ccdc115
GO:1900408	negative regulation of cellular response to oxidative stress	15/2206	50/23843	2.92475e-05	0.00148879	Txn1|Psap|Atg7|Pde8a|Nol3|Gpx1|Pycr1|Hif1a|Oxr1|Atf4|Trap1|Tbc1d24|Tsc1	Fzd1|Met
GO:0022904	respiratory electron transport chain	20/2206	80/23843	2.96753e-05	0.00148879	Sdhb|Pmpcb|Ndufa5|Coq7|Cox6a2|Cox4i1|Slc37a2|Uqcrq|Mybbp1a|Sdha|Cox7c|Ndufa10|Slc1a3|Ndufb9|Ndufv3|Ndufv1|Cox8a|Sdhaf2|Ndufs2	Gpd1
GO:0072594	establishment of protein localization to organelle	66/2206	430/23843	2.98846e-05	0.00148879	Pex16|Stard7|Txn1|Ipo13|Pex10|Pmpcb|Gckr|Sirt4|Mdfic|Tsga13|Agk|Rab7|Chchd4|Pex5|Nup62|Ap3d1|Mrgpre|Timm44|Lamp1|Nol3|Acd|Tomm20|Mmp12|Vps11|Arih2|Ddit3|Lamp2|Timm8a1|Pemt|Zfand2b|Vti1b|Mff|Tspan17|Bap1|Timm23|Ipo4|Ipo5|Pmm1|Cyb5r1|Gnptg|Lhcgr|Lars|Grpel2|Aip|Tomm40l|Timm10	Pkia|Ssr3|Dnaja1|Sec61b|Mfn2|Shh|Cox18|Sec61a1|Ipo8|Spcs2|Srpr|Hyou1|Nedd4|Fzd5|Tert|Bmp4|Tmem50b|Nup214|Lrp2|Nup35
GO:0035751	regulation of lysosomal lumen pH	7/2206	12/23843	2.99528e-05	0.00148879	Snapin|Ppt1|Cln3|Cln6|Tmem199|Cln5|Ccdc115
GO:0036295	cellular response to increased oxygen levels	7/2206	12/23843	2.99528e-05	0.00148879	Atp6v1g1|Atg7|Atp6v0d1|Atp6ap1|Tmem199|Atp6v1a|Ccdc115
GO:1903825	organic acid transmembrane transport	22/2206	93/23843	3.07117e-05	0.00150041	Slc7a11|Slc16a1|Slc7a13|Slc7a1|Akt2|Cln8|Slc25a15|Slc38a7|Slc7a5|Slc16a7|Slc7a3|Slc7a7|Slc1a3|Slc25a1|Mpc1|Slc3a2|Kcnj10	Slc7a8|Slc23a1|Acsl5|Stk39|Lrp2
GO:1905039	carboxylic acid transmembrane transport	22/2206	93/23843	3.07117e-05	0.00150041	Slc7a11|Slc16a1|Slc7a13|Slc7a1|Akt2|Cln8|Slc25a15|Slc38a7|Slc7a5|Slc16a7|Slc7a3|Slc7a7|Slc1a3|Slc25a1|Mpc1|Slc3a2|Kcnj10	Slc7a8|Slc23a1|Acsl5|Stk39|Lrp2
GO:0035384	thioester biosynthetic process	9/2206	20/23843	3.18571e-05	0.00153021	Pdhx|Dlat|Pdhb|Mpc1|Pdk1	Acss2|Acacb|Pdk3|Acly
GO:0071616	acyl-CoA biosynthetic process	9/2206	20/23843	3.18571e-05	0.00153021	Pdhx|Dlat|Pdhb|Mpc1|Pdk1	Acss2|Acacb|Pdk3|Acly
GO:0070085	glycosylation	38/2206	207/23843	3.26689e-05	0.00155613	Slc35c2|Extl1|Srd5a3|Nus1|Fut1|Ces2a|B3gnt2|Mgat4b|Mgat1|B3galnt2|Gcnt2|Cln5|Pmm1|Alg1|St6gal1|Lmf1|Vegfb	Slc35c1|Rpn2|St6galnac3|Vcp|Uggt1|Alg2|Tmem59|Ddost|Galnt11|Rpn1|Sec1|Galnt18|Galnt2|Stt3a|Stt3b|C1galt1c1|Mgat2|Fut11|Extl3|B3galt4|Syvn1
GO:0009070	serine family amino acid biosynthetic process	8/2206	16/23843	3.45609e-05	0.00163264	Phgdh|Cth|Psph|Shmt2|Shmt1|Srr|Cbs|Psat1
GO:0042594	response to starvation	33/2206	171/23843	3.76625e-05	0.00176104	Gba|Rragd|Rragc|Asns|Mios|Atg7|Gabarapl1|Eif4ebp1|Ddit3|Mars|Lamp2|Fnip1|Gabarap|Mybbp1a|Becn1|Pck2|Atf4|Impact|Lars|Seh1l	5330417C22Rik|Tbl2|Bhlha15|Eif2ak3|Sesn3|Xbp1|Atg14|Rnase4|Slc39a4|Nuak2|Fads1|Hspa5|Gcg
GO:0001505	regulation of neurotransmitter levels	51/2206	310/23843	3.78949e-05	0.00176104	Snapin|Phgdh|Ngf|Slc6a9|Ppt1|Dvl1|Otof|Aasdh|Pkd2|Pebp1|P2rx4|Napa|Akt2|Cln3|Cln8|Gcsh|Shmt2|Maoa|Gla|Mapk9|Shmt1|Vamp2|Rhot1|Sphk1|Aldh6a1|Tc2n|Dtnbp1|Agtpbp1|Gch1|Slc1a3|Slc22a3|Btbd9|Fshr|Stx3|Syt7|Kcnj10|Ass1	Hdc|Pclo|Atp2a2|Ica1|Grm8|Pak1|Amt|Maob|Xbp1|Ptprn2|Celsr1|Ticam1|Sptbn2|Dagla
GO:0016485	protein processing	44/2206	255/23843	3.96456e-05	0.00182754	Psen2|Chac1|Astl|Ctsz|Ctss|Ripk2|Pmpcb|Sirt4|Cln3|F7|Vps35|Nol3|Atp6ap2|Aebp1|C1qbp|Rhbdd1|Lgmn|Ctsl|Naip5|Naip6|Cln5|Afg3l2	Ctnnd1|Cd59b|Parp1|H13|Enpep|Asph|Dhcr24|Tmem59|Rhbdl2|Shh|Klk13|Spcs2|C2cd3|Spcs3|Prkaca|Aph1b|Serpine2|Ero1lb|Ptch1|Gzmd|C6|C3
GO:0045454	cell redox homeostasis	17/2206	63/23843	4.0445e-05	0.00184947	Txn1|Txndc12|Txndc9|Gpx1|Ddit3|Ero1l|Glrx2|Ptges2	Pdia3|Erp44|Pdia4|P4hb|Pdia6|Ero1lb|Txndc5|Txndc11|Pdia5
GO:0051452	intracellular pH reduction	12/2206	35/23843	4.1988e-05	0.00190479	Snapin|Atp6v0b|Ppt1|Rab7|Cln3|Atp6v0d1|Cln6|Tmem199|Atp6v0a1|Cln5|Atp6v1h|Ccdc115
GO:2001243	negative regulation of intrinsic apoptotic signaling pathway	22/2206	95/23843	4.35509e-05	0.00196013	Txndc12|Armc10|Mif|Herpud1|Nol3|Gpx1|Hif1a|Bcl2l2|Tpt1|Rrm2b|Grina|Trap1|Ivns1abp	Mapk8ip1|Dnaja1|Hdac1|Hyou1|Bcl2l10|Xbp1|G2e3|Cd74|Syvn1
GO:0016032	viral process	46/2206	272/23843	4.47349e-05	0.00199769	Vps18|Vps16|Vapb|Ppie|Trim62|Denr|Mdfic|Chmp3|Rab7|Rab43|Atg7|Apoe|Ceacam2|Pias4|Eif3f|Cul4a|Slc20a2|Bst2|Eea1|A230050P20Rik|Itgb3|Chmp6|Trim13|Ctsb|Pabpc1|Eif2d|Ube2i|Trim15|Vapa|Etf1|Banf1|Eif3a|Rxra	Vcp|Hdac1|Fv1|Trim56|Ifitm2|Ace2|P4hb|Apobec3|Pi4ka|Lamp3|Cd74|Smc3|Notch1
GO:1990542	mitochondrial transmembrane transport	17/2206	64/23843	5.03671e-05	0.00223177	Slc25a33|Micu1|Mcu|Agk|Chchd4|Timm44|Slc25a15|Tomm20|Timm23|Slc1a3|Slc25a1|Mpc1|Grpel2|Afg3l2|Slc25a28|Tomm40l|Timm10
GO:0044403	symbiont process	55/2206	347/23843	5.53047e-05	0.00243147	Vps18|Vps16|Vapb|Fuca2|Ppie|Trim62|Denr|Mdfic|Chmp3|Rab7|Rab43|Atg7|Apoe|Ceacam2|Pias4|Eif3f|Cul4a|Slc20a2|Bst2|Eea1|A230050P20Rik|Gpx1|Camp|Sqstm1|Itgb3|Chmp6|Trim13|Ctsb|Pabpc1|Eif2d|Ube2i|Trim15|Trem3|Vapa|Etf1|Banf1|Eif3a|Rxra	Lbp|Vcp|Hdac1|Fv1|Pf4|Gbp9|Trim56|Ifitm2|Ace2|Il12b|P4hb|Apobec3|Pi4ka|Lamp3|Cd74|Smc3|Notch1
GO:0006399	tRNA metabolic process	32/2206	167/23843	5.65656e-05	0.00243147	Nat10|Eprs|Sars|Aimp1|Trmt10a|Trmt11|Yars|Lrrc47|Pusl1|Grsf1|Gars|Thumpd3|Nars2|Cars|Trmt1|Aars|Fdxacb1|Mars|Rars|Ddx1|Rpp40|Iars|Nsun2|Rpp14|Tars|Rpp21|Lars|Nars|Elac1|Trmt112|Exosc2	Cars2
GO:0006914	autophagy	58/2206	372/23843	5.65755e-05	0.00243147	Vps18|Vps16|Ctsa|Mfsd8|Gba|Snapin|Dram2|Ripk2|Rragd|Rragc|Mul1|Eva1a|Rab7|Atg7|Gabarapl1|Sirt2|Cln3|Tollip|Mcoln1|Dram1|Vps11|Pip4k2c|Lamp2|Rnf185|Sqstm1|Vdac1|Flcn|Gabarap|Emc6|Becn1|Atp6v0a1|Hif1a|Pacs2|Trim13|Atg3|D17Wsu92e|Ubxn6|Lars|Atg12|Tbc1d12|Optn|Tsc1	Sec22b|5330417C22Rik|Vcp|Tmem59|Mfn2|Wdfy3|Nod1|Sesn3|Wdr6|Ubqln2|Xbp1|Fzd5|Scfd1|Atg14|Lamp3|Ticam1
GO:0061919	process utilizing autophagic mechanism	58/2206	372/23843	5.65755e-05	0.00243147	Vps18|Vps16|Ctsa|Mfsd8|Gba|Snapin|Dram2|Ripk2|Rragd|Rragc|Mul1|Eva1a|Rab7|Atg7|Gabarapl1|Sirt2|Cln3|Tollip|Mcoln1|Dram1|Vps11|Pip4k2c|Lamp2|Rnf185|Sqstm1|Vdac1|Flcn|Gabarap|Emc6|Becn1|Atp6v0a1|Hif1a|Pacs2|Trim13|Atg3|D17Wsu92e|Ubxn6|Lars|Atg12|Tbc1d12|Optn|Tsc1	Sec22b|5330417C22Rik|Vcp|Tmem59|Mfn2|Wdfy3|Nod1|Sesn3|Wdr6|Ubqln2|Xbp1|Fzd5|Scfd1|Atg14|Lamp3|Ticam1
GO:0030970	retrograde protein transport, ER to cytosol	10/2206	26/23843	5.96234e-05	0.00250248	Aup1|Herpud1|Rhbdd1	H13|Edem2|Vcp|Sec61b|Edem1|Hsp90b1|Syvn1
GO:1903513	endoplasmic reticulum to cytosol transport	10/2206	26/23843	5.96234e-05	0.00250248	Aup1|Herpud1|Rhbdd1	H13|Edem2|Vcp|Sec61b|Edem1|Hsp90b1|Syvn1
GO:0036296	response to increased oxygen levels	7/2206	13/23843	5.96957e-05	0.00250248	Atp6v1g1|Atg7|Atp6v0d1|Atp6ap1|Tmem199|Atp6v1a|Ccdc115
GO:0006085	acetyl-CoA biosynthetic process	8/2206	17/23843	5.9979e-05	0.00250248	Pdhx|Dlat|Pdhb|Mpc1|Pdk1	Acss2|Pdk3|Acly
GO:0072330	monocarboxylic acid biosynthetic process	41/2206	236/23843	6.09716e-05	0.00252546	Trib3|Mecr|Wdtc1|Hkdc1|Asns|Tbxas1|Hpgds|Mif|Ldhb|Aldoa|Lpl|Scap|Asnsd1|Mapk9|Aloxe3|Srr|Sphk1|Hif1a|Pfkp|Slc1a3|Decr2|Cyp39a1|Scd3|Ptges2	Chst14|Slc27a2|Acss2|Gale|Acot7|Acacb|Pfkl|Ldha|Tecr|Acly|Fasn|Pfkm|Gpd1|Abhd3|Cd74|Fads2|Fads1
GO:1902883	negative regulation of response to oxidative stress	15/2206	53/23843	6.22289e-05	0.002559	Txn1|Psap|Atg7|Pde8a|Nol3|Gpx1|Pycr1|Hif1a|Oxr1|Atf4|Trap1|Tbc1d24|Tsc1	Fzd1|Met
GO:0009108	coenzyme biosynthetic process	32/2206	168/23843	6.37708e-05	0.00260367	Pdhx|Akr1a1|Ubiad1|Nadk|Hkdc1|Mif|Pdxk|Coq7|Aldoa|Dlat|Ppcdc|Mthfs|Coq10a|Dcakd|Nampt|Hif1a|Pfkp|Mocs2|Pdhb|Gch1|Mpc1|Mocos|Pdk1	Acss2|Gale|Acot7|Acacb|Pfkl|Pdk3|Acly|Pfkm|Gpd1
GO:0051259	protein complex oligomerization	82/2206	579/23843	6.71898e-05	0.00272381	Apip|Trpm7|Gba|Chrnb2|Cth|Cryz|Rasef|Rcc1|Hmgcl|Gnb1|Bend3|Sept11|Pkd2|Micu1|Mcu|P2rx4|Trpv6|Chmp3|Mif|Pex5|Trappc10|Apoe|Rps19|Kctd15|Nup62|Uxs1|Mcoln1|Vps35|Amfr|Hsf4|Nol3|Trappc2l|Mtmr2|Vstm5|Eef1a1|Ddit3|Shmt2|Lamp2|Npm1|Sqstm1|Shmt1|Srr|Nme2|Strada|Pfkp|Hist1h4a|Acot13|Kctd6|Gch1|Nufip1|Clybl|Scube3|Wiz|Gnmt|Lonp1|Clpp|Atl2|Riok3|Snx2|Optn|Entpd2|Rxra|Tsc1|Kcnj10	Cat|Samhd1|Vcp|Acacb|Eif2ak3|Pfkl|Rrm1|Parva|Panx1|Rs1|Mpp2|Kcnf1|Hist1h3h|Pfkm|Muc20|Ly6g5c|Cd74|Ehd1
GO:1903362	regulation of cellular protein catabolic process	39/2206	222/23843	7.09967e-05	0.00285787	Psen2|Ddrgk1|Trib3|Gba|Sdcbp|Rpl11|Dvl1|Atraid|Rchy1|Rpl5|Atg7|Apoe|Sirt2|Lonrf1|Vps35|Herpud1|Vps11|Gpx1|Arih2|Ccdc22|Rpl23|Rps7|Mylip|Taf9|Laptm4b|Rnf14|Ubxn1	Edem2|Vcp|Shh|Edem1|Prkaca|Tmtc3|Ubqln2|Xbp1|Rnf144a|Lamp3|Kcne2|Anks1
GO:1903201	regulation of oxidative stress-induced cell death	18/2206	72/23843	7.30756e-05	0.00292098	Txn1|Psap|Atg7|Pde8a|Nol3|Gpx1|Pycr1|Hif1a|Oxr1|Atf4|Trap1|Tbc1d24|Tsc1	Parp1|Fzd1|Met|P4hb|Ralbp1
GO:0022900	electron transport chain	20/2206	85/23843	7.51457e-05	0.00298287	Sdhb|Pmpcb|Ndufa5|Coq7|Cox6a2|Cox4i1|Slc37a2|Uqcrq|Mybbp1a|Sdha|Cox7c|Ndufa10|Slc1a3|Ndufb9|Ndufv3|Ndufv1|Cox8a|Sdhaf2|Ndufs2	Gpd1
GO:1901658	glycosyl compound catabolic process	9/2206	22/23843	7.9497e-05	0.00313383	Gba|Fuca2|Dpyd|Fuca1|Gla|Pnp|Naga	Nudt18|Enpp4
GO:0051188	cofactor biosynthetic process	38/2206	216/23843	8.46143e-05	0.00331271	Pdhx|Gss|Akr1a1|Ubiad1|Nadk|Hkdc1|Mif|Pdxk|Coq7|Aldoa|Hmbs|Dlat|Ppcdc|Mthfs|Coq10a|Ctns|Slc25a39|Dcakd|Nampt|Hif1a|Pfkp|Mocs2|Pdhb|Gch1|Mpc1|Hagh|Mocos|Pdk1	Acss2|Gale|Acot7|Acacb|Eif2ak3|Pfkl|Pdk3|Acly|Pfkm|Gpd1
GO:0016050	vesicle organization	50/2206	312/23843	8.89211e-05	0.00341051	Vps18|Vps16|Snx5|Vapb|Snapin|Sdcbp|Fam109a|Snx8|Rab7|Akt2|Ap3d1|Lamtor1|Hook2|Eea1|Vps11|Sqstm1|Vamp2|Rab5c|Tbc1d16|Ptprn|Vti1b|Tc2n|Mta1|Dtnbp1|Laptm4b|Tbc1d22a|Ap2m1|Cd2ap|Vapa|Snx2|Stx3|Syt7|Tbc1d12	Sec23b|Golph3l|Sec22b|Sec24d|Pi4k2b|Uso1|Sgsm1|Sar1a|Bet1|Sec23ip|Snx19|Tbc1d8b|Serpine2|Sec24c|Tbc1d4|Gbf1|Sec16a
GO:0043632	modification-dependent macromolecule catabolic process	81/2206	575/23843	8.89647e-05	0.00341051	Psen2|Ddrgk1|Trib3|Nhlrc3|Gba|Tdpoz1|Gm10696|Sdcbp|Wwp1|Rpl11|Fbxo6|Dvl1|Rchy1|Rpl5|Znrf2|Aup1|Atg7|Sirt2|Tollip|Cul4a|Lonrf1|Uba52|Siah1a|Amfr|Herpud1|Wwp2|Znrf1|Fbxl12|Usp4|Arih2|Ddit3|Ccdc22|Rnf185|Rps27a|Sqstm1|Rpl23|Ccdc47|Rps7|Mta1|Mylip|Taf9|Kctd6|Bap1|Trim13|Spsb3|Ube2i|Btbd9|Cd2ap|Lonp1|Rnf14|Ubxn1|Exosc2	Edem2|Trpc4ap|Vcp|Fbxo10|Sec61b|Fbxo2|Ube4b|Shh|Rnf216|Edem1|Herc2|Hsp90b1|Btbd11|Rnf122|Cbl|Nedd4|Stt3b|Uba1|Ubqln2|Xbp1|Rnf145|Klhl29|Rnf144a|Anks1|Edem3|Pcyox1l|Syvn1|Anapc2|Hspa5
GO:0006119	oxidative phosphorylation	20/2206	86/23843	8.94991e-05	0.00341051	Slc25a33|Pmpcb|Chchd10|Coq7|Cox6a2|Cox4i1|Uqcrq|Sdha|Cox7c|Ndufa10|Ndufb9|Ndufv3|Cox7a2l|Ndufv1|Cox8a|Sdhaf2|Ndufs2|Surf1	Vcp|Msh2
GO:0051289	protein homotetramerization	20/2206	86/23843	8.94991e-05	0.00341051	Apip|Cth|Cryz|Pkd2|Trpv6|Pex5|Mcoln1|Shmt2|Shmt1|Srr|Pfkp|Acot13|Gnmt|Rxra|Kcnj10	Cat|Samhd1|Acacb|Pfkl|Pfkm
GO:0016197	endosomal transport	32/2206	171/23843	9.06319e-05	0.00343081	Vps16|Ap5s1|Snx5|Arfrp1|Bves|Fam109a|Snx8|Ap5z1|Vps26a|Chmp3|Rab7|Trappc10|Ap3d1|Lamtor1|Mcoln1|Vps35|Vti1b|Cln5|Laptm4b|Ubxn6|Dennd1c|Snx2|Fcgr2b|Sdccag3	Vcp|Dennd5a|Rhobtb3|Tmem50b|Heatr5b|Ehd1|Gbf1|Lrp2
GO:0019941	modification-dependent protein catabolic process	80/2206	567/23843	9.29656e-05	0.003496	Psen2|Ddrgk1|Trib3|Nhlrc3|Gba|Tdpoz1|Gm10696|Sdcbp|Wwp1|Rpl11|Fbxo6|Dvl1|Rchy1|Rpl5|Znrf2|Aup1|Atg7|Sirt2|Tollip|Cul4a|Lonrf1|Uba52|Siah1a|Amfr|Herpud1|Wwp2|Znrf1|Fbxl12|Usp4|Arih2|Ddit3|Ccdc22|Rnf185|Rps27a|Sqstm1|Rpl23|Ccdc47|Rps7|Mta1|Mylip|Taf9|Kctd6|Bap1|Trim13|Spsb3|Ube2i|Btbd9|Cd2ap|Lonp1|Rnf14|Ubxn1	Edem2|Trpc4ap|Vcp|Fbxo10|Sec61b|Fbxo2|Ube4b|Shh|Rnf216|Edem1|Herc2|Hsp90b1|Btbd11|Rnf122|Cbl|Nedd4|Stt3b|Uba1|Ubqln2|Xbp1|Rnf145|Klhl29|Rnf144a|Anks1|Edem3|Pcyox1l|Syvn1|Anapc2|Hspa5
GO:0071453	cellular response to oxygen levels	26/2206	128/23843	0.000100545	0.0037563	Kcnk2|Atp6v1g1|Gnb1|Atg7|Sirt2|Cpeb1|Eif4ebp1|Nol3|Atp6v0d1|Atp6ap1|Tmem199|Hif1a|Atp6v1a|Cbs|Vldlr|Tsc1|Ccdc115|Pdk1	Cited2|Tbl2|Hyou1|Pdk3|P4hb|Tert|Vasn|Notch1
GO:0031668	cellular response to extracellular stimulus	38/2206	218/23843	0.000103404	0.00383805	Gba|Rragd|Rragc|P2rx4|Asns|Mios|Atg7|Gabarapl1|Usf2|Mars|Lamp2|Fnip1|Gabarap|Mybbp1a|Becn1|Ucn3|Atf4|Impact|Lars|Seh1l|Tsc1	Pdia3|5330417C22Rik|Ssh1|Tbl2|Bhlha15|Eif2ak3|Ldha|Hsp90b1|Sesn3|Cib2|Xbp1|Atg14|Rnase4|Slc39a4|Nuak2|Fads1|Hspa5
GO:0072350	tricarboxylic acid metabolic process	12/2206	38/23843	0.000104786	0.00386424	Fh1|Idh3b|Sdhb|Sirt4|Suclg2|Dlat|Sdha|Pdhb|Ogdhl|Sdhaf2|Ass1	Acly
GO:1900407	regulation of cellular response to oxidative stress	19/2206	81/23843	0.000117678	0.00431183	Txn1|Psap|Atg7|Pde8a|Nol3|Gpx1|Pycr1|Hif1a|Gch1|Oxr1|Atf4|Trap1|Tbc1d24|Tsc1	Parp1|Fzd1|Met|P4hb|Ralbp1
GO:0045732	positive regulation of protein catabolic process	36/2206	204/23843	0.000120201	0.00437623	Psen2|Ddrgk1|Trib3|Gba|Wwp1|Dvl1|Rchy1|Rab7|Atg7|Apoe|Sirt2|Cul4a|Lonrf1|Vps35|Herpud1|Wwp2|Vps11|Arih2|Ccdc22|Asb11|Rhbdd3|Rhbdd1|Mylip|Rnf14	Edem2|Sec22b|Vcp|Tnfrsf1b|Edem1|Tmtc3|Oaz2|Nedd4|Ubqln2|Xbp1|Rnf144a|Kcne2
GO:0031400	negative regulation of protein modification process	78/2206	554/23843	0.000121156	0.00438309	Trim44|Prr5l|Psen2|Trib3|Ptk6|E130311K13Rik|Gba|Rpl11|Camk2n1|Mad2l2|Dvl1|Ctbp1|Rpl5|Pebp1|Prkar1b|Gadd45a|Klf15|Atg7|Apoe|Sirt2|Nup62|Prmt3|Rps3|Rasd2|Ptprr|Il18|Usp4|Dusp9|Igbp1|Inpp5j|Npm1|Flcn|Slfn1|Ggnbp2|Socs7|Rpl23|Chmp6|Rps7|Ppp4r4|Gtpbp4|Ranbp9|Dtnbp1|Oxr1|Dnaja3|Ppp1r15b|Rtn4r|Tbc1d24|Fam129a|Prex2|Impact|Ubxn1|Eif3a	Mapk8ip1|Pkia|Dnaja1|Tmem59|Podn|Cdkn2c|Hdac1|Cep85|Paqr3|Met|Ankrd26|Ntf3|Lrrk1|Pwp1|Pard3|Cbl|Smad6|Ace2|Xbp1|Hexim1|Slc9a3r1|Bmp4|Atg14|Dnajc3|Stk39|Dusp19
GO:0016125	sterol metabolic process	26/2206	130/23843	0.000131284	0.00469853	Apoe|Dgat2|Cyb5r2|Apobr|Cln8|Arv1|Cln6|Scap|Soat2|Cyb5r1|Lmf1|Cyp39a1|Tnfsf4|Vldlr	Cat|Dhcr24|Scp2|Pon1|Dhcr7|Nsdhl|Thrb|Hdlbp|Ebpl|Fgf1|Tm7sf2|Abca2
GO:0043161	proteasome-mediated ubiquitin-dependent protein catabolic process	57/2206	375/23843	0.000131519	0.00469853	Psen2|Ddrgk1|Trib3|Nhlrc3|Gba|Tdpoz1|Gm10696|Sdcbp|Wwp1|Rpl11|Fbxo6|Dvl1|Rchy1|Znrf2|Aup1|Atg7|Sirt2|Cul4a|Lonrf1|Siah1a|Amfr|Herpud1|Wwp2|Znrf1|Arih2|Ddit3|Rnf185|Ccdc47|Mta1|Taf9|Trim13|Spsb3|Ube2i|Btbd9|Cd2ap|Rnf14|Ubxn1	Edem2|Vcp|Sec61b|Fbxo2|Ube4b|Shh|Rnf216|Edem1|Herc2|Hsp90b1|Btbd11|Rnf122|Nedd4|Stt3b|Ubqln2|Rnf145|Rnf144a|Edem3|Syvn1|Hspa5
GO:0009267	cellular response to starvation	29/2206	152/23843	0.000133331	0.00473367	Gba|Rragd|Rragc|Asns|Mios|Atg7|Gabarapl1|Mars|Lamp2|Fnip1|Gabarap|Mybbp1a|Becn1|Atf4|Impact|Lars|Seh1l	5330417C22Rik|Tbl2|Bhlha15|Eif2ak3|Sesn3|Xbp1|Atg14|Rnase4|Slc39a4|Nuak2|Fads1|Hspa5
GO:0015711	organic anion transport	60/2206	402/23843	0.000148295	0.00523243	Stard7|Slc52a3|Slc35c2|Slc7a11|Slc16a1|Pla2g12a|Slc7a13|Slc6a9|Psap|Slc7a1|Mif|Pparg|Gm6614|Apoe|Akt2|Cln3|Cln8|Slc25a15|Slc38a7|Slc7a5|Slc37a2|Slc16a7|Slc17a5|Slc22a13|Slc7a3|Slc1a4|Mapk9|Slc22a4|Ctns|Slc26a11|Dtnbp1|Slc4a7|Slc7a7|Slc1a3|Slc25a1|Mpc1|Slc22a3|Lhcgr|Slc3a2|Kcnj10	Slc27a2|Atp9a|Slco4a1|Scp2|Pitpnm2|Slc35b4|Pak1|Atp11a|Abcd1|Acsl4|Ace2|Slc9a3r1|Slc22a23|Slc7a8|Slc7a4|Slc23a1|Acsl5|Slc27a4|Stk39|Lrp2
GO:0042176	regulation of protein catabolic process	54/2206	352/23843	0.000153395	0.00537919	Psen2|Ddrgk1|Trib3|Ctsa|Gba|Sdcbp|Wwp1|Faf1|Rpl11|Mad2l2|Dvl1|Atraid|Rchy1|Rpl5|Rab7|Atg7|Apoe|Sirt2|Cul4a|Lonrf1|Vps35|Herpud1|Wwp2|Vps11|Gpx1|Arih2|Ccdc22|Asb11|Rhbdd3|Rpl23|Rps7|Rhbdd1|Mylip|Taf9|Laptm4b|Rnf14|Ubxn1	Edem2|Sec22b|Vcp|Tnfrsf1b|Shh|Edem1|Prkaca|Tmtc3|Oaz2|Nedd4|Ubqln2|Xbp1|Rnf144a|Serpine2|Lamp3|Kcne2|Anks1
GO:0060627	regulation of vesicle-mediated transport	72/2206	506/23843	0.000157122	0.00546809	Vps18|B2m|Vps16|Sdcbp|Ppt1|Bves|Lyar|Hip1r|Chmp3|Rab7|Pparg|Atg7|Napa|Apoe|Akt2|Gab2|Tub|Itgam|Lamp1|Use1|Mtmr2|Vps11|Scamp5|Atp6ap1|Cd63|Vamp2|Rab5c|Cd300lf|Tbc1d16|Mff|Tc2n|Dtnbp1|Lgals3|Tbc1d22a|Ap2m1|Atg3|Tcp11|Smap1|Btbd9|Cd2ap|Syt7|Fcgr2b|Atad1|Tbc1d12	Cnst|Lbp|Tspan1|Pclo|Stx18|Sgsm1|Atp2a2|Sar1a|Bcr|Ntf3|Calr|Pard3|Rab3d|Cbl|Trf|Tbc1d8b|Ubqln2|Scfd1|Lman2|Rab2b|Lgi3|Tbc1d4|Clasp1|Cd47|C3|Yipf5|Ehd1|Notch1
GO:0006820	anion transport	76/2206	541/23843	0.000157844	0.00546809	Stard7|Slc20a1|Slc52a3|Slc35c2|Slc7a11|Slc16a1|Ahcyl1|Pla2g12a|Slc7a13|Slc6a9|Clcnka|Psap|Slc7a1|Mif|Pparg|Fgf23|Gm6614|Apoe|Akt2|Cln3|Cln8|Slc25a15|Slc20a2|Slc38a7|Slc7a5|Slc37a2|Slc16a7|Slc17a5|Slc22a13|Slc7a3|Slc1a4|Stc2|Vdac1|Mapk9|Slc22a4|Ctns|Slc26a11|Slc17a2|Dtnbp1|Slc12a7|Slc4a7|Slc7a7|Slc1a3|Ank|Slc25a1|Mpc1|Slc22a3|Clcn7|Lhcgr|Slc3a2|Kcnj10	Slc27a2|Atp9a|Slco4a1|Scp2|Ros1|Lrrc8b|Lrrc8c|Pitpnm2|Ttyh3|Slc35b4|Pak1|Slc22a18|Atp11a|Abcd1|Acsl4|Ace2|Slc9a3r1|Slc22a23|Slc7a8|Slc7a4|Slc23a1|Acsl5|Slc27a4|Stk39|Lrp2
GO:0006839	mitochondrial transport	43/2206	263/23843	0.000170309	0.00586438	Stard7|Mul1|Slc25a33|Pmpcb|Slc35f6|Micu1|Mcu|Sirt4|Hip1r|Tsga13|Agk|Chchd4|Mrgpre|Timm44|Slc25a15|Slc25a3|Vps35|Nol3|Tomm20|Vps11|Arih2|Slc25a5|Timm8a1|Pemt|Rhot1|Slc25a39|Mff|Bap1|Timm23|Slc25a30|Slc1a3|Slc25a1|Cyb5r1|Mpc1|Grpel2|Afg3l2|Aip|Slc25a28|Tomm40l|Timm10	Slc25a44|Mfn2|Fzd5
GO:1902882	regulation of response to oxidative stress	20/2206	90/23843	0.000174143	0.00596048	Txn1|Psap|Atg7|Pde8a|Nol3|Gpx1|Pycr1|Hif1a|Gch1|Oxr1|Atf4|Trap1|Tbc1d24|Tsc1	Parp1|Fzd1|Met|Sesn3|P4hb|Ralbp1
GO:0009067	aspartate family amino acid biosynthetic process	9/2206	24/23843	0.000176141	0.005993	Apip|Cth|Plod1|Asns|Asnsd1|Adi1|Mtrr|Got1	Mthfd2l
GO:0051262	protein tetramerization	30/2206	162/23843	0.000179362	0.00606647	Apip|Trpm7|Cth|Cryz|Rcc1|Hmgcl|Pkd2|Trpv6|Pex5|Rps19|Uxs1|Mcoln1|Mtmr2|Shmt2|Shmt1|Srr|Pfkp|Hist1h4a|Acot13|Gnmt|Rxra|Kcnj10	Cat|Samhd1|Acacb|Pfkl|Rrm1|Hist1h3h|Pfkm|Cd74
GO:0019318	hexose metabolic process	37/2206	216/23843	0.000182317	0.00613014	Sord|Galk2|Fuca2|Aimp1|Wdtc1|Fuca1|Gckr|Man2b2|Akt2|Dgat2|Aldoa|Dlat|Man2c1|Grb10|Hif1a|Pdhb|Ppp1r3e|Pck2|Atf4|Pmm1|Adipor1|Gnmt|Gnpda1|Dusp12|Sorbs1|Pdk1	Gale|Acacb|Slc35b4|Ldha|Phlda2|Sik3|Glb1|Pdk3|Pfkm|Gpd1|Gcg
GO:1901293	nucleoside phosphate biosynthetic process	49/2206	313/23843	0.000185519	0.00620133	Ak5|Cmpk1|Cap1|Ak2|Nppb|Nadk|Hkdc1|Gars|Mif|Chchd10|Apoe|Ampd3|Aldoa|Ldhd|Ppcdc|Flcn|Shmt1|Nme1|Nme2|Atp6v0a1|Dcakd|Nampt|Atp5s|Hif1a|Adssl1|Pfkp|Pnp|Rrm2b|Atp5g2|Nme4|Guca1b|Lhcgr|Fshr|Atp5c1|Surf1	Parp1|Papss1|Vcp|Gale|Acot7|Npffr2|Mthfd2l|Pfkl|Rrm1|Adcy7|Fuk|Pfkm|Adcy6|Gpd1
GO:0001731	formation of translation preinitiation complex	6/2206	11/23843	0.000191044	0.00634889	Denr|Rpl13a|Eif5|Eif2d|Eif4b|Rps2
GO:0009165	nucleotide biosynthetic process	48/2206	306/23843	0.000204512	0.00671834	Cmpk1|Cap1|Ak2|Nppb|Nadk|Hkdc1|Gars|Mif|Chchd10|Apoe|Ampd3|Aldoa|Ldhd|Ppcdc|Flcn|Shmt1|Nme1|Nme2|Atp6v0a1|Dcakd|Nampt|Atp5s|Hif1a|Adssl1|Pfkp|Pnp|Rrm2b|Atp5g2|Nme4|Guca1b|Lhcgr|Fshr|Atp5c1|Surf1	Parp1|Papss1|Vcp|Gale|Acot7|Npffr2|Mthfd2l|Pfkl|Rrm1|Adcy7|Fuk|Pfkm|Adcy6|Gpd1
GO:0046486	glycerolipid metabolic process	48/2206	306/23843	0.000204512	0.00671834	Ptpmt1|Apobec1|Apoe|Fgf21|Dgat2|Mogat2|Apobr|Pnpla2|Lpl|Vac14|Mtmr2|Pigyl|Pip4k2c|Gpx1|Inpp5j|Slc22a4|Pemt|Efr3b|Pigh|Tmem55b|Pck2|Serac1|Lmf1|Pip5k1b|Agpat2	Cat|Pld1|Them5|Pik3r3|Serinc2|Pi4k2b|Pon1|Far1|Pnpla6|Inpp1|Ocrl|Acsl4|Ttc7b|Il6st|Thrb|Atg14|Dbi|Gpd1|Pi4ka|C3|Abhd3|Dagla|Acsl5
GO:0098656	anion transmembrane transport	35/2206	202/23843	0.000214062	0.00699188	Slc20a1|Slc35c2|Slc7a11|Slc16a1|Slc7a13|Clcnka|Slc7a1|Akt2|Cln8|Slc25a15|Slc20a2|Slc38a7|Slc7a5|Slc37a2|Slc16a7|Slc7a3|Vdac1|Slc26a11|Slc12a7|Slc7a7|Slc1a3|Ank|Slc25a1|Mpc1|Clcn7|Slc3a2|Kcnj10	Lrrc8b|Lrrc8c|Slc35b4|Slc7a8|Slc23a1|Acsl5|Stk39|Lrp2
GO:0051129	negative regulation of cellular component organization	92/2206	690/23843	0.000226754	0.00736437	Nat10|Psen2|B2m|Ctsz|Arhgef2|Gba|Snapin|Sdcbp|Mul1|Rcc2|Slc35f6|Ctbp1|Gak|Sirt4|Hip1r|Atg7|Apobec1|Pex5|Nanos2|Apoe|Sirt2|Rpl13a|Eif4ebp1|Vps35|Nol3|Acd|Cdk10|Mtmr2|Rab3ip|Zw10|Scamp5|Sema7a|Sema3b|Gpx1|Slc25a5|Lamp2|Inpp5j|Npm1|Flcn|Ntn1|Trim37|Neurod2|Becn1|Vat1|Cd300lf|Ppm1a|Dtnbp1|Mylip|Lgals3|Mtbp|Nubp1|Rtn4r|Map6d1|Atg3|Riok3|Impact|Psmg2|Coro1b|Fcgr2b|Tsc1|Fap	Parp1|Sec22b|Epha7|Dab1|Wasf2|Stmn1|Paqr3|Tfip11|Sar1a|Met|Tacstd2|Fkbp4|Dennd5a|Fgfr2|Dlc1|Dnaja4|Smad6|Naa10|Ubqln2|Arhgap6|Sptbn1|Scfd1|Ptprg|Bmp4|Tbc1d4|Rad21|Adcy6|Clasp1|Mad2l1bp|Msh2|Sptan1
GO:0031331	positive regulation of cellular catabolic process	50/2206	324/23843	0.000228291	0.00737239	Prr5l|Psen2|Ddrgk1|Trib3|Gba|Ripk2|Ythdf2|Mul1|Dvl1|Rchy1|Mif|Atg7|Nanos2|Apoe|Akt2|Sirt2|Fgf21|Pnpla2|Lonrf1|Vps35|Herpud1|Vps11|Pip4k2c|Arih2|Ccdc22|Flcn|Becn1|Hif1a|Trim13|Pabpc1|Rnf14|Optn|Tsc1	Edem2|5330417C22Rik|Vcp|Tmem59|Tnfrsf1b|Mfn2|Nod1|Edem1|Tmtc3|Sesn3|Ubqln2|Xbp1|Rnf144a|Gpd1|Kcne2|Ticam1|Acsl5
GO:0046942	carboxylic acid transport	45/2206	283/23843	0.000233068	0.00745585	Slc7a11|Slc16a1|Pla2g12a|Slc7a13|Slc6a9|Psap|Slc7a1|Mif|Pparg|Gm6614|Apoe|Akt2|Cln3|Cln8|Slc25a15|Slc38a7|Slc7a5|Slc16a7|Slc17a5|Slc22a13|Slc7a3|Slc1a4|Mapk9|Ctns|Dtnbp1|Slc7a7|Slc1a3|Slc25a1|Mpc1|Lhcgr|Slc3a2|Kcnj10	Slc27a2|Pak1|Abcd1|Acsl4|Ace2|Slc9a3r1|Slc7a8|Slc7a4|Slc23a1|Acsl5|Slc27a4|Stk39|Lrp2
GO:0046128	purine ribonucleoside metabolic process	15/2206	59/23843	0.000233485	0.00745585	Ahcyl1|Ampd3|Aprt|Pemt|Nme1|Nme2|Mtrr|Mocs2|Pnp|Nme4|Rhoq|Pde6a	Gamt|Nudt18|Enpp4
GO:1903320	regulation of protein modification by small protein conjugation or removal	36/2206	211/23843	0.00023956	0.00760737	Trim44|Psen2|Trib3|Ngf|Ripk2|Rpl11|Mul1|Mad2l2|Rchy1|Rpl5|Atg7|Prmt3|Pias4|Rps3|Tollip|Rasd2|Herpud1|Usp4|Npm1|Mapk9|Rpl23|Sphk1|Rps7|Mta1|Gtpbp4|Gnl3|Dnaja3|Rps2|Ube2i|Ubxn1	Vcp|Dnaja1|Zyg11a|Fbxo2|Ticam1|Hspa5
GO:0015849	organic acid transport	45/2206	284/23843	0.000252617	0.00797768	Slc7a11|Slc16a1|Pla2g12a|Slc7a13|Slc6a9|Psap|Slc7a1|Mif|Pparg|Gm6614|Apoe|Akt2|Cln3|Cln8|Slc25a15|Slc38a7|Slc7a5|Slc16a7|Slc17a5|Slc22a13|Slc7a3|Slc1a4|Mapk9|Ctns|Dtnbp1|Slc7a7|Slc1a3|Slc25a1|Mpc1|Lhcgr|Slc3a2|Kcnj10	Slc27a2|Pak1|Abcd1|Acsl4|Ace2|Slc9a3r1|Slc7a8|Slc7a4|Slc23a1|Acsl5|Slc27a4|Stk39|Lrp2
GO:1901657	glycosyl compound metabolic process	24/2206	121/23843	0.000266505	0.00837001	Uckl1|Gba|Ahcyl1|Fuca2|Dpyd|Cmpk1|Fuca1|Txndc9|Ampd3|Aprt|Gla|Pemt|Nme1|Nme2|Mtrr|Mocs2|Pnp|Naga|Nme4|Rhoq|Pde6a	Gamt|Nudt18|Enpp4
GO:0008344	adult locomotory behavior	22/2206	107/23843	0.000278047	0.00866716	Ngf|Dmbx1|Ppt1|Atg7|Cstb|Lgi4|Cln8|Hexa|Ctns|Gip|Tbce|Agtpbp1|En1|Oxr1|Btbd9|Prex2|Tsc1|Kcnj10	Dab1|Ntf5|Arcn1|Id2
GO:0006511	ubiquitin-dependent protein catabolic process	76/2206	551/23843	0.000279094	0.00866716	Psen2|Ddrgk1|Trib3|Nhlrc3|Gba|Tdpoz1|Gm10696|Sdcbp|Wwp1|Rpl11|Fbxo6|Dvl1|Rchy1|Rpl5|Znrf2|Aup1|Atg7|Sirt2|Tollip|Cul4a|Lonrf1|Siah1a|Amfr|Herpud1|Wwp2|Znrf1|Fbxl12|Usp4|Arih2|Ddit3|Ccdc22|Rnf185|Sqstm1|Rpl23|Ccdc47|Rps7|Mta1|Mylip|Taf9|Kctd6|Bap1|Trim13|Spsb3|Ube2i|Btbd9|Cd2ap|Rnf14|Ubxn1	Edem2|Trpc4ap|Vcp|Fbxo10|Sec61b|Fbxo2|Ube4b|Shh|Rnf216|Edem1|Herc2|Hsp90b1|Btbd11|Rnf122|Cbl|Nedd4|Stt3b|Uba1|Ubqln2|Xbp1|Rnf145|Klhl29|Rnf144a|Anks1|Edem3|Syvn1|Anapc2|Hspa5
GO:0006636	unsaturated fatty acid biosynthetic process	11/2206	36/23843	0.000280515	0.00866716	Tbxas1|Hpgds|Mif|Mapk9|Aloxe3|Sphk1|Decr2|Scd3|Ptges2	Cd74|Fads1
GO:0006516	glycoprotein catabolic process	7/2206	16/23843	0.000309977	0.00943629	Fbxo6	Edem2|Fbxo2|Edem1|Stt3b|Gpc1|Edem3
GO:0006613	cotranslational protein targeting to membrane	7/2206	16/23843	0.000309977	0.00943629	Zfand2b	Ssr3|Ssr2|Sec61b|Sec61a1|Srpr|Ssr1
GO:0034404	nucleobase-containing small molecule biosynthetic process	30/2206	167/23843	0.000310361	0.00943629	Uckl1|Cmpk1|Txndc9|Nudt9|Hkdc1|Mif|Aldoa|Nudt4|Aprt|Hint1|Nme1|Nme2|Hif1a|Pfkp|Pnp|Pde10a|Nme4|Nudt3|Enpp5|Entpd2	Itpa|Samhd1|Vcp|Gale|Pfkl|Ldha|Nudt18|Pfkm|Gpd1|Entpd7
GO:0005996	monosaccharide metabolic process	40/2206	246/23843	0.000316198	0.0095629	Sord|Galk2|Fuca2|Aimp1|Akr1a1|Wdtc1|Fuca1|Gckr|Man2b2|Akt2|Dgat2|Aldoa|Dlat|Man2c1|Xylb|Grb10|Hif1a|Pdhb|Ppp1r3e|Pck2|Atf4|Pmm1|Adipor1|Gnmt|Gnpda1|Dusp12|Sorbs1|Pdk1	Gale|Ugt2a3|Acacb|Slc35b4|Ldha|Phlda2|Sik3|Glb1|Pdk3|Pfkm|Gpd1|Gcg
GO:0046916	cellular transition metal ion homeostasis	20/2206	94/23843	0.00032242	0.0096849	Atp6v1g1|Slc30a3|Iscu|Ftl1|Ap3d1|Mt1|Atp6v0d1|Ccdc22|Atp6ap1|Tmem199|Hif1a|Nubp1|Atp6v1a|Fth1|Ccdc115	Slc39a13|Slc31a1|Trf|Slc30a5|Slc39a4
GO:0018279	protein N-linked glycosylation via asparagine	10/2206	31/23843	0.000323621	0.0096849	St6gal1	St6galnac3|Vcp|Uggt1|Ddost|Rpn1|Stt3a|Stt3b|Mgat2|Syvn1
GO:0009060	aerobic respiration	17/2206	74/23843	0.000343709	0.0102325	Fh1|Idh3b|Sdhb|Pmpcb|Suclg2|Cox6a2|Cox4i1|Dlat|Hif1a|Sdha|Cox7c|Pdhb|Ogdhl|Cox8a|Sdhaf2	Cat|Vcp
GO:0006086	acetyl-CoA biosynthetic process from pyruvate	6/2206	12/23843	0.000352136	0.0104291	Pdhx|Dlat|Pdhb|Mpc1|Pdk1	Pdk3
GO:0090181	regulation of cholesterol metabolic process	9/2206	26/23843	0.000354947	0.0104581	Apoe|Dgat2|Arv1|Scap|Lmf1	Scp2|Dhcr7|Thrb|Fgf1
GO:1902600	proton transmembrane transport	19/2206	88/23843	0.000370092	0.0108484	Atp6v0b|Atp6v1f|Atp6v1e1|Atp6v1b2|Atp6v0d1|Atp6ap1|Atp6v0a1|Atp6v1c1|Atp6v1h|Atp5g2|Cox17|Atp6v1a|Atp6v0e|Cox8a|Atp5c1	Tesc|Slc9a3r1|Atp6v1c2|Atp6v1g3
GO:1901215	negative regulation of neuron death	37/2206	224/23843	0.000381116	0.0111146	Gba|Ngf|Ppt1|Atg7|Apoe|Fgf21|Cln3|Vps35|Mt1|Aars|Npm1|Ccl12|Hif1a|Lgmn|Dtnbp1|Sncb|En1|Oxr1|Nrbp2|Atf4|Tbc1d24|Vegfb|Optn|Tsc1	Hdac1|Fzd1|Shh|Ntf3|Ntf5|Cbl|Hyou1|Erbb3|Bhlhb9|Six4|Tgfb3|Tert|Msh2
GO:1901653	cellular response to peptide	41/2206	257/23843	0.000401977	0.0116635	Trib3|Arhgef2|Ahcyl1|Ripk2|Wdtc1|Slc25a33|Sh2b2|Klf15|Pparg|Akt2|Cpeb1|Eif4ebp1|Il18|Cdk4|Mars|Grb10|Vamp2|Socs7|Rpl23|Crhbp|Pck2|Adipor1|Rab31|Rhoq|Lhcgr|Lmbrd1|Fcgr2b|Sorbs1|Tsc1	Parp1|Nfkb1|Pik3r3|Agtrap|Nod1|Ankrd26|Pak1|Nucb2|Sesn3|Xbp1|Tbc1d4|Adcy6
GO:1903050	regulation of proteolysis involved in cellular protein catabolic process	33/2206	193/23843	0.000408723	0.0117993	Psen2|Ddrgk1|Trib3|Gba|Sdcbp|Rpl11|Dvl1|Rchy1|Rpl5|Atg7|Sirt2|Lonrf1|Herpud1|Gpx1|Arih2|Ccdc22|Rpl23|Rps7|Taf9|Rnf14|Ubxn1	Edem2|Vcp|Shh|Edem1|Prkaca|Tmtc3|Ubqln2|Xbp1|Rnf144a|Lamp3|Kcne2|Anks1
GO:0051260	protein homooligomerization	52/2206	349/23843	0.000411864	0.0118302	Apip|Gba|Cth|Cryz|Rasef|Bend3|Pkd2|Micu1|P2rx4|Trpv6|Mif|Pex5|Apoe|Kctd15|Mcoln1|Vps35|Hsf4|Vstm5|Eef1a1|Shmt2|Lamp2|Npm1|Shmt1|Srr|Pfkp|Acot13|Kctd6|Gch1|Clybl|Scube3|Gnmt|Lonp1|Clpp|Atl2|Riok3|Optn|Entpd2|Rxra|Kcnj10	Cat|Samhd1|Vcp|Acacb|Eif2ak3|Pfkl|Rs1|Mpp2|Kcnf1|Pfkm|Muc20|Ly6g5c|Ehd1
GO:0072522	purine-containing compound biosynthetic process	42/2206	266/23843	0.000429054	0.0121039	Cap1|Ak2|Nppb|Hkdc1|Mif|Chchd10|Apoe|Ampd3|Aldoa|Ldhd|Aprt|Ppcdc|Flcn|Shmt1|Nme1|Nme2|Atp6v0a1|Dcakd|Atp5s|Hif1a|Adssl1|Pfkp|Pnp|Atp5g2|Nme4|Guca1b|Lhcgr|Fshr|Atp5c1|Surf1	Parp1|Papss1|Vcp|Gale|Acot7|Npffr2|Mthfd2l|Pfkl|Adcy7|Pfkm|Adcy6|Gpd1
GO:0036473	cell death in response to oxidative stress	19/2206	89/23843	0.00043033	0.0121039	Txn1|Psap|Atg7|Pde8a|Nol3|Gpx1|Pycr1|Hif1a|Oxr1|Atf4|Trap1|Tbc1d24|Tsc1|Pdk1	Parp1|Fzd1|Met|P4hb|Ralbp1
GO:0006641	triglyceride metabolic process	20/2206	96/23843	0.000431267	0.0121039	Apobec1|Apoe|Fgf21|Dgat2|Mogat2|Apobr|Pnpla2|Lpl|Gpx1|Slc22a4|Pck2|Lmf1	Cat|Acsl4|Il6st|Thrb|Atg14|Dbi|C3|Acsl5
GO:0006084	acetyl-CoA metabolic process	10/2206	32/23843	0.000431979	0.0121039	Pdhx|Dlat|Pdhb|Mpc1|Pdk1	Acss2|Acacb|Pdk3|Acly|Fasn
GO:0018196	peptidyl-asparagine modification	10/2206	32/23843	0.000431979	0.0121039	St6gal1	St6galnac3|Vcp|Uggt1|Ddost|Rpn1|Stt3a|Stt3b|Mgat2|Syvn1
GO:0051099	positive regulation of binding	33/2206	194/23843	0.000449585	0.0125357	B2m|Ddrgk1|Trib3|Ngf|Ripk2|Txn1|Rpl11|Hip1r|Cald1|Pparg|Apoe|Sirt2|Eif3c|Amfr|Herpud1|Acd|Nme1|Dph3|Cln5|Eif3e	Parp1|Stmn1|Pon1|Met|Ephb6|Eif2ak3|Arhgef7|Hand2|Tert|Bmp4|Cthrc1|Ticam1|Gcg
GO:0016999	antibiotic metabolic process	23/2206	118/23843	0.000459695	0.0127554	Fh1|Idh3b|Cyp4b1|Sdhb|Suclg2|Dlat|Gpx1|Renbp|Ctns|Tpo|Sdha|Pdhb|Ogdhl|Pck2|Esd|St6gal1|Amdhd2|Gnpda1|Sdhaf2	Cat|Acss2|Hp|Acly
GO:0006066	alcohol metabolic process	42/2206	267/23843	0.000464517	0.012827	Sord|Gba|Dhrs3|Srd5a3|Nus1|Ipmk|Apoe|Dgat2|Mogat2|Gde1|Apobr|Cln8|Nudt4|Arv1|Mtmr2|Cln6|Scap|Sphk1|Gch1|Pck2|Soat2|Lmf1|Nudt3|Cyp39a1|Lhcgr|Tnfsf4|Vldlr|Got1	Cat|Nfkb1|Dhcr24|Scp2|Pon1|Retsat|Dhcr7|Inpp1|Nsdhl|Thrb|Hdlbp|Fgf1|Tm7sf2|Abca2
GO:0032527	protein exit from endoplasmic reticulum	11/2206	38/23843	0.000472548	0.0129594	Aup1|Herpud1|Rhbdd1	H13|Edem2|Vcp|Sec61b|Edem1|Hsp90b1|Syvn1|Sec16a
GO:0042149	cellular response to glucose starvation	13/2206	50/23843	0.000473847	0.0129594	Asns|Mybbp1a|Becn1|Atf4|Impact	Tbl2|Bhlha15|Eif2ak3|Sesn3|Xbp1|Atg14|Nuak2|Hspa5
GO:0009132	nucleoside diphosphate metabolic process	21/2206	104/23843	0.000488685	0.0133015	Ak5|Cmpk1|Ak2|Nudt9|Hkdc1|Mif|Ampd3|Aldoa|Nme1|Nme2|Hif1a|Pfkp|Nme4|Entpd2	Gale|Pfkl|Ldha|Nudt18|Pfkm|Gpd1|Entpd7
GO:0006633	fatty acid biosynthetic process	24/2206	126/23843	0.000497658	0.0134816	Trib3|Mecr|Wdtc1|Tbxas1|Hpgds|Mif|Lpl|Scap|Mapk9|Aloxe3|Sphk1|Decr2|Scd3|Ptges2	Acss2|Acot7|Acacb|Tecr|Acly|Fasn|Abhd3|Cd74|Fads2|Fads1
GO:0042278	purine nucleoside metabolic process	15/2206	63/23843	0.00050207	0.0135369	Ahcyl1|Ampd3|Aprt|Pemt|Nme1|Nme2|Mtrr|Mocs2|Pnp|Nme4|Rhoq|Pde6a	Gamt|Nudt18|Enpp4
GO:0008203	cholesterol metabolic process	23/2206	119/23843	0.000520773	0.0139753	Apoe|Dgat2|Apobr|Cln8|Arv1|Cln6|Scap|Soat2|Lmf1|Cyp39a1|Tnfsf4|Vldlr	Cat|Dhcr24|Scp2|Pon1|Dhcr7|Nsdhl|Thrb|Hdlbp|Fgf1|Tm7sf2|Abca2
GO:0007422	peripheral nervous system development	16/2206	70/23843	0.000539241	0.0144033	Ngf|Akt2|Sirt2|Lgi4|Nab1|Tbce	Cited2|Plxna4|Ntf3|Ntf5|Hand2|Pard3|Lamb2|Erbb3|Erbb2|Gpc1
GO:2001233	regulation of apoptotic signaling pathway	57/2206	396/23843	0.000542412	0.0144206	Psen2|G0s2|Cth|Txndc12|Faf1|Rpl11|Mul1|Armc10|Slc35f6|Hip1r|Mif|Pias4|Rps3|Siah1a|Herpud1|Nol3|Gpx1|Slc25a5|Igbp1|Mapk9|Flcn|Rps7|Hif1a|Apopt1|Lgals3|Ing5|Bcl2l2|Tpt1|Rrm2b|Grina|Trap1|Ivns1abp|Tnfsf4|Bmi1	Mapk8ip1|Parp1|Pdia3|Il7|Dnaja1|Hdac1|Pf4|Eif2ak3|Hyou1|Dapk2|Bcl2l10|Maged1|Xbp1|Slc9a3r1|P4hb|G2e3|Tert|Bmp4|Mkl1|Ralbp1|Cd74|Syvn1|Acsl5
GO:0009119	ribonucleoside metabolic process	17/2206	77/23843	0.000562843	0.0148945	Ahcyl1|Cmpk1|Txndc9|Ampd3|Aprt|Pemt|Nme1|Nme2|Mtrr|Mocs2|Pnp|Nme4|Rhoq|Pde6a	Gamt|Nudt18|Enpp4
GO:0006101	citrate metabolic process	10/2206	33/23843	0.000568834	0.0149149	Fh1|Idh3b|Sdhb|Suclg2|Dlat|Sdha|Pdhb|Ogdhl|Sdhaf2	Acly
GO:0006890	retrograde vesicle-mediated transport, Golgi to ER	10/2206	33/23843	0.000568834	0.0149149		Atp9a|Golph3l|Rer1|Stx18|Arcn1|Copb2|Scfd1|Lman2|Arf4|Gbf1
GO:0000027	ribosomal large subunit assembly	11/2206	39/23843	0.000603704	0.0156853	Rpl11|Mrto4|Rpl5|Rpl6|Rpl10|Fastkd2|Rpl23a|Rpl38|Rpl3|Rpl24|Rpl12
GO:0044743	protein transmembrane import into intracellular organelle	11/2206	39/23843	0.000603704	0.0156853	Pex16|Pex10|Agk|Chchd4|Pex5|Timm44|Tomm20|Timm23|Grpel2|Tomm40l|Timm10
GO:1901800	positive regulation of proteasomal protein catabolic process	20/2206	99/23843	0.000654022	0.0167407	Psen2|Ddrgk1|Trib3|Gba|Dvl1|Rchy1|Atg7|Sirt2|Lonrf1|Herpud1|Arih2|Rnf14	Edem2|Vcp|Edem1|Tmtc3|Ubqln2|Xbp1|Rnf144a|Kcne2
GO:0006637	acyl-CoA metabolic process	17/2206	78/23843	0.000658586	0.0167407	Pdhx|Hmgcl|Suclg2|Dgat2|Dlat|Pdhb|Mpc1|Pdk1	Acss2|Them5|Scp2|Acot7|Acacb|Far1|Pdk3|Acly|Fasn
GO:0035383	thioester metabolic process	17/2206	78/23843	0.000658586	0.0167407	Pdhx|Hmgcl|Suclg2|Dgat2|Dlat|Pdhb|Mpc1|Pdk1	Acss2|Them5|Scp2|Acot7|Acacb|Far1|Pdk3|Acly|Fasn
GO:0042775	mitochondrial ATP synthesis coupled electron transport	14/2206	58/23843	0.000659641	0.0167407	Pmpcb|Coq7|Cox6a2|Cox4i1|Uqcrq|Sdha|Cox7c|Ndufa10|Ndufb9|Ndufv3|Ndufv1|Cox8a|Sdhaf2|Ndufs2
GO:0006760	folic acid-containing compound metabolic process	9/2206	28/23843	0.000661896	0.0167407	Pm20d2|Mthfd2|Aldh1l2|Mthfs|Shmt2|Shmt1|Mtrr|Gch1	Mthfd2l
GO:0071353	cellular response to interleukin-4	9/2206	28/23843	0.000661896	0.0167407	Rplp0|Cdk4|Stat6|Cd300lf|Rpl3|Rps2	Xbp1|Fasn|Hspa5
GO:0070585	protein localization to mitochondrion	28/2206	159/23843	0.000670901	0.0168937	Stard7|Pmpcb|Sirt4|Tsga13|Agk|Chchd4|Mrgpre|Timm44|Nol3|Tomm20|Vps11|Arih2|Ddit3|Timm8a1|Pemt|Mff|Bap1|Timm23|Cyb5r1|Grpel2|Aip|March5|Tomm40l|Timm10	Dnaja1|Mfn2|Cox18|Fzd5
GO:0010876	lipid localization	52/2206	357/23843	0.00070397	0.0176486	Stard7|Pla2g12a|Osbpl9|Nus1|Psap|Mif|Pparg|Gm6614|Apoe|Akt2|Stard5|Dgat2|Lamtor1|Abca14|Apobr|Pnpla2|Msr1|Lpl|Arv1|Hexa|Osbp2|Mapk9|Itgb3|Soat2|Serac1|Nme4|Lhcgr|Syt7|Vldlr	Slc27a2|Lbp|Atp9a|Scp2|Shh|Acacb|Pitpnm2|Pon1|Nucb2|Atp11a|Fto|Abcd1|Acsl4|Ptch1|Hdlbp|Acat2|Abca17|Abca3|C3|Ehd1|Acsl5|Abca2|Slc27a4
GO:0019058	viral life cycle	32/2206	191/23843	0.000711479	0.017759	Vps18|Vps16|Vapb|Ppie|Trim62|Chmp3|Rab7|Rab43|Atg7|Apoe|Bst2|Eea1|A230050P20Rik|Itgb3|Chmp6|Trim13|Ctsb|Pabpc1|Trim15|Vapa|Banf1	Vcp|Trim56|Ifitm2|Ace2|P4hb|Apobec3|Pi4ka|Lamp3|Cd74|Smc3|Notch1
GO:0006555	methionine metabolic process	7/2206	18/23843	0.000730466	0.0181537	Apip|Ahcyl1|Cth|Adi1|Mtrr|Gnmt	Mthfd2l
GO:0033238	regulation of cellular amine metabolic process	10/2206	34/23843	0.000739655	0.0183025	Chrnb2|Sirt4|Pebp1|Itgam|Paox|Vps35|Slc7a7|Fshr	Tacr3|Maob
GO:1905952	regulation of lipid localization	25/2206	137/23843	0.000745277	0.018323	Nus1|Mif|Pparg|Apoe|Akt2|Lamtor1|Pnpla2|Msr1|Lpl|Arv1|Mapk9|Itgb3	Scp2|Shh|Acacb|Pon1|Nucb2|Fto|Acsl4|Ptch1|Acat2|C3|Ehd1|Acsl5|Abca2
GO:0031929	TOR signaling	23/2206	122/23843	0.000748395	0.018323	Prr5l|Lamtor3|Rragd|Rps6|Rragc|Slc7a1|Mios|Lamtor1|Eif4ebp1|Slc7a3|Fnip1|Flcn|Hif1a|Prex2|Lars|Seh1l|Tsc1	Ros1|Gatsl2|Sesn3|Xbp1|Tnfaip8l1|Pkhd1
GO:0072523	purine-containing compound catabolic process	12/2206	46/23843	0.000750101	0.018323	Dpyd|Nudt9|Nudt4|Hint1|Pnp|Pde10a|Nudt3	Itpa|Samhd1|Aox3|Nudt18|Enpp4
GO:0043648	dicarboxylic acid metabolic process	19/2206	93/23843	0.000764153	0.0185868	Fh1|Idh3b|Pm20d2|Sdhb|Ddo|Suclg2|Aldh1l2|Shmt1|Adssl1|Mtrr|Sdha|Pck2|Slc1a3|Nit2|Aldh18a1|Got1|Ass1	Mthfd2l|Acly
GO:1903364	positive regulation of cellular protein catabolic process	24/2206	130/23843	0.000793547	0.01922	Psen2|Ddrgk1|Trib3|Gba|Dvl1|Rchy1|Atg7|Apoe|Sirt2|Lonrf1|Vps35|Herpud1|Vps11|Arih2|Ccdc22|Rnf14	Edem2|Vcp|Edem1|Tmtc3|Ubqln2|Xbp1|Rnf144a|Kcne2
GO:0006979	response to oxidative stress	55/2206	385/23843	0.000804385	0.0194003	Prr5l|Txn1|Mpv17|Psap|Chchd4|Atg7|Pyroxd1|Apoe|Gpx4|Sirt2|Pde8a|Rps3|Coq7|Cln8|Nol3|Gpx1|Stat6|Stc2|Mapk9|Ptprn|Pycr1|Tpo|Hif1a|Gch1|Rrm2b|Oxr1|Atf4|Ndufa6|Trap1|Ppp1r15b|Tbc1d24|Glrx2|Lonp1|Impact|Ccs|Ndufs2|Tsc1|Pdk1	Cat|Parp1|Nfkb1|Ptprk|Hdac1|Fzd1|Pxmp2|Atp2a2|Met|Hp|Sesn3|Xbp1|P4hb|Gpx8|Bmp4|Ralbp1|Msrb2
GO:0046390	ribose phosphate biosynthetic process	41/2206	266/23843	0.000815251	0.0195797	Cmpk1|Cap1|Ak2|Nppb|Hkdc1|Mif|Chchd10|Apoe|Ampd3|Aldoa|Ldhd|Ppcdc|Flcn|Nme1|Nme2|Atp6v0a1|Dcakd|Atp5s|Hif1a|Adssl1|Pfkp|Pnp|Atp5g2|Nme4|Guca1b|Lhcgr|Fshr|Atp5c1|Surf1	Parp1|Papss1|Vcp|Gale|Acot7|Npffr2|Pfkl|Adcy7|Tkt|Pfkm|Adcy6|Gpd1
GO:1901796	regulation of signal transduction by p53 class mediator	15/2206	66/23843	0.000846952	0.020256	Smyd2|Rpl11|Chd5|Armc10|Rpl5|Mif|Atr|Pcbp4|Npm1|Rpl23|Rps7|Pak1ip1|Rrm2b	Hexim1|Cd74
GO:0000470	maturation of LSU-rRNA	9/2206	29/23843	0.000881635	0.0207384	Pes1|Npm1|Nhp2|Rpl7|Gtpbp4|Nsa2|Rpl10a|Rpl7a|Rpl35
GO:0006099	tricarboxylic acid cycle	9/2206	29/23843	0.000881635	0.0207384	Fh1|Idh3b|Sdhb|Suclg2|Dlat|Sdha|Pdhb|Ogdhl|Sdhaf2
GO:0036475	neuron death in response to oxidative stress	9/2206	29/23843	0.000881635	0.0207384	Atg7|Hif1a|Oxr1|Atf4|Tbc1d24|Tsc1	Parp1|Fzd1|Ralbp1
GO:1903203	regulation of oxidative stress-induced neuron death	9/2206	29/23843	0.000881635	0.0207384	Atg7|Hif1a|Oxr1|Atf4|Tbc1d24|Tsc1	Parp1|Fzd1|Ralbp1
GO:0055076	transition metal ion homeostasis	24/2206	131/23843	0.000887888	0.0207716	B2m|Atp6v1g1|Slc30a3|Iscu|Ftl1|Ap3d1|Mt1|Atp6v0d1|Ccdc22|Atp6ap1|Tmem199|Hif1a|Sfxn1|Nubp1|Atp6v1a|Btbd9|Fth1|Slc25a28|Ccdc115	Slc39a13|Slc31a1|Trf|Slc30a5|Slc39a4
GO:0006892	post-Golgi vesicle-mediated transport	18/2206	87/23843	0.000890317	0.0207716	Arfrp1|Gak|Ccdc91|Ap3d1|Lamp1|Ccdc22|Myo1b|Vamp2|Vti1b|Rab31|Exoc6|Optn	Cnst|Golph3l|Exoc6b|Sptbn1|Scfd1|Gbf1
GO:0001933	negative regulation of protein phosphorylation	58/2206	413/23843	0.000899122	0.0208918	Prr5l|Psen2|Trib3|Ptk6|E130311K13Rik|Gba|Camk2n1|Dvl1|Pebp1|Prkar1b|Gadd45a|Apoe|Sirt2|Nup62|Ptprr|Il18|Dusp9|Igbp1|Inpp5j|Npm1|Flcn|Slfn1|Ggnbp2|Socs7|Chmp6|Ranbp9|Dtnbp1|Dnaja3|Ppp1r15b|Rtn4r|Fam129a|Prex2|Impact|Eif3a	Mapk8ip1|Pkia|Dnaja1|Podn|Cdkn2c|Cep85|Paqr3|Met|Ankrd26|Ntf3|Lrrk1|Pwp1|Pard3|Cbl|Smad6|Ace2|Xbp1|Hexim1|Slc9a3r1|Bmp4|Atg14|Dnajc3|Stk39|Dusp19
GO:1902652	secondary alcohol metabolic process	23/2206	124/23843	0.000944202	0.0218504	Apoe|Dgat2|Apobr|Cln8|Arv1|Cln6|Scap|Soat2|Lmf1|Cyp39a1|Tnfsf4|Vldlr	Cat|Dhcr24|Scp2|Pon1|Dhcr7|Nsdhl|Thrb|Hdlbp|Fgf1|Tm7sf2|Abca2
GO:0000096	sulfur amino acid metabolic process	10/2206	35/23843	0.000950543	0.0219085	Apip|Ahcyl1|Cth|Adi1|Mtrr|Cbs|Gnmt	Mthfd2l|Blmh|Pcyox1l
GO:0071375	cellular response to peptide hormone stimulus	36/2206	227/23843	0.000977309	0.0224349	Trib3|Ahcyl1|Wdtc1|Slc25a33|Sh2b2|Klf15|Pparg|Akt2|Cpeb1|Eif4ebp1|Il18|Cdk4|Mars|Grb10|Vamp2|Socs7|Crhbp|Pck2|Adipor1|Rab31|Rhoq|Lhcgr|Lmbrd1|Sorbs1|Tsc1	Parp1|Nfkb1|Pik3r3|Agtrap|Ankrd26|Pak1|Nucb2|Sesn3|Xbp1|Tbc1d4|Adcy6
GO:0072655	establishment of protein localization to mitochondrion	27/2206	155/23843	0.000982333	0.0224601	Stard7|Pmpcb|Sirt4|Tsga13|Agk|Chchd4|Mrgpre|Timm44|Nol3|Tomm20|Vps11|Arih2|Ddit3|Timm8a1|Pemt|Mff|Bap1|Timm23|Cyb5r1|Grpel2|Aip|Tomm40l|Timm10	Dnaja1|Mfn2|Cox18|Fzd5
GO:1905897	regulation of response to endoplasmic reticulum stress	15/2206	67/23843	0.00099933	0.0225501	Txndc12|Herpud1|Grina|Ppp1r15b|Ubxn1|Fcgr2b	Edem2|Ficd|Eif2ak3|Edem1|Hyou1|Ubqln2|Xbp1|Dnajc3|Syvn1
GO:0006638	neutral lipid metabolic process	22/2206	117/23843	0.000999485	0.0225501	Apobec1|Apoe|Fgf21|Dgat2|Mogat2|Apobr|Pnpla2|Lpl|Gpx1|Slc22a4|Pck2|Lmf1	Cat|Acsl4|Il6st|Thrb|Atg14|Dbi|Abca17|C3|Dagla|Acsl5
GO:0009116	nucleoside metabolic process	19/2206	95/23843	0.00100172	0.0225501	Uckl1|Ahcyl1|Dpyd|Cmpk1|Txndc9|Ampd3|Aprt|Pemt|Nme1|Nme2|Mtrr|Mocs2|Pnp|Nme4|Rhoq|Pde6a	Gamt|Nudt18|Enpp4
GO:0015672	monovalent inorganic cation transport	63/2206	459/23843	0.00100379	0.0225501	Slc20a1|Slc9a8|Kcnk2|Hcn3|Ahcyl1|Slc5a9|Atp6v0b|Nkain1|Pkd2|P2rx4|Atp6v1f|Mif|Atp6v1e1|Akt2|Scnn1b|Slc20a2|Atp6v1b2|Kcnn1|Slc38a7|Atp6v0d1|Wwp2|Fxyd6|Fxyd2|Atp6ap1|Cd63|Slc22a4|Vamp2|Atp6v0a1|Slc17a2|Slc12a7|Slc4a7|Slc1a3|Atp6v1c1|Atp6v1h|Atf4|Atp5g2|Cox17|Atp6v1a|Slc9c1|Kcne1|Kcnt2|Atp6v0e|Cox8a|Kcnk18|Atp5c1|Tsc1|Kcnj10	Tesc|Kcnk6|Tmem38a|Nedd4|Maged2|Slc9a3r1|Kcnf1|Atp6v1c2|Serpine2|Kcnj13|Kcnk5|Kcne2|Atp6v1g3|Kcnj15|Slc23a1|Stk39
GO:0045047	protein targeting to ER	8/2206	24/23843	0.001006	0.0225501	Zfand2b|Pmm1	Ssr3|Sec61b|Sec61a1|Spcs2|Srpr|Hyou1
GO:0008285	negative regulation of cell proliferation	86/2206	667/23843	0.00101905	0.0226277	Smyd2|Kcnk2|Aimp1|Cth|Camk2n1|Nppb|Chd5|Atraid|Phox2b|Hpgds|Pparg|Apoe|Ceacam2|Sirt2|Atf5|Nup62|Cpeb1|Nupr1|Ifi30|Xirp1|Npm1|Slit3|Pemt|Flcn|Ccl12|Slfn2|Slfn1|Ggnbp2|Becn1|Vipr2|Gtpbp4|Prl|Ctsl|Bap1|Lgals3|Ing5|Mtbp|Dnaja3|Cdc73|Zbtb7c|Fth1|Fcgr2b|Lzts2|Neurl1a|Optn|Rxra|Tsc1|Fap	Bnipl|Cited2|Asph|Dhcr24|Podn|Cdkn2c|Ptprk|Hdac1|Pdpn|Mfn2|Fbxo2|Shh|Ereg|Tesc|Ndn|Pak1|Fgfr2|Dlc1|Smad6|Wdr6|Plxnb1|Rbm10|Maged1|Ace2|Il12b|Sparc|Fzd5|Erbb2|Slc9a3r1|Id2|Serpine2|Tgfb3|Ptch1|Tert|Bmp4|Ralbp1|Vax1|Notch1
GO:0031396	regulation of protein ubiquitination	30/2206	179/23843	0.00101927	0.0226277	Trim44|Psen2|Trib3|Ngf|Ripk2|Rpl11|Mad2l2|Rchy1|Rpl5|Atg7|Prmt3|Rps3|Rasd2|Herpud1|Usp4|Npm1|Mapk9|Rpl23|Sphk1|Rps7|Mta1|Gtpbp4|Dnaja3|Rps2|Ubxn1	Dnaja1|Zyg11a|Fbxo2|Ticam1|Hspa5
GO:0044242	cellular lipid catabolic process	31/2206	187/23843	0.00102133	0.0226277	Gba|Aig1|Srd5a3|Sgpl1|Pex5|Apoe|Akt2|Sirt2|Fgf21|Echs1|Pnpla2|Lpl|Bco2|Hexa|Gla|Acox1|Pck2|Naga|Neu1	Slc27a2|Pld1|Acot7|Acacb|Acad11|Abcd1|Dbi|Acat2|Abhd3|Dagla|Acsl5|Slc27a4
GO:0019217	regulation of fatty acid metabolic process	17/2206	81/23843	0.00103373	0.0228138	Trib3|Wdtc1|Sirt4|Pparg|Akt2|Dgat2|Scap|Mapk9|Pdk1	Acacb|Eif2ak3|Ankrd26|Nucb2|Pdk3|Acsl4|Dbi|Acsl5
GO:0008333	endosome to lysosome transport	13/2206	54/23843	0.00104349	0.022937	Vps18|Vps16|Snapin|Chmp3|Rab7|Ap3d1|Hook2|Vps11|Mgrn1|Ubxn6	Vcp|Gprasp1|Atg14
GO:0006164	purine nucleotide biosynthetic process	40/2206	261/23843	0.00104733	0.022937	Cap1|Ak2|Nppb|Hkdc1|Mif|Chchd10|Apoe|Ampd3|Aldoa|Ldhd|Ppcdc|Flcn|Nme1|Nme2|Atp6v0a1|Dcakd|Atp5s|Hif1a|Adssl1|Pfkp|Pnp|Atp5g2|Nme4|Guca1b|Lhcgr|Fshr|Atp5c1|Surf1	Parp1|Papss1|Vcp|Gale|Acot7|Npffr2|Mthfd2l|Pfkl|Adcy7|Pfkm|Adcy6|Gpd1
GO:2001234	negative regulation of apoptotic signaling pathway	35/2206	220/23843	0.00107679	0.0234921	Psen2|Cth|Txndc12|Armc10|Slc35f6|Mif|Herpud1|Nol3|Gpx1|Slc25a5|Igbp1|Hif1a|Lgals3|Bcl2l2|Tpt1|Rrm2b|Grina|Trap1|Ivns1abp|Tnfsf4|Bmi1	Mapk8ip1|Il7|Dnaja1|Hdac1|Pf4|Hyou1|Bcl2l10|Xbp1|G2e3|Tert|Bmp4|Mkl1|Cd74|Syvn1
GO:0043900	regulation of multi-organism process	56/2206	399/23843	0.00110615	0.0240408	Trim44|Astl|Vapb|Fuca2|Ripk2|Ppie|Trim62|Ythdf2|Mul1|Mdfic|Hpgds|Chmp3|Mif|Rab7|Apoe|Sirt2|Bst2|Mmp12|A230050P20Rik|Il18|Camp|Sqstm1|C1qbp|Ppp2r3c|Ly86|Lhfpl2|Trim13|Pabpc1|Tcp11|Nfkbil1|Trim15|Vapa|Riok3|Spink10|Banf1|Optn	Mapkbp1|Lbp|Gpr149|Hdac1|Shh|Tpst2|Trim56|Rnf216|Nod1|Klk5|Htra1|Ifitm2|Calr|Il12b|P4hb|Apobec3|Lamp3|Cd74|Smc3|Notch1
GO:0007039	protein catabolic process in the vacuole	5/2206	10/23843	0.00114246	0.0246978	Vps35|Lamp2|Tmem199|Laptm4b|Ccdc115
GO:0042133	neurotransmitter metabolic process	25/2206	141/23843	0.00114502	0.0246978	Phgdh|Aasdh|Pkd2|Pebp1|P2rx4|Akt2|Cln3|Gcsh|Shmt2|Maoa|Gla|Mapk9|Shmt1|Aldh6a1|Agtpbp1|Gch1|Slc1a3|Btbd9|Fshr|Ass1	Hdc|Amt|Maob|Ticam1|Dagla
GO:0070670	response to interleukin-4	9/2206	30/23843	0.00115709	0.0247996	Rplp0|Cdk4|Stat6|Cd300lf|Rpl3|Rps2	Xbp1|Fasn|Hspa5
GO:0009152	purine ribonucleotide biosynthetic process	39/2206	254/23843	0.00115841	0.0247996	Cap1|Ak2|Nppb|Hkdc1|Mif|Chchd10|Apoe|Ampd3|Aldoa|Ldhd|Ppcdc|Flcn|Nme1|Nme2|Atp6v0a1|Dcakd|Atp5s|Hif1a|Adssl1|Pfkp|Pnp|Atp5g2|Nme4|Guca1b|Lhcgr|Fshr|Atp5c1|Surf1	Parp1|Papss1|Vcp|Gale|Acot7|Npffr2|Pfkl|Adcy7|Pfkm|Adcy6|Gpd1
GO:0010608	posttranscriptional regulation of gene expression	64/2206	471/23843	0.00118851	0.0253003	Eprs|Angel2|Rps3a1|Dph5|Mknk1|Pabpc4|Ythdf2|Rpl5|Pparg|Apobec1|Rps9|Nanos2|Akt2|Eif3k|Rpl13a|Cpeb1|Rps3|Eef2|Eif3c|Eif4ebp1|Aars|Imp3|Rplp1|Cdk4|Pcbp4|Rpl10|Tbrg4|Npm1|Shmt1|C1qbp|Krt17|Rpl38|Mif4gd|Zc3h14|Eif5|Larp4b|Ncl|Gcnt2|Dph3|Eif3e|Trap1|Ppp1r15b|Fam129a|Gtpbp2|Lrpprc|Impact|Patl1|A1cf|Neurl1a|Rxra|Tsc1|Fastkd1	Nfkb1|Tnfrsf1b|Eif2ak3|Calr|Piwil4|Rbm10|Erbb2|Tert|Ang3|Bmp4|Atg14|Dnajc3
GO:0030641	regulation of cellular pH	17/2206	82/23843	0.00119357	0.0253003	Slc9a8|Snapin|Atp6v0b|Ppt1|Rab7|Cln3|Atp6v0d1|Cln6|Tmem199|Atp6v0a1|Slc26a11|Mafg|Slc4a7|Cln5|Atp6v1h|Slc9c1|Ccdc115
GO:0006487	protein N-linked glycosylation	16/2206	75/23843	0.00119508	0.0253003	Srd5a3|Mgat4b|Mgat1|Pmm1|St6gal1	Rpn2|St6galnac3|Vcp|Uggt1|Alg2|Ddost|Rpn1|Stt3a|Stt3b|Mgat2|Syvn1
GO:0061136	regulation of proteasomal protein catabolic process	28/2206	165/23843	0.00121233	0.0254206	Psen2|Ddrgk1|Trib3|Gba|Sdcbp|Rpl11|Dvl1|Rchy1|Atg7|Sirt2|Lonrf1|Herpud1|Gpx1|Arih2|Taf9|Rnf14|Ubxn1	Edem2|Vcp|Shh|Edem1|Prkaca|Tmtc3|Ubqln2|Xbp1|Rnf144a|Lamp3|Kcne2
GO:0009101	glycoprotein biosynthetic process	40/2206	263/23843	0.0012141	0.0254206	Slc35c2|Extl1|Srd5a3|Nus1|Fut1|Acan|Ces2a|B3gnt2|Mgat4b|Mgat1|B3galnt2|Gcnt2|Pmm1|Alg1|St6gal1|Lmf1|Vegfb	Slc35c1|Chst14|Rpn2|St6galnac3|Vcp|Uggt1|Alg2|Tmem59|Ddost|Galnt11|Rpn1|Sec1|Galnt18|Galnt2|Stt3a|Stt3b|C1galt1c1|Chpf|Mgat2|Fut11|Extl3|B3galt4|Syvn1
GO:0009260	ribonucleotide biosynthetic process	40/2206	263/23843	0.0012141	0.0254206	Cmpk1|Cap1|Ak2|Nppb|Hkdc1|Mif|Chchd10|Apoe|Ampd3|Aldoa|Ldhd|Ppcdc|Flcn|Nme1|Nme2|Atp6v0a1|Dcakd|Atp5s|Hif1a|Adssl1|Pfkp|Pnp|Atp5g2|Nme4|Guca1b|Lhcgr|Fshr|Atp5c1|Surf1	Parp1|Papss1|Vcp|Gale|Acot7|Npffr2|Pfkl|Adcy7|Pfkm|Adcy6|Gpd1
GO:0016042	lipid catabolic process	44/2206	297/23843	0.00123166	0.0256941	Nceh1|Gba|Aig1|Pla2g12a|Ppt1|Srd5a3|Plbd2|Sgpl1|Rab7|Pex5|Fgf23|Apoe|Akt2|Sirt2|Fgf21|Echs1|Pnpla2|Lpl|Ces2a|Bco2|Hexa|Cdk4|Gla|Acox1|Ddhd1|Pck2|Naga|Neu1|Cyp39a1|Lipk|Plce1	Slc27a2|Pld1|Acot7|Acacb|Pnpla6|Acad11|Abcd1|Dbi|Acat2|Abhd3|Dagla|Acsl5|Slc27a4
GO:0015807	L-amino acid transport	13/2206	55/23843	0.00125242	0.0260321	Slc7a11|Slc6a9|Slc7a1|Cln8|Slc25a15|Slc7a5|Slc7a3|Slc1a4|Ctns|Slc1a3|Slc3a2|Kcnj10	Slc7a8
GO:0009142	nucleoside triphosphate biosynthetic process	25/2206	142/23843	0.00126997	0.0263014	Ak5|Cmpk1|Hkdc1|Mif|Chchd10|Aldoa|Ldhd|Flcn|Nme1|Nme2|Atp6v0a1|Atp5s|Hif1a|Pfkp|Pnp|Atp5g2|Nme4|Atp5c1|Surf1	Parp1|Vcp|Gale|Pfkl|Pfkm|Gpd1
GO:0042773	ATP synthesis coupled electron transport	14/2206	62/23843	0.00133193	0.0274003	Pmpcb|Coq7|Cox6a2|Cox4i1|Uqcrq|Sdha|Cox7c|Ndufa10|Ndufb9|Ndufv3|Ndufv1|Cox8a|Sdhaf2|Ndufs2
GO:1903052	positive regulation of proteolysis involved in cellular protein catabolic process	21/2206	112/23843	0.00133569	0.0274003	Psen2|Ddrgk1|Trib3|Gba|Dvl1|Rchy1|Atg7|Sirt2|Lonrf1|Herpud1|Arih2|Ccdc22|Rnf14	Edem2|Vcp|Edem1|Tmtc3|Ubqln2|Xbp1|Rnf144a|Kcne2
GO:0030534	adult behavior	30/2206	182/23843	0.00133742	0.0274003	Chrnb2|Ngf|Dmbx1|Ppt1|Atg7|Cstb|Lgi4|Cln8|Hexa|Ctns|Gip|Mafg|Tbce|Agtpbp1|Crhbp|Adam2|En1|Oxr1|Btbd9|Prex2|Tsc1|Kcnj10	Parp1|Dab1|Met|Ntf5|Arcn1|Id2|Zfhx2|Sptbn2
GO:0071456	cellular response to hypoxia	18/2206	90/23843	0.00134355	0.0274277	Kcnk2|Gnb1|Sirt2|Cpeb1|Eif4ebp1|Nol3|Hif1a|Cbs|Vldlr|Pdk1	Cited2|Tbl2|Hyou1|Pdk3|P4hb|Tert|Vasn|Notch1
GO:0051348	negative regulation of transferase activity	41/2206	273/23843	0.00136084	0.0276818	Psen2|Trib3|Ptk6|Gba|Rpl11|Camk2n1|Mad2l2|Dvl1|Gckr|Rpl5|Prkar1b|Gadd45a|Chchd10|Pparg|Apoe|Nup62|Cln8|Dusp9|Npm1|Ggnbp2|Socs7|Rpl23|Chmp6|Rps7|Dtnbp1|Dnaja3|Rtn4r|Eif4a2|Prex2	Mapk8ip1|Pkia|Dnaja1|Podn|Cdkn2c|Cep85|Paqr3|Cbl|Hexim1|Bmp4|Dnajc3|Dusp19
GO:0016482	cytosolic transport	24/2206	135/23843	0.00136894	0.0277477	Snx5|Arfrp1|Gak|Fam109a|Snx8|Vps26a|Chmp3|Rab7|Ccdc91|Trappc10|Lamp1|Hook2|Vps35|Mtmr2|Vps11|Becn1|Vti1b|Cln5|Snx2|Syt7	Dennd5a|Rhobtb3|Heatr5b|Gbf1
GO:2000058	regulation of ubiquitin-dependent protein catabolic process	25/2206	143/23843	0.00140651	0.028381	Psen2|Ddrgk1|Trib3|Gba|Sdcbp|Rpl11|Dvl1|Rchy1|Rpl5|Atg7|Sirt2|Lonrf1|Herpud1|Arih2|Ccdc22|Rpl23|Rps7|Taf9|Rnf14|Ubxn1	Vcp|Shh|Ubqln2|Rnf144a|Anks1
GO:0044419	interspecies interaction between organisms	57/2206	412/23843	0.00141011	0.028381	Vps18|Vps16|Vapb|Fuca2|Ppie|Trim62|Denr|Mdfic|Chmp3|Reg2|Rab7|Rab43|Atg7|Apoe|Rps19|Ceacam2|Pias4|Eif3f|Cul4a|Slc20a2|Bst2|Eea1|A230050P20Rik|Gpx1|Camp|Sqstm1|Itgb3|Chmp6|Trim13|Ctsb|Pabpc1|Eif2d|Ube2i|Trim15|Trem3|Vapa|Etf1|Banf1|Eif3a|Rxra	Lbp|Vcp|Hdac1|Fv1|Pf4|Gbp9|Trim56|Ifitm2|Ace2|Il12b|P4hb|Apobec3|Pi4ka|Lamp3|Cd74|Smc3|Notch1
GO:0098655	cation transmembrane transport	87/2206	684/23843	0.00143825	0.0288457	Trpm7|Slc9a8|Kcnk2|Trpc3|Hcn3|S100a1|Ctss|Ngf|Atp6v0b|Slc30a3|Pkd2|Micu1|Mcu|P2rx4|Slc7a1|Atp6v1f|Trpv6|Atp6v1e1|Slc41a2|Scnn1b|Mcoln1|Slc25a15|Atp6v1b2|Kcnn1|Nol3|Atp6v0d1|Wwp2|Fxyd6|Fxyd2|Timm8b|Ddit3|Atp6ap1|Slc7a3|Cd63|Vdac1|Vamp2|Atp6v0a1|Itgb3|Slc39a11|Slc17a2|Slc12a7|Crhbp|Ero1l|Slc1a3|Atp6v1c1|Atp6v1h|Atp5g2|Cox17|Atp6v1a|Slc9c1|Kcne1|Atp6v0e|Lhcgr|Afg3l2|Catsper1|Cox8a|Slc3a2|Slc25a28|Kc…	Slc39a13|Asph|Slc31a1|Tesc|Atp2a2|Bhlha15|Kcnk6|Tmem38a|Panx1|Nedd4|Shisa6|Slc9a3r1|Kcnf1|Atp6v1c2|Kcnj13|Slc30a5|Kcnk5|Bmp4|Slc39a2|Dbi|Slc39a4|Kcne2|Atp6v1g3|Kcnj15|Stk39
GO:0009206	purine ribonucleoside triphosphate biosynthetic process	23/2206	128/23843	0.00147139	0.0293264	Hkdc1|Mif|Chchd10|Aldoa|Ldhd|Flcn|Nme1|Nme2|Atp6v0a1|Atp5s|Hif1a|Pfkp|Pnp|Atp5g2|Nme4|Atp5c1|Surf1	Parp1|Vcp|Gale|Pfkl|Pfkm|Gpd1
GO:0006090	pyruvate metabolic process	19/2206	98/23843	0.00147512	0.0293264	Pdhx|Hkdc1|Mif|Ldhb|Aldoa|Dlat|Srr|Hif1a|Pfkp|Pdhb|Pck2|Mpc1|Pdk1	Gale|Pfkl|Ldha|Pdk3|Pfkm|Gpd1
GO:0062012	regulation of small molecule metabolic process	56/2206	404/23843	0.00147761	0.0293264	Trib3|Cap1|Wdtc1|Slc25a33|Gckr|Bend3|Pkd2|Sirt4|Crhr2|Mif|Pparg|Apoe|Akt2|Dgat2|Arv1|Scap|Grb10|Mapk9|Flcn|Hif1a|Slc7a7|Ppp1r3e|Clybl|Adipor1|Lmf1|Cbs|Gnmt|Guca1b|Cox7a2l|Lhcgr|Fshr|Dusp12|Sorbs1|Pdk1	Parp1|Nfkb1|Vcp|Scp2|Npffr2|Pf4|Acacb|Slc35b4|Eif2ak3|Ankrd26|Nucb2|Phlda2|Dhcr7|Sik3|Pdk3|Acsl4|Thrb|Dbi|Gpd1|Fgf1|Acsl5|Gcg
GO:0034599	cellular response to oxidative stress	38/2206	249/23843	0.00148759	0.0294216	Prr5l|Txn1|Mpv17|Psap|Chchd4|Atg7|Pyroxd1|Sirt2|Pde8a|Rps3|Coq7|Nol3|Gpx1|Stat6|Mapk9|Pycr1|Hif1a|Gch1|Oxr1|Atf4|Trap1|Tbc1d24|Lonp1|Impact|Ccs|Tsc1|Pdk1	Parp1|Ptprk|Hdac1|Fzd1|Pxmp2|Atp2a2|Met|Xbp1|P4hb|Bmp4|Ralbp1
GO:0033235	positive regulation of protein sumoylation	6/2206	15/23843	0.00149455	0.0294216	Mul1|Pias4|Tollip|Rasd2|Gnl3|Ube2i
GO:0006623	protein targeting to vacuole	9/2206	31/23843	0.00149805	0.0294216	Rab7|Ap3d1|Lamp2|Vti1b|Gnptg|Lhcgr|Lars	Nedd4|Tmem50b
GO:0006817	phosphate ion transport	7/2206	20/23843	0.00150814	0.0294216	Slc20a1|Fgf23|Slc20a2|Slc37a2|Stc2|Ank	Ros1
GO:0098780	response to mitochondrial depolarisation	7/2206	20/23843	0.00150814	0.0294216	Gba|Mul1|Sqstm1|Becn1|Optn	Mfn2|Atg14
GO:0008610	lipid biosynthetic process	70/2206	530/23843	0.00154292	0.0299978	Ptpmt1|9130409I23Rik|Trib3|Gba|Mecr|Wdtc1|Srd5a3|Nus1|Sirt4|Tbxas1|Agk|Hpgds|Mif|Atg7|Apoe|Dgat2|Mogat2|Cyb5r2|Lpl|Vac14|Pigyl|Cdk4|Scap|Mapk9|Pemt|Aloxe3|Dhrs11|Sphk1|Mboat2|Pigh|Pde8b|Pck2|Cyb5r1|Serac1|Decr2|Cyp21a1|Cyp39a1|Lhcgr|Pip5k1b|Scd3|Sorbs1|Agpat2|Ptges2	Slc27a2|Acss2|Pld1|Nfkb1|St6galnac3|Dhcr24|Scp2|Acot7|Acacb|Far1|Dhcr7|Tecr|Nsdhl|Acsl4|Acly|Fasn|Dbi|B3galt4|C3|Abhd3|Fgf1|Cd74|Tm7sf2|Fads2|Fads1|Pbx1|Acsl5
GO:0032006	regulation of TOR signaling	20/2206	106/23843	0.00158778	0.0307653	Lamtor3|Rragd|Rragc|Slc7a1|Mios|Lamtor1|Slc7a3|Fnip1|Flcn|Hif1a|Prex2|Lars|Seh1l|Tsc1	Ros1|Gatsl2|Sesn3|Xbp1|Tnfaip8l1|Pkhd1
GO:0051453	regulation of intracellular pH	16/2206	77/23843	0.00160185	0.030933	Slc9a8|Snapin|Atp6v0b|Ppt1|Rab7|Cln3|Atp6v0d1|Cln6|Tmem199|Atp6v0a1|Slc26a11|Slc4a7|Cln5|Atp6v1h|Slc9c1|Ccdc115
GO:0046700	heterocycle catabolic process	60/2206	441/23843	0.00160941	0.0309743	Prr5l|Angel2|Csde1|Dpyd|Pm20d2|Pabpc4|Ythdf2|Mrto4|Nudt9|Hkdc1|Mif|Apobec1|Nanos2|Aldh1l2|Aldoa|Nudt4|Pcbp4|Tbrg4|Npm1|Mgat1|Hint1|Hif1a|Aldh6a1|Zc3h14|Pfkp|Pnp|Pabpc1|Eif3e|Pde10a|Nudt3|Enpp5|Gtpbp2|Lrpprc|Etf1|Patl1|Entpd2|Exosc2|Fastkd1	Hdc|Itpa|Samhd1|Vcp|Pnrc2|Gale|Tnfrsf1b|Dao|Pon3|Snd1|Pfkl|Ldha|Mlh1|Exog|Rbm10|Aox3|Ang4|Nudt18|Pfkm|Gpd1|Enpp4|Entpd7
GO:0009145	purine nucleoside triphosphate biosynthetic process	23/2206	129/23843	0.00163702	0.0314001	Hkdc1|Mif|Chchd10|Aldoa|Ldhd|Flcn|Nme1|Nme2|Atp6v0a1|Atp5s|Hif1a|Pfkp|Pnp|Atp5g2|Nme4|Atp5c1|Surf1	Parp1|Vcp|Gale|Pfkl|Pfkm|Gpd1
GO:0043618	regulation of transcription from RNA polymerase II promoter in response to stress	12/2206	50/23843	0.00165449	0.0316291	Sirt2|Creb3l3|Hsf4|Ddit3|Mbtps2|Hif1a|Atf4|Impact	Cited2|Eif2ak3|Bag3|Notch1
GO:0043112	receptor metabolic process	29/2206	177/23843	0.00175032	0.0333495	Psen2|Sdcbp|Bves|Fam109a|Pparg|Apoe|Lamtor1|Mtmr2|Cd63|Becn1|Itgb3|Tbc1d16|Hif1a|Lgmn|Dtnbp1|Mylip|Ap2m1|Rab31|Lmbrd1|Atad1|Optn	Hdac1|Ntf3|Fnta|Pard3|Nedd4|Gprasp1|Ubqln2|Ace2
GO:0006584	catecholamine metabolic process	13/2206	57/23843	0.00177531	0.0336015	Chrnb2|Crhr2|Itgam|Vps35|Maoa|Sncb|Gch1	Hdc|Tacr3|Dao|Sult1a1|Hand2|Maob
GO:0009712	catechol-containing compound metabolic process	13/2206	57/23843	0.00177531	0.0336015	Chrnb2|Crhr2|Itgam|Vps35|Maoa|Sncb|Gch1	Hdc|Tacr3|Dao|Sult1a1|Hand2|Maob
GO:0090407	organophosphate biosynthetic process	67/2206	506/23843	0.00180079	0.0339713	Ptpmt1|Ak5|Cmpk1|Cap1|Ak2|Nppb|Nadk|Hkdc1|Ipmk|Gars|Mif|Chchd10|Pdxk|Apoe|Ampd3|Aldoa|Vac14|Ldhd|Pigyl|Ppcdc|Pemt|Flcn|Shmt1|Nme1|Nme2|Atp6v0a1|Dcakd|Mboat2|Nampt|Atp5s|Hif1a|Pigh|Adssl1|Pfkp|Mocs2|Pnp|Rrm2b|Atp5g2|Serac1|Nme4|Guca1b|Lhcgr|Fshr|Mocos|Pip5k1b|Atp5c1|Agpat2|Surf1	Parp1|Pld1|Papss1|Vcp|Scp2|Gale|Acot7|Npffr2|Mthfd2l|Pfkl|Rrm1|Far1|Adcy7|Fuk|Tkt|Pfkm|Adcy6|Gpd1|Acsl5
GO:0098660	inorganic ion transmembrane transport	85/2206	671/23843	0.0018209	0.0342376	Trpm7|Slc20a1|Slc9a8|Kcnk2|Trpc3|Hcn3|S100a1|Ngf|Atp6v0b|Clcnka|Slc30a3|Pkd2|Micu1|Mcu|P2rx4|Atp6v1f|Trpv6|Atp6v1e1|Scnn1b|Mcoln1|Slc20a2|Atp6v1b2|Kcnn1|Nol3|Atp6v0d1|Wwp2|Slc37a2|Fxyd6|Fxyd2|Ddit3|Atp6ap1|Cd63|Vdac1|Vamp2|Atp6v0a1|Itgb3|Slc39a11|Slc26a11|Slc17a2|Slc12a7|Ero1l|Slc1a3|Ank|Atp6v1c1|Atp6v1h|Atp5g2|Cox17|Atp6v1a|Slc9c1|Kcne1|Clcn7|Atp6v0e|Lhcgr|Afg3l2|Catsper1|Cox8a|Slc25a28|Kcnk18|A…	Slc39a13|Asph|Slc31a1|Tesc|Atp2a2|Bhlha15|Kcnk6|Tmem38a|Panx1|Nedd4|Slc9a3r1|Kcnf1|Atp6v1c2|Kcnj13|Slc30a5|Kcnk5|Bmp4|Slc39a2|Dbi|Slc39a4|Kcne2|Atp6v1g3|Kcnj15|Stk39
GO:0031397	negative regulation of protein ubiquitination	14/2206	64/23843	0.00184025	0.0344692	Trim44|Psen2|Rpl11|Mad2l2|Rpl5|Prmt3|Rps3|Rasd2|Usp4|Rpl23|Rps7|Gtpbp4|Ubxn1	Dnaja1
GO:0070613	regulation of protein processing	16/2206	78/23843	0.00184527	0.0344692	Chac1|Astl|Ctsz|Sirt4|Nol3|C1qbp|Rhbdd1|Naip5|Naip6	Ctnnd1|Cd59b|Tmem59|Prkaca|Serpine2|C6|C3
GO:0032386	regulation of intracellular transport	57/2206	417/23843	0.00186251	0.0346106	Prr5l|Stard7|Txn1|Bves|Nus1|Sirt4|Mdfic|Tsga13|Chmp3|Chchd4|Camk1|Napa|Akt2|Reep6|Nup62|Gab2|Itgam|Mrgpre|Lamp1|Use1|Nol3|Arv1|Mtmr2|Vps11|Arih2|Pemt|Vamp2|Rhot1|Dnajc27|Ppm1a|Bap1|Lcp1|Ipo5|Cyb5r1|Kcne1	Edem2|Pkia|Asph|Scp2|Shh|Stx18|Atp2a2|Sar1a|Edem1|Pak1|Bag3|Prkaca|Oaz2|Fzd5|Erbb2|Scfd1|Bmp4|Yipf5|Ehd1|Abca2|Sec16a|Nup214
GO:0098662	inorganic cation transmembrane transport	78/2206	607/23843	0.00186495	0.0346106	Trpm7|Slc9a8|Kcnk2|Trpc3|Hcn3|S100a1|Ngf|Atp6v0b|Slc30a3|Pkd2|Micu1|Mcu|P2rx4|Atp6v1f|Trpv6|Atp6v1e1|Scnn1b|Mcoln1|Atp6v1b2|Kcnn1|Nol3|Atp6v0d1|Wwp2|Fxyd6|Fxyd2|Ddit3|Atp6ap1|Cd63|Vdac1|Vamp2|Atp6v0a1|Itgb3|Slc39a11|Slc17a2|Slc12a7|Ero1l|Slc1a3|Atp6v1c1|Atp6v1h|Atp5g2|Cox17|Atp6v1a|Slc9c1|Kcne1|Atp6v0e|Lhcgr|Afg3l2|Catsper1|Cox8a|Slc25a28|Kcnk18|Atp5c1|Kcnj10|Sestd1	Slc39a13|Asph|Slc31a1|Tesc|Atp2a2|Bhlha15|Kcnk6|Tmem38a|Panx1|Nedd4|Slc9a3r1|Kcnf1|Atp6v1c2|Kcnj13|Slc30a5|Kcnk5|Bmp4|Slc39a2|Dbi|Slc39a4|Kcne2|Atp6v1g3|Kcnj15|Stk39
GO:0006639	acylglycerol metabolic process	21/2206	115/23843	0.00188186	0.0348113	Apobec1|Apoe|Fgf21|Dgat2|Mogat2|Apobr|Pnpla2|Lpl|Gpx1|Slc22a4|Pck2|Lmf1	Cat|Acsl4|Il6st|Thrb|Atg14|Dbi|C3|Dagla|Acsl5
GO:0006984	ER-nucleus signaling pathway	9/2206	32/23843	0.00191521	0.0348966	Ddit3|Scap|Mbtps2|Ccdc47|Atf4|Ppp1r15b	Atp2a2|Eif2ak3|Hspa5
GO:0010256	endomembrane system organization	49/2206	347/23843	0.00191556	0.0348966	Vps18|Vapb|Tmem201|Gak|Fam109a|Rab43|Pex5|Akt2|Ap3d1|Lamtor1|Use1|Hook2|Arv1|Vps11|Zw10|Sqstm1|Rab5c|Ccdc47|Ptprn|Mta1|Dtnbp1|Laptm4b|Syngr1|Coro7|Atl2|Syt7|Optn	Golph3l|Xkr8|Stx18|Pi4k2b|Uso1|Atp2a2|Tmed2|Bhlha15|Eif2ak3|Sec61a1|Sec23ip|Arhgef7|Snx19|Tmed3|Sptbn1|Serpine2|Syne2|Lman2|Clasp1|Gbf1|Sec16a|Surf4
GO:0022411	cellular component disassembly	49/2206	347/23843	0.00191556	0.0348966	Vps16|Arhgef2|Gba|Snapin|Ctss|Mul1|Gak|Denr|Atg7|Gabarapl1|Napa|Cebpg|Cln3|Mcoln1|Mmp13|Lamp2|Sqstm1|Vdac1|Gabarap|Rpl23|Becn1|Cfl2|Hif1a|Lcp1|Eif2d|Smarcd1|Map6d1|Atg3|Etf1|Atg12|Optn|Mrrf|Fap	Asph|Vcp|Stmn1|Pdpn|Mfn2|Tfip11|Klk5|Sptbn1|Fzd5|Tgfb3|Atg14|Sh3bp1|Clasp1|Lamc1|Gbf1|Sptan1
GO:0006983	ER overload response	5/2206	11/23843	0.00193531	0.0348966	Ddit3|Ccdc47|Ppp1r15b	Eif2ak3|Hspa5
GO:0010744	positive regulation of macrophage derived foam cell differentiation	5/2206	11/23843	0.00193531	0.0348966	Msr1|Lpl|Il18|Mapk9	Pf4
GO:0032463	negative regulation of protein homooligomerization	5/2206	11/23843	0.00193531	0.0348966	Gba|Pex5|Vps35|Lamp2|Riok3
GO:0061615	glycolytic process through fructose-6-phosphate	5/2206	11/23843	0.00193531	0.0348966	Aldoa|Pfkp	Gale|Pfkl|Pfkm
GO:1990440	positive regulation of transcription from RNA polymerase II promoter in response to endoplasmic reticulum stress	5/2206	11/23843	0.00193531	0.0348966	Creb3l3|Ddit3|Mbtps2|Atf4	Eif2ak3
GO:0007528	neuromuscular junction development	12/2206	51/23843	0.00198427	0.035667	Rapsn|Dvl1|Dnaja3|Afg3l2	Rer1|Pak1|Fgfr2|Nedd4|Lamb2|Col4a5|Erbb2|Six4
GO:0030258	lipid modification	32/2206	203/23843	0.0019965	0.0357742	Sirt4|Agk|Pparg|Pex5|Apoe|Akt2|Dgat2|Lamtor1|Echs1|Mtmr2|Inpp5j|Acox1|Efr3b|Tmem55b|Soat2|Adipor1	Slc35c1|Slc27a2|Pik3r3|Pi4k2b|Acacb|Nucb2|Cyp4v3|Inpp1|Acad11|Ocrl|Abcd1|Ttc7b|Dbi|Pi4ka|Acat2|Acsl5
GO:0009201	ribonucleoside triphosphate biosynthetic process	23/2206	131/23843	0.00201648	0.0360194	Hkdc1|Mif|Chchd10|Aldoa|Ldhd|Flcn|Nme1|Nme2|Atp6v0a1|Atp5s|Hif1a|Pfkp|Pnp|Atp5g2|Nme4|Atp5c1|Surf1	Parp1|Vcp|Gale|Pfkl|Pfkm|Gpd1
GO:0010743	regulation of macrophage derived foam cell differentiation	7/2206	21/23843	0.00208313	0.0368385	Pparg|Msr1|Lpl|Il18|Mapk9|Itgb3	Pf4
GO:0044273	sulfur compound catabolic process	7/2206	21/23843	0.00208313	0.0368385	Chac1|Idua|Hyal4|Mtrr	Acot7|Blmh|Pcyox1l
GO:0072111	cell proliferation involved in kidney development	7/2206	21/23843	0.00208313	0.0368385	C3ar1|Flcn|Itgb3|Serpinb7	Shh|Ptch1|Bmp4
GO:0006446	regulation of translational initiation	13/2206	58/23843	0.00209761	0.0368385	Mknk1|Ythdf2|Eif3k|Rpl13a|Eif4ebp1|Npm1|Mif4gd|Eif5|Ppp1r15b|Impact|Rxra	Eif2ak3|Dnajc3
GO:0032835	glomerulus development	13/2206	58/23843	0.00209761	0.0368385	Lgr4|Mpv17|Klf15|C3ar1|Itgb3|Serpinb7|Plce1	Ctnnd1|Enpep|Myo1e|Lamb2|Bmp4|Notch1
GO:0050821	protein stabilization	26/2206	155/23843	0.00210101	0.0368385	Trim44|Rpl11|Mul1|Dvl1|Rpl5|Hip1r|D7Ertd443e|Lamp1|Ifi30|Lamp2|Npm1|Rpl23|Rps7|Gtpbp4|Mtrr|Taf9|Dnaja3|Wiz|A1cf|Tsc1	Tspan1|Tesc|Bag3|Calr|Taf9b|Syvn1
GO:0044106	cellular amine metabolic process	16/2206	79/23843	0.00211888	0.0370383	Chrnb2|Sirt4|Pebp1|Gde1|Itgam|Paox|Vps35|Maoa|Sat1|Slc7a7|Fshr	Hdc|Tacr3|Oaz2|Maob|Sat2
GO:0030301	cholesterol transport	15/2206	72/23843	0.00215241	0.0373956	Nus1|Apoe|Stard5|Lamtor1|Msr1|Arv1|Soat2|Serac1|Syt7	Scp2|Shh|Pon1|Ptch1|Acat2|Abca2
GO:0042147	retrograde transport, endosome to Golgi	15/2206	72/23843	0.00215241	0.0373956	Snx5|Arfrp1|Fam109a|Snx8|Vps26a|Rab7|Trappc10|Vps35|Vti1b|Cln5|Snx2	Dennd5a|Rhobtb3|Heatr5b|Gbf1
GO:0000097	sulfur amino acid biosynthetic process	6/2206	16/23843	0.00220529	0.0381348	Apip|Cth|Adi1|Mtrr|Cbs	Mthfd2l
GO:1901361	organic cyclic compound catabolic process	64/2206	483/23843	0.0022083	0.0381348	Prr5l|Angel2|Csde1|Dpyd|Pm20d2|Pabpc4|Ythdf2|Mrto4|Nudt9|Hkdc1|Mif|Apobec1|Fgf23|Nanos2|Apoe|Aldh1l2|Aldoa|Nudt4|Pcbp4|Maoa|Tbrg4|Npm1|Mgat1|Hint1|Hif1a|Aldh6a1|Zc3h14|Pfkp|Pnp|Pabpc1|Eif3e|Pde10a|Nudt3|Cyp39a1|Enpp5|Gtpbp2|Lrpprc|Etf1|Patl1|Entpd2|Exosc2|Fastkd1	Hdc|Itpa|Samhd1|Vcp|Pnrc2|Gale|Tnfrsf1b|Dao|Pon3|Snd1|Pfkl|Ldha|Mlh1|Exog|Rbm10|Aox3|Ang4|Nudt18|Pfkm|Gpd1|Enpp4|Entpd7
GO:0032869	cellular response to insulin stimulus	29/2206	180/23843	0.00226781	0.0389877	Trib3|Wdtc1|Slc25a33|Sh2b2|Klf15|Pparg|Akt2|Cpeb1|Eif4ebp1|Cdk4|Mars|Grb10|Vamp2|Socs7|Pck2|Adipor1|Rab31|Rhoq|Lmbrd1|Sorbs1|Tsc1	Parp1|Pik3r3|Ankrd26|Pak1|Nucb2|Sesn3|Xbp1|Tbc1d4
GO:0006626	protein targeting to mitochondrion	24/2206	140/23843	0.00227133	0.0389877	Stard7|Pmpcb|Sirt4|Tsga13|Agk|Chchd4|Mrgpre|Timm44|Nol3|Tomm20|Vps11|Arih2|Timm8a1|Pemt|Mff|Bap1|Timm23|Cyb5r1|Grpel2|Aip|Tomm40l|Timm10	Mfn2|Fzd5
GO:0071526	semaphorin-plexin signaling pathway	10/2206	39/23843	0.00233934	0.039962	Sema7a|Sema3b	Met|Plxna4|Plxna1|Hand2|Plxnb1|Nrp2|Farp2|Sh3bp1
GO:0009185	ribonucleoside diphosphate metabolic process	17/2206	87/23843	0.00234207	0.039962	Cmpk1|Ak2|Nudt9|Hkdc1|Mif|Ampd3|Aldoa|Hif1a|Pfkp|Entpd2	Gale|Pfkl|Ldha|Nudt18|Pfkm|Gpd1|Entpd7
GO:0036003	positive regulation of transcription from RNA polymerase II promoter in response to stress	8/2206	27/23843	0.00236249	0.0401525	Creb3l3|Hsf4|Ddit3|Mbtps2|Hif1a|Atf4	Eif2ak3|Notch1
GO:0030100	regulation of endocytosis	37/2206	247/23843	0.00236729	0.0401525	B2m|Sdcbp|Ppt1|Lyar|Hip1r|Pparg|Atg7|Apoe|Tub|Mtmr2|Scamp5|Cd63|Rab5c|Cd300lf|Mff|Dtnbp1|Lgals3|Ap2m1|Atg3|Smap1|Btbd9|Cd2ap|Syt7|Fcgr2b|Atad1	Lbp|Tspan1|Bcr|Ntf3|Calr|Pard3|Cbl|Trf|Ubqln2|Lman2|Cd47|C3
GO:1903008	organelle disassembly	19/2206	102/23843	0.00239079	0.0404312	Gba|Mul1|Denr|Atg7|Gabarapl1|Sqstm1|Vdac1|Gabarap|Becn1|Hif1a|Eif2d|Atg3|Atg12|Optn|Mrrf	Mfn2|Fzd5|Atg14|Gbf1
GO:0048194	Golgi vesicle budding	9/2206	33/23843	0.0024201	0.0407768	Vapb|Vapa	Sec23b|Golph3l|Sec24d|Sar1a|Sec24c|Gbf1|Sec16a
GO:1903317	regulation of protein maturation	16/2206	80/23843	0.00242549	0.0407768	Chac1|Astl|Ctsz|Sirt4|Nol3|C1qbp|Rhbdd1|Naip5|Naip6	Ctnnd1|Cd59b|Tmem59|Prkaca|Serpine2|C6|C3
GO:0015918	sterol transport	15/2206	73/23843	0.00248169	0.0415993	Nus1|Apoe|Stard5|Lamtor1|Msr1|Arv1|Soat2|Serac1|Syt7	Scp2|Shh|Pon1|Ptch1|Acat2|Abca2
GO:0003333	amino acid transmembrane transport	14/2206	66/23843	0.00249983	0.0417807	Slc7a11|Slc7a13|Slc7a1|Cln8|Slc25a15|Slc38a7|Slc7a5|Slc7a3|Slc7a7|Slc1a3|Slc3a2|Kcnj10	Slc7a8|Stk39
GO:0051640	organelle localization	68/2206	522/23843	0.00251608	0.0419298	Vps18|Arhgef2|Snapin|Ltv1|Mul1|Tmem201|Otof|Bves|Sdad1|Arl8b|Napa|Rps15|Nup62|Ap3d1|Gab2|Lamtor1|Cln3|Bccip|Lamp1|Kxd1|Chmp1a|Vps11|Zw10|Polr2m|Atp6ap1|Npm1|Ntn1|Vamp2|Rhot1|Becn1|Chmp6|Hif1a|Tc2n|Dtnbp1|Kif1a|Nubp1|Map6d1|Ap2m1|Seh1l|Stx3|Syt7|Exoc6	Dab1|Crocc|Mfn2|Pclo|Uso1|Atp2a2|Bhlha15|Exoc6b|Copg1|Fgfr2|Pard3|Rab3d|Arcn1|1190002N15Rik|Mlh1|Mis12|Slc9a3r1|Kif3c|Scfd1|Syne2|Atg14|Clasp1|Cep19|Sptbn2|Gbf1|Sec16a
GO:0051098	regulation of binding	51/2206	370/23843	0.00262664	0.043645	Psen2|Ckmt1|B2m|Ddrgk1|Trib3|Ctsz|Snapin|Ngf|Ripk2|Txn1|Rpl11|Mad2l2|Dvl1|Hip1r|Cald1|Camk1|Pparg|Apoe|Sirt2|Eif3c|Amfr|Herpud1|Acd|Atr|Ddit3|Xirp1|Nme1|Gtpbp4|Dtnbp1|Dph3|Cln5|Eif3e|Zbtb7c	Parp1|Stmn1|Tfip11|Pon1|Ica1|Met|Ephb6|Eif2ak3|Phlda2|Arhgef7|Hand2|Ccpg1|Id2|Tert|Bmp4|Cthrc1|Ticam1|Gcg
GO:1903827	regulation of cellular protein localization	68/2206	523/23843	0.0026371	0.0436918	Prr5l|Stard7|Ddrgk1|Txn1|Dvl1|Sirt4|Mdfic|Tsga13|Chchd4|Camk1|Akt2|Nup62|Itgam|Mrgpre|Vps35|Nol3|Vps11|Arih2|Npm1|Sqstm1|Pemt|Flcn|Vamp2|Dnajc27|Ppm1a|Vti1b|Gnl3|Bap1|Lcp1|Ipo5|Ap2m1|Cyb5r1|Kcne1|Cd2ap|Trem2|Rhoq|Stx3|Sorbs1|Lzts2	Cnst|Parp1|Edem2|Pkia|Dclk1|Asph|Dnaja1|Tmem59|Crocc|Rer1|Shh|Ssh1|Cnpy4|Eif2ak3|Edem1|Ccne1|Pak1|Bag3|Prkaca|Oaz2|Sptbn1|Shisa6|Fzd5|Erbb2|Hectd1|Tert|Bmp4|Gbf1|Sec16a
GO:0000041	transition metal ion transport	17/2206	88/23843	0.00265764	0.0439049	B2m|Trpc3|Slc30a3|Ap3d1|Myo1b|Slc39a11|Sfxn1|Cox17|Fth1|Slc25a28	Slc39a13|Slc31a1|Fkbp4|Trf|Slc30a5|Slc39a2|Slc39a4
GO:0043901	negative regulation of multi-organism process	29/2206	182/23843	0.0026813	0.044168	Astl|Vapb|Trim62|Mul1|Hpgds|Chmp3|Sirt2|Bst2|A230050P20Rik|Camp|Sqstm1|C1qbp|Trim13|Nfkbil1|Trim15|Vapa|Riok3|Banf1	Mapkbp1|Lbp|Gpr149|Hdac1|Tpst2|Trim56|Htra1|Ifitm2|Calr|Il12b|Apobec3
GO:1901214	regulation of neuron death	48/2206	344/23843	0.00269548	0.0442741	Rapsn|Ctsz|Gba|Ngf|Ppt1|Atg7|Apoe|Fgf21|Cln3|Itgam|Vps35|Mt1|Aars|Il18|Gpx1|Ddit3|Npm1|Ccl12|Hif1a|Lgmn|Dtnbp1|Sncb|En1|Oxr1|Nrbp2|Atf4|Tbc1d24|Vegfb|Fcgr2b|Optn|Tsc1	Parp1|Epha7|Hdac1|Fzd1|Shh|Ssh1|Ntf3|Ntf5|Cbl|Hyou1|Erbb3|Bhlhb9|Six4|Tgfb3|Tert|Ralbp1|Msh2
GO:0072329	monocarboxylic acid catabolic process	20/2206	111/23843	0.00280361	0.0454344	Aig1|Akr1a1|Idua|Pex5|Akt2|Echs1|Acox1|Pck2|Cyp39a1	Slc27a2|Acot7|Acacb|Pon3|Acad11|Abcd1|Dbi|Acat2|Abhd3|Acsl5|Slc27a4
GO:0006879	cellular iron ion homeostasis	12/2206	53/23843	0.00280542	0.0454344	Atp6v1g1|Iscu|Ftl1|Atp6v0d1|Atp6ap1|Tmem199|Hif1a|Nubp1|Atp6v1a|Fth1|Ccdc115	Trf
GO:0045943	positive regulation of transcription by RNA polymerase I	7/2206	22/23843	0.00281382	0.0454344	Mars|Ncl|Utp15|Atf4|Wdr43	Eif2ak3|Erbb2
GO:0046653	tetrahydrofolate metabolic process	7/2206	22/23843	0.00281382	0.0454344	Mthfd2|Aldh1l2|Mthfs|Shmt2|Shmt1|Gch1	Mthfd2l
GO:1903204	negative regulation of oxidative stress-induced neuron death	7/2206	22/23843	0.00281382	0.0454344	Atg7|Hif1a|Oxr1|Atf4|Tbc1d24|Tsc1	Fzd1
GO:2000765	regulation of cytoplasmic translation	7/2206	22/23843	0.00281382	0.0454344	Dph5|Ythdf2|Rpl13a|Cpeb1|Eef2|Aars|Dph3
GO:1905037	autophagosome organization	18/2206	96/23843	0.0028496	0.0458826	Gba|Rab7|Atg7|Gabarapl1|Pip4k2c|Gabarap|Emc6|Becn1|Pacs2|Atg3|Atg12|Tbc1d12	Sec22b|5330417C22Rik|Mfn2|Ubqln2|Scfd1|Atg14
GO:0070059	intrinsic apoptotic signaling pathway in response to endoplasmic reticulum stress	13/2206	60/23843	0.00288693	0.046353	Chac1|Trib3|Txndc12|Herpud1|Ddit3|Ero1l|Grina|Atf4|Tmem117	Eif2ak3|Hyou1|Xbp1|Syvn1
GO:0051056	regulation of small GTPase mediated signal transduction	39/2206	267/23843	0.00290101	0.0464487	Arhgef2|Ngf|Sh2b2|Rasgef1a|Apoe|Nup62|Appl2|Arhgef6|Flcn|Git1|Arhgef28|Agap1|Rtn4r|Smap1|Prex2|Cd2ap|Plce1|Garnl3	Ssx2ip|Arhgap18|Stmn1|Asap3|Arhgef19|Mfn2|Met|Bcr|Sipa1l3|Arhgef17|Arhgap17|Arhgef7|Dlc1|Cgnl1|Erbb2|Asap2|Farp2|Arhgef40|Sh3bp1|Arhgap19|Notch1
GO:0044270	cellular nitrogen compound catabolic process	58/2206	435/23843	0.00300411	0.0475035	Prr5l|Angel2|Csde1|Dpyd|Pm20d2|Pabpc4|Ythdf2|Mrto4|Nudt9|Hkdc1|Mif|Apobec1|Nanos2|Aldh1l2|Aldoa|Nudt4|Pcbp4|Tbrg4|Npm1|Mgat1|Hint1|Hif1a|Aldh6a1|Zc3h14|Pfkp|Pnp|Pabpc1|Eif3e|Pde10a|Nudt3|Enpp5|Gtpbp2|Lrpprc|Etf1|Patl1|Entpd2|Exosc2|Fastkd1	Hdc|Itpa|Samhd1|Vcp|Pnrc2|Gale|Tnfrsf1b|Snd1|Pfkl|Ldha|Mlh1|Exog|Rbm10|Aox3|Ang4|Nudt18|Pfkm|Gpd1|Enpp4|Entpd7
GO:0007584	response to nutrient	17/2206	89/23843	0.0030078	0.0475035	Trpc3|Slc16a1|Dpyd|P2rx4|Usf2|Bckdhb|Pemt|Cbs	Pdia3|Asph|Ssh1|Aacs|Hsp90b1|Panx1|Cib2|Suox|Xbp1
GO:0019076	viral release from host cell	9/2206	34/23843	0.00302506	0.0475035	Vapb|Trim62|Chmp3|Rab7|Trim13|Trim15|Vapa	Trim56|Smc3
GO:0035890	exit from host	9/2206	34/23843	0.00302506	0.0475035	Vapb|Trim62|Chmp3|Rab7|Trim13|Trim15|Vapa	Trim56|Smc3
GO:0035891	exit from host cell	9/2206	34/23843	0.00302506	0.0475035	Vapb|Trim62|Chmp3|Rab7|Trim13|Trim15|Vapa	Trim56|Smc3
GO:0052126	movement in host environment	9/2206	34/23843	0.00302506	0.0475035	Vapb|Trim62|Chmp3|Rab7|Trim13|Trim15|Vapa	Trim56|Smc3
GO:0052192	movement in environment of other organism involved in symbiotic interaction	9/2206	34/23843	0.00302506	0.0475035	Vapb|Trim62|Chmp3|Rab7|Trim13|Trim15|Vapa	Trim56|Smc3
GO:0043687	post-translational protein modification	8/2206	28/23843	0.00304273	0.0475199	Atg7|Agbl1|Flcn|Rhbdd1|Agtpbp1|Atg12	Stt3a|Stt3b
GO:0072599	establishment of protein localization to endoplasmic reticulum	8/2206	28/23843	0.00304273	0.0475199	Zfand2b|Pmm1	Ssr3|Sec61b|Sec61a1|Spcs2|Srpr|Hyou1
GO:0033083	regulation of immature T cell proliferation	5/2206	12/23843	0.00306615	0.0476253	Ripk2|Bmi1	Shh|Erbb2|Bmp4
GO:0034393	positive regulation of smooth muscle cell apoptotic process	5/2206	12/23843	0.00306615	0.0476253	Pparg|Apopt1	Mfn2|Rbm10|Il12b
GO:0010506	regulation of autophagy	35/2206	234/23843	0.00312628	0.0481744	Ctsa|Mfsd8|Gba|Dram2|Ripk2|Rragd|Rragc|Mul1|Atg7|Sirt2|Dram1|Pip4k2c|Vdac1|Flcn|Becn1|Atp6v0a1|Hif1a|Trim13|Lars|Tbc1d12|Optn|Tsc1	Sec22b|5330417C22Rik|Tmem59|Mfn2|Nod1|Sesn3|Wdr6|Ubqln2|Xbp1|Fzd5|Scfd1|Lamp3|Ticam1
GO:0032366	intracellular sterol transport	6/2206	17/23843	0.00314364	0.0481744	Nus1|Arv1|Serac1|Syt7	Scp2|Abca2
GO:0032367	intracellular cholesterol transport	6/2206	17/23843	0.00314364	0.0481744	Nus1|Arv1|Serac1|Syt7	Scp2|Abca2
GO:0051000	positive regulation of nitric-oxide synthase activity	6/2206	17/23843	0.00314364	0.0481744	S100a1|Nus1|Apoe|Gch1	Nod1|Tert
GO:0051444	negative regulation of ubiquitin-protein transferase activity	6/2206	17/23843	0.00314364	0.0481744	Psen2|Rpl11|Mad2l2|Rpl5|Rpl23|Rps7
GO:0006885	regulation of pH	18/2206	97/23843	0.00320272	0.0489486	Slc9a8|Snapin|Atp6v0b|Ppt1|Rab7|Cln3|Atp6v0d1|Cln6|Atp6ap1|Tmem199|Atp6v0a1|Slc26a11|Mafg|Slc4a7|Cln5|Atp6v1h|Slc9c1|Ccdc115
GO:0045862	positive regulation of proteolysis	44/2206	312/23843	0.00323111	0.0492508	Psen2|Astl|Ddrgk1|Trib3|Gba|Ripk2|Mul1|Aurkaip1|Dvl1|Rchy1|Hip1r|Pparg|Atg7|Apoe|Sirt2|Rps3|Lonrf1|Herpud1|Cln6|Arih2|Ccdc22|Mapk9|Rhbdd1|Apopt1|Dnaja3|Pdcd2|Rnf14|Mbp	Ctnnd1|Edem2|Asph|Vcp|Tnfrsf1b|Nod1|Eif2ak3|Edem1|Dlc1|Tmtc3|Ubqln2|Xbp1|Rnf144a|C6|Kcne2|C3
GO:0006865	amino acid transport	23/2206	136/23843	0.0033049	0.0497929	Slc7a11|Slc7a13|Slc6a9|Slc7a1|Cln3|Cln8|Slc25a15|Slc38a7|Slc7a5|Slc17a5|Slc7a3|Slc1a4|Ctns|Dtnbp1|Slc7a7|Slc1a3|Slc3a2|Kcnj10	Pak1|Ace2|Slc7a8|Slc7a4|Stk39
GO:0010828	positive regulation of glucose transmembrane transport	12/2206	54/23843	0.00330883	0.0497929	Mif|Klf15|Akt2|Fgf21|Gip|Rhoq|Sorbs1	Met|Pak1|Erbb3|Tert|C3
GO:0030490	maturation of SSU-rRNA	12/2206	54/23843	0.00330883	0.0497929	Nat10|Rps21|Rps8|Rps19|Rps16|Rpsa|Utp18|Rps24|Rps28|Riok3|Srfbp1|Rps14
GO:0019439	aromatic compound catabolic process	60/2206	455/23843	0.00331024	0.0497929	Prr5l|Angel2|Csde1|Dpyd|Pm20d2|Pabpc4|Ythdf2|Mrto4|Nudt9|Hkdc1|Mif|Apobec1|Nanos2|Aldh1l2|Aldoa|Nudt4|Pcbp4|Maoa|Tbrg4|Npm1|Mgat1|Hint1|Hif1a|Zc3h14|Pfkp|Pnp|Pabpc1|Eif3e|Pde10a|Nudt3|Enpp5|Gtpbp2|Lrpprc|Etf1|Patl1|Entpd2|Exosc2|Fastkd1	Hdc|Itpa|Samhd1|Vcp|Pnrc2|Gale|Tnfrsf1b|Pon1|Pon3|Snd1|Pfkl|Ldha|Mlh1|Exog|Rbm10|Aox3|Ang4|Nudt18|Pfkm|Gpd1|Enpp4|Entpd7
GO:0042326	negative regulation of phosphorylation	60/2206	455/23843	0.00331024	0.0497929	Prr5l|Psen2|Trib3|Ptk6|E130311K13Rik|Gba|Camk2n1|Dvl1|Gckr|Pebp1|Prkar1b|Gadd45a|Apoe|Sirt2|Nup62|Ptprr|Il18|Dusp9|Igbp1|Inpp5j|Grb10|Npm1|Flcn|Slfn1|Ggnbp2|Socs7|Chmp6|Ranbp9|Dtnbp1|Dnaja3|Ppp1r15b|Rtn4r|Fam129a|Prex2|Impact|Eif3a	Mapk8ip1|Pkia|Dnaja1|Podn|Cdkn2c|Cep85|Paqr3|Met|Ankrd26|Ntf3|Lrrk1|Pwp1|Pard3|Cbl|Smad6|Ace2|Xbp1|Hexim1|Slc9a3r1|Bmp4|Atg14|Dnajc3|Stk39|Dusp19

## Sheet: Common GO
ID	Description	Genes	Count
GO:0006091	generation of precursor metabolites and energy	Cat/Idh3b/Pklr/Sdhb/Cox6a1/Mif/Eno2/Sirt6/Coq7/Aldoa/Slc37a2/Cox5a/Coq10a/Inpp5k/Acox1/Galk1/Pygl/Il6st/Ogdhl/Ppp1r3e/Cox8a/Ndufs2/Surf1/Fh1/Pygb/Vcp/Hmgcl/Gale/Slc25a33/Pmpcb/Hkdc1/Ndufa5/Cisd1/Chchd10/Chchd4/Suclg2/Pfkl/Akt2/Ldha/Cox6a2/Phlda2/Prkaca/Cox4i1/Dlat/Tbrg4/Grb10/Uqcrq/Flcn/Fastkd2/Mybbp1a/Hif1a/Pfkp/Sdha/Cox7c/Ndufa10/Pdhb/Slc1a3/Ndufb9/Pfkm/Gpd1/Trap1/Cox17/Ndufv3/Gnmt/Cox7a2l/Msh2…	72
GO:0051188	cofactor biosynthetic process	Nfs1/Pklr/Urod/Lias/Mif/Eno2/Sirt6/Coq7/Aldoa/Ank1/Cyba/Ppcdc/Coq10a/Galk1/Gch1/Mocos/Cox15/Pdhx/Gss/Acss2/Akr1a1/Gale/Ubiad1/Acot7/Nadk/Acacb/Hkdc1/Eif2ak3/Pfkl/Pdxk/Hmbs/Dlat/Mthfs/Pdk3/Ctns/Acly/Slc25a39/Dcakd/Nampt/Hif1a/Pfkp/Mocs2/Pdhb/Pfkm/Gpd1/Mpc1/Hagh/Pdk1	48
GO:0051186	cofactor metabolic process	Cat/Duoxa1/Idh3b/Nfs1/Pklr/Urod/Lias/Mif/Eno2/Gpx4/Sirt6/Far1/Coq7/Aldoa/Ank1/Cyba/Slc37a2/Ppcdc/Me1/Gpd1l/Coq10a/Gpx3/Rpe/Galk1/Gch1/Cbr3/Mocos/Cox15/Pdhx/Chac1/Ciao1/Gss/Acss2/Them5/Ahcyl1/Gstm2/Cth/Pm20d2/Vcp/Scp2/Akr1a1/Ppt1/Hmgcl/Gale/Ubiad1/Acot7/Nadk/Mthfd2l/Iscu/Acacb/Hkdc1/Eif2ak3/Gstt1/Mthfd2/Suclg2/Pfkl/Hebp1/Ldhb/Pdxk/Gamt/Ldha/Dgat2/Aldh1l2/Hp/Hmbs/Dlat/Mthfs/Gpx1/Shmt2/Pdk3/Pemt/Shm…	99
GO:0017144	drug metabolic process	Cat/Duoxa1/Idh3b/Pklr/Oprm1/Tacr3/Sdhb/Cd36/Idua/Dgkq/Cox6a1/Mif/Eno2/Sirt6/Coq7/Aldoa/Paox/Drd4/Cyba/Cox5a/Acpp/Renbp/Sat1/Gpx3/Galk1/Ogdhl/Gch1/Myh7/Myh6/Cbr1/H2-M3/Cox8a/Cyp2c54/Ndufs2/Surf1/Ass1/Fh1/Apip/Chst14/Parp1/Acss2/Chrnb2/Phgdh/Ahcyl1/Dpyd/Ctbs/Cth/Ak5/Pm20d2/Vcp/Cyp2j6/Scp2/Cyp4b1/Ak2/Hmgcl/Gale/Slc25a33/Pmpcb/Bend3/Pkd2/Dao/Pebp1/P2rx4/Hkdc1/Chchd10/Suclg2/Pfkl/Pdxk/Cyp2b19/Akt2/Gam…	135
GO:0055086	nucleobase-containing small molecule metabolic process	Idh3b/Mfn1/Pklr/Oprm1/Cxcl10/Nudt9/Cox6a1/Mif/Eno2/Sirt6/Coq7/Aldoa/Aprt/Slc37a2/Ppcdc/Cox5a/Me1/Pgm3/Acpp/Gpd1l/Mgat1/Rpe/Galk1/Nme8/Pnp/Myh7/Myh6/Enpp5/Dnph1/Cox8a/Ndufs2/Uap1l1/Entpd2/Surf1/Pdhx/Parp1/Itpa/Samhd1/Uckl1/Ahcyl1/Dpyd/Papss1/Ak5/Vcp/Cmpk1/Cap1/Ak2/Gale/Nppb/Slc25a33/Acot7/Nadk/Pmpcb/Bend3/Txndc9/Npffr2/Pf4/Mthfd2l/Pkd2/Hkdc1/Crhr2/Gars/Chchd10/Pfkl/Ldhb/Apoe/Gamt/Ldha/Rrm1/Ampd3/C…	132
GO:0051603	proteolysis involved in cellular protein catabolic process	Psmc3/Ctsa/Adrm1/Psmb4/Egf/Fbxl5/Aup1/Abtb1/Usp18/Psmc4/Sirt2/Sgta/Btbd11/Dda1/Fbxl12/Arih2/Rnf41/Psmb3/Psmd3/Psmc1/Asb2/Cts3/Ctsl/Bap1/Psmb5/Sharpin/Lamp3/Dzip3/Psmb1/Psmb9/Psmb8/Clpp/Fbxw5/Usp20/Fap/Psen2/Ddrgk1/Trib3/H13/Edem2/Trpc4ap/Ctsz/Nhlrc3/Gba/Tdpoz1/Gm10696/Ctss/Sdcbp/Wwp1/Vcp/Uggt1/Fbxo10/Sec61b/Rpl11/Fbxo2/Fbxo6/Fbxo44/Ube4b/Dvl1/Shh/Rchy1/Rpl5/Rnf216/Znrf2/Edem1/Atg7/Herc2/Hsp90b1/T…	129
GO:0006732	coenzyme metabolic process	Idh3b/Nfs1/Pklr/Lias/Mif/Eno2/Sirt6/Far1/Coq7/Aldoa/Slc37a2/Ppcdc/Me1/Gpd1l/Coq10a/Rpe/Galk1/Gch1/Cbr3/Mocos/Pdhx/Acss2/Them5/Ahcyl1/Pm20d2/Vcp/Scp2/Akr1a1/Hmgcl/Gale/Ubiad1/Acot7/Nadk/Mthfd2l/Acacb/Hkdc1/Mthfd2/Suclg2/Pfkl/Ldhb/Pdxk/Gamt/Ldha/Dgat2/Aldh1l2/Dlat/Mthfs/Shmt2/Pdk3/Pemt/Shmt1/Acly/Dcakd/Fasn/Nampt/Hif1a/Pfkp/Mtrr/Mocs2/Pdhb/Tkt/Btd/Pck2/Pfkm/Gpd1/Mpc1/Gnmt/Pdk1	68
GO:0031667	response to nutrient levels	Pklr/Oprm1/5330417C22Rik/Asph/Dgkq/Nupr1l/Pparg/Gabarapl1/Lrp6/Sirt2/Pik3c2a/F7/Bckdhb/Cck/Nprl3/Prl5a1/Atg14/Lct/Tmbim6/Wdr24/Tbc1d5/Impact/Pdia3/Trpc3/Gba/Slc16a1/Dpyd/Rragd/Rragc/Ssh1/Acacb/P2rx4/Aacs/Tbl2/Bhlha15/Asns/Mios/Npy/Eif2ak3/Atg7/Apoe/Usf2/Nucb2/Hsp90b1/Eif4ebp1/Sesn3/Panx1/Cib2/Ddit3/Mars/Lamp2/Suox/Xbp1/Fnip1/Pemt/Gabarap/Mybbp1a/Becn1/Ucn3/Prl/Rmi1/Rnase4/Pck2/Slc39a4/Atf4/Nuak2/…	74
GO:0030258	lipid modification	Slc35c1/Slc27a2/Impad1/Echdc2/Cd36/Dgkq/Sirt4/Pparg/Pex5/Pik3c2a/Inpp5j/Inpp5k/Acox1/Dgkb/Apoa2/Pik3r3/Pi4k2b/Acacb/Agk/Apoe/Akt2/Dgat2/Lamtor1/Nucb2/Echs1/Cyp4v3/Mtmr2/Inpp1/Acad11/Ocrl/Abcd1/Efr3b/Ttc7b/Tmem55b/Dbi/Soat2/Pi4ka/Adipor1/Acat2/Acsl5	40
GO:0009205	purine ribonucleoside triphosphate metabolic process	Mfn1/Pklr/Cox6a1/Mif/Eno2/Sirt6/Coq7/Aldoa/Cox5a/Galk1/Nme8/Pnp/Myh7/Myh6/Cox8a/Ndufs2/Surf1/Parp1/Itpa/Ak5/Vcp/Ak2/Gale/Slc25a33/Pmpcb/Bend3/Hkdc1/Chchd10/Pfkl/Ldha/Ampd3/Cox6a2/Atp6v1b2/Ldhd/Cox4i1/Uqcrq/Flcn/Ctns/Nme1/Nme2/Atp6v0a1/Atp5s/Hif1a/Pfkp/Sdha/Cox7c/Ndufa10/Mocs2/Ndufb9/Pfkm/Gpd1/Atp5g2/Atp6v1a/Nme4/Ndufv3/Cox7a2l/Rhoq/Msh2/Ndufv1/Sdhaf2/Atp5c1	61
GO:0009199	ribonucleoside triphosphate metabolic process	Mfn1/Pklr/Cox6a1/Mif/Eno2/Sirt6/Coq7/Aldoa/Cox5a/Galk1/Nme8/Pnp/Myh7/Myh6/Cox8a/Ndufs2/Surf1/Parp1/Itpa/Ak5/Vcp/Ak2/Gale/Slc25a33/Pmpcb/Bend3/Hkdc1/Chchd10/Pfkl/Ldha/Ampd3/Cox6a2/Atp6v1b2/Ldhd/Cox4i1/Uqcrq/Flcn/Ctns/Nme1/Nme2/Atp6v0a1/Atp5s/Hif1a/Pfkp/Sdha/Cox7c/Ndufa10/Mocs2/Ndufb9/Pfkm/Gpd1/Atp5g2/Atp6v1a/Nme4/Ndufv3/Cox7a2l/Rhoq/Msh2/Ndufv1/Sdhaf2/Entpd7/Atp5c1	62
GO:0034404	nucleobase-containing small molecule biosynthetic process	Pklr/Nudt9/Mif/Eno2/Sirt6/Aldoa/Aprt/Galk1/Nme8/Pnp/Enpp5/Dnph1/Entpd2/Itpa/Samhd1/Uckl1/Vcp/Cmpk1/Gale/Txndc9/Hkdc1/Pfkl/Ldha/Nudt4/Hint1/Nme1/Nme2/Hif1a/Pfkp/Nudt18/Pfkm/Gpd1/Pde10a/Nme4/Nudt3/Entpd7	36
GO:0006753	nucleoside phosphate metabolic process	Idh3b/Mfn1/Pklr/Oprm1/Cxcl10/Nudt9/Cox6a1/Mif/Eno2/Sirt6/Coq7/Aldoa/Slc37a2/Ppcdc/Cox5a/Me1/Acpp/Gpd1l/Rpe/Galk1/Nme8/Pnp/Myh7/Myh6/Enpp5/Dnph1/Cox8a/Ndufs2/Entpd2/Surf1/Pdhx/Parp1/Itpa/Samhd1/Papss1/Ak5/Vcp/Cmpk1/Cap1/Ak2/Gale/Nppb/Slc25a33/Acot7/Nadk/Pmpcb/Bend3/Npffr2/Pf4/Mthfd2l/Pkd2/Hkdc1/Crhr2/Gars/Chchd10/Pfkl/Ldhb/Apoe/Ldha/Rrm1/Ampd3/Cox6a2/Atp6v1b2/Nudt4/Adcy7/Fuk/Ldhd/Cox4i1/Dlat/Uqcrq…	115
GO:0009108	coenzyme biosynthetic process	Nfs1/Pklr/Lias/Mif/Eno2/Sirt6/Coq7/Aldoa/Ppcdc/Coq10a/Galk1/Gch1/Mocos/Pdhx/Acss2/Akr1a1/Gale/Ubiad1/Acot7/Nadk/Acacb/Hkdc1/Pfkl/Pdxk/Dlat/Mthfs/Pdk3/Acly/Dcakd/Nampt/Hif1a/Pfkp/Mocs2/Pdhb/Pfkm/Gpd1/Mpc1/Pdk1	38
GO:0005975	carbohydrate metabolic process	Pklr/Clk2/Amy1/Egf/Galntl5/Galnt11/Ugt2a3/Idua/Dgkq/Chst10/Mif/Eno2/Sirt6/Aldoa/Hexa/Pgm3/Gpd1l/Mgat4b/Inpp5k/Rpe/Galk1/Pygl/Il6st/Ppp1r3e/Naga/B4galt4/Slc5a3/B3galt4/St8sia6/Chst14/Sord/Galk2/Pygb/Fuca2/Aimp1/Nfkb1/Ctbs/St6galnac3/Nans/Akr1a1/Wdtc1/Fuca1/Gale/Gckr/Man2b2/Acacb/Mlec/Gusb/Hkdc1/Hyal4/Hyal5/Slc35b4/Pfkl/Ldhb/Akt2/Sec1/Ldha/Dgat2/Mogat2/Galnt18/Phlda2/Fuk/Galnt2/Mtmr2/Sik3/Dlat/Man2…	101
GO:0009144	purine nucleoside triphosphate metabolic process	Mfn1/Pklr/Cox6a1/Mif/Eno2/Sirt6/Coq7/Aldoa/Cox5a/Galk1/Nme8/Pnp/Myh7/Myh6/Cox8a/Ndufs2/Surf1/Parp1/Itpa/Samhd1/Ak5/Vcp/Ak2/Gale/Slc25a33/Pmpcb/Bend3/Hkdc1/Chchd10/Pfkl/Ldha/Ampd3/Cox6a2/Atp6v1b2/Ldhd/Cox4i1/Uqcrq/Flcn/Ctns/Nme1/Nme2/Atp6v0a1/Atp5s/Hif1a/Pfkp/Sdha/Cox7c/Ndufa10/Mocs2/Ndufb9/Pfkm/Gpd1/Atp5g2/Atp6v1a/Nme4/Ndufv3/Cox7a2l/Rhoq/Msh2/Ndufv1/Sdhaf2/Atp5c1	62
GO:0015711	organic anion transport	Slc27a2/Stard7/Slc2a2/Atp11b/Cd36/Atp8a1/Slc4a4/Mif/Pparg/Cln3/Drd4/Slc37a2/Tmem30a/Cck/Ace2/Slc25a19/Bdkrb2/Acsl3/Dtnbp1/Slc7a8/Slc6a7/Pitpnm1/Apoa2/Slc52a3/Slc35c2/Atp9a/Slco4a1/Slc7a11/Slc16a1/Pla2g12a/Slc7a13/Scp2/Slc6a9/Pitpnm2/Psap/Slc7a1/Slc35b4/Gm6614/Apoe/Akt2/Pak1/Cln8/Atp11a/Slc25a15/Slc38a7/Slc7a5/Slc16a7/Slc17a5/Slc22a13/Abcd1/Slc7a3/Acsl4/Slc1a4/Mapk9/Slc22a4/Ctns/Slc9a3r1/Slc26a11/…	74
GO:0009117	nucleotide metabolic process	Idh3b/Mfn1/Pklr/Oprm1/Cxcl10/Nudt9/Cox6a1/Mif/Eno2/Sirt6/Coq7/Aldoa/Slc37a2/Ppcdc/Cox5a/Me1/Acpp/Gpd1l/Rpe/Galk1/Nme8/Pnp/Myh7/Myh6/Enpp5/Dnph1/Cox8a/Ndufs2/Surf1/Pdhx/Parp1/Itpa/Samhd1/Papss1/Ak5/Vcp/Cmpk1/Cap1/Ak2/Gale/Nppb/Slc25a33/Acot7/Nadk/Pmpcb/Bend3/Npffr2/Pf4/Mthfd2l/Pkd2/Hkdc1/Crhr2/Gars/Chchd10/Pfkl/Ldhb/Apoe/Ldha/Rrm1/Ampd3/Cox6a2/Atp6v1b2/Nudt4/Adcy7/Fuk/Ldhd/Cox4i1/Dlat/Uqcrq/Hint1/…	113
GO:0009991	response to extracellular stimulus	Pklr/Oprm1/5330417C22Rik/Asph/Dgkq/Nupr1l/Pparg/Gabarapl1/Lrp6/Sirt2/Pik3c2a/F7/Bckdhb/Cck/Nprl3/Prl5a1/Atg14/Lct/Tmbim6/Wdr24/Tbc1d5/Impact/Pdia3/Trpc3/Gba/Slc16a1/Dpyd/Rragd/Rragc/Ssh1/Acacb/P2rx4/Aacs/Tbl2/Bhlha15/Asns/Mios/Npy/Eif2ak3/Atg7/Apoe/Usf2/Ldha/Nucb2/Hsp90b1/Eif4ebp1/Sesn3/Panx1/Cib2/Ddit3/Mars/Lamp2/Suox/Xbp1/Fnip1/Pemt/Gabarap/Mybbp1a/Becn1/Ucn3/Prl/Rmi1/Rnase4/Pck2/Slc39a4/Atf4/N…	75
GO:0006820	anion transport	Slc27a2/Stard7/Slc2a2/Atp11b/Clca1/Cd36/Atp8a1/Slc4a4/Lrrc8b/Mif/Pparg/Cln3/Drd4/Slc37a2/Tmem30a/Cck/Ano10/Ace2/Slc25a19/Bdkrb2/Acsl3/Dtnbp1/Slc12a7/Slc7a8/Clcn7/Slc6a7/Pitpnm1/Apoa2/Slc20a1/Slc52a3/Slc35c2/Atp9a/Slco4a1/Slc7a11/Slc16a1/Ahcyl1/Pla2g12a/Slc7a13/Scp2/Slc6a9/Clcnka/Ros1/Lrrc8c/Pitpnm2/Psap/Ttyh3/Slc7a1/Slc35b4/Fgf23/Gm6614/Apoe/Akt2/Pak1/Slc22a18/Cln8/Atp11a/Slc25a15/Slc20a2/Slc38a7…	92
GO:0009141	nucleoside triphosphate metabolic process	Mfn1/Pklr/Cox6a1/Mif/Eno2/Sirt6/Coq7/Aldoa/Cox5a/Galk1/Nme8/Pnp/Myh7/Myh6/Cox8a/Ndufs2/Surf1/Parp1/Itpa/Samhd1/Ak5/Vcp/Cmpk1/Ak2/Gale/Slc25a33/Pmpcb/Bend3/Hkdc1/Chchd10/Pfkl/Ldha/Ampd3/Cox6a2/Atp6v1b2/Ldhd/Cox4i1/Uqcrq/Flcn/Ctns/Nme1/Nme2/Atp6v0a1/Atp5s/Hif1a/Pfkp/Sdha/Cox7c/Ndufa10/Mocs2/Rrm2b/Ndufb9/Pfkm/Gpd1/Atp5g2/Atp6v1a/Nme4/Ndufv3/Cox7a2l/Rhoq/Msh2/Ndufv1/Sdhaf2/Entpd7/Atp5c1	65
GO:0032787	monocarboxylic acid metabolic process	Slc27a2/Acad9/Ankrd23/Pklr/Echdc2/Cd36/Lias/Ugt2a3/Idua/Sirt4/Mif/Pparg/Pex5/Eno2/Nr1h2/Sirt6/Aldoa/Ces2h/Myo5a/Me1/Acox1/Galk1/Acsl3/Nit2/H2-Ke6/Apoa2/Cyp2c54/Elovl3/Pdhx/Chst14/Trib3/Acss2/Them5/Phgdh/Aig1/Cyp2j6/Akr1a1/Mecr/Wdtc1/Gale/Pdpn/Acot7/Aasdh/Acacb/Sgpl1/Aacs/Hkdc1/Pon3/Asns/Tbxas1/Hpgds/Eif2ak3/Ankrd26/Pfkl/Ldhb/Cyp2b19/Akt2/Ldha/Dgat2/Nucb2/Echs1/Cyp4v3/Lpl/Tecr/Arv1/Bco2/Dlat/Acad1…	108
GO:0006511	ubiquitin-dependent protein catabolic process	Psmc3/Adrm1/Psmb4/Egf/Fbxl5/Aup1/Abtb1/Usp18/Psmc4/Sirt2/Sgta/Btbd11/Dda1/Fbxl12/Arih2/Psmb3/Psmd3/Psmc1/Asb2/Bap1/Psmb5/Sharpin/Dzip3/Psmb1/Psmb9/Psmb8/Fbxw5/Usp20/Psen2/Ddrgk1/Trib3/Edem2/Trpc4ap/Nhlrc3/Gba/Tdpoz1/Gm10696/Sdcbp/Wwp1/Vcp/Fbxo10/Sec61b/Rpl11/Fbxo2/Fbxo6/Ube4b/Dvl1/Shh/Rchy1/Rpl5/Rnf216/Znrf2/Edem1/Atg7/Herc2/Hsp90b1/Tollip/Cul4a/Rnf122/Lonrf1/Siah1a/Amfr/Herpud1/Wwp2/Znrf1/Cbl/Ne…	98
GO:0009132	nucleoside diphosphate metabolic process	Pklr/Nudt9/Mif/Eno2/Sirt6/Aldoa/Galk1/Nme8/Entpd2/Ak5/Cmpk1/Ak2/Gale/Hkdc1/Pfkl/Ldha/Ampd3/Nme1/Nme2/Hif1a/Pfkp/Nudt18/Pfkm/Gpd1/Nme4/Entpd7	26
GO:0051129	negative regulation of cellular component organization	B2m/Mfn1/Pfn2/Pex14/Cxcl10/Gak/Sirt4/Pex5/Fkbp4/Eps8/Sirt2/Nr1h2/Trim30a/Nol3/Acd/Cdk10/Scamp5/Rnf41/Inpp5j/Ntn1/Inpp5k/Vat1/Dtnbp1/Ptprg/Phf1/Mdga1/Kank3/H2-D1/Impact/Coro1b/Apoa2/Fap/Rtn4rl2/Nat10/Psen2/Parp1/Ctsz/Arhgef2/Gba/Snapin/Sec22b/Sdcbp/Epha7/Dab1/Wasf2/Stmn1/Mul1/Rcc2/Slc35f6/Ctbp1/Paqr3/Tfip11/Hip1r/Sar1a/Met/Tacstd2/Atg7/Apobec1/Nanos2/Apoe/Rpl13a/Dennd5a/Fgfr2/Eif4ebp1/Dlc1/Vps35/M…	107
GO:0009185	ribonucleoside diphosphate metabolic process	Pklr/Nudt9/Mif/Eno2/Sirt6/Aldoa/Galk1/Entpd2/Cmpk1/Ak2/Gale/Hkdc1/Pfkl/Ldha/Ampd3/Hif1a/Pfkp/Nudt18/Pfkm/Gpd1/Entpd7	21
GO:0000041	transition metal ion transport	B2m/Steap1/Steap4/Fkbp4/Pik3c2a/Timd2/Fth1/Slc25a28/Slc39a13/Trpc3/Slc31a1/Slc30a3/Ap3d1/Trf/Myo1b/Slc39a11/Sfxn1/Slc30a5/Slc39a2/Slc39a4/Cox17	21
GO:0009123	nucleoside monophosphate metabolic process	Pklr/Nudt9/Cox6a1/Mif/Eno2/Sirt6/Coq7/Aldoa/Cox5a/Galk1/Myh7/Myh6/Dnph1/Cox8a/Ndufs2/Surf1/Parp1/Ak5/Vcp/Cmpk1/Ak2/Gale/Slc25a33/Pmpcb/Bend3/Hkdc1/Chchd10/Pfkl/Ldha/Ampd3/Cox6a2/Atp6v1b2/Nudt4/Ldhd/Cox4i1/Uqcrq/Flcn/Shmt1/Ctns/Atp6v0a1/Atp5s/Hif1a/Adssl1/Pfkp/Sdha/Cox7c/Ndufa10/Ndufb9/Pfkm/Gpd1/Atp5g2/Atp6v1a/Nudt3/Ndufv3/Cox7a2l/Msh2/Pde6a/Ndufv1/Sdhaf2/Atp5c1	60
GO:0098660	inorganic ion transmembrane transport	Slc9a8/Kcnmb3/Kcna10/Clca1/Asph/Atp6v0b/Steap4/Cxcl10/Atp2a2/Atp6v1e1/Cacng8/Tex101/Kcnk6/Pik3c2a/Drd4/Mcoln1/Nol3/Cyba/Slc37a2/Myo5a/Ibtk/Gpd1l/Rangrf/Slc24a4/Slc12a7/Kcnk9/Kcnj4/Clcn7/Cox8a/Slc25a28/Cox15/Kcnk18/Slc39a13/Trpm7/Slc20a1/Kcnk2/Trpc3/Hcn3/S100a1/Ngf/Slc31a1/Clcnka/Slc30a3/Pkd2/Micu1/Mcu/Tesc/P2rx4/Bhlha15/Atp6v1f/Trpv6/Scnn1b/Slc20a2/Atp6v1b2/Kcnn1/Tmem38a/Atp6v0d1/Wwp2/Panx1/Fxyd6…	103
GO:0006979	response to oxidative stress	Cat/Romo1/Cd36/Lias/Atp2a2/Gpx4/Sirt2/Coq7/Stx4a/Nol3/Gpx3/Ptprn/Nme8/Gch1/Psmb5/Msrb1/Rcan2/Ralbp1/Impact/Ccs/Ndufs2/Prr5l/Parp1/Nfkb1/Txn1/Ptprk/Hdac1/Fzd1/Mpv17/Pxmp2/Psap/Met/Chchd4/Atg7/Pyroxd1/Apoe/Pde8a/Rps3/Cln8/Hp/Sesn3/Gpx1/Stat6/Xbp1/Stc2/Mapk9/P4hb/Pycr1/Tpo/Hif1a/Gpx8/Bmp4/Rrm2b/Oxr1/Atf4/Ndufa6/Trap1/Ppp1r15b/Tbc1d24/Glrx2/Lonp1/Msrb2/Tsc1/Pdk1	64
GO:0019941	modification-dependent protein catabolic process	Psmc3/Adrm1/Psmb4/Egf/Fbxl5/Aup1/Abtb1/Usp18/Psmc4/Sirt2/Sgta/Btbd11/Dda1/Fbxl12/Arih2/Psmb3/Psmd3/Psmc1/Asb2/Bap1/Psmb5/Sharpin/Dzip3/Psmb1/Psmb9/Psmb8/Fbxw5/Usp20/Psen2/Ddrgk1/Trib3/Edem2/Trpc4ap/Nhlrc3/Gba/Tdpoz1/Gm10696/Sdcbp/Wwp1/Vcp/Fbxo10/Sec61b/Rpl11/Fbxo2/Fbxo6/Ube4b/Dvl1/Shh/Rchy1/Rpl5/Rnf216/Znrf2/Edem1/Atg7/Herc2/Hsp90b1/Tollip/Cul4a/Rnf122/Lonrf1/Uba52/Siah1a/Amfr/Herpud1/Wwp2/Znrf1/…	102
GO:0072350	tricarboxylic acid metabolic process	Idh3b/Sdhb/Sirt4/Ogdhl/Ass1/Fh1/Suclg2/Dlat/Acly/Sdha/Pdhb/Sdhaf2	12
GO:0055076	transition metal ion homeostasis	B2m/Steap1/Steap4/Fbxl5/Ftl1/Ank1/Abcb7/Tmem199/Fth1/Slc25a28/Slc39a13/Slc31a1/Atp6v1g1/Slc30a3/Iscu/Ap3d1/Mt1/Atp6v0d1/Trf/Ccdc22/Atp6ap1/Hif1a/Sfxn1/Slc30a5/Slc39a4/Nubp1/Atp6v1a/Btbd9/Ccdc115	29
GO:0046034	ATP metabolic process	Pklr/Cox6a1/Mif/Eno2/Sirt6/Coq7/Aldoa/Cox5a/Galk1/Myh7/Myh6/Cox8a/Ndufs2/Surf1/Parp1/Ak5/Vcp/Ak2/Gale/Slc25a33/Pmpcb/Bend3/Hkdc1/Chchd10/Pfkl/Ldha/Ampd3/Cox6a2/Atp6v1b2/Ldhd/Cox4i1/Uqcrq/Flcn/Ctns/Atp6v0a1/Atp5s/Hif1a/Pfkp/Sdha/Cox7c/Ndufa10/Ndufb9/Pfkm/Gpd1/Atp5g2/Atp6v1a/Ndufv3/Cox7a2l/Msh2/Ndufv1/Sdhaf2/Atp5c1	52
GO:0043632	modification-dependent macromolecule catabolic process	Psmc3/Adrm1/Psmb4/Egf/Fbxl5/Aup1/Abtb1/Usp18/Psmc4/Sirt2/Sgta/Btbd11/Dda1/Fbxl12/Arih2/Psmb3/Psmd3/Psmc1/Asb2/Bap1/Psmb5/Sharpin/Dzip3/Psmb1/Psmb9/Psmb8/Fbxw5/Usp20/Psen2/Ddrgk1/Trib3/Edem2/Trpc4ap/Nhlrc3/Gba/Tdpoz1/Gm10696/Sdcbp/Wwp1/Vcp/Fbxo10/Sec61b/Rpl11/Fbxo2/Fbxo6/Ube4b/Dvl1/Shh/Rchy1/Rpl5/Rnf216/Znrf2/Edem1/Atg7/Herc2/Hsp90b1/Tollip/Cul4a/Rnf122/Lonrf1/Uba52/Siah1a/Amfr/Herpud1/Wwp2/Znrf1/…	103
GO:0098655	cation transmembrane transport	Slc9a8/Kcnmb3/Oprm1/Kcna10/Asph/Atp6v0b/Steap4/Cxcl10/Atp2a2/Atp6v1e1/Cacng8/Tex101/Kcnk6/Pik3c2a/Drd4/Mcoln1/Nol3/Cyba/Myo5a/Ibtk/Gpd1l/Rangrf/Slc25a19/Slc24a4/Slc12a7/Kcnk9/Kcnj4/Slc6a7/Cox8a/Slc25a28/Cox15/Kcnk18/Slc39a13/Trpm7/Kcnk2/Trpc3/Hcn3/S100a1/Ctss/Ngf/Slc31a1/Slc30a3/Pkd2/Micu1/Mcu/Tesc/P2rx4/Bhlha15/Slc7a1/Atp6v1f/Trpv6/Slc41a2/Scnn1b/Slc25a15/Atp6v1b2/Kcnn1/Tmem38a/Atp6v0d1/Wwp2/Pan…	107
GO:0009060	aerobic respiration	Cat/Idh3b/Sdhb/Cox6a1/Cox5a/Ogdhl/Cox8a/Fh1/Vcp/Pmpcb/Suclg2/Cox6a2/Cox4i1/Dlat/Hif1a/Sdha/Cox7c/Pdhb/Sdhaf2	19
GO:0009167	purine ribonucleoside monophosphate metabolic process	Pklr/Nudt9/Cox6a1/Mif/Eno2/Sirt6/Coq7/Aldoa/Cox5a/Galk1/Myh7/Myh6/Cox8a/Ndufs2/Surf1/Parp1/Ak5/Vcp/Ak2/Gale/Slc25a33/Pmpcb/Bend3/Hkdc1/Chchd10/Pfkl/Ldha/Ampd3/Cox6a2/Atp6v1b2/Nudt4/Ldhd/Cox4i1/Uqcrq/Flcn/Ctns/Atp6v0a1/Atp5s/Hif1a/Adssl1/Pfkp/Sdha/Cox7c/Ndufa10/Ndufb9/Pfkm/Gpd1/Atp5g2/Atp6v1a/Nudt3/Ndufv3/Cox7a2l/Msh2/Pde6a/Ndufv1/Sdhaf2/Atp5c1	57
GO:0015980	energy derivation by oxidation of organic compounds	Cat/Idh3b/Sdhb/Cox6a1/Coq7/Slc37a2/Cox5a/Coq10a/Inpp5k/Pygl/Il6st/Ogdhl/Ppp1r3e/Cox8a/Ndufs2/Fh1/Pygb/Vcp/Pmpcb/Ndufa5/Cisd1/Chchd4/Suclg2/Akt2/Ldha/Cox6a2/Phlda2/Prkaca/Cox4i1/Dlat/Tbrg4/Grb10/Uqcrq/Flcn/Fastkd2/Mybbp1a/Hif1a/Sdha/Cox7c/Ndufa10/Pdhb/Slc1a3/Ndufb9/Pfkm/Gpd1/Trap1/Ndufv3/Gnmt/Ndufv1/Sdhaf2/Ppp1r3c/Sorbs1/Fastkd1	53
GO:0051259	protein complex oligomerization	Cat/S100a10/Kcna10/Pex14/Tnfrsf9/Sept11/Mif/Pex5/Gna11/Mcoln1/Hsf4/Nol3/Vstm5/Me1/Acpp/Cck/Gpx3/Strada/Acot13/Gch1/Sharpin/H2-Ke6/Ly6g5c/Clpp/Gnaq/Entpd2/Dnm1/Tor2a/Apip/Trpm7/Samhd1/Gba/Chrnb2/Cth/Cryz/Vcp/Rasef/Rcc1/Hmgcl/Gnb1/Bend3/Pkd2/Micu1/Acacb/Mcu/P2rx4/Trpv6/Eif2ak3/Chmp3/Pfkl/Trappc10/Apoe/Rps19/Kctd15/Nup62/Uxs1/Rrm1/Parva/Vps35/Amfr/Trappc2l/Mtmr2/Panx1/Eef1a1/Ddit3/Shmt2/Lamp2/Rs1/Np…	96
GO:0009126	purine nucleoside monophosphate metabolic process	Pklr/Nudt9/Cox6a1/Mif/Eno2/Sirt6/Coq7/Aldoa/Cox5a/Galk1/Myh7/Myh6/Cox8a/Ndufs2/Surf1/Parp1/Ak5/Vcp/Ak2/Gale/Slc25a33/Pmpcb/Bend3/Hkdc1/Chchd10/Pfkl/Ldha/Ampd3/Cox6a2/Atp6v1b2/Nudt4/Ldhd/Cox4i1/Uqcrq/Flcn/Ctns/Atp6v0a1/Atp5s/Hif1a/Adssl1/Pfkp/Sdha/Cox7c/Ndufa10/Ndufb9/Pfkm/Gpd1/Atp5g2/Atp6v1a/Nudt3/Ndufv3/Cox7a2l/Msh2/Pde6a/Ndufv1/Sdhaf2/Atp5c1	57
GO:0098662	inorganic cation transmembrane transport	Slc9a8/Kcnmb3/Kcna10/Asph/Atp6v0b/Steap4/Cxcl10/Atp2a2/Atp6v1e1/Cacng8/Tex101/Kcnk6/Pik3c2a/Drd4/Mcoln1/Nol3/Cyba/Myo5a/Ibtk/Gpd1l/Rangrf/Slc24a4/Slc12a7/Kcnk9/Kcnj4/Cox8a/Slc25a28/Cox15/Kcnk18/Slc39a13/Trpm7/Kcnk2/Trpc3/Hcn3/S100a1/Ngf/Slc31a1/Slc30a3/Pkd2/Micu1/Mcu/Tesc/P2rx4/Bhlha15/Atp6v1f/Trpv6/Scnn1b/Atp6v1b2/Kcnn1/Tmem38a/Atp6v0d1/Wwp2/Panx1/Fxyd6/Fxyd2/Nedd4/Ddit3/Atp6ap1/Cd63/Vdac1/Vamp2…	95
GO:0045333	cellular respiration	Cat/Idh3b/Sdhb/Cox6a1/Coq7/Slc37a2/Cox5a/Coq10a/Ogdhl/Cox8a/Ndufs2/Fh1/Vcp/Pmpcb/Ndufa5/Cisd1/Chchd4/Suclg2/Cox6a2/Prkaca/Cox4i1/Dlat/Tbrg4/Uqcrq/Flcn/Fastkd2/Mybbp1a/Hif1a/Sdha/Cox7c/Ndufa10/Pdhb/Slc1a3/Ndufb9/Gpd1/Trap1/Ndufv3/Ndufv1/Sdhaf2/Fastkd1	40
GO:0009161	ribonucleoside monophosphate metabolic process	Pklr/Nudt9/Cox6a1/Mif/Eno2/Sirt6/Coq7/Aldoa/Cox5a/Galk1/Myh7/Myh6/Cox8a/Ndufs2/Surf1/Parp1/Ak5/Vcp/Ak2/Gale/Slc25a33/Pmpcb/Bend3/Hkdc1/Chchd10/Pfkl/Ldha/Ampd3/Cox6a2/Atp6v1b2/Nudt4/Ldhd/Cox4i1/Uqcrq/Flcn/Ctns/Atp6v0a1/Atp5s/Hif1a/Adssl1/Pfkp/Sdha/Cox7c/Ndufa10/Ndufb9/Pfkm/Gpd1/Atp5g2/Atp6v1a/Nudt3/Ndufv3/Cox7a2l/Msh2/Pde6a/Ndufv1/Sdhaf2/Atp5c1	57
GO:0019693	ribose phosphate metabolic process	Mfn1/Pklr/Oprm1/Cxcl10/Nudt9/Cox6a1/Mif/Eno2/Sirt6/Coq7/Aldoa/Ppcdc/Cox5a/Rpe/Galk1/Pygl/Nme8/Pnp/Myh7/Myh6/Cox8a/Ndufs2/Surf1/Parp1/Itpa/Papss1/Ak5/Vcp/Cmpk1/Cap1/Ak2/Gale/Nppb/Slc25a33/Acot7/Pmpcb/Bend3/Npffr2/Pf4/Pkd2/Hkdc1/Crhr2/Chchd10/Pfkl/Apoe/Ldha/Ampd3/Cox6a2/Atp6v1b2/Nudt4/Adcy7/Ldhd/Cox4i1/Uqcrq/Hint1/Flcn/Ctns/Nme1/Nme2/Atp6v0a1/Dcakd/Atp5s/Hif1a/Adssl1/Pfkp/Sdha/Cox7c/Ndufa10/Mocs2/T…	92
GO:0007033	vacuole organization	5330417C22Rik/Idua/Gabarapl1/Pik3c2a/Cln3/Vps11/Hexa/Nprl3/Rab34/Tmem199/Atg14/Vps18/Vps16/Mfsd8/Gba/Snapin/Sec22b/Ppt1/Mfn2/Rab7/Atg7/Lamtor1/Tpp1/Cln8/Hook2/Vps35/Cln6/Pip4k2c/Ubqln2/Gabarap/Emc6/Becn1/Scfd1/Pacs2/Cln5/Laptm4b/Atg3/Atg12/Syt7/Tbc1d12/Ccdc115	41
GO:0043161	proteasome-mediated ubiquitin-dependent protein catabolic process	Psmc3/Psmb4/Fbxl5/Aup1/Abtb1/Psmc4/Sirt2/Sgta/Btbd11/Dda1/Arih2/Psmb3/Psmc1/Psmb5/Sharpin/Dzip3/Psmb1/Psmb9/Psmb8/Fbxw5/Psen2/Ddrgk1/Trib3/Edem2/Nhlrc3/Gba/Tdpoz1/Gm10696/Sdcbp/Wwp1/Vcp/Sec61b/Rpl11/Fbxo2/Fbxo6/Ube4b/Dvl1/Shh/Rchy1/Rnf216/Znrf2/Edem1/Atg7/Herc2/Hsp90b1/Cul4a/Rnf122/Lonrf1/Siah1a/Amfr/Herpud1/Wwp2/Znrf1/Nedd4/Ddit3/Stt3b/Ubqln2/Rnf185/Rnf145/Ccdc47/Rnf144a/Mta1/Taf9/Trim13/Spsb3/U…	73
GO:1901136	carbohydrate derivative catabolic process	Nudt9/Idua/Hexa/Gpd1l/Renbp/Mgat1/Pnp/Naga/Pglyrp2/Itpa/Edem2/Samhd1/Gba/Fuca2/Dpyd/Ctbs/Fuca1/Fbxo2/Fbxo6/Lyg1/Hyal4/Edem1/Nudt4/Stt3b/Gla/Hint1/Gpc1/Nudt18/Gpd1/Pde10a/Amdhd2/Nudt3/Neu1/Edem3/Enpp4/Gnpda1	36
GO:0051262	protein tetramerization	Cat/S100a10/Pex14/Pex5/Mcoln1/Me1/Acpp/Gpx3/Acot13/H2-Ke6/Dnm1/Apip/Trpm7/Samhd1/Cth/Cryz/Rcc1/Hmgcl/Pkd2/Acacb/Trpv6/Pfkl/Rps19/Uxs1/Rrm1/Mtmr2/Shmt2/Shmt1/Srr/Pfkp/Hist1h3h/Hist1h4a/Pfkm/Gnmt/Cd74/Rxra/Kcnj10	37
GO:0007040	lysosome organization	Idua/Cln3/Vps11/Hexa/Rab34/Tmem199/Vps18/Mfsd8/Snapin/Ppt1/Rab7/Lamtor1/Tpp1/Cln8/Hook2/Vps35/Cln6/Becn1/Cln5/Laptm4b/Syt7/Ccdc115	22
GO:0080171	lytic vacuole organization	Idua/Cln3/Vps11/Hexa/Rab34/Tmem199/Vps18/Mfsd8/Snapin/Ppt1/Rab7/Lamtor1/Tpp1/Cln8/Hook2/Vps35/Cln6/Becn1/Cln5/Laptm4b/Syt7/Ccdc115	22
GO:0046486	glycerolipid metabolic process	Cat/Pld1/Impad1/Napepld/Cd36/Dgkq/Tamm41/Nr1h2/Far1/Pik3c2a/Inpp5j/Inpp5k/Dgkb/Acsl3/Il6st/Atg14/Apoa2/Ptpmt1/Them5/Pik3r3/Serinc2/Pi4k2b/Pon1/Apobec1/Apoe/Fgf21/Dgat2/Mogat2/Apobr/Pnpla2/Pnpla6/Lpl/Vac14/Mtmr2/Pigyl/Inpp1/Pip4k2c/Gpx1/Ocrl/Acsl4/Slc22a4/Pemt/Efr3b/Pigh/Ttc7b/Thrb/Tmem55b/Pck2/Dbi/Gpd1/Pi4ka/Serac1/Lmf1/C3/Abhd3/Dagla/Pip5k1b/Acsl5/Agpat2	59
GO:0010876	lipid localization	Slc27a2/Stard7/Atp11b/Egf/Cd36/Atp8a1/Mif/Pparg/Lrp6/Nr1h2/Drd4/Hexa/Tmem30a/Tex2/Bdkrb2/Acsl3/Abca3/Pitpnm1/Apoa2/Lbp/Atp9a/Pla2g12a/Scp2/Osbpl9/Shh/Nus1/Acacb/Pitpnm2/Psap/Pon1/Gm6614/Apoe/Akt2/Stard5/Dgat2/Lamtor1/Nucb2/Abca14/Apobr/Pnpla2/Atp11a/Msr1/Lpl/Fto/Arv1/Abcd1/Acsl4/Osbp2/Mapk9/Itgb3/Ptch1/Hdlbp/Soat2/Serac1/Acat2/Abca17/Nme4/C3/Lhcgr/Ehd1/Syt7/Vldlr/Acsl5/Abca2/Slc27a4	65
GO:0044242	cellular lipid catabolic process	Slc27a2/Pld1/Acad9/Echdc2/Smpd2/Napepld/Pex5/Sirt2/Hexa/Acox1/Naga/Apoa2/Gba/Aig1/Acot7/Srd5a3/Acacb/Sgpl1/Apoe/Akt2/Fgf21/Echs1/Pnpla2/Lpl/Bco2/Acad11/Abcd1/Gla/Pck2/Dbi/Acat2/Neu1/Abhd3/Dagla/Acsl5/Slc27a4	36
GO:0022904	respiratory electron transport chain	Sdhb/Cox6a1/Coq7/Slc37a2/Cox5a/Cox8a/Ndufs2/Pmpcb/Ndufa5/Cox6a2/Cox4i1/Uqcrq/Mybbp1a/Sdha/Cox7c/Ndufa10/Slc1a3/Ndufb9/Gpd1/Ndufv3/Ndufv1/Sdhaf2	22
GO:0044283	small molecule biosynthetic process	Slc27a2/Pklr/Clk2/Egf/Lias/Nudt9/Dgkq/Psph/Mif/Eno2/Nr1h2/Sirt6/Coq7/Aldoa/Aprt/Myo5a/Coq10a/Galk1/Acsl3/Nme8/Gch1/Pnp/H2-Ke6/Enpp5/Dnph1/Fgf1/Elovl3/Entpd2/Ass1/Apip/Chst14/Sord/Itpa/Trib3/Acss2/Samhd1/Uckl1/Gba/Phgdh/Nfkb1/Cth/Vcp/Dhcr24/Scp2/Cmpk1/Akr1a1/Mecr/Wdtc1/Hmgcl/Gale/Plod1/Ubiad1/Acot7/Txndc9/Srd5a3/Nus1/Mthfd2l/Acacb/Hkdc1/Asns/Slc35b4/Tbxas1/Ipmk/Hpgds/Pfkl/Ldhb/Pdxk/Apoe/Gamt/Ldha/…	122
GO:0010498	proteasomal protein catabolic process	Psmc3/Psmb4/Fbxl5/Aup1/Abtb1/Psmc4/Sirt2/Sgta/Btbd11/Dda1/Arih2/Rnf41/Psmb3/Psmc1/Psmb5/Sharpin/Lamp3/Dzip3/Psmb1/Psmb9/Psmb8/Fbxw5/Psen2/Ddrgk1/Trib3/H13/Edem2/Nhlrc3/Gba/Tdpoz1/Gm10696/Sdcbp/Wwp1/Vcp/Uggt1/Sec61b/Rpl11/Fbxo2/Fbxo6/Fbxo44/Ube4b/Dvl1/Shh/Rchy1/Rnf216/Znrf2/Edem1/Atg7/Herc2/Hsp90b1/Cul4a/Rnf122/Lonrf1/Prkaca/Siah1a/Amfr/Herpud1/Wwp2/Znrf1/Tmtc3/Nedd4/Gpx1/Ddit3/Stt3b/Ubqln2/Rnf185…	86
GO:0001505	regulation of neurotransmitter levels	Pfn2/Oprm1/Rab3b/Cd36/Otof/Pclo/Atp2a2/Grm8/Cln3/Stx4a/Drd4/Ptprn2/Dtnbp1/Gch1/H2-M3/Stx3/Ass1/Hdc/Snapin/Phgdh/Ngf/Slc6a9/Ppt1/Dvl1/Aasdh/Pkd2/Pebp1/P2rx4/Ica1/Napa/Akt2/Pak1/Cln8/Gcsh/Amt/Shmt2/Maob/Maoa/Gla/Xbp1/Mapk9/Shmt1/Vamp2/Rhot1/Sphk1/Aldh6a1/Tc2n/Agtpbp1/Slc1a3/Celsr1/Slc22a3/Btbd9/Ticam1/Fshr/Sptbn2/Dagla/Syt7/Kcnj10	58
GO:0007005	mitochondrion organization	Stard7/Mfn1/Acad9/Sirt4/Pex5/Gabarapl1/Coq7/Nol3/Vps11/Arih2/Cck/Trak1/Rnf41/Vat1/Mff/Bap1/Atg14/Ddhd1/Pnp/Sharpin/Ggnbp1/Wdr46/Fam20b/Surf1/Dnm1/Parp1/Dap3/Gba/Fancg/Hmgcl/Mul1/Mfn2/Slc25a33/Dnajc11/Atad3a/Pmpcb/Slc35f6/Mpv17/Cox18/Hip1r/Bhlha15/Ndufa5/Tsga13/Ndufb2/Agk/Ssbp1/Chchd10/Chchd4/Atg7/Mrgpre/Timm44/Cln8/Vps35/Tomm20/Gpx1/Slc25a5/Timm8a1/Sqstm1/Vdac1/Mapk9/Pemt/Flcn/Gabarap/Fzd5/Rhot1/…	91
GO:0007034	vacuolar transport	Gak/Cacng8/Cln3/Chmp1a/Vps11/Trak1/Rab34/Atg14/Vps52/Vps18/Vps16/Snapin/Vcp/Chmp3/Rab7/Ccdc91/Ap3d1/Lamp1/Hook2/Vps35/Atp6v0d1/Nedd4/Lamp2/Gprasp1/Becn1/Chmp6/Vti1b/Mgrn1/Tmem50b/Gnptg/Ubxn6/Lhcgr/Lars	33
GO:0022900	electron transport chain	Sdhb/Cox6a1/Coq7/Slc37a2/Cox5a/Cox8a/Ndufs2/Pmpcb/Ndufa5/Cox6a2/Cox4i1/Uqcrq/Mybbp1a/Sdha/Cox7c/Ndufa10/Slc1a3/Ndufb9/Gpd1/Ndufv3/Ndufv1/Sdhaf2	22
GO:0030433	ubiquitin-dependent ERAD pathway	Psmc3/Aup1/Psmc4/Sgta/Psmc1/Dzip3/Edem2/Vcp/Sec61b/Fbxo2/Fbxo6/Ube4b/Edem1/Hsp90b1/Amfr/Herpud1/Stt3b/Ubqln2/Rnf185/Ccdc47/Trim13/Edem3/Syvn1/Hspa5	24
GO:0009206	purine ribonucleoside triphosphate biosynthetic process	Pklr/Mif/Eno2/Sirt6/Aldoa/Galk1/Nme8/Pnp/Surf1/Parp1/Vcp/Gale/Hkdc1/Chchd10/Pfkl/Ldhd/Flcn/Nme1/Nme2/Atp6v0a1/Atp5s/Hif1a/Pfkp/Pfkm/Gpd1/Atp5g2/Nme4/Atp5c1	28
GO:0051289	protein homotetramerization	Cat/Pex14/Pex5/Mcoln1/Acpp/Gpx3/Acot13/Apip/Samhd1/Cth/Cryz/Pkd2/Acacb/Trpv6/Pfkl/Shmt2/Shmt1/Srr/Pfkp/Pfkm/Gnmt/Rxra/Kcnj10	23
GO:0060627	regulation of vesicle-mediated transport	B2m/Pfn2/Fcgr1/Egf/Rab3b/Cd36/Pclo/Atp2a2/Pparg/Nr1h2/Tbc1d17/Stx4a/Cyba/Vps11/Scamp5/Myo5a/Ccl2/Rab5c/Mff/Acsl3/Dtnbp1/Rab2b/Cd47/Tbc1d5/Cnst/Vps18/Vps16/Lbp/Sdcbp/Tspan1/Ppt1/Bves/Stx18/Lyar/Sgsm1/Hip1r/Sar1a/Bcr/Chmp3/Rab7/Atg7/Ntf3/Napa/Apoe/Akt2/Gab2/Tub/Itgam/Lamp1/Use1/Calr/Pard3/Mtmr2/Rab3d/Cbl/Trf/Atp6ap1/Cd63/Tbc1d8b/Ubqln2/Vamp2/Cd300lf/Tbc1d16/Scfd1/Tc2n/Lman2/Lgals3/Lgi3/Tbc1d4/Tbc1d…	85
GO:0009145	purine nucleoside triphosphate biosynthetic process	Pklr/Mif/Eno2/Sirt6/Aldoa/Galk1/Nme8/Pnp/Surf1/Parp1/Vcp/Gale/Hkdc1/Chchd10/Pfkl/Ldhd/Flcn/Nme1/Nme2/Atp6v0a1/Atp5s/Hif1a/Pfkp/Pfkm/Gpd1/Atp5g2/Nme4/Atp5c1	28
GO:0030100	regulation of endocytosis	B2m/Fcgr1/Egf/Cd36/Pparg/Nr1h2/Cyba/Scamp5/Ccl2/Rab5c/Mff/Dtnbp1/Cd47/Tbc1d5/Lbp/Sdcbp/Tspan1/Ppt1/Lyar/Hip1r/Bcr/Atg7/Ntf3/Apoe/Tub/Calr/Pard3/Mtmr2/Cbl/Trf/Cd63/Ubqln2/Cd300lf/Lman2/Lgals3/Ap2m1/Atg3/Smap1/Btbd9/Cd2ap/C3/Syt7/Fcgr2b/Atad1	44
GO:0051260	protein homooligomerization	Cat/Kcna10/Pex14/Tnfrsf9/Mif/Pex5/Mcoln1/Hsf4/Vstm5/Acpp/Gpx3/Acot13/Gch1/Sharpin/Ly6g5c/Clpp/Entpd2/Tor2a/Apip/Samhd1/Gba/Cth/Cryz/Vcp/Rasef/Bend3/Pkd2/Micu1/Acacb/P2rx4/Trpv6/Eif2ak3/Pfkl/Apoe/Kctd15/Vps35/Eef1a1/Shmt2/Lamp2/Rs1/Npm1/Shmt1/Srr/Mpp2/Kcnf1/Pfkp/Kctd6/Clybl/Pfkm/Muc20/Scube3/Gnmt/Lonp1/Atl2/Riok3/Ehd1/Optn/Rxra/Kcnj10	59
GO:0009201	ribonucleoside triphosphate biosynthetic process	Pklr/Mif/Eno2/Sirt6/Aldoa/Galk1/Nme8/Pnp/Surf1/Parp1/Vcp/Gale/Hkdc1/Chchd10/Pfkl/Ldhd/Flcn/Nme1/Nme2/Atp6v0a1/Atp5s/Hif1a/Pfkp/Pfkm/Gpd1/Atp5g2/Nme4/Atp5c1	28
GO:0006631	fatty acid metabolic process	Slc27a2/Acad9/Ankrd23/Echdc2/Cd36/Lias/Sirt4/Mif/Pparg/Pex5/Nr1h2/Ces2h/Myo5a/Acox1/Acsl3/H2-Ke6/Apoa2/Cyp2c54/Elovl3/Trib3/Acss2/Them5/Aig1/Cyp2j6/Mecr/Wdtc1/Pdpn/Acot7/Aasdh/Acacb/Sgpl1/Aacs/Tbxas1/Hpgds/Eif2ak3/Ankrd26/Cyp2b19/Akt2/Dgat2/Nucb2/Echs1/Cyp4v3/Lpl/Tecr/Acad11/Scap/Abcd1/Pdk3/Acsl4/Mapk9/Aloxe3/Acly/Sphk1/Fasn/Ptgr2/Pck2/Dbi/Adipor1/Acat2/Decr2/C3/Abhd3/Cd74/Fads2/Fads1/Dagla/Cyp2c…	72
GO:0009150	purine ribonucleotide metabolic process	Mfn1/Pklr/Oprm1/Cxcl10/Nudt9/Cox6a1/Mif/Eno2/Sirt6/Coq7/Aldoa/Ppcdc/Cox5a/Galk1/Nme8/Pnp/Myh7/Myh6/Cox8a/Ndufs2/Surf1/Parp1/Itpa/Papss1/Ak5/Vcp/Cap1/Ak2/Gale/Nppb/Slc25a33/Acot7/Pmpcb/Bend3/Npffr2/Pf4/Pkd2/Hkdc1/Crhr2/Chchd10/Pfkl/Apoe/Ldha/Ampd3/Cox6a2/Atp6v1b2/Nudt4/Adcy7/Ldhd/Cox4i1/Uqcrq/Hint1/Flcn/Ctns/Nme1/Nme2/Atp6v0a1/Dcakd/Atp5s/Hif1a/Adssl1/Pfkp/Sdha/Cox7c/Ndufa10/Mocs2/Nudt18/Ndufb9/Pf…	88
GO:0043618	regulation of transcription from RNA polymerase II promoter in response to stress	Cd36/Sirt2/Hsf4/Tmbim6/Impact/Cited2/Eif2ak3/Creb3l3/Bag3/Ddit3/Mbtps2/Hif1a/Atf4/Notch1	14
GO:0007584	response to nutrient	Pklr/Asph/Dgkq/Lrp6/Bckdhb/Lct/Tmbim6/Pdia3/Trpc3/Slc16a1/Dpyd/Ssh1/P2rx4/Aacs/Usf2/Hsp90b1/Panx1/Cib2/Suox/Xbp1/Pemt/Cbs	22
GO:0072521	purine-containing compound metabolic process	Mfn1/Pklr/Oprm1/Cxcl10/Nudt9/Cox6a1/Mif/Eno2/Sirt6/Coq7/Aldoa/Aprt/Ppcdc/Cox5a/Acpp/Galk1/Nme8/Pnp/Myh7/Myh6/Cox8a/Ndufs2/Surf1/Parp1/Itpa/Samhd1/Ahcyl1/Dpyd/Papss1/Ak5/Vcp/Cap1/Ak2/Gale/Nppb/Slc25a33/Acot7/Pmpcb/Gckr/Bend3/Slc2a9/Npffr2/Pf4/Mthfd2l/Pkd2/Hkdc1/Crhr2/Chchd10/Pfkl/Apoe/Gamt/Ldha/Ampd3/Cox6a2/Atp6v1b2/Nudt4/Adcy7/Ldhd/Cox4i1/Aox3/Uqcrq/Hint1/Pemt/Flcn/Shmt1/Ctns/Nme1/Nme2/Atp6v0a1/D…	102
GO:0072655	establishment of protein localization to mitochondrion	Stard7/Dnaja1/Sirt4/Nol3/Vps11/Arih2/Mff/Bap1/Wdr46/Fam20b/Mfn2/Pmpcb/Cox18/Tsga13/Agk/Chchd4/Mrgpre/Timm44/Tomm20/Ddit3/Timm8a1/Pemt/Fzd5/Timm23/Cyb5r1/Grpel2/Aip/Tomm40l/Timm10	29
GO:0043901	negative regulation of multi-organism process	Cd36/Oas2/Sirt2/A230050P20Rik/Inpp5k/Rsad2/Tarbp2/Lta/Nfkbil1/Trim10/Spink13/Mapkbp1/Astl/Lbp/Vapb/Gpr149/Trim62/Hdac1/Mul1/Tpst2/Trim56/Hpgds/Chmp3/Htra1/Ifitm2/Bst2/Calr/Camp/Il12b/Sqstm1/C1qbp/Trim13/Apobec3/Trim15/Vapa/Riok3/Banf1	37
GO:0007041	lysosomal transport	Gak/Cacng8/Vps11/Trak1/Rab34/Atg14/Vps52/Vps18/Vps16/Snapin/Vcp/Chmp3/Rab7/Ccdc91/Ap3d1/Lamp1/Hook2/Vps35/Nedd4/Lamp2/Gprasp1/Mgrn1/Gnptg/Ubxn6/Lhcgr/Lars	26
GO:0070585	protein localization to mitochondrion	Stard7/Dnaja1/Sirt4/Nol3/Vps11/Arih2/Mff/Bap1/Wdr46/Fam20b/Mfn2/Pmpcb/Cox18/Tsga13/Agk/Chchd4/Mrgpre/Timm44/Tomm20/Ddit3/Timm8a1/Pemt/Fzd5/Timm23/Cyb5r1/Grpel2/Aip/March5/Tomm40l/Timm10	30
GO:0009259	ribonucleotide metabolic process	Mfn1/Pklr/Oprm1/Cxcl10/Nudt9/Cox6a1/Mif/Eno2/Sirt6/Coq7/Aldoa/Ppcdc/Cox5a/Galk1/Nme8/Pnp/Myh7/Myh6/Cox8a/Ndufs2/Surf1/Parp1/Itpa/Papss1/Ak5/Vcp/Cmpk1/Cap1/Ak2/Gale/Nppb/Slc25a33/Acot7/Pmpcb/Bend3/Npffr2/Pf4/Pkd2/Hkdc1/Crhr2/Chchd10/Pfkl/Apoe/Ldha/Ampd3/Cox6a2/Atp6v1b2/Nudt4/Adcy7/Ldhd/Cox4i1/Uqcrq/Hint1/Flcn/Ctns/Nme1/Nme2/Atp6v0a1/Dcakd/Atp5s/Hif1a/Adssl1/Pfkp/Sdha/Cox7c/Ndufa10/Mocs2/Nudt18/Ndu…	89
GO:1903827	regulation of cellular protein localization	Stard7/Zmynd8/Egf/Asph/Dnaja1/Sirt4/Stx4a/Nol3/Vps11/Myo5a/Tmem30a/Arih2/Gpd1l/Rangrf/Inpp5k/Rab34/Ccl2/Acsl3/Bap1/Wdr46/Trem2/Fam20b/Stx3/Lzts2/Prr5l/Cnst/Parp1/Ddrgk1/Edem2/Pkia/Dclk1/Txn1/Tmem59/Crocc/Rer1/Dvl1/Shh/Ssh1/Cnpy4/Mdfic/Tsga13/Eif2ak3/Chchd4/Edem1/Camk1/Akt2/Ccne1/Nup62/Pak1/Bag3/Itgam/Mrgpre/Prkaca/Vps35/Oaz2/Npm1/Sptbn1/Sqstm1/Pemt/Flcn/Shisa6/Vamp2/Fzd5/Erbb2/Dnajc27/Hectd1/Ppm1…	81
GO:0006163	purine nucleotide metabolic process	Mfn1/Pklr/Oprm1/Cxcl10/Nudt9/Cox6a1/Mif/Eno2/Sirt6/Coq7/Aldoa/Ppcdc/Cox5a/Galk1/Nme8/Pnp/Myh7/Myh6/Cox8a/Ndufs2/Surf1/Parp1/Itpa/Samhd1/Papss1/Ak5/Vcp/Cap1/Ak2/Gale/Nppb/Slc25a33/Acot7/Pmpcb/Bend3/Npffr2/Pf4/Mthfd2l/Pkd2/Hkdc1/Crhr2/Chchd10/Pfkl/Apoe/Ldha/Ampd3/Cox6a2/Atp6v1b2/Nudt4/Adcy7/Ldhd/Cox4i1/Uqcrq/Hint1/Flcn/Ctns/Nme1/Nme2/Atp6v0a1/Dcakd/Atp5s/Hif1a/Adssl1/Pfkp/Sdha/Cox7c/Ndufa10/Mocs2/N…	90
GO:0046394	carboxylic acid biosynthetic process	Slc27a2/Pklr/Egf/Lias/Psph/Mif/Eno2/Nr1h2/Sirt6/Aldoa/Myo5a/Galk1/Acsl3/Gch1/H2-Ke6/Elovl3/Ass1/Apip/Chst14/Trib3/Acss2/Phgdh/Nfkb1/Cth/Akr1a1/Mecr/Wdtc1/Gale/Plod1/Acot7/Mthfd2l/Acacb/Hkdc1/Asns/Tbxas1/Hpgds/Pfkl/Ldhb/Gamt/Ldha/Lpl/Tecr/Mthfs/Scap/Shmt2/Asnsd1/Mapk9/Shmt1/Aloxe3/Srr/Acly/Sphk1/Pycr1/Fasn/Adi1/Hif1a/Pfkp/Mtrr/Slc1a3/Pfkm/Gpd1/Decr2/Cbs/Cyp39a1/Abhd3/Cd74/Fads2/Fads1/Psat1/Aldh18a…	73
GO:0016053	organic acid biosynthetic process	Slc27a2/Pklr/Egf/Lias/Psph/Mif/Eno2/Nr1h2/Sirt6/Aldoa/Myo5a/Galk1/Acsl3/Gch1/H2-Ke6/Elovl3/Ass1/Apip/Chst14/Trib3/Acss2/Phgdh/Nfkb1/Cth/Akr1a1/Mecr/Wdtc1/Gale/Plod1/Acot7/Mthfd2l/Acacb/Hkdc1/Asns/Tbxas1/Hpgds/Pfkl/Ldhb/Gamt/Ldha/Lpl/Tecr/Mthfs/Scap/Shmt2/Asnsd1/Mapk9/Shmt1/Aloxe3/Srr/Acly/Sphk1/Pycr1/Fasn/Adi1/Hif1a/Pfkp/Mtrr/Slc1a3/Pfkm/Gpd1/Decr2/Cbs/Cyp39a1/Abhd3/Cd74/Fads2/Fads1/Psat1/Aldh18a…	73
GO:0072330	monocarboxylic acid biosynthetic process	Slc27a2/Pklr/Lias/Mif/Eno2/Nr1h2/Sirt6/Aldoa/Myo5a/Galk1/Acsl3/H2-Ke6/Elovl3/Chst14/Trib3/Acss2/Mecr/Wdtc1/Gale/Acot7/Acacb/Hkdc1/Asns/Tbxas1/Hpgds/Pfkl/Ldhb/Ldha/Lpl/Tecr/Scap/Asnsd1/Mapk9/Aloxe3/Srr/Acly/Sphk1/Fasn/Hif1a/Pfkp/Slc1a3/Pfkm/Gpd1/Decr2/Cyp39a1/Abhd3/Cd74/Fads2/Fads1/Scd3/Ptges2	51
GO:2001243	negative regulation of intrinsic apoptotic signaling pathway	Dnaja1/Mif/Nol3/Bcl2l10/Bdkrb2/Grina/Tmbim6/Mapk8ip1/Txndc12/Hdac1/Armc10/Herpud1/Hyou1/Gpx1/Xbp1/G2e3/Hif1a/Bcl2l2/Tpt1/Rrm2b/Trap1/Ivns1abp/Cd74/Syvn1	24
GO:0006626	protein targeting to mitochondrion	Stard7/Sirt4/Nol3/Vps11/Arih2/Mff/Bap1/Wdr46/Fam20b/Mfn2/Pmpcb/Tsga13/Agk/Chchd4/Mrgpre/Timm44/Tomm20/Timm8a1/Pemt/Fzd5/Timm23/Cyb5r1/Grpel2/Aip/Tomm40l/Timm10	26
GO:0016999	antibiotic metabolic process	Cat/Duoxa1/Idh3b/Sdhb/Cyba/Renbp/Gpx3/Ogdhl/Fh1/Acss2/Cyp4b1/Suclg2/Hp/Dlat/Gpx1/Ctns/Acly/Tpo/Sdha/Pdhb/Pck2/Esd/St6gal1/Amdhd2/Gnpda1/Sdhaf2	26
GO:0009142	nucleoside triphosphate biosynthetic process	Pklr/Mif/Eno2/Sirt6/Aldoa/Galk1/Nme8/Pnp/Surf1/Parp1/Ak5/Vcp/Cmpk1/Gale/Hkdc1/Chchd10/Pfkl/Ldhd/Flcn/Nme1/Nme2/Atp6v0a1/Atp5s/Hif1a/Pfkp/Pfkm/Gpd1/Atp5g2/Nme4/Atp5c1	30
GO:0090407	organophosphate biosynthetic process	Nfs1/Pld1/Pklr/Oprm1/Dgkq/Mif/Tamm41/Eno2/Sirt6/Far1/Pik3c2a/Aldoa/Ppcdc/Galk1/Mboat2/Pygl/Acsl3/Nme8/Pnp/Mocos/Sgms1/Apoa2/Surf1/Ptpmt1/Parp1/Papss1/Ak5/Vcp/Scp2/Cmpk1/Cap1/Ak2/Gale/Nppb/Acot7/Nadk/Npffr2/Mthfd2l/Hkdc1/Ipmk/Gars/Chchd10/Pfkl/Pdxk/Apoe/Rrm1/Ampd3/Adcy7/Vac14/Fuk/Ldhd/Pigyl/Pemt/Flcn/Shmt1/Nme1/Nme2/Atp6v0a1/Dcakd/Nampt/Atp5s/Hif1a/Pigh/Adssl1/Pfkp/Mocs2/Tkt/Rrm2b/Pfkm/Adcy6/Gpd1/…	81
GO:0006605	protein targeting	Stard7/Nbea/Pex14/Sirt4/Zdhhc4/Pex5/Nol3/Vps11/Arih2/Trak1/Inpp5k/Ccl2/Mff/Bap1/Wdr46/Fam20b/Pex16/Ssr3/Ssr2/Sec61b/Rpl11/Mfn2/Pex10/Pmpcb/Tsga13/Agk/Rab7/Sec61a1/Chchd4/Akt2/Ap3d1/Pak1/Spcs2/Itgam/Mrgpre/Timm44/Zdhhc2/Tomm20/Pard3/Srpr/Rab3ip/Hyou1/Nedd4/Lamp2/Timm8a1/Pemt/Fzd5/Erbb2/Zfand2b/Vti1b/Ssr1/Timm23/Syngr1/Pmm1/Cyb5r1/Tmem50b/Kcne1/Gnptg/Lhcgr/Lars/Grpel2/Aip/Ppp1r3c/Tomm40l/Timm10	65
GO:0051098	regulation of binding	Ckmt1/B2m/S100a10/Egf/Ripk2/Mad2l2/Pex14/Cd36/Smarcd3/Mapre3/Pparg/Sirt2/Hand2/Acd/Dtnbp1/Tmbim6/Ttbk1/Crtac1/Psen2/Parp1/Ddrgk1/Trib3/Ctsz/Snapin/Ngf/Txn1/Stmn1/Rpl11/Dvl1/Tfip11/Hip1r/Pon1/Ica1/Met/Cald1/Ephb6/Eif2ak3/Camk1/Apoe/Eif3c/Phlda2/Arhgef7/Amfr/Herpud1/Ccpg1/Atr/Ddit3/Xirp1/Nme1/Id2/Gtpbp4/Tert/Dph3/Bmp4/Cln5/Cthrc1/Eif3e/Ticam1/Zbtb7c/Gcg	60
GO:0097193	intrinsic apoptotic signaling pathway	Dnaja1/Chek2/Mif/Nupr1/Nol3/Bcl2l10/Shisa5/Eda2r/Ern1/Bdkrb2/Pnp/Grina/Tmbim6/Ralbp1/Ifi204/Mapk8ip1/Chac1/Parp1/Trib3/Fnip2/Txndc12/Hdac1/Rpl11/Tnfrsf1b/Armc10/Eif2ak3/Krcc1/Pias4/Rps3/Siah1a/Herpud1/Hyou1/Dapk2/Gpx1/Ddit3/Mlh1/Xbp1/Hint1/Flcn/Mybbp1a/Slc9a3r1/P4hb/Rps7/G2e3/Hif1a/Apopt1/Ero1l/Bcl2l2/Tpt1/Rrm2b/Atf4/Tmem117/Trap1/Ivns1abp/Msh2/Msh6/Cd74/Syvn1/Pdk1	59
GO:0006090	pyruvate metabolic process	Pklr/Mif/Eno2/Sirt6/Aldoa/Me1/Galk1/Pdhx/Gale/Hkdc1/Pfkl/Ldhb/Ldha/Dlat/Pdk3/Srr/Hif1a/Pfkp/Pdhb/Pck2/Pfkm/Gpd1/Mpc1/Pdk1	24
GO:0006914	autophagy	Ctsa/5330417C22Rik/Ripk2/Gabarapl1/Sirt2/Tbc1d17/Trim30a/Pik3c2a/Cln3/Mcoln1/Vps11/Rnf41/Nprl3/Atg14/Tmbim6/Lamp3/Wdr24/Tbc1d5/Vps18/Vps16/Mfsd8/Gba/Snapin/Sec22b/Dram2/Rragd/Vcp/Tmem59/Rragc/Mul1/Mfn2/Wdfy3/Nod1/Eva1a/Rab7/Atg7/Tollip/Dram1/Sesn3/Pip4k2c/Wdr6/Lamp2/Ubqln2/Rnf185/Xbp1/Sqstm1/Vdac1/Flcn/Gabarap/Emc6/Fzd5/Becn1/Atp6v0a1/Scfd1/Hif1a/Pacs2/Trim13/Atg3/D17Wsu92e/Ubxn6/Ticam1/Lars/Atg1…	66
GO:0061919	process utilizing autophagic mechanism	Ctsa/5330417C22Rik/Ripk2/Gabarapl1/Sirt2/Tbc1d17/Trim30a/Pik3c2a/Cln3/Mcoln1/Vps11/Rnf41/Nprl3/Atg14/Tmbim6/Lamp3/Wdr24/Tbc1d5/Vps18/Vps16/Mfsd8/Gba/Snapin/Sec22b/Dram2/Rragd/Vcp/Tmem59/Rragc/Mul1/Mfn2/Wdfy3/Nod1/Eva1a/Rab7/Atg7/Tollip/Dram1/Sesn3/Pip4k2c/Wdr6/Lamp2/Ubqln2/Rnf185/Xbp1/Sqstm1/Vdac1/Flcn/Gabarap/Emc6/Fzd5/Becn1/Atp6v0a1/Scfd1/Hif1a/Pacs2/Trim13/Atg3/D17Wsu92e/Ubxn6/Ticam1/Lars/Atg1…	66
GO:0043900	regulation of multi-organism process	Psmc3/Ripk2/Cd36/Oas2/Mif/Sirt2/Trim30a/Drd4/Cyba/A230050P20Rik/Inpp5k/Rab34/Rsad2/Tarbp2/Lamp3/Lta/Nfkbil1/Trim10/Spink13/Trim44/Mapkbp1/Astl/Lbp/Vapb/Gpr149/Fuca2/Ppie/Trim62/Hdac1/Ythdf2/Mul1/Shh/Tpst2/Trim56/Rnf216/Mdfic/Nod1/Hpgds/Chmp3/Rab7/Apoe/Klk5/Htra1/Ifitm2/Bst2/Calr/Mmp12/Il18/Camp/Il12b/Sqstm1/C1qbp/P4hb/Ppp2r3c/Ly86/Lhfpl2/Trim13/Pabpc1/Apobec3/Tcp11/Trim15/Vapa/Riok3/Spink10/Cd74/…	69
GO:0042326	negative regulation of phosphorylation	Ptk6/Mecom/Dnaja1/Dgkq/Prkar1b/Lrp6/Sirt2/Sirt6/Cd109/Ibtk/Mstn/Gpd1l/Ace2/Inpp5j/Inpp5k/Bdkrb2/Dtnbp1/Atg14/Impact/Gnaq/Rtn4rl2/Mapk8ip1/Prr5l/Psen2/Trib3/Pkia/E130311K13Rik/Gba/Podn/Cdkn2c/Cep85/Camk2n1/Dvl1/Gckr/Paqr3/Pebp1/Met/Gadd45a/Ankrd26/Ntf3/Apoe/Nup62/Lrrk1/Pwp1/Pard3/Ptprr/Cbl/Il18/Smad6/Dusp9/Igbp1/Xbp1/Grb10/Npm1/Flcn/Slfn1/Ggnbp2/Socs7/Hexim1/Slc9a3r1/Chmp6/Ranbp9/Bmp4/Dnajc3/Dnaja…	72
GO:0042775	mitochondrial ATP synthesis coupled electron transport	Cox6a1/Coq7/Cox5a/Cox8a/Ndufs2/Pmpcb/Cox6a2/Cox4i1/Uqcrq/Sdha/Cox7c/Ndufa10/Ndufb9/Ndufv3/Ndufv1/Sdhaf2	16
GO:1901137	carbohydrate derivative biosynthetic process	Slc35c1/Pklr/Oprm1/Egf/Galntl5/Galnt11/Mif/Eno2/Sirt6/Aldoa/Aprt/Ppcdc/Hexa/Pgm3/Mgat4b/Mgat1/Galk1/Pygl/Nme8/Pnp/Dad1/Alg1/B3galt4/Fam20b/St8sia6/Uap1l1/Surf1/Chst14/Parp1/Rpn2/Slc35c2/Uckl1/Papss1/Nfkb1/St6galnac3/Vcp/Uggt1/Alg2/Tmem59/Cmpk1/Cap1/Ak2/Extl1/Gale/Ddost/Nppb/Acot7/Txndc9/Ugdh/Srd5a3/Nus1/Npffr2/Hkdc1/Chchd10/Rpn1/Pfkl/Apoe/Fut1/Sec1/Acan/Rrm1/Galnt18/Ampd3/Adcy7/Ces2a/Fuk/Ldhd/Gal…	107
GO:0015672	monovalent inorganic cation transport	Slc9a8/Kcnmb3/Kcna10/Atp6v0b/Slc4a4/Mif/Atp6v1e1/Kcnk6/Drd4/Ank1/Gpd1l/Rangrf/Slc24a4/Slc12a7/Kcnk9/Kcnj4/Slc5a3/Cox8a/Gnaq/Cox15/Kcnk18/Slc20a1/Kcnk2/Hcn3/Ahcyl1/Slc5a9/Nkain1/Pkd2/Tesc/P2rx4/Atp6v1f/Akt2/Scnn1b/Slc20a2/Atp6v1b2/Kcnn1/Tmem38a/Slc38a7/Atp6v0d1/Wwp2/Fxyd6/Fxyd2/Nedd4/Atp6ap1/Cd63/Maged2/Slc22a4/Vamp2/Atp6v0a1/Slc9a3r1/Kcnf1/Atp6v1c2/Serpine2/Slc17a2/Kcnj13/Slc4a7/Kcnk5/Slc1a3/Atp6…	76
GO:0044106	cellular amine metabolic process	Tacr3/Napepld/Sirt4/Paox/Drd4/Sat1/Hdc/Chrnb2/Pebp1/Gde1/Itgam/Vps35/Oaz2/Maob/Maoa/Sat2/Slc7a7/Fshr	18
GO:0046128	purine ribonucleoside metabolic process	Mfn1/Aprt/Acpp/Nme8/Pnp/Ahcyl1/Gamt/Ampd3/Pemt/Nme1/Nme2/Mtrr/Mocs2/Nudt18/Nme4/Enpp4/Rhoq/Pde6a	18
GO:0042176	regulation of protein catabolic process	Ctsa/Sh3d19/Egf/Mad2l2/Atraid/Fbxl5/Chek2/Egln2/Sirt2/Sgta/Trim30a/Dda1/Vps11/Arih2/Rnf41/Psmd3/Lamp3/Psen2/Ddrgk1/Trib3/Edem2/Gba/Sec22b/Sdcbp/Wwp1/Vcp/Faf1/Rpl11/Tnfrsf1b/Dvl1/Shh/Rchy1/Rpl5/Rab7/Edem1/Atg7/Apoe/Cul4a/Lonrf1/Prkaca/Vps35/Herpud1/Wwp2/Tmtc3/Oaz2/Nedd4/Gpx1/Ccdc22/Ubqln2/Asb11/Rhbdd3/Xbp1/Rpl23/Rps7/Rnf144a/Serpine2/Rhbdd1/Mylip/Taf9/Laptm4b/Kcne2/Anks1/Rnf14/Ubxn1	64
GO:0008285	negative regulation of cell proliferation	Asph/Tnfrsf9/Atraid/Nupr1l/Pparg/Lrp6/Rerg/Sirt2/Cpeb1/Sirt6/Nupr1/Cd109/Rnf41/Ace2/Ccl12/Bdkrb2/Ctsl/Bap1/Cdc73/Lta/H2-M3/Ralbp1/Fth1/Lbx1/Lzts2/Neurl1a/Vax1/Fap/Smyd2/Kcnk2/Bnipl/Cited2/Aimp1/Cth/Dhcr24/Podn/Cdkn2c/Ptprk/Hdac1/Camk2n1/Pdpn/Nppb/Mfn2/Fbxo2/Chd5/Shh/Phox2b/Ereg/Tesc/Hpgds/Apoe/Ceacam2/Atf5/Nup62/Ndn/Pak1/Fgfr2/Dlc1/Ifi30/Smad6/Wdr6/Plxnb1/Xirp1/Rbm10/Maged1/Npm1/Slit3/Il12b/Sparc…	97
GO:0001933	negative regulation of protein phosphorylation	Ptk6/Mecom/Dnaja1/Dgkq/Prkar1b/Lrp6/Sirt2/Cd109/Ibtk/Gpd1l/Ace2/Inpp5j/Inpp5k/Bdkrb2/Dtnbp1/Atg14/Impact/Gnaq/Rtn4rl2/Mapk8ip1/Prr5l/Psen2/Trib3/Pkia/E130311K13Rik/Gba/Podn/Cdkn2c/Cep85/Camk2n1/Dvl1/Paqr3/Pebp1/Met/Gadd45a/Ankrd26/Ntf3/Apoe/Nup62/Lrrk1/Pwp1/Pard3/Ptprr/Cbl/Il18/Smad6/Dusp9/Igbp1/Xbp1/Npm1/Flcn/Slfn1/Ggnbp2/Socs7/Hexim1/Slc9a3r1/Chmp6/Ranbp9/Bmp4/Dnajc3/Dnaja3/Ppp1r15b/Rtn4r/Fam12…	68
GO:0042773	ATP synthesis coupled electron transport	Cox6a1/Coq7/Cox5a/Cox8a/Ndufs2/Pmpcb/Cox6a2/Cox4i1/Uqcrq/Sdha/Cox7c/Ndufa10/Ndufb9/Ndufv3/Ndufv1/Sdhaf2	16
GO:0042278	purine nucleoside metabolic process	Mfn1/Aprt/Acpp/Nme8/Pnp/Ahcyl1/Gamt/Ampd3/Pemt/Nme1/Nme2/Mtrr/Mocs2/Nudt18/Nme4/Enpp4/Rhoq/Pde6a	18
GO:0006119	oxidative phosphorylation	Cox6a1/Coq7/Cox5a/Cox8a/Ndufs2/Surf1/Vcp/Slc25a33/Pmpcb/Chchd10/Cox6a2/Cox4i1/Uqcrq/Sdha/Cox7c/Ndufa10/Ndufb9/Ndufv3/Cox7a2l/Msh2/Ndufv1/Sdhaf2	22
GO:0006892	post-Golgi vesicle-mediated transport	Nbea/Gak/Myo5a/Rab34/Acsl3/Vps52/Cnst/Arfrp1/Golph3l/Exoc6b/Ccdc91/Ap3d1/Lamp1/Ccdc22/Myo1b/Sptbn1/Vamp2/Scfd1/Vti1b/Rab31/Exoc6/Gbf1/Optn	23
GO:0016236	macroautophagy	5330417C22Rik/Ripk2/Gabarapl1/Pik3c2a/Cln3/Mcoln1/Rnf41/Nprl3/Atg14/Tbc1d5/Vps16/Gba/Snapin/Sec22b/Vcp/Mfn2/Wdfy3/Nod1/Rab7/Atg7/Sesn3/Pip4k2c/Lamp2/Ubqln2/Sqstm1/Gabarap/Emc6/Becn1/Atp6v0a1/Scfd1/Hif1a/Pacs2/Trim13/Atg3/D17Wsu92e/Ubxn6/Atg12/Tbc1d12/Optn/Tsc1	40
GO:0036503	ERAD pathway	Psmc3/Aup1/Psmc4/Sgta/Psmc1/Dzip3/H13/Edem2/Vcp/Uggt1/Sec61b/Fbxo2/Fbxo6/Ube4b/Edem1/Hsp90b1/Amfr/Herpud1/Stt3b/Ubqln2/Rnf185/Ccdc47/Rhbdd1/Trim13/Sdf2l1/Edem3/Ubxn6/Syvn1/Ubxn1/Hspa5	30
GO:0006639	acylglycerol metabolic process	Cat/Cd36/Dgkq/Nr1h2/Il6st/Atg14/Apoa2/Apobec1/Apoe/Fgf21/Dgat2/Mogat2/Apobr/Pnpla2/Lpl/Gpx1/Acsl4/Slc22a4/Thrb/Pck2/Dbi/Lmf1/C3/Dagla/Acsl5	25
