# Supplementary material for: Mitofusins regulate lipid metabolism to mediate the development of lung fibrosis
Source: Nat Commun. 2019 Jul 29;10:3390. doi: 10.1038/s41467-019-11327-1 (PMC6662701; doi:10.1038/s41467-019-11327-1)
Supplement: Supplementary file 6 — Supplementary Data 4 [file 41467_2019_11327_MOESM6_ESM.xlsx]

## Sheet: Differentially expressed genes
Gene_name	logFC	p-value	adjusted p-value
Clcnka	2.51365	8.17813e-20	1.70048e-15
Mthfd2	3.26984	2.77072e-17	2.88058e-13
Aldh1l2	2.35989	2.70998e-16	1.87828e-12
Atf5	2.77996	1.5805e-15	8.21583e-12
Mfn1	-0.977727	2.64239e-15	1.01248e-11
Mfn2	-1.13386	2.92159e-15	1.01248e-11
Sgcg	-0.715469	5.18669e-14	1.54067e-10
Adm2	3.02868	6.21865e-14	1.61631e-10
Phgdh	2.89477	1.10309e-13	2.5485e-10
Chac1	2.69674	1.55368e-13	3.23056e-10
Zfp984	-1.48234	3.86126e-13	7.29883e-10
Asns	1.67841	7.76431e-13	1.34536e-09
Chd5	0.629114	1.31111e-12	2.09707e-09
Tmeff1	1.05388	2.75971e-12	4.09876e-09
Mars	0.751655	5.32271e-12	7.37834e-09
Trib3	2.03654	5.97218e-12	7.76122e-09
Sars	1.13127	2.31232e-11	2.82823e-08
Aars	0.80831	2.45719e-11	2.83847e-08
Crocc	-1.00109	5.93793e-11	6.49828e-08
Paics	0.491234	9.1045e-11	9.4655e-08
Slco1a5	-0.956171	1.26879e-10	1.25629e-07
Ubiad1	0.8476	1.635e-10	1.48728e-07
Lgi2	2.1003	1.64514e-10	1.48728e-07
Map1a	-0.505763	1.72374e-10	1.49341e-07
Fbxo44	-1.2811	1.89889e-10	1.57934e-07
Rpl4	0.634381	2.51378e-10	2.01035e-07
Klhl34	-0.469447	3.14025e-10	2.41834e-07
Yars	0.617058	3.45911e-10	2.50718e-07
Eef2	0.670504	3.49676e-10	2.50718e-07
Sept5	-0.93595	6.35667e-10	4.39243e-07
Robo2	0.888217	6.54861e-10	4.39243e-07
Fxyd2	3.3632	7.79056e-10	5.06216e-07
Ubl3	0.659139	1.0547e-09	6.14224e-07
Shmt2	0.848888	1.03222e-09	6.14224e-07
Rps2	0.81635	1.04659e-09	6.14224e-07
Eef1g	0.622783	1.06344e-09	6.14224e-07
Eprs	0.831494	1.11196e-09	6.24892e-07
Acpp	-0.873369	1.37099e-09	7.50186e-07
Olig3	-0.47943	1.65381e-09	8.81738e-07
Rps8	0.74082	1.70125e-09	8.84352e-07
Abi3	1.47359	1.78619e-09	9.05859e-07
Arhgef19	-1.09755	2.2515e-09	1.11465e-06
Tbata	-0.884468	2.65657e-09	1.2846e-06
Cep85	-1.5212	2.83773e-09	1.34102e-06
Eef1a1	0.68846	3.27627e-09	1.51386e-06
Nrxn2	-0.279291	3.47058e-09	1.56878e-06
Rps15	0.784494	3.57757e-09	1.58273e-06
Rps3	0.66493	3.86367e-09	1.67369e-06
Rbp2	-1.18772	4.10647e-09	1.74257e-06
Psat1	1.4972	4.6069e-09	1.91583e-06
Rpl6	0.552839	4.90113e-09	1.92281e-06
Rack1	0.644279	4.85268e-09	1.92281e-06
Aldh18a1	1.28133	4.74761e-09	1.92281e-06
Cbx6	-1.17592	5.42622e-09	2.0894e-06
Dusp26	-0.895095	5.60884e-09	2.12045e-06
Gm3985	0.135814	6.18476e-09	2.29642e-06
Cptp	0.945262	6.79403e-09	2.47839e-06
Unc79	-0.647599	7.30334e-09	2.61825e-06
Phospho1	0.874028	7.49039e-09	2.63979e-06
Rps7	0.612859	8.87903e-09	3.07703e-06
Atp6v1e1	0.463694	9.44489e-09	3.21947e-06
Megf6	-1.08233	1.07439e-08	3.6032e-06
Cryz	0.729221	1.18988e-08	3.92716e-06
Rpl12	0.900616	1.26429e-08	4.10758e-06
Tcea3	-1.52464	1.47361e-08	4.71398e-06
Rpp14	0.511629	1.54444e-08	4.86567e-06
Eef1b2	0.588126	1.59903e-08	4.96247e-06
Dpp6	-0.522105	1.65574e-08	5.06293e-06
Rps5	0.655289	1.81927e-08	5.48233e-06
Gm5148	-2.51271	1.89269e-08	5.6221e-06
Slc25a33	0.818097	1.99425e-08	5.84034e-06
Rps6	0.5972	2.02718e-08	5.85432e-06
Lhfpl2	1.15624	2.06798e-08	5.89033e-06
Gck	-0.62935	2.19593e-08	6.08799e-06
Optn	0.520881	2.17721e-08	6.08799e-06
Rpl7a	0.539976	2.45154e-08	6.70723e-06
Eif3h	0.510096	2.50465e-08	6.76353e-06
Nsa2	0.513759	2.58236e-08	6.88399e-06
Ptpn20	-0.268449	2.71179e-08	7.13749e-06
Rpl32	0.631637	2.7787e-08	7.22218e-06
Ints11	0.400043	3.00307e-08	7.4413e-06
Rpl14	0.576781	3.00615e-08	7.4413e-06
Naca	0.596005	2.94427e-08	7.4413e-06
Aif1l	1.31712	2.92119e-08	7.4413e-06
Rpl13	0.704184	3.08227e-08	7.53996e-06
Hspa9	0.760041	3.46775e-08	8.3843e-06
Eif4ebp1	1.26622	3.52315e-08	8.42033e-06
Zfp949	0.715035	3.58813e-08	8.47818e-06
Uba52	0.651848	3.72945e-08	8.71307e-06
Pdha1	0.368459	3.7967e-08	8.75117e-06
Rpl19	0.617273	3.82993e-08	8.75117e-06
Eif3c	0.483474	4.23367e-08	9.56854e-06
Trnp1	-0.858139	5.39913e-08	1.15475e-05
Fxyd6	1.61954	5.28688e-08	1.15475e-05
Dppa5a	-1.42331	5.41874e-08	1.15475e-05
Ddit3	1.29133	5.31773e-08	1.15475e-05
Galc	0.678837	5.4425e-08	1.15475e-05
Rps10	0.661052	5.37232e-08	1.15475e-05
Rpl13a	0.791118	5.54221e-08	1.16403e-05
D930020B18Rik	-0.608425	5.93016e-08	1.23306e-05
Rpl18	0.634526	6.44522e-08	1.30112e-05
Ccdc150	-0.477573	6.35599e-08	1.30112e-05
Cyp1b1	-1.04336	6.41666e-08	1.30112e-05
Rps12	0.853556	6.59654e-08	1.31257e-05
Rpl17	0.632612	6.62818e-08	1.31257e-05
Rd3	-0.641377	6.84079e-08	1.33338e-05
Fam131c	-0.883188	6.86151e-08	1.33338e-05
Gpx1	1.01659	7.35074e-08	1.41522e-05
Pdcd2	0.525466	7.43851e-08	1.41898e-05
Gab2	0.984749	7.85806e-08	1.48539e-05
Cabin1	-0.565147	8.17971e-08	1.53226e-05
Col4a6	-0.638524	8.47189e-08	1.5589e-05
Ccdc47	0.362686	8.41688e-08	1.5589e-05
Grsf1	0.338168	9.17875e-08	1.6596e-05
Fut1	0.64984	9.12207e-08	1.6596e-05
Rpsa	0.639259	9.68154e-08	1.7249e-05
Rpl8	0.659963	9.77944e-08	1.7249e-05
Adipor1	0.299679	9.78881e-08	1.7249e-05
Ppfibp1	0.704418	1.01279e-07	1.76965e-05
Evc2	-0.502891	1.08926e-07	1.88742e-05
Cox7a2l	0.580591	1.14785e-07	1.9725e-05
Filip1l	1.20044	1.18117e-07	1.98483e-05
Nars	0.503598	1.16589e-07	1.98483e-05
Gna14	-0.704108	1.18366e-07	1.98483e-05
Rps28	0.741723	1.20425e-07	2.00319e-05
Pramef12	-0.43503	1.21885e-07	2.01139e-05
Bbox1	-0.812138	1.29324e-07	2.07075e-05
Ankef1	-0.485873	1.27464e-07	2.07075e-05
Hexa	0.529792	1.27687e-07	2.07075e-05
Ttll8	-0.682847	1.29465e-07	2.07075e-05
Peg3	-0.541222	1.40531e-07	2.23058e-05
Kcnh3	-0.707706	1.43384e-07	2.24165e-05
Rps18	0.693978	1.43377e-07	2.24165e-05
Susd1	0.843637	1.4507e-07	2.25029e-05
Lrrc18	-0.524571	1.47184e-07	2.25029e-05
Rabl2	-0.920715	1.46124e-07	2.25029e-05
Cacna2d1	-0.430328	1.56544e-07	2.37593e-05
Stpg1	-0.724506	1.65584e-07	2.47697e-05
Mansc1	-0.562687	1.64917e-07	2.47697e-05
D130043K22Rik	-0.553294	1.67523e-07	2.48807e-05
Smtnl2	-0.645998	1.88545e-07	2.77456e-05
Cdkl1	-0.81104	1.89481e-07	2.77456e-05
Stk36	-0.679689	2.02721e-07	2.94767e-05
Fbxo2	-0.886003	2.13131e-07	3.06787e-05
Ccdc36	0.609309	2.15413e-07	3.06787e-05
Tpt1	0.632742	2.13973e-07	3.06787e-05
Rps23	0.559658	2.17696e-07	3.07929e-05
Eif3f	0.559601	2.21453e-07	3.11127e-05
Tprgl	0.470481	2.25053e-07	3.14062e-05
Fgf1	-0.507489	2.50487e-07	3.47226e-05
Wdr95	-0.661739	2.57408e-07	3.54456e-05
Rpl36a	0.593564	2.60688e-07	3.55341e-05
Rpl7	0.466189	2.61469e-07	3.55341e-05
Nt5e	-1.46231	2.65141e-07	3.57991e-05
Tnik	-0.637105	2.68713e-07	3.60474e-05
Rps4x	0.584757	2.75062e-07	3.66626e-05
Ndufa6	0.532386	2.80761e-07	3.71839e-05
Slc7a8	-3.10181	2.85953e-07	3.76318e-05
Gm3558	-0.267278	2.90909e-07	3.80432e-05
Klhl21	0.380942	2.96355e-07	3.82664e-05
Tenm4	1.43783	2.98137e-07	3.82664e-05
Hhatl	-0.679007	2.96394e-07	3.82664e-05
Uxs1	0.305148	3.08366e-07	3.93365e-05
Lurap1l	0.600069	3.24579e-07	4.11522e-05
Rps3a1	0.561364	3.32579e-07	4.14916e-05
C2cd5	-0.447755	3.33242e-07	4.14916e-05
Rpl23a	0.560954	3.33049e-07	4.14916e-05
Ghitm	0.548394	3.40145e-07	4.2099e-05
Eef1d	0.5456	3.44409e-07	4.23745e-05
Mtfr1l	-0.60269	3.49337e-07	4.25003e-05
Rpl5	0.566835	3.51426e-07	4.25003e-05
Rpl35	0.64492	3.51563e-07	4.25003e-05
Cyp39a1	0.595379	3.56663e-07	4.28676e-05
5330417C22Rik	-0.62339	3.6116e-07	4.31587e-05
Rps24	0.686762	3.63806e-07	4.32264e-05
Pdpn	-2.84335	3.77823e-07	4.43066e-05
Slc46a3	-0.732339	3.7929e-07	4.43066e-05
Cib2	-0.919647	3.77446e-07	4.43066e-05
Rps15a	0.583092	3.8619e-07	4.48606e-05
Ndufs2	0.347835	3.96144e-07	4.57612e-05
Neu1	0.59837	4.05523e-07	4.65859e-05
Sclt1	-0.565255	4.37903e-07	4.97558e-05
Acsm5	-0.191247	4.36968e-07	4.97558e-05
Palm2	-0.238369	4.44894e-07	5.00036e-05
Btg4	-0.54468	4.43479e-07	5.00036e-05
Renbp	0.677365	4.61553e-07	5.14322e-05
Nme2	0.703848	4.62551e-07	5.14322e-05
Dnah1	-0.668581	4.79878e-07	5.3075e-05
Rpl21	0.533968	4.94858e-07	5.44422e-05
Coprs	0.946212	4.98471e-07	5.45511e-05
Slc25a39	0.541953	5.11038e-07	5.56336e-05
Kcmf1	0.315496	5.19654e-07	5.62769e-05
Lonp1	0.518914	5.29188e-07	5.70124e-05
Rps17	0.58567	5.40292e-07	5.79087e-05
Xylb	-0.398689	5.53202e-07	5.89884e-05
Igfbp2	-2.01538	6.012e-07	6.37793e-05
Slc1a3	1.07244	6.0845e-07	6.42208e-05
Rpl10a	0.582049	6.22394e-07	6.53608e-05
Ggt6	-0.716244	6.2727e-07	6.55418e-05
Rpl9	0.529883	6.49641e-07	6.72039e-05
Cars	0.560603	6.47014e-07	6.72039e-05
Dlg4	-0.97948	6.58685e-07	6.78022e-05
Pnrc2	-0.475778	6.64923e-07	6.81071e-05
Napsa	0.661714	6.88837e-07	6.91932e-05
Pxdn	-1.14141	6.83553e-07	6.91932e-05
Atp6v1c1	0.35205	6.82973e-07	6.91932e-05
Atp5c1	0.389507	6.87784e-07	6.91932e-05
Abca4	-0.741258	7.21699e-07	7.18005e-05
Lamp1	0.407805	7.20603e-07	7.18005e-05
Xlr3c	0.192361	7.27204e-07	7.20036e-05
Fam129a	0.619976	7.31945e-07	7.21295e-05
Boc	-0.569777	7.36828e-07	7.22682e-05
Rps14	0.631384	7.56153e-07	7.38154e-05
Xxylt1	0.473206	7.70795e-07	7.48932e-05
Szrd1	-0.229944	8.06279e-07	7.79765e-05
Pitrm1	0.437694	8.33332e-07	8.00072e-05
Rpl3	0.481283	8.34972e-07	8.00072e-05
Rps20	0.645924	8.41599e-07	8.02723e-05
Plagl1	-0.725867	8.53529e-07	8.10384e-05
Slc26a9	-0.860921	8.71592e-07	8.23774e-05
Tspyl3	-0.598254	8.9418e-07	8.38784e-05
Adgb	-0.805087	9.10448e-07	8.38784e-05
Efcc1	-0.366981	9.11678e-07	8.38784e-05
Gfy	-0.407412	9.02316e-07	8.38784e-05
4930452B06Rik	-0.402498	9.04378e-07	8.38784e-05
Zfp251	0.486495	9.09782e-07	8.38784e-05
Lypd6	-0.406969	9.21895e-07	8.44447e-05
Mif	0.686765	9.27881e-07	8.46203e-05
Dnah2	-0.536522	9.84665e-07	8.94067e-05
Plxnb1	-0.578303	1.00045e-06	9.0445e-05
Cox8a	0.400289	1.01506e-06	9.13683e-05
Tnn	-0.826767	1.05551e-06	9.46004e-05
Zfp334	-0.430471	1.08427e-06	9.67028e-05
Gnb1	0.408427	1.08827e-06	9.67028e-05
Slc28a3	-0.410895	1.1083e-06	9.7648e-05
Fam107a	-0.614746	1.1067e-06	9.7648e-05
Rplp0	0.454843	1.13918e-06	9.99454e-05
Rpl24	0.485342	1.14762e-06	0.000100262
Emc6	0.406762	1.18669e-06	0.000103242
Skap2	0.503366	1.20717e-06	0.000104587
B3gnt2	0.406732	1.24492e-06	0.000107409
Bbs1	-0.610247	1.27415e-06	0.000109477
Ntn1	1.60165	1.28185e-06	0.000109685
Rps26	0.573266	1.29824e-06	0.000110632
Rps19	0.690729	1.30465e-06	0.000110725
Spdef	-0.720151	1.32834e-06	0.000111887
Ankrd45	-0.652145	1.3291e-06	0.000111887
Spg21	0.452933	1.43899e-06	0.000119684
Col4a5	-0.693183	1.43862e-06	0.000119684
Six4	-0.681002	1.43594e-06	0.000119684
Polr2m	0.388126	1.45462e-06	0.000120501
Mrpl47	0.502647	1.56729e-06	0.00012932
Coro2b	-2.07634	1.58928e-06	0.000130616
Sept4	0.944689	1.61658e-06	0.000131818
Tc2n	0.890273	1.61251e-06	0.000131818
Cln6	0.857932	1.66347e-06	0.000135112
Nadk	0.465785	1.68163e-06	0.000135528
Ppm1e	-0.223017	1.68142e-06	0.000135528
Ooep	-1.44029	1.68865e-06	0.000135568
Pmpcb	0.266079	1.70425e-06	0.000135791
Cd63	0.592916	1.70449e-06	0.000135791
Mrpl30	0.570832	1.73036e-06	0.000137326
Abhd12b	-0.767779	1.77453e-06	0.000140296
Rhbdd1	0.541888	1.81226e-06	0.000142736
BC049715	-0.621003	1.82753e-06	0.000143396
Lrrc20	0.467109	1.85113e-06	0.000144159
Rpl39	0.59544	1.84787e-06	0.000144159
Frmpd1	-0.452003	1.87331e-06	0.000145343
Nfe2l3	-0.565766	1.94212e-06	0.000150121
Efcab6	-0.589151	1.97944e-06	0.000152318
Amdhd2	0.911601	1.9852e-06	0.000152318
Rtraf	0.420067	1.99527e-06	0.000152528
Efcab5	-0.251794	2.0137e-06	0.000153373
Rps21	0.746873	2.02308e-06	0.000153525
Rpl23	0.538347	2.08626e-06	0.000157744
Slc25a26	0.488598	2.0945e-06	0.000157793
Tnfrsf19	-0.542853	2.23194e-06	0.00016754
Nfatc1	0.372981	2.25743e-06	0.000168844
Serpind1	-1.0342	2.29924e-06	0.000171355
Fsd1l	-0.461337	2.33215e-06	0.000172384
Ddx50	0.273637	2.32272e-06	0.000172384
Ndufs8	0.567841	2.33792e-06	0.000172384
Gadd45a	0.837497	2.36771e-06	0.000173964
Tnr	-0.286927	2.41197e-06	0.000176592
Hagh	0.5392	2.47689e-06	0.000180709
Lrrc1	-0.635298	2.5967e-06	0.000188788
Myh6	-2.57755	2.64733e-06	0.000191798
Rpl10	0.503559	2.67382e-06	0.000193044
Pgpep1l	-0.285901	2.76657e-06	0.000199049
Rpl11	0.473021	2.79943e-06	0.000200719
Smagp	0.523517	2.83394e-06	0.000202495
Ndufb5	0.357601	2.85275e-06	0.000203141
Ola1	0.418918	2.88254e-06	0.000204562
Mtus2	-0.873689	2.90857e-06	0.000205707
Rpl37	0.540783	2.93283e-06	0.00020672
Rpl34	0.59653	2.96971e-06	0.000208034
Sh3rf3	-0.549754	2.97148e-06	0.000208034
Rpl27a	0.527782	3.01495e-06	0.000210368
Rpl18a	0.515087	3.03712e-06	0.000211207
Gng12	0.416303	3.05382e-06	0.000211648
Tomm20	0.372269	3.06383e-06	0.000211648
Mia2	0.306791	3.08917e-06	0.000212692
Cnksr2	-0.395459	3.1021e-06	0.000212878
Agk	0.501595	3.13329e-06	0.00021291
Mst1	-0.726778	3.11974e-06	0.00021291
Slc25a5	0.330035	3.12548e-06	0.00021291
Fh1	0.571201	3.18124e-06	0.000214736
Ostm1	0.425623	3.17618e-06	0.000214736
Slc9a6	0.372847	3.19114e-06	0.000214736
Ndufb9	0.488325	3.21493e-06	0.000215639
Thap12	0.263725	3.2498e-06	0.000217277
Magi2	-0.679591	3.27404e-06	0.000218196
Evc	-0.237103	3.33315e-06	0.000221426
Lrmda	-1.12549	3.39263e-06	0.000224659
Borcs5	-0.669493	3.4476e-06	0.000227575
Cmpk1	0.345233	3.46194e-06	0.000227798
Rpl27	0.51471	3.5168e-06	0.000230678
Myo1d	0.526695	3.52896e-06	0.000230747
Parp16	0.95971	3.56814e-06	0.000232578
Dzank1	-0.594683	3.60611e-06	0.000233651
Pdia2	-0.60349	3.6079e-06	0.000233651
Adra2a	-0.557981	3.61832e-06	0.000233651
Zfand4	-0.591744	3.63595e-06	0.000234063
Faap20	-0.508528	3.70026e-06	0.000237467
Sec14l5	-0.813655	3.72418e-06	0.000237537
Rfc4	0.718699	3.72183e-06	0.000237537
Rdx	0.414961	3.74012e-06	0.000237823
Nwd1	-0.417165	3.79024e-06	0.000240276
Fads6	-0.771963	3.84819e-06	0.000243208
Sema3f	-0.934469	3.98544e-06	0.0002508
Adck5	-0.49494	3.99244e-06	0.0002508
Mtmr7	-0.609764	4.03151e-06	0.000252491
Gsn	-0.924198	4.09237e-06	0.000255534
Aard	0.610074	4.13274e-06	0.000257281
Myzap	-0.964208	4.15716e-06	0.000258029
Atp8a2	-0.212715	4.30321e-06	0.0002663
Rpl36	0.590053	4.39999e-06	0.000271481
Mad2l2	0.407856	4.5777e-06	0.00028161
Col8a1	-0.259977	4.59476e-06	0.000281825
Rpl29	0.450107	4.63909e-06	0.000283707
Slc2a12	-0.69053	4.68414e-06	0.000285622
Tdrp	0.827534	4.74383e-06	0.000288416
Ssc5d	-0.277659	4.77641e-06	0.00028955
Rpl31-ps12	0.748495	4.83027e-06	0.000291965
Washc4	0.513777	4.87749e-06	0.000293964
Mybpc2	0.590831	4.93201e-06	0.000296391
Rps27a	0.522757	5.00179e-06	0.000299718
Arhgap32	-0.578212	5.05275e-06	0.000301902
Pphln1	-0.308589	5.20423e-06	0.000310062
Pip4k2c	0.340236	5.25298e-06	0.000312072
Usp35	-0.854886	5.31189e-06	0.000314673
Npm1	0.544118	5.39239e-06	0.000318534
Cers1	0.793216	5.41983e-06	0.000319248
Aox3	-0.854492	5.46601e-06	0.000321059
Dlat	0.33814	5.54417e-06	0.00032382
Timm8b	0.399096	5.54329e-06	0.00032382
Rps9	0.528784	5.56778e-06	0.000324288
Lamtor1	0.467567	5.72643e-06	0.000332597
Tmem121b	-0.815214	5.83306e-06	0.000336908
Abcc3	-0.398947	5.83236e-06	0.000336908
Tor2a	0.335158	5.90435e-06	0.000340081
Rapgefl1	-0.568516	6.18331e-06	0.000355165
Grem2	-0.970023	6.2209e-06	0.00035634
Bbs7	-0.463997	6.24518e-06	0.000356747
Ccn3	-0.625081	6.26513e-06	0.000356906
Ntn4	-1.04853	6.39324e-06	0.000362244
Anxa11	0.50412	6.39367e-06	0.000362244
Itprid2	0.533103	6.62188e-06	0.000374154
Rpl38	0.584445	6.71989e-06	0.000378663
Clta	0.470527	6.75309e-06	0.000378942
Apobec3	-1.63943	6.7613e-06	0.000378942
Ptgr2	0.333468	6.78036e-06	0.00037899
A830018L16Rik	-0.415371	6.96571e-06	0.000388305
Fau	0.508029	7.02714e-06	0.000390683
Itprip	-0.757114	7.07846e-06	0.000392487
Rpl15	0.51704	7.19042e-06	0.000397634
Rpl35a	0.551131	7.3127e-06	0.000403324
Hid1	-0.607028	7.42451e-06	0.000408407
Ttc39d	-0.243121	7.47007e-06	0.000408844
Atp1a2	-1.04363	7.47177e-06	0.000408844
Scn3b	-0.74286	7.87471e-06	0.000427695
Apex2	-0.449901	7.878e-06	0.000427695
Ndufaf7	-0.38424	7.87399e-06	0.000427695
Fam81a	-0.721919	8.28493e-06	0.000448616
Hmgcl	0.548762	8.39672e-06	0.000453015
Tmprss6	-0.155156	8.40974e-06	0.000453015
Lipe	0.653755	8.4765e-06	0.000455431
Use1	0.591848	8.74071e-06	0.000468416
Epop	0.994242	8.85728e-06	0.000473443
Barhl1	-0.28511	8.9104e-06	0.000475061
Atp5b	0.277385	9.01752e-06	0.000479543
Fbxo25	0.428858	9.25843e-06	0.000488605
March4	-0.518517	9.2216e-06	0.000488605
Vat1	0.621995	9.24058e-06	0.000488605
Rpl37a	0.514306	9.38311e-06	0.000493931
BC004004	0.431264	9.56844e-06	0.000502416
Myrf	-0.911852	1.00082e-05	0.000524184
Acsl1	-0.3831	1.01428e-05	0.000525934
Mycbpap	-0.690256	1.00715e-05	0.000525934
Cacnb1	-0.828512	1.01004e-05	0.000525934
Pdxdc1	0.188564	1.01262e-05	0.000525934
Sned1	-0.517104	1.02398e-05	0.000529642
St8sia1	-0.271613	1.03212e-05	0.000532526
Lrp6	-0.495133	1.03744e-05	0.000533947
Nrtn	0.917841	1.04012e-05	0.000534004
Aimp1	0.585601	1.04586e-05	0.000535632
Baiap2l2	1.1312	1.05328e-05	0.000538104
Slc7a1	0.665901	1.06652e-05	0.000543533
Zfp524	0.547775	1.07271e-05	0.000545349
Nwd2	-0.294837	1.07688e-05	0.000546137
Trp73	-0.593872	1.08505e-05	0.000548939
Rragd	0.927737	1.09358e-05	0.000550197
Gm438	0.170905	1.0962e-05	0.000550197
Nupr1	1.00406	1.10076e-05	0.000550197
Gnb5	-1.68938	1.0977e-05	0.000550197
Ccdc157	-0.482764	1.09894e-05	0.000550197
Fam219a	-0.446352	1.11043e-05	0.000553405
Rplp1	0.768933	1.11251e-05	0.000553405
Pitpnm2	-0.680442	1.14943e-05	0.000569423
Rhbdl3	-0.544133	1.15292e-05	0.000569423
Nynrin	-0.522774	1.15253e-05	0.000569423
Syt2	0.361936	1.19347e-05	0.000588055
Rpl28	0.44544	1.21324e-05	0.000596382
Eno1b	2.94837	1.22427e-05	0.000600383
Fn3krp	-0.627486	1.24816e-05	0.000609227
H2-K1	0.854523	1.24748e-05	0.000609227
Lgals3	1.27449	1.27157e-05	0.000619197
Nup62	0.318769	1.27514e-05	0.000619486
Tcf25	-0.249475	1.30864e-05	0.000634278
Pld2	-0.374825	1.31398e-05	0.000635384
Acy1	0.690044	1.35465e-05	0.000652018
Tmem251	0.406896	1.35427e-05	0.000652018
Zkscan17	0.384018	1.36252e-05	0.000654292
Spock2	-2.28414	1.41249e-05	0.000676726
C2cd2	-0.382059	1.42392e-05	0.000680636
Wnt4	-0.679909	1.42852e-05	0.000681268
Arhgap24	-0.615167	1.43195e-05	0.000681341
Coq7	0.404221	1.43922e-05	0.000683235
Zfp46	-0.449552	1.45465e-05	0.000687052
Abhd1	1.43463	1.45603e-05	0.000687052
Npc2	0.558575	1.45717e-05	0.000687052
Sfrp2	-0.464112	1.47922e-05	0.000695868
Cdc42ep3	-0.569794	1.49535e-05	0.000701871
Tuba8	1.42542	1.52883e-05	0.000713046
Pcyt1b	-0.348025	1.52945e-05	0.000713046
Slc43a1	-0.432499	1.52261e-05	0.000713046
Eif2s2	0.464833	1.581e-05	0.000735429
Rtl5	-0.422775	1.5867e-05	0.000736434
Akt3	-0.627571	1.59222e-05	0.00073735
Dnah10	-0.744537	1.59913e-05	0.000738905
Cbr1	-0.365803	1.61073e-05	0.000742612
Syngr1	0.677645	1.62817e-05	0.000748995
B2m	0.775108	1.65109e-05	0.000757861
Grpel2	0.594024	1.66215e-05	0.000761258
Ccdc13	-0.53006	1.68743e-05	0.000767764
Golm1	0.467907	1.68279e-05	0.000767764
Adcy5	-0.46167	1.68679e-05	0.000767764
Nipal3	-0.316324	1.70598e-05	0.000772058
Ap2b1	-0.25439	1.70463e-05	0.000772058
AI413582	0.618766	1.70801e-05	0.000772058
Iars2	-0.27118	1.73e-05	0.000780303
Mcoln1	0.325152	1.75112e-05	0.000788117
Akt2	0.490898	1.77479e-05	0.000797046
B3gnt4	-0.670982	1.7801e-05	0.000797708
C1qbp	0.507171	1.79465e-05	0.000802496
Smad9	-0.365421	1.8024e-05	0.000804232
Slc7a3	1.06394	1.81922e-05	0.00081
Frem2	-0.279768	1.82708e-05	0.00081003
Rgs10	0.843249	1.82434e-05	0.00081003
Tmem150a	-0.599065	1.84983e-05	0.000816635
Galnt6	-0.950858	1.84938e-05	0.000816635
Mia2	0.751925	1.85871e-05	0.000817086
Cmss1	0.467906	1.85593e-05	0.000817086
Abcc1	-0.541194	1.87324e-05	0.000821736
Zbtb7c	-0.359228	1.87986e-05	0.000822905
Cd164l2	1.24364	1.90359e-05	0.000831541
Cfap221	-0.700577	1.92471e-05	0.000839004
Pnma1	-0.544684	1.98377e-05	0.000862938
Samd5	-0.483256	2.02419e-05	0.000878683
Tmem256	0.480477	2.06712e-05	0.000895451
Mxra7	0.512149	2.07415e-05	0.000896629
Kdm8	-0.537744	2.08539e-05	0.000897752
Tars	0.332148	2.08516e-05	0.000897752
Tagln3	-0.44553	2.09239e-05	0.000898907
Uox	-0.363667	2.09709e-05	0.000899066
D7Ertd443e	0.328598	2.10483e-05	0.000900529
Rps13	0.426209	2.12225e-05	0.000906118
Atp5a1	0.245006	2.1379e-05	0.00091093
Ighmbp2	-0.36597	2.16524e-05	0.00092069
Abhd10	-0.465206	2.17209e-05	0.000921722
Vwa7	-0.470975	2.17926e-05	0.000922881
Pnpla6	-0.278851	2.18581e-05	0.00092377
Plin4	-0.224538	2.20314e-05	0.000929205
Eef2k	-0.463607	2.21696e-05	0.000932642
Mcc	-0.464399	2.22026e-05	0.000932642
Mpzl2	0.632527	2.23615e-05	0.000937426
Slc38a1	-0.771448	2.25253e-05	0.000942391
Esrrg	-0.546024	2.26442e-05	0.000945464
Gabarap	0.345306	2.27096e-05	0.000946294
Tdrd5	-0.756407	2.32892e-05	0.000968504
Extl1	0.35961	2.34233e-05	0.000972138
Dennd5b	-0.398868	2.35199e-05	0.000974202
Map3k19	-0.46994	2.37569e-05	0.000981795
Cela1	0.676065	2.37977e-05	0.000981795
Eif3i	0.339245	2.39498e-05	0.000982226
Tulp3	-0.403563	2.38884e-05	0.000982226
Tgfb3	-0.897367	2.39407e-05	0.000982226
Ccdc154	-0.495416	2.40479e-05	0.000984309
Pitpnm3	-0.658632	2.42692e-05	0.000991413
Scn5a	-0.854997	2.43537e-05	0.000992914
Bag1	0.357588	2.45538e-05	0.000999113
Bmpr1b	-0.501887	2.47367e-05	0.00100459
Trpv6	0.943139	2.53504e-05	0.00102751
Rhpn1	-0.397264	2.55511e-05	0.00103162
Vegfb	0.484164	2.55317e-05	0.00103162
C1qtnf1	-0.355284	2.5815e-05	0.00104025
Sergef	0.439249	2.61095e-05	0.00104617
Gprasp2	-0.674832	2.60913e-05	0.00104617
H2-Q7	1.41366	2.61127e-05	0.00104617
Dvl1	0.412353	2.63229e-05	0.00105256
Ranbp9	0.384692	2.66465e-05	0.00106346
Mrpl52	0.640952	2.69367e-05	0.00107298
Chchd10	0.484121	2.70244e-05	0.00107441
Fign	-0.451898	2.74145e-05	0.00108784
Adrb3	-0.27105	2.75576e-05	0.00109144
Dpyd	0.547792	2.776e-05	0.00109737
Il22ra1	-0.282694	2.78173e-05	0.00109754
Samhd1	-0.716837	2.79581e-05	0.00110101
Rps16	0.525927	2.8371e-05	0.00111516
Wdr93	-0.580364	2.85136e-05	0.00111865
1110059E24Rik	0.517077	2.85792e-05	0.00111911
Pla2g16	-0.426079	2.88782e-05	0.00112869
Muc20	-1.61269	2.91663e-05	0.00113782
Kif1c	0.266293	2.9283e-05	0.00114023
Apmap	0.280052	2.94701e-05	0.00114537
Rnf145	-0.353162	2.97279e-05	0.00115323
Col5a2	-0.742964	3.09262e-05	0.00119748
Ndufb6	0.379553	3.12478e-05	0.00120544
Paqr7	-0.846572	3.1196e-05	0.00120544
Paqr5	-0.298465	3.17624e-05	0.00122303
Mtrr	0.330284	3.20947e-05	0.00123354
Xkr8	-0.321857	3.24057e-05	0.0012432
Btf3	0.288779	3.24797e-05	0.00124374
Edem2	-0.308763	3.2826e-05	0.00125009
Cped1	-1.67122	3.27789e-05	0.00125009
Kctd11	-0.356588	3.27792e-05	0.00125009
Retreg2	0.262746	3.29443e-05	0.0012523
Rp1	-0.391065	3.35632e-05	0.00127189
Agap1	0.534781	3.35818e-05	0.00127189
Capn13	-0.496828	3.37177e-05	0.00127471
Plod1	0.732592	3.39545e-05	0.00128134
Tigd2	0.414131	3.43115e-05	0.00129246
Marc2	0.317873	3.43933e-05	0.0012932
Nbeal2	-0.517134	3.44941e-05	0.00129465
Tgfb1i1	-0.952767	3.4741e-05	0.00129922
Phyhd1	1.00174	3.468e-05	0.00129922
Tmco4	0.400156	3.50808e-05	0.00130958
Atp5g2	0.383563	3.51929e-05	0.00131141
Arhgef2	0.401726	3.5537e-05	0.00131629
Rpl22	0.437614	3.56405e-05	0.00131629
Dcun1d2	0.219797	3.54751e-05	0.00131629
Nol3	0.639766	3.56004e-05	0.00131629
Garnl3	0.476651	3.55823e-05	0.00131629
Guca1b	0.52816	3.60719e-05	0.00132986
Lrrc71	-0.413639	3.61619e-05	0.00133082
Mrps23	0.358193	3.6802e-05	0.0013496
Galnt5	-0.393605	3.67762e-05	0.0013496
Igf1r	-0.600316	3.71087e-05	0.00135845
Cat	-0.365184	3.8373e-05	0.00140227
Arl6ip6	0.366747	3.95051e-05	0.00144111
Cnksr1	-0.497772	3.97361e-05	0.00144699
Rad21	0.278469	3.98897e-05	0.00144752
Gnptg	0.313465	3.98522e-05	0.00144752
Aldh3b2	1.17663	4.0146e-05	0.00145428
Popdc2	-0.546493	4.13854e-05	0.00149657
Igbp1	0.338971	4.21925e-05	0.0015231
Ttc9	0.569385	4.25244e-05	0.00153242
Rfc5	0.426025	4.36155e-05	0.00156903
Arv1	0.420158	4.37968e-05	0.00157283
Gtf2h1	0.274318	4.39888e-05	0.001577
Pctp	0.654229	4.43779e-05	0.00158821
Rragc	0.27379	4.44725e-05	0.00158886
Zfp367	0.558635	4.49281e-05	0.00160238
Clybl	0.746113	4.50925e-05	0.00160549
Pced1a	-0.462267	4.53881e-05	0.0016105
Angptl2	-0.474329	4.53548e-05	0.0016105
Rasef	0.365888	4.56875e-05	0.00161836
Cst8	1.04882	4.58978e-05	0.00162305
Atp6ap2	0.370992	4.62547e-05	0.00163289
Sdf4	0.21255	4.64387e-05	0.00163661
Sowahc	0.499023	4.68712e-05	0.00164906
1700067K01Rik	-0.599392	4.75742e-05	0.00167096
Mapk9	0.196147	4.78639e-05	0.0016783
Fam234b	-0.703663	4.80158e-05	0.0016808
Nat8f1	0.511154	4.81245e-05	0.00168177
Ndufb11	0.395432	4.85263e-05	0.00169296
Efcab12	-0.567604	4.90629e-05	0.00170882
P2ry1	-0.28546	4.94987e-05	0.00171659
Rdm1	0.499052	4.96163e-05	0.00171659
Engase	-0.405679	4.94859e-05	0.00171659
Creg1	0.405718	4.95761e-05	0.00171659
Oit1	-0.754148	5.01155e-05	0.00173098
Gtsf1l	-0.467542	5.04472e-05	0.00173799
Zfas1	0.707152	5.04854e-05	0.00173799
Amt	-0.41279	5.07933e-05	0.00174569
Vangl1	-0.409747	5.10194e-05	0.00175057
Kat14	0.202827	5.12344e-05	0.00175415
Gpx4	0.407717	5.12923e-05	0.00175415
Wdr47	-0.349071	5.17223e-05	0.00175496
Add1	-0.269005	5.15167e-05	0.00175496
Sumf1	0.382677	5.15717e-05	0.00175496
Gna11	0.155942	5.17224e-05	0.00175496
Lims2	-1.80624	5.17381e-05	0.00175496
Gapdh	0.385729	5.19187e-05	0.00175822
1700003E16Rik	-0.417964	5.21916e-05	0.00176459
Slc16a1	0.588143	5.26642e-05	0.00177192
Lrtm2	-1.06738	5.25862e-05	0.00177192
Rfx3	-0.416398	5.25579e-05	0.00177192
Angptl8	0.737427	5.28698e-05	0.00177596
Tmem192	0.418816	5.339e-05	0.00179054
Ces1f	-1.14594	5.39114e-05	0.00180512
Tmem151b	-0.313134	5.40658e-05	0.00180738
Trmt1	0.490132	5.42056e-05	0.00180876
Gpr155	-0.421145	5.42812e-05	0.00180876
Il17re	-0.464405	5.46201e-05	0.00181424
Myo9b	-0.41085	5.45951e-05	0.00181424
Mdfic	0.529498	5.50414e-05	0.00182532
Smim26	0.428449	5.52177e-05	0.00182825
Slc39a4	-0.525351	5.7352e-05	0.0018959
Eva1a	0.614825	5.75046e-05	0.00189793
Lgr4	0.708942	5.75996e-05	0.00189805
Col23a1	-0.80958	5.77752e-05	0.00190082
Pabpc1	0.446645	5.82322e-05	0.00191283
Arl6ip1	0.433945	5.86609e-05	0.00192387
Cavin4	0.292468	5.91061e-05	0.00193542
Rasgrf2	-0.840679	5.97065e-05	0.00195201
Ralgps2	-0.542467	5.98821e-05	0.00195467
Dhrs3	0.514658	6.01918e-05	0.00196171
Nek6	0.450236	6.09512e-05	0.00198335
4930402H24Rik	-0.332296	6.14705e-05	0.00199712
Tmem116	0.51403	6.21678e-05	0.00201662
Arl2	0.341621	6.25924e-05	0.00202723
Xpot	0.286022	6.29982e-05	0.00203599
Atad1	0.243015	6.30587e-05	0.00203599
Cyp27a1	-0.713634	6.39203e-05	0.00206061
Ipo5	0.352232	6.4273e-05	0.00206877
Pipox	-0.475709	6.44746e-05	0.00207206
Trim45	-0.3252	6.53198e-05	0.00209598
Adh5	0.240022	6.56459e-05	0.0021032
Ston2	-0.338368	6.60009e-05	0.00211132
Eef1e1	0.383755	6.61543e-05	0.00211297
Lamp2	0.316441	6.65084e-05	0.00212103
Fgf18	-0.887775	6.78831e-05	0.00216155
Kcnb1	-0.110413	6.84767e-05	0.0021651
Traf3ip2	-0.423686	6.81471e-05	0.0021651
Fbxo6	0.448651	6.84419e-05	0.0021651
Tceal9	0.474291	6.84813e-05	0.0021651
Bmx	-0.59488	6.85151e-05	0.0021651
Hfm1	-0.404419	6.9139e-05	0.00217819
Tagln2	0.439972	6.90799e-05	0.00217819
Ace2	-0.610646	6.95251e-05	0.00218704
Nek10	-0.317988	6.97698e-05	0.00219143
Mlycd	0.307599	7.02159e-05	0.00220211
Bfsp1	0.687461	7.04119e-05	0.00220493
Nudt9	0.274896	7.16619e-05	0.0022407
Acot13	0.357769	7.18387e-05	0.00224286
Serinc4	0.238181	7.22349e-05	0.00225185
Glb1l2	-0.605674	7.26737e-05	0.00226213
Cox6a2	1.49257	7.412e-05	0.0023037
Dlg1	0.212359	7.45112e-05	0.00231241
Jam2	-0.587191	7.48063e-05	0.00231702
Ncs1	-0.52465	7.48826e-05	0.00231702
Sdhb	0.385358	7.52959e-05	0.00232634
Aurkaip1	0.44655	7.63749e-05	0.00235269
Dpp3	-0.291728	7.63643e-05	0.00235269
Ttll9	-0.589458	7.65983e-05	0.00235608
Popdc3	-0.88786	7.67126e-05	0.00235611
Tspan1	-0.569128	7.71963e-05	0.00236306
Mthfr	-0.342527	7.72832e-05	0.00236306
Tctn2	-0.459487	7.73934e-05	0.00236306
Asnsd1	0.416866	7.70745e-05	0.00236306
Hykk	-2.41778	7.77651e-05	0.00237092
Atp5f1	0.41852	7.85042e-05	0.00238995
Aldh9a1	0.5426	7.88444e-05	0.0023968
Rplp2	0.638911	7.94502e-05	0.0024093
Zfp213	0.360353	7.94874e-05	0.0024093
C1qtnf12	-0.732373	8.00873e-05	0.00242395
Soat2	0.823261	8.02513e-05	0.00242538
Dennd2a	-0.260311	8.05172e-05	0.00242577
Ndufa7	0.355443	8.06138e-05	0.00242577
Mucl3	0.861273	8.04256e-05	0.00242577
Slc22a18	-0.423978	8.09516e-05	0.00243241
Dlec1	-0.58241	8.16882e-05	0.00244461
Ascc2	-0.445587	8.17104e-05	0.00244461
Ctsf	-1.90319	8.15718e-05	0.00244461
Mterf4	-0.398157	8.27465e-05	0.00246879
Nfkbil1	0.474	8.27559e-05	0.00246879
Polr2g	0.396075	8.32758e-05	0.00248074
Pld1	-0.565475	8.42786e-05	0.00250702
Sdhc	0.478314	8.48103e-05	0.00251923
Cst3	0.327417	8.52575e-05	0.0025289
Sptan1	-0.436616	8.55324e-05	0.00253344
Pdhx	0.244568	8.57716e-05	0.00253691
Snx24	0.420514	8.60393e-05	0.00254121
Iqcg	-0.49513	8.63447e-05	0.00254662
Tmem150c	-0.539775	8.70305e-05	0.00256321
Slc6a9	0.498963	8.73838e-05	0.00256634
Clec16a	0.422431	8.73368e-05	0.00256634
Mprip	-0.359387	8.77137e-05	0.0025724
Ky	-0.419437	8.86731e-05	0.00259687
Wwp1	0.416579	8.93137e-05	0.00261195
Dync2h1	-0.425365	8.95101e-05	0.00261402
Nxn	-0.398395	8.97901e-05	0.00261852
Hyal3	-0.481601	9.02947e-05	0.00262955
Eif3l	0.201281	9.12941e-05	0.00265493
Eif2a	0.319152	9.17969e-05	0.00266256
Ly6k	2.277	9.18124e-05	0.00266256
Ndufb4	0.362249	9.19807e-05	0.00266372
Rab1b	0.2868	9.24439e-05	0.00267342
Cstb	0.472891	9.33044e-05	0.00269455
Fanca	-0.409596	9.37507e-05	0.00270369
Fermt1	-0.344224	9.48012e-05	0.00272478
Krba1	-0.29889	9.48754e-05	0.00272478
Fam69b	0.758076	9.47552e-05	0.00272478
Proc	-0.365601	9.57295e-05	0.00274552
Hsdl2	0.319157	9.69376e-05	0.00277634
Nfrkb	-0.332413	9.72813e-05	0.00278235
Unc13d	-0.428366	9.78643e-05	0.00279518
Cftr	-1.10243	9.85023e-05	0.00280186
Uqcc2	0.570353	9.84409e-05	0.00280186
Best1	-0.469427	9.84273e-05	0.00280186
Rai2	-0.356661	9.90302e-05	0.00281303
Best3	-0.124338	9.97165e-05	0.0028248
Aqp4	-0.645092	9.96834e-05	0.0028248
Slc4a8	-0.453044	0.000100557	0.00284474
Mlxip	-0.330794	0.000101138	0.00285728
Aasdhppt	0.356339	0.000102291	0.00288593
Micu3	-0.328534	0.00010351	0.0029091
Prkaca	-0.191239	0.000103373	0.0029091
Cbx7	-0.791581	0.000103532	0.0029091
Pik3c2g	0.907628	0.000104844	0.002942
Swt1	0.280441	0.000105975	0.00296974
Tril	-0.735059	0.000107107	0.00299742
Tpmt	0.4831	0.000107814	0.0030091
Olfml2a	-0.848289	0.000107723	0.0030091
Osr2	0.49558	0.000108222	0.00301644
Tmc5	-0.45915	0.000108424	0.00301803
Nbl1	-1.04269	0.000109229	0.00303637
Pex6	0.343975	0.000110158	0.0030581
Gxylt1	0.42069	0.000110957	0.00307619
Lin54	0.333045	0.000111424	0.003085
Fam161b	-0.475135	0.000112269	0.00309616
Grina	0.352014	0.000112054	0.00309616
BC051142	-0.676796	0.000112274	0.00309616
Mical3	-0.231402	0.000112946	0.00311058
Npl	-0.754675	0.000113208	0.00311366
Tm6sf2	-0.58806	0.000113704	0.00312318
Esrp1	-0.246805	0.000114851	0.00315053
Tsku	-2.30125	0.000115892	0.003167
Cep164	-0.358568	0.00011571	0.003167
Coro1b	0.275295	0.000115909	0.003167
Pea15a	-0.580594	0.00011676	0.00318608
Stox1	-0.336165	0.000116945	0.00318695
Apip	0.395628	0.000119541	0.00324463
Masp2	0.835053	0.000119594	0.00324463
Nop53	0.51325	0.000119595	0.00324463
Ankmy1	-0.323148	0.000119686	0.00324463
Rpl41	0.36711	0.000120001	0.00324892
Rab40b	-0.649527	0.000120824	0.00326697
Iscu	0.354644	0.000121145	0.00326715
Pknox2	-0.394865	0.000121087	0.00326715
Nova2	-0.101902	0.000121709	0.0032781
Ndufb2	0.386934	0.000122247	0.00328832
Snx2	0.205147	0.000122881	0.00330111
Hck	-0.978992	0.00012323	0.00330196
Ltbp2	-0.479899	0.000123171	0.00330196
Efhc2	-0.419971	0.000123418	0.00330275
Cyc1	0.304692	0.000123746	0.00330727
Ptprz1	-0.38966	0.000123915	0.00330754
Tulp1	-0.686383	0.000125239	0.00333858
Rbbp8	0.326457	0.000126107	0.0033574
Fmn2	-0.232445	0.000126654	0.00336767
Cox11	0.313567	0.000126884	0.00336949
Med12l	-0.25161	0.000127265	0.00337373
Klhl29	-1.1834	0.000127369	0.00337373
Adcyap1r1	-0.6454	0.000127724	0.00337454
Cnga2	-0.60884	0.000127658	0.00337454
Ube2e3	0.322977	0.000127955	0.00337636
Tcea2	-0.474582	0.000128183	0.00337809
1700001J03Rik	-0.61892	0.000128542	0.00338327
Mrpl54	0.420206	0.000129469	0.00340334
Defb20	-0.387929	0.000130084	0.0034152
Tpst1	-0.700087	0.000131179	0.00343528
Ccdc59	0.392535	0.000131103	0.00343528
Tmtc1	-0.236255	0.000131705	0.00344472
Plcl1	-0.244485	0.000132389	0.00345826
Rora	0.51518	0.000132578	0.00345883
Aplp1	-0.540705	0.000133213	0.00347105
Thrb	-0.449705	0.000133535	0.0034751
Rnf220	0.248361	0.000133979	0.00348227
St8sia2	-0.413098	0.000135314	0.00351259
Ywhaz	-0.272629	0.000136036	0.00352694
Cdh16	-0.81917	0.000137271	0.00355009
Ets2	0.362723	0.000137268	0.00355009
Zfp395	-0.445067	0.000139018	0.00359082
Zfp768	0.214788	0.000139774	0.00360587
Otx1	-0.398544	0.000143024	0.00368514
Chchd4	0.365453	0.000143523	0.00368885
Tmem8	0.426037	0.000143374	0.00368885
C2cd2l	0.608193	0.000146295	0.00375544
Izumo4	-0.918912	0.000147178	0.00377345
Ubxn1	0.410495	0.000147783	0.00378429
Iqsec2	-0.397614	0.00014835	0.00379416
Abcd4	0.356061	0.000149035	0.00380335
Dnah11	-0.544061	0.000149076	0.00380335
Slc4a5	-0.666239	0.000150861	0.00384419
Robo1	-0.576888	0.00015135	0.00385193
Rps25	0.409201	0.000152378	0.00387335
Cxxc4	-0.225558	0.000153538	0.00389806
Tbx2	-0.507348	0.000154217	0.00391052
Erbb2	-0.342458	0.000155023	0.00392619
Tmem11	0.311722	0.000157302	0.00397904
Glb1l	-0.40455	0.000160016	0.00404278
Miip	-0.767931	0.000160452	0.00404887
Itm2a	0.881118	0.000160829	0.00405135
Msrb1	0.66087	0.00016094	0.00405135
Nsmce1	0.479458	0.000161483	0.00406011
Mylk	-0.664864	0.000161829	0.00406391
Usp4	0.198015	0.000162695	0.00408072
Peak1	-0.487618	0.000162972	0.00408274
Nol4l	-0.382616	0.000163301	0.00408405
G0s2	1.16615	0.000163417	0.00408405
Myo19	-0.398393	0.000163863	0.00409028
Nxph3	-0.595787	0.000165104	0.00411631
Rp9	0.381981	0.000165796	0.00412863
Eif3m	0.258099	0.000168184	0.00418308
Isca1	0.336304	0.000168906	0.00419486
Pard6g	0.544374	0.000169061	0.00419486
Sh3bgr	0.571389	0.000169556	0.00419711
Mtch1	0.360996	0.000169367	0.00419711
Adora3	1.0188	0.000170348	0.00420671
Dock9	-0.349881	0.000170241	0.00420671
Rpl22l1	0.459501	0.000171236	0.00422361
Trim16	-0.998302	0.000172679	0.00425417
Gga2	0.399839	0.000173731	0.00427502
Plcb4	-0.438215	0.000174059	0.00427802
Ankrd13d	-0.410798	0.000174455	0.00428268
Spx	-0.5325	0.000174674	0.00428302
Gm11992	-0.586952	0.00017531	0.00429354
Rgl1	-0.373021	0.000175585	0.00429521
Ankrd33b	-0.481969	0.000176331	0.0043084
Espnl	-0.181114	0.00017669	0.00431212
Prdx3	0.347846	0.000177118	0.00431748
Has3	-0.269236	0.000177443	0.00432033
Sh3tc2	-0.231197	0.000178285	0.00433576
Dkkl1	-0.727273	0.000179441	0.00435369
Kif3a	-0.34559	0.000179278	0.00435369
Meis1	-0.293001	0.000179894	0.0043596
Zbbx	-0.420386	0.000180651	0.00437063
Trappc2l	0.391644	0.000180921	0.00437063
Fbxw24	0.127328	0.00018098	0.00437063
Dtnbp1	0.370285	0.000181311	0.00437354
Akap2	-1.4399	0.00018438	0.00442704
Fam217a	-0.299005	0.000183858	0.00442704
Adamdec1	-0.483596	0.000184324	0.00442704
Slc3a2	0.603237	0.000184091	0.00442704
Dnaja3	0.236071	0.000184943	0.00443544
Mal2	-0.486506	0.00018522	0.00443696
Chrnb4	-0.228971	0.000185765	0.00444389
Setd3	0.180713	0.000185937	0.00444389
Il6ra	-0.56161	0.000186304	0.0044471
Fgfr1	-0.423073	0.000186499	0.0044471
Yeats4	0.373032	0.000187191	0.0044585
Rimkla	0.483934	0.000189508	0.00450381
Slc15a4	0.405432	0.000189527	0.00450381
Insl5	-0.480643	0.000191403	0.00454321
Cav1	-1.98132	0.000193042	0.00457687
Rab21	0.256192	0.000193484	0.00458213
Stc2	0.433844	0.000194568	0.00460257
Rapsn	0.773981	0.000194905	0.00460528
Lrrc56	-0.419586	0.000196003	0.00462599
Zfp981	0.179017	0.000197068	0.00463744
Rhot1	0.242061	0.000197158	0.00463744
Gpx8	-0.444239	0.000196998	0.00463744
Snx8	0.345991	0.000197998	0.00464921
Slc4a7	0.312619	0.000198122	0.00464921
Mlana	1.22443	0.000198329	0.00464921
Cnih1	0.385661	0.000199306	0.0046616
Nme4	0.790867	0.000199152	0.0046616
Bicd1	-0.240798	0.000199694	0.00466544
Atp1a1	0.327902	0.000200557	0.00467581
Rtkn2	-1.74352	0.000200588	0.00467581
Map1b	-0.614505	0.000201299	0.00468714
Nhp2	0.523325	0.000201664	0.00469037
Shank3	-0.31261	0.000202654	0.00470815
Cdc42se1	-0.210378	0.000204786	0.00475236
Cebpg	0.457729	0.000205423	0.00476184
Flad1	-0.292683	0.000206551	0.00477732
Dctpp1	0.624965	0.000206327	0.00477732
4833427G06Rik	-1.04207	0.00020777	0.00480018
Col12a1	-1.03057	0.000208616	0.00480903
Wnt10b	-0.954404	0.000208609	0.00480903
Strap	0.222035	0.000209538	0.00482495
Atp6v0d1	0.323058	0.000209943	0.00482891
Palm	-0.357564	0.000211576	0.00485573
Ctdnep1	0.212231	0.000211566	0.00485573
Hscb	0.517039	0.000213319	0.00489035
Entpd5	-0.394672	0.000213582	0.00489099
Chst8	-0.692626	0.000215432	0.00492792
Arhgef17	-0.348165	0.000216932	0.00494032
Fam117b	0.277482	0.000216993	0.00494032
Cntnap1	-0.275591	0.000217162	0.00494032
Eci2	0.53577	0.000216262	0.00494032
Atp5o	0.35497	0.000217034	0.00494032
Akt1s1	0.386116	0.000218653	0.00494717
Rps11	0.404345	0.000218086	0.00494717
Ccdc155	-0.52107	0.000218489	0.00494717
Prrt2	-0.463834	0.000218091	0.00494717
Tle3	-0.616713	0.00021863	0.00494717
Agtpbp1	0.264403	0.000221708	0.0050054
Mpst	0.400629	0.000221555	0.0050054
Mgat3	-0.770638	0.000221973	0.00500594
Gpc1	-0.543777	0.000222649	0.00501575
Fdx1l	0.440978	0.000222915	0.00501631
Mkrn3	-0.273265	0.000223969	0.00503102
Alx1	-0.158651	0.000224053	0.00503102
Cox7c	0.37412	0.000224411	0.00503363
Abhd17b	0.47171	0.000225616	0.00505521
Nol12	0.416451	0.00022769	0.00509618
Taok2	-0.369022	0.000229625	0.00513397
Gns	0.305457	0.000230166	0.00514054
Lpar1	-0.361651	0.000232446	0.0051859
Bace1	-0.280744	0.000232797	0.00518817
Pam16	0.354649	0.00023364	0.00520136
Zbtb32	-0.546399	0.000235066	0.00522751
Eif3b	0.304197	0.000235758	0.00523731
Ano6	-0.285147	0.000237419	0.00526858
Ptgfr	-0.129087	0.000238055	0.00527705
Rps6ka1	0.33752	0.00023951	0.00528117
Ly6e	-0.345547	0.000238843	0.00528117
Nubp1	0.294311	0.00023932	0.00528117
Pip5k1b	0.310575	0.000238819	0.00528117
Odf2	-0.36589	0.000239285	0.00528117
Tbc1d22a	0.270421	0.000240914	0.00530649
Sys1	0.261562	0.000241383	0.00531118
Nfatc4	-0.420276	0.000243251	0.00534664
Plekhg5	-0.604888	0.000243789	0.00535281
Pbld2	1.04018	0.000245332	0.00538101
Srms	0.509539	0.000246824	0.00540803
Dqx1	-0.505904	0.000247124	0.00540889
Upk2	-0.570147	0.000249859	0.00546301
Fam102b	-0.580143	0.000252401	0.00551279
Grb10	0.518312	0.000253247	0.00552286
Cacng1	0.344274	0.000253393	0.00552286
Fnip1	0.402333	0.00025401	0.00553049
Fmn1	-0.166104	0.000255179	0.00555015
Iqcd	-0.605673	0.000255625	0.00555404
C1rb	0.367547	0.000258042	0.00560069
Sephs2	0.44429	0.000258534	0.00560552
Cox4i1	0.404991	0.00026192	0.00567302
Rnf113a2	-0.383071	0.000262577	0.00568134
Esrra	0.38526	0.000263929	0.00570464
Shf	0.455931	0.00026516	0.00572531
Wdr60	-0.409316	0.000265522	0.00572717
Rps27rt	0.443412	0.000267704	0.00576826
Tbc1d15	0.301075	0.000269809	0.00580594
Zfp622	0.408528	0.000270011	0.00580594
Camk2n1	0.406019	0.000270659	0.00581385
Ndufs6	0.337535	0.000272553	0.0058485
Avl9	0.340856	0.000272905	0.00585001
Atp6v1b1	-0.632442	0.000273464	0.00585596
Adamts10	-0.935764	0.000273885	0.00585895
C2cd3	-0.281701	0.000274395	0.00586383
Pmp22	-1.53832	0.00027498	0.00586427
Numb	-0.39305	0.000274756	0.00586427
Ap3b1	0.177382	0.000275818	0.0058761
Ccdc60	-0.528727	0.000276991	0.00589506
Acsm1	-0.742711	0.000277293	0.00589545
Timp4	-0.355081	0.000278863	0.00592277
Rnf24	-0.358738	0.000279596	0.00593229
Plcd1	-0.51129	0.000280544	0.00594634
Tm2d1	0.302384	0.000281038	0.00595074
Gm5797	-0.186916	0.000284035	0.00599165
Nckap5l	-0.438824	0.000283861	0.00599165
Eif4b	0.449257	0.000284123	0.00599165
Ppp1r3c	1.32776	0.000283979	0.00599165
Cbr3	-0.563746	0.000285532	0.00601526
Tarsl2	0.25556	0.000285991	0.00601884
Prkaa2	0.341961	0.000286395	0.00602125
Pafah2	-0.361481	0.00028824	0.00605392
Rspo1	-0.738979	0.000289653	0.00607745
Ces1b	-0.475592	0.000289962	0.00607781
Akr1a1	0.274843	0.000290332	0.00607943
Slc16a11	-0.679198	0.000290691	0.00608083
Hadha	0.153814	0.00029211	0.0061043
Epor	-0.372999	0.000292401	0.0061043
Ndfip1	0.212491	0.000292904	0.00610869
Bmi1	0.387284	0.00029328	0.00611039
Prickle1	-0.541673	0.000293904	0.00611727
Igf2bp1	-0.112174	0.000295062	0.00613415
Mr1	-0.660766	0.000295305	0.00613415
Clcn7	0.273522	0.000297473	0.00617301
Upk1b	-1.0392	0.000298096	0.00617977
Pfdn5	0.368057	0.000298812	0.0061829
St3gal6	-0.502501	0.000298842	0.0061829
Clpp	0.329736	0.000299463	0.0061896
Ern1	0.279054	0.000300358	0.00620193
Unc5d	-0.348576	0.000302244	0.00623464
Frmd4a	-0.410192	0.000302542	0.00623464
Abr	-0.254382	0.000303523	0.00624867
Ulk3	-0.378058	0.000303874	0.00624971
Eps15l1	-0.301599	0.000305854	0.00628421
Gpr17	-0.237215	0.000306212	0.00628536
Slc7a5	1.43413	0.000306551	0.00628611
Mapre3	-0.374594	0.000307462	0.00629239
Atp13a3	-0.402734	0.000307301	0.00629239
Ampd1	-0.38998	0.000308005	0.0062973
H2-Bl	-0.636283	0.000309865	0.0063291
Timm17a	0.355116	0.000310256	0.00633087
Astn2	-0.160865	0.000312285	0.00636602
Aldh1a7	-0.377546	0.0003135	0.00638454
Epb42	0.521384	0.000314238	0.00638704
B3galnt2	0.341544	0.000314028	0.00638704
Grtp1	0.406543	0.000318654	0.00647048
Reep5	0.267857	0.00031908	0.00647281
Ndufa5	0.351239	0.000319608	0.00647719
Itga9	-0.593551	0.000320503	0.0064827
Gmnc	-0.4359	0.000320201	0.0064827
Hcn4	-0.135779	0.000322169	0.00651006
Htr1b	-0.496631	0.000324664	0.00654802
Daam2	0.599133	0.000324677	0.00654802
Tmod3	0.349865	0.000325274	0.0065537
Tmem138	-0.544305	0.000328768	0.00661769
Spns2	-0.633913	0.000330628	0.00664868
Xrra1	-0.362605	0.000331929	0.00666841
Hint2	0.41802	0.000332903	0.00668102
Fam181a	-0.878998	0.00033341	0.00668102
Dpp7	0.51595	0.000333521	0.00668102
Pop7	0.356644	0.00033529	0.00669711
Colgalt2	-0.224552	0.000334882	0.00669711
Erlin1	0.505617	0.000335189	0.00669711
Rbm6	-0.323231	0.000337027	0.00672534
Plod2	-1.28265	0.000337647	0.00673125
Npr2	-0.441154	0.000338286	0.00673753
Paqr6	-0.687569	0.000339461	0.00675447
Bbs9	-0.363037	0.000340199	0.00676267
Reep6	0.57724	0.000341232	0.00677672
Copg1	-0.203549	0.000342329	0.00679204
Cpn2	0.336304	0.000343685	0.00681243
Cln5	0.349747	0.000344019	0.00681256
Ptgis	-0.917407	0.000344662	0.0068188
Wdr27	-0.405158	0.000345028	0.00681956
Dsp	-0.415863	0.000346645	0.006845
Hspa12b	-0.284889	0.000347706	0.00684645
Hkdc1	0.569642	0.000347235	0.00684645
Znrf2	0.261228	0.000347585	0.00684645
Bbof1	-0.657367	0.000350681	0.00689851
Rab2b	-0.529512	0.000351244	0.00690303
Fry	-0.435651	0.000355156	0.00697333
Cbs	0.909839	0.000356372	0.00699061
Zkscan2	0.0787521	0.000356716	0.00699076
Muc5b	-0.825973	0.000358122	0.00701171
2410015M20Rik	0.304931	0.000359385	0.00702981
Pold1	0.626669	0.000360657	0.00704144
Cyb5r1	0.471788	0.000360653	0.00704144
Ift22	-0.562994	0.000362175	0.00706445
2200002J24Rik	0.243789	0.000367264	0.00715029
Sfi1	-2.2538	0.000367117	0.00715029
Ctbp1	0.212938	0.000368917	0.00717082
Nrp2	-0.778429	0.000369144	0.00717082
Ttc8	-0.649766	0.000369353	0.00717082
Ift172	-0.29044	0.00036976	0.00717203
Agbl2	-0.578701	0.000371912	0.00719316
Shisal2a	-0.572353	0.000372233	0.00719316
Ttc32	0.410955	0.000372206	0.00719316
Itih5	-0.367962	0.000371656	0.00719316
Armc2	-0.357482	0.000374956	0.00723233
Skiv2l	-0.228462	0.000374869	0.00723233
Camkk2	0.390921	0.000375334	0.00723292
Ccdc39	-0.853761	0.000376046	0.00723322
Poldip2	0.254749	0.000375761	0.00723322
Selenon	-0.332603	0.00037657	0.00723661
Tyro3	-0.439731	0.000379259	0.00728156
Slc20a2	0.325535	0.000380357	0.0072959
Mpc1	0.339663	0.000381403	0.00730922
Cxadr	-0.552503	0.00038405	0.00735318
Mthfsl	0.498992	0.000384465	0.00735435
Hs1bp3	0.39618	0.000386279	0.00738227
Serpina9	-0.955487	0.000386842	0.00738623
Ndufa10	0.237964	0.000387393	0.00738997
Pdzd3	0.33443	0.000392229	0.00747535
Ttc39c	-0.417192	0.000393562	0.0074939
Porcn	-0.490619	0.000395033	0.00751502
Ccdc107	0.44342	0.000396648	0.00753197
Amigo3	-0.501534	0.000396448	0.00753197
Cpn1	0.43397	0.000397162	0.00753484
Ttc39a	-0.785487	0.000398598	0.0075552
Bgn	-1.72629	0.000400014	0.00757513
Gprc5a	-0.592616	0.000402195	0.00759567
Efr3b	0.532241	0.00040196	0.00759567
Wdr35	-0.323751	0.000402049	0.00759567
Anp32e	0.218544	0.000405116	0.0076439
Pes1	0.233908	0.000405489	0.00764401
Cep290	-0.455024	0.000406376	0.00765379
Phkg1	-0.347462	0.000408522	0.00768724
9530077C05Rik	1.13155	0.000409927	0.00769807
Med1	-0.400488	0.000410208	0.00769807
Syt7	0.605215	0.00040978	0.00769807
Bdnf	-0.795439	0.000411874	0.00771804
Tcea1	0.196709	0.000412015	0.00771804
2310061I04Rik	0.392489	0.000412707	0.00772405
Mycl	-0.633892	0.000413837	0.00773824
Uba1	-0.16982	0.000414817	0.00774959
Pclo	-0.34268	0.00041622	0.00776882
Lurap1	-0.370903	0.000417387	0.00777664
Gpr156	-0.225152	0.000417273	0.00777664
Rhov	-0.488257	0.000418481	0.00779005
Mdk	-0.60401	0.000422183	0.0078379
Vcl	-0.512944	0.000421812	0.0078379
Slc41a1	0.286901	0.000422086	0.0078379
Atf1	0.318563	0.000422584	0.00783835
1700020D05Rik	-0.395768	0.00042297	0.00783851
Ccz1	0.298517	0.00042378	0.00783955
Gstz1	-0.366901	0.00042365	0.00783955
Gpn3	0.261996	0.000424975	0.00785466
Syt9	-0.195089	0.000426567	0.0078771
Fam187a	-0.121169	0.000431232	0.00795618
Erich3	-0.411873	0.000434553	0.00801034
Tmem200b	0.42289	0.000435477	0.00802026
Tiam1	-0.508954	0.00043693	0.0080399
Fuca2	0.238909	0.000440827	0.00810444
Nmt1	0.192085	0.000441744	0.00811412
Ly6d	1.18376	0.000443549	0.00814008
Mxd1	-0.344281	0.000452056	0.00828889
Lrrc45	-0.468699	0.000454612	0.00832842
Stx1b	-0.33324	0.000455638	0.00833986
Kcnmb2	-0.739834	0.000456294	0.00834452
Wdr6	-0.289012	0.00045885	0.00837653
Ufc1	0.319953	0.000458695	0.00837653
Klc2	0.465959	0.000459457	0.00838025
Stard5	0.404772	0.00046153	0.00839395
Klf8	-0.345384	0.000460866	0.00839395
Fas	-0.763787	0.000461457	0.00839395
Arpc5l	0.292482	0.000461823	0.00839395
Dhrs9	0.501026	0.000465232	0.00844854
Decr1	0.425818	0.00046803	0.008489
Sorbs2	-0.308157	0.000468277	0.008489
Actb	-0.4761	0.000470877	0.00851723
Atp2b2	-0.384263	0.000471063	0.00851723
Zic5	-0.103589	0.000470284	0.00851723
Cbl	-0.573646	0.000473683	0.00855715
Nos3	-0.18982	0.000474318	0.00856119
Kdr	-0.853859	0.000474745	0.00856146
C130026I21Rik	0.711004	0.000479319	0.00863647
Stard7	0.16039	0.000480322	0.00863956
Clpb	0.205223	0.000480078	0.00863956
Prelid3b	0.262697	0.000481654	0.0086411
Ptpre	-0.737245	0.000481546	0.0086411
Snrk	0.298465	0.000481291	0.0086411
Itprid1	-0.621881	0.000482409	0.00864499
Hfe	0.409273	0.000482703	0.00864499
Rpl31	0.432465	0.000483201	0.00864647
Pcna	0.372228	0.000483843	0.00865051
Acbd6	0.400566	0.000485069	0.00866499
Tgoln1	0.56603	0.000486431	0.00867441
Slc9a3r1	-0.299578	0.000486219	0.00867441
Hint3	0.271769	0.000487654	0.00868877
1700016H13Rik	0.644006	0.000491219	0.00871687
Scnn1b	-0.624283	0.000490838	0.00871687
Gprasp1	-0.614671	0.000490319	0.00871687
Cplane1	-0.335441	0.000491327	0.00871687
Igfals	1.27752	0.000491278	0.00871687
Tmem234	0.208809	0.000492775	0.0087351
Aqp7	-0.244322	0.000494959	0.0087578
Zfp518b	-0.316612	0.000495109	0.0087578
Atp6ap1	0.192915	0.000495319	0.0087578
Dhdds	0.227759	0.000496751	0.00877566
Kcnq1	0.709075	0.000498166	0.00878572
Crip3	-0.591506	0.000498037	0.00878572
Pnpla2	0.439186	0.000499763	0.00880642
Klhl32	-0.504108	0.000500445	0.00881097
Ifit3	-1.10381	0.000501853	0.00882829
Ccdc180	-0.631933	0.000502584	0.00883367
4930562C15Rik	-0.614153	0.000503228	0.00883752
Cyb5r4	0.246064	0.000505357	0.00885247
Cdkal1	0.312835	0.000505284	0.00885247
Sh3rf2	-0.78498	0.000504647	0.00885247
Scrn1	-0.385294	0.000507337	0.00887969
Tg	0.677798	0.000510413	0.00892601
Apoe	1.04387	0.000513979	0.00898082
Ndufv3	0.336145	0.000514824	0.00898803
Akap5	-1.76217	0.000520867	0.0090859
Ormdl1	0.218714	0.000521792	0.00909439
Tekt3	-0.310765	0.000524053	0.00912616
Serpina10	1.06617	0.00052476	0.00913083
Hint1	0.368712	0.000526634	0.00915576
Rgs7	0.31508	0.00053225	0.00924567
Slc7a11	0.266477	0.000533488	0.00925261
Entpd3	-0.526921	0.000533539	0.00925261
4930555G01Rik	-0.162819	0.000534253	0.00925727
Pdk3	-0.209923	0.000535523	0.00927154
Txn2	0.244181	0.000536896	0.00928383
Wdr24	-0.260504	0.000537125	0.00928383
Bend7	0.385642	0.000542451	0.00936809
Ttll4	-0.456888	0.000544903	0.00940263
Scel	-1.76902	0.000547833	0.00944536
Nrg2	-0.183894	0.0005498	0.00947141
Ccdc24	-0.705168	0.000551053	0.00948513
Atf4	0.607079	0.000552397	0.0095004
Sult2a1	0.519497	0.000554678	0.00953175
Rpgrip1l	-0.424026	0.000555293	0.00953444
Ttc13	0.420943	0.000561163	0.00962728
Plch1	-0.34605	0.000564991	0.00968496
Fat2	-0.511714	0.000569998	0.00976274
Stx8	0.324743	0.000571147	0.00977436
Rpf1	0.264013	0.000573505	0.00980665
Ing2	0.482913	0.00057689	0.00985643
Spsb1	-0.469124	0.000582041	0.00993627
Creb3l4	-0.439919	0.000583009	0.00994222
Mgmt	0.619162	0.00058354	0.00994222
Mdh1b	-0.500602	0.000583824	0.00994222
Fam53b	-0.320525	0.000588698	0.010017
Tmem212	-1.76458	0.000593653	0.0100848
Abi3bp	0.837026	0.000593367	0.0100848
Mob3b	-0.311519	0.000598009	0.0101277
Prickle2	-0.359273	0.000598611	0.0101277
Ndufa9	0.250409	0.000596928	0.0101277
Sult1c2	0.534659	0.000598303	0.0101277
Itln1	-2.8208	0.000597319	0.0101277
Acsf2	-0.536645	0.000603231	0.0101975
Rnf5	0.289174	0.000608964	0.0102861
Ppp2r2c	-0.344381	0.000609559	0.0102862
Map3k15	0.356935	0.000609959	0.0102862
Dnah7b	-0.294623	0.000612356	0.0103125
Selenom	-0.555926	0.000612876	0.0103125
App	0.42863	0.000613009	0.0103125
Dcakd	0.365649	0.000614363	0.010327
Corin	0.429272	0.000617625	0.0103734
Epb41l4b	-0.495728	0.000619633	0.0103943
Slc25a17	-0.352313	0.000619871	0.0103943
Ccny	0.220314	0.00062317	0.0104412
Clic3	-0.433705	0.000623951	0.0104459
Eif4a2	0.289795	0.000628826	0.0105106
Ifit1bl1	-0.461746	0.000628639	0.0105106
Pcp4l1	-1.14629	0.000630368	0.0105279
Cfap74	-0.552893	0.000632087	0.0105481
Prob1	-0.311531	0.000633811	0.0105684
Iqch	-0.308448	0.00063478	0.0105731
Stx6	-0.274184	0.000635108	0.0105731
Dcps	0.546636	0.000638131	0.0105895
Nab1	0.237991	0.000636824	0.0105895
Lca5	-0.478785	0.000637353	0.0105895
Lrrc73	-0.80166	0.000637985	0.0105895
Orm2	-0.849066	0.000640297	0.0106001
Polr2e	0.312662	0.0006402	0.0106001
Sema5a	-0.409087	0.000639953	0.0106001
Gnpat	0.171965	0.000641479	0.0106112
Galntl6	-0.106473	0.000642587	0.0106198
Slc7a6	-0.375807	0.00064302	0.0106198
Pitpna	-0.165016	0.000645482	0.010652
Diras2	-0.442993	0.000650361	0.010724
Exoc6b	-0.241191	0.000653934	0.0107744
Arhgap17	-0.328232	0.000658995	0.0108492
Sugct	0.545347	0.000663522	0.010915
Ndufs3	0.224946	0.000665489	0.0109301
Zmat1	-0.30529	0.000665196	0.0109301
Slc18b1	-0.310274	0.000666963	0.0109457
Elovl5	0.366709	0.000669086	0.0109718
Micall2	-0.646084	0.000669994	0.0109759
Prkag3	-0.493599	0.000670392	0.0109759
Fam168b	0.187131	0.000671868	0.0109828
Btbd11	-0.357647	0.000671702	0.0109828
Tctex1d2	-0.65562	0.000682954	0.0111553
Ldhd	0.337616	0.000683741	0.0111594
Lgr6	-0.446475	0.00068828	0.0112211
Sema6a	-0.313908	0.000688602	0.0112211
Med12	-0.310719	0.000689988	0.0112349
Hmbs	0.339121	0.000692765	0.0112712
Aldh7a1	-0.230599	0.000699774	0.0113764
Adamts1	-2.53586	0.000701413	0.0113941
Map4	-0.266132	0.000702901	0.0114094
Lmntd2	-0.464425	0.000705754	0.0114468
Arf4	-0.274637	0.000707704	0.0114694
Alox12e	0.186246	0.000711126	0.0115159
D10Jhu81e	0.33498	0.000711704	0.0115163
Dusp14	-0.60996	0.000715438	0.0115677
Parp4	-0.335545	0.000716031	0.0115683
Hr	-0.399144	0.000716799	0.0115717
Ces2g	-0.379522	0.000719099	0.0115999
Asgr1	-0.785681	0.000720787	0.0116181
Tek	-0.49895	0.000722644	0.011639
Idh3g	0.223505	0.000724028	0.0116523
Slc25a1	0.413544	0.000726835	0.0116884
Usp1	0.275377	0.000735478	0.0117909
Fank1	0.617115	0.000735217	0.0117909
Nhlrc4	-0.570989	0.000734533	0.0117909
Ndufv1	0.269629	0.000734284	0.0117909
Hopx	-1.11281	0.000736089	0.0117916
Celsr2	-0.294327	0.00074023	0.0118488
Adssl1	0.500675	0.000740916	0.0118507
Retsat	0.477943	0.000741513	0.0118511
Mex3d	0.319496	0.000742741	0.0118616
Tmem266	-0.263274	0.000743957	0.0118719
Dynlrb1	0.347086	0.000744972	0.011879
Igdcc4	-0.270789	0.000747692	0.0119093
Zc3h7a	-0.339152	0.000748593	0.0119093
Ndufa2	0.389669	0.000748451	0.0119093
Lap3	0.367347	0.00074956	0.0119156
Ddt	0.345396	0.000751208	0.0119327
Dcdc2a	-0.375089	0.000756997	0.0120148
Adam28	-0.710362	0.000757535	0.0120148
Bex3	0.481527	0.000758476	0.0120206
Pccb	0.279212	0.000761562	0.0120603
Necap2	0.204233	0.00076239	0.0120642
Dpf1	-0.231222	0.000763727	0.0120762
Rab11fip4	-0.363989	0.00076502	0.0120786
Bphl	-0.221508	0.000765045	0.0120786
Zfand3	0.224472	0.000767252	0.0121043
Cyp7b1	-0.272561	0.000769687	0.0121335
Gpm6a	-1.27666	0.000770798	0.0121418
Klk8	-0.563817	0.000771636	0.0121458
Tmco3	-0.217922	0.000772882	0.0121562
Ccdc9b	-0.598694	0.000774073	0.0121658
Bcas1	-0.534363	0.000777992	0.0122132
Pbx4	-0.779621	0.000778267	0.0122132
Mia	-0.678647	0.00078045	0.012232
AI467606	-0.367107	0.000780642	0.012232
Derl1	0.177023	0.000781772	0.0122405
Selenoh	0.514424	0.000785344	0.0122872
Ppm1k	-0.340772	0.000786032	0.0122887
Ankrd42	-0.468531	0.000786872	0.0122926
Svip	0.312966	0.000789954	0.0123315
Cdh13	-0.771011	0.000792252	0.0123581
Zxdc	0.185456	0.00079289	0.0123587
Cenpu	0.358071	0.00079886	0.0124407
Hydin	-0.569851	0.000799344	0.0124407
Slc16a13	-0.434749	0.000803851	0.0124921
Eml1	-0.517433	0.000803539	0.0124921
Hnrnpab	0.228249	0.000806755	0.0125279
Fam189b	-0.457011	0.0008087	0.012535
Adh7	-0.61077	0.00080964	0.012535
Zmynd12	-0.433352	0.000810226	0.012535
Klrg2	-0.539658	0.000808236	0.012535
Egfr	-0.486648	0.000809435	0.012535
Tmem184c	-0.472059	0.000811976	0.0125464
Arhgap31	-0.347228	0.000812173	0.0125464
Iyd	-0.589396	0.000817852	0.0126248
Bmp1	-0.68796	0.000823139	0.012697
Pcdhga8	0.471564	0.000826064	0.0127327
Peli3	-0.500911	0.000829041	0.0127691
Cyth1	0.253003	0.000833853	0.0128304
H2-Ke6	0.38372	0.000834254	0.0128304
Mtfr1	0.218742	0.000837648	0.0128588
Kndc1	-0.555545	0.000837956	0.0128588
Lgmn	0.343179	0.000836956	0.0128588
Sppl2b	-0.291731	0.000839305	0.01287
Cct4	0.324091	0.000840312	0.0128759
Rbm12	-0.288566	0.000841653	0.012887
Ifnlr1	-0.327016	0.000846344	0.0129493
H2-T9	1.81219	0.000851898	0.0130246
Ncl	0.28876	0.000855539	0.0130707
Sema4c	-0.600178	0.000856774	0.0130743
D10Wsu102e	0.228259	0.00085738	0.0130743
L1cam	-0.43485	0.000857663	0.0130743
1190007I07Rik	0.671354	0.000858856	0.0130829
Bcl2a1b	-0.978428	0.000859892	0.0130831
Fzd2	-0.594626	0.000860127	0.0130831
Dynlt3	0.219677	0.000860789	0.0130836
Txndc17	0.235472	0.000861809	0.0130895
Steap2	0.53843	0.00086763	0.0131396
Arpc1a	-0.281328	0.000867806	0.0131396
Erich1	0.359182	0.000868263	0.0131396
Aplp2	0.256154	0.000866427	0.0131396
Slc35e3	-0.384887	0.000866372	0.0131396
BC048546	-0.531175	0.000870789	0.0131682
Vps53	0.172285	0.000875416	0.0132286
Rab36	-0.534317	0.00087923	0.0132766
Emc10	0.274213	0.000881509	0.0133013
Nr1i2	-0.204688	0.000882406	0.0133052
Trp53bp1	-0.313133	0.000884669	0.0133297
Slc5a6	0.333708	0.000887136	0.0133496
Slc25a3	0.233221	0.000887533	0.0133496
Olfr464	-0.333092	0.000887918	0.0133496
Eif3k	0.467369	0.000895861	0.0134593
Parva	-0.156101	0.00090067	0.013519
Spryd7	0.224925	0.000901136	0.013519
Scarb2	0.325384	0.000905139	0.0135675
Uqcr11	0.27954	0.000905672	0.0135675
Nexn	0.618879	0.000910527	0.0136304
Cenpk	0.449014	0.000912229	0.013646
Wnt2b	-0.28224	0.000915586	0.0136795
Zfp287	-0.222671	0.000915782	0.0136795
Rpusd3	-0.483212	0.00091718	0.0136822
Pdf	0.221615	0.00091728	0.0136822
Tmem98	0.272348	0.000918039	0.0136837
Vegfd	-0.482149	0.000920648	0.0137128
Cwc22	2.75644	0.000924564	0.0137612
Tmem132d	-1.25705	0.000926115	0.0137745
Pfdn6	0.438383	0.000927319	0.0137825
Mrpl23	0.406765	0.000930351	0.0138177
Gper1	-0.33791	0.000942309	0.0139563
Cnbp	0.229247	0.000941483	0.0139563
Reps2	-0.490704	0.00094237	0.0139563
Mff	0.201463	0.000940982	0.0139563
Sspo	-0.183821	0.000950931	0.0140631
Atp5d	0.278649	0.000950359	0.0140631
Rps29	0.380087	0.000955027	0.0141136
Urah	0.33267	0.000960338	0.0141749
Dmc1	-0.478926	0.000960536	0.0141749
Ccdc87	-0.312085	0.000962282	0.0141906
Sfxn1	0.339785	0.00096825	0.0142685
Osgin2	-0.532163	0.000970544	0.0142922
Ankrd6	-0.298002	0.000974806	0.0143448
Fam53c	-0.247137	0.000979437	0.0144027
Arhgap22	-0.673889	0.000987187	0.0145064
Ifnar2	0.278209	0.00099467	0.0146061
Katnal1	-0.260182	0.00099963	0.0146685
Sema6d	-0.405365	0.00100375	0.0147185
Prep	-0.27535	0.00100483	0.0147241
Oplah	0.344386	0.00100563	0.0147254
Gde1	0.254614	0.00100924	0.0147678
L3hypdh	0.72334	0.00101263	0.0148071
Six1	-0.346305	0.00101395	0.0148159
Slc17a5	0.24946	0.00101775	0.0148505
Nt5dc2	0.660189	0.00101761	0.0148505
Itgb6	-0.636507	0.00102148	0.0148945
Cops7a	0.253164	0.001026	0.0149396
H2-DMb2	-1.90662	0.00102536	0.0149396
Calcr	-0.0979023	0.00102767	0.0149533
Lmo3	0.151257	0.00102948	0.0149633
Mark2	-0.22967	0.0010298	0.0149633
Adcy7	-0.372237	0.0010352	0.0150253
Aifm3	0.351953	0.0010355	0.0150253
Prom2	-0.451041	0.00103733	0.0150413
Gbf1	-0.241922	0.00103852	0.0150481
Dcdc2b	-0.832667	0.00103945	0.0150511
Trappc6b	0.313849	0.00104183	0.015075
Epm2a	0.634974	0.00105039	0.0151669
Sema4f	-0.602063	0.0010511	0.0151669
Cgnl1	-0.250814	0.00104986	0.0151669
Tcirg1	-0.524492	0.0010491	0.0151669
Coq8b	-0.31408	0.00105334	0.0151887
Zmynd19	0.446112	0.0010544	0.0151934
Tcte1	-0.499042	0.00105525	0.0151951
Stmn1	-0.911529	0.00105804	0.0152248
Spata5l1	0.421748	0.00106335	0.0152653
Cpxm1	-0.420516	0.00106293	0.0152653
Aprt	0.25828	0.00106368	0.0152653
0610010K14Rik	0.37884	0.00106448	0.0152653
Npw	-0.853728	0.00106452	0.0152653
Rnd1	-0.590956	0.00106545	0.015268
Rmdn2	-0.346181	0.00106633	0.0152701
Gba2	-0.276174	0.00107086	0.0153235
Tmem269	-0.415024	0.00107227	0.0153235
Mfge8	-0.616939	0.00107153	0.0153235
Rfxank	-0.355894	0.00107422	0.0153408
Lig1	0.65215	0.00107767	0.0153657
Mrrf	0.315733	0.00107818	0.0153657
Smtnl1	-0.290062	0.0010774	0.0153657
Gp2	-0.767254	0.00108055	0.0153884
Atxn1l	-0.322244	0.00108125	0.0153884
Prph	0.658349	0.00108839	0.0154795
Dnajb5	-0.338623	0.00108967	0.0154871
Hif1a	0.272311	0.00109118	0.0154979
Trpv4	-0.398452	0.00109434	0.0155321
Nlgn3	-0.179651	0.00110232	0.0156347
Ppargc1a	0.382773	0.00110533	0.0156347
Cckar	-0.939138	0.00110527	0.0156347
Naga	0.258721	0.00110512	0.0156347
Tbc1d5	0.24391	0.00110489	0.0156347
Hmgb1	-0.263554	0.00110714	0.0156402
Fam149a	-0.347611	0.00110722	0.0156402
Nppa	-0.324741	0.00110968	0.0156548
Acot2	0.826777	0.00110976	0.0156548
Gpd2	-0.274029	0.00111203	0.0156763
Ces1e	-0.50281	0.00111873	0.0157599
Pdzd2	-0.486842	0.00111969	0.0157629
Stbd1	0.674217	0.00112323	0.0157969
Haus7	0.499991	0.00112363	0.0157969
Sox18	-0.735023	0.00112641	0.0158253
Cep97	-0.515094	0.00112781	0.0158343
Arhgap45	-0.54573	0.00112887	0.0158385
Trpm5	0.375614	0.00112989	0.015842
Sqstm1	0.354091	0.00113164	0.015856
Zfp938	-0.407613	0.00113642	0.0158912
Ppp6r3	-0.160819	0.00113645	0.0158912
Il1f9	1.23527	0.00113571	0.0158912
Plppr1	-0.0786175	0.00113995	0.0159294
Fdps	0.663668	0.00114291	0.0159398
Atg5	0.221688	0.00114258	0.0159398
Zfp706	0.215064	0.00114299	0.0159398
Sema3a	-0.912567	0.00114582	0.0159624
Rnf157	-0.221388	0.00114692	0.0159624
Itih2	-0.613283	0.00114674	0.0159624
Sord	0.419184	0.00114852	0.0159634
Rab5if	0.289609	0.00114812	0.0159634
Dusp28	0.285977	0.00115362	0.0160235
Dusp4	0.777905	0.00115495	0.0160313
F830016B08Rik	-0.413415	0.00116076	0.0161012
Arhgef6	0.374873	0.00116221	0.0161053
Chaf1b	0.842742	0.0011626	0.0161053
Cnpy1	-0.0667532	0.00116649	0.0161484
Ctns	0.426762	0.00117565	0.0162536
Nkapl	-0.279129	0.00117552	0.0162536
Anks6	0.35884	0.00117772	0.0162712
Kif19a	-0.498574	0.00117919	0.0162808
Ift88	-0.375548	0.00118554	0.0163577
Plin3	0.28744	0.00118695	0.0163662
Chrnb1	-0.472829	0.00118993	0.0163964
Pigk	0.173958	0.00119903	0.0165109
Gas1	-0.68186	0.00120068	0.0165227
B3glct	-0.248295	0.00120361	0.016541
Acox1	0.283058	0.00120315	0.016541
Atrnl1	-0.30667	0.00120573	0.0165593
Mrpl45	0.205526	0.0012075	0.0165726
Idh3b	0.166325	0.00120871	0.0165783
Rflnb	-0.463744	0.00121138	0.0166039
Wfdc13	-0.666367	0.00121408	0.01663
Gata5	-0.210772	0.00121581	0.0166427
Cdt1	0.573636	0.00122071	0.0166989
Ykt6	0.149895	0.0012245	0.0167397
Usp13	0.478288	0.00122577	0.0167461
Mgme1	0.305834	0.00122728	0.0167557
Flcn	0.42618	0.00122979	0.0167789
Aoc2	-0.444531	0.00123229	0.0168019
Ppp2r5a	0.232214	0.00123604	0.0168421
Clic5	-0.744048	0.00124275	0.0169224
H2-T10	-0.779808	0.00124472	0.0169381
Sarm1	-0.110903	0.00124607	0.0169454
Yeats2	-0.24646	0.00124804	0.0169611
Hectd2	-0.237247	0.00124923	0.0169661
Hist4h4	-0.46674	0.00125348	0.0170127
Zc3h15	0.227909	0.0012543	0.0170128
Phactr2	-0.313712	0.00125694	0.0170376
Anapc2	-0.24818	0.00126856	0.0171838
Aldh3b1	-0.640947	0.00127777	0.0172973
Hes2	-0.858644	0.00128293	0.0173559
Rnf149	0.238221	0.00128404	0.0173595
Lrguk	-0.537686	0.00129779	0.0175189
Tex50	-0.327209	0.00129835	0.0175189
Tmx2	0.219268	0.00129767	0.0175189
Gata2	-0.453573	0.00130091	0.0175307
Kif9	-0.566508	0.00130077	0.0175307
Mcur1	0.332618	0.00130238	0.0175392
Tgfbr3	-0.449738	0.00130595	0.0175646
Muc5ac	-0.243416	0.00130596	0.0175646
1700001O22Rik	-0.512469	0.00130685	0.0175652
Phb	0.269402	0.00130989	0.0175947
Arhgef25	-0.442458	0.00131273	0.0176215
Hacd4	-0.473498	0.00131448	0.0176335
Top1mt	0.386251	0.00131753	0.0176517
Nfkbiz	-1.08323	0.00131716	0.0176517
Tspyl5	-0.348147	0.00132148	0.0176932
Akap6	-0.114793	0.00132276	0.0176989
Atp6v0b	0.298857	0.00132716	0.0177349
Pdzd4	-0.313687	0.0013266	0.0177349
Aarsd1	0.234797	0.00133173	0.0177811
Trps1	-0.263841	0.00133232	0.0177811
Scyl1	0.20058	0.0013368	0.0178295
4933434E20Rik	0.217619	0.0013397	0.0178566
Atp5l	0.338996	0.00134104	0.017863
Ift27	-0.624242	0.0013459	0.0179163
Supt7l	-0.22426	0.0013474	0.0179171
Brk1	0.197633	0.00134854	0.0179171
Stxbp6	-0.41422	0.00134837	0.0179171
Irgq	-0.305547	0.00136106	0.0180718
LOC100861615	-0.084191	0.00136417	0.0181016
Cycs	0.278769	0.00137624	0.0182501
Map2k1	0.272163	0.00138477	0.0183514
Sfn	-1.2487	0.00138728	0.0183613
Ccdc96	-0.358928	0.0013864	0.0183613
Laptm4b	0.219292	0.00140398	0.0185683
Bscl2	0.205688	0.0014047	0.0185683
Capn15	-0.317882	0.00140622	0.0185766
Mpp6	0.447001	0.00140844	0.0185823
Ybx3	0.313053	0.00140762	0.0185823
Commd6	0.255506	0.00141688	0.0186818
Ccdc103	-0.410109	0.00142512	0.0187785
Hnrnpul1	0.220331	0.00142606	0.0187791
Cfap46	-0.65899	0.00143346	0.0188645
Paf1	-0.218032	0.0014401	0.01894
Tdrd3	0.295303	0.0014464	0.0189987
Abhd3	-0.425069	0.00144598	0.0189987
BC052040	0.309748	0.00144784	0.0190057
Anxa3	0.510546	0.00144918	0.0190063
Tpi1	0.245638	0.00144972	0.0190063
Gm20594	-1.00798	0.00145613	0.0190784
C4a	-0.267682	0.0014586	0.0190986
Srgap2	-0.351273	0.00146354	0.0191513
Galnt11	-0.297658	0.00147203	0.0192301
9530053A07Rik	-0.172497	0.00147125	0.0192301
Imp3	0.274209	0.00147234	0.0192301
Cnnm4	-0.294457	0.00148124	0.01931
Rusc1	0.241788	0.00148092	0.01931
H60c	1.60784	0.00148042	0.01931
Rab7	0.188975	0.00148495	0.0193166
Jam3	-0.392186	0.00148546	0.0193166
Eif5a	0.17899	0.00148472	0.0193166
Zfp750	-0.571006	0.0014832	0.0193166
Hdac9	0.54972	0.00148731	0.0193285
Mcm3ap	-0.232682	0.0014898	0.0193392
Rhbdf1	-0.3432	0.00149	0.0193392
Otulin	0.317196	0.00149139	0.0193453
Wdr19	-0.440692	0.00149268	0.0193499
Map3k9	0.374099	0.00149894	0.0194189
Slc4a3	-0.455409	0.00150046	0.0194266
S100a10	0.440311	0.00150409	0.0194615
Abca5	-0.68084	0.00151002	0.019526
Ttc26	-0.418536	0.0015132	0.0195516
Rab5c	0.150782	0.00151388	0.0195516
Ugt1a1	0.607929	0.00151677	0.0195768
Fer1l4	-0.24901	0.00152473	0.019643
Grip1	-0.338296	0.00152331	0.019643
Tubb4b	-0.34908	0.00152434	0.019643
Pcdh1	-0.508855	0.00152896	0.0196853
Map2k2	0.191634	0.0015323	0.0197161
Gsta1	0.483282	0.00153599	0.0197513
Dmrt3	-0.2036	0.00153879	0.0197629
Fam204a	0.263868	0.00153788	0.0197629
Papln	-0.181518	0.0015495	0.0198759
Selenop	0.286838	0.00154948	0.0198759
Snx25	0.277024	0.00155365	0.0199067
Smpd4	-0.218824	0.00155382	0.0199067
Eya2	-0.412874	0.0015569	0.0199217
Lasp1	-0.324654	0.00155689	0.0199217
Mslnl	0.201196	0.00155836	0.019928
Pde7b	0.632877	0.00156184	0.0199603
Fam208a	-0.389917	0.00156354	0.0199697
Cc2d2a	-0.346868	0.00156889	0.0200258
Dzip1l	-0.488249	0.00157153	0.0200472
Phgr1	0.993902	0.00157506	0.0200799
Ncapg2	0.53362	0.00157858	0.0201123
Sgcb	-0.376279	0.00159125	0.020249
Ddhd1	0.60492	0.00159064	0.020249
Slc16a3	-0.595027	0.00160391	0.0203977
Itga3	-0.437515	0.00161213	0.0204897
Ccdc148	-0.290702	0.00161425	0.020504
Sspn	-0.393381	0.00161704	0.0205269
Cgn	-0.490755	0.00162876	0.0206505
Cyp4f39	-0.594536	0.00162853	0.0206505
Spef2	-0.592794	0.00163216	0.020681
Rtkn	-0.410534	0.00163452	0.0206907
Borcs8	0.390529	0.00163492	0.0206907
Sdha	0.228238	0.00163711	0.0207059
Il34	0.484731	0.00163992	0.0207288
Gfer	0.322092	0.00164649	0.0207992
Ackr3	-0.693942	0.00165644	0.0209122
Senp3	-0.23776	0.00165769	0.0209153
Uqcrq	0.366555	0.00166332	0.0209735
Morn3	-0.570056	0.0016693	0.0210044
Aqp1	-1.22426	0.00167046	0.0210044
Yif1b	0.308855	0.00167161	0.0210044
Ubr7	0.211547	0.00167183	0.0210044
Ppt2	-0.588807	0.00167007	0.0210044
Crb3	0.256233	0.00166724	0.0210044
Slc10a6	0.536199	0.00168058	0.0211016
March5	0.413942	0.00168244	0.0211123
Dlgap3	-0.13708	0.00168473	0.0211155
Cacna1s	0.423372	0.00168441	0.0211155
Mfsd4a	-0.454519	0.00168721	0.0211228
Bdh1	-0.337746	0.00168735	0.0211228
Rcc1	0.55742	0.0016906	0.0211381
Kif1a	-0.417166	0.00169058	0.0211381
Avpr2	-0.191054	0.00169236	0.0211474
Dnah9	-0.554868	0.00170867	0.0213384
Wsb2	0.315855	0.00171086	0.0213529
Rdh11	0.492379	0.00171235	0.0213586
Podxl2	0.318953	0.00171736	0.0214083
Dock1	0.283527	0.00171917	0.021418
Crybg2	-0.408942	0.00172615	0.0214921
Pacrg	-0.425676	0.00173019	0.0215295
Pcif1	0.203661	0.00173992	0.0216119
BC053749	-0.412515	0.00173789	0.0216119
Tmem198b	-0.322192	0.00173931	0.0216119
Bcl2l14	-0.553085	0.00174131	0.0216161
Cd47	0.326535	0.00174285	0.0216224
Emc7	0.189097	0.0017511	0.0216696
Lpcat3	0.325941	0.00174992	0.0216696
Setd6	0.362164	0.00174861	0.0216696
Gas8	-0.428053	0.00175062	0.0216696
Chrm3	-0.213193	0.00175187	0.0216696
Armcx3	-0.323036	0.0017597	0.0217535
Klhdc8b	-0.441184	0.00176904	0.0218441
Ttc16	-0.69106	0.00176913	0.0218441
Mtmr12	-0.291209	0.0017712	0.0218567
Thbd	-0.863122	0.00177453	0.0218848
Dnah5	-0.606816	0.00177642	0.0218869
Nit1	0.178893	0.00177681	0.0218869
Vamp4	0.397851	0.00178075	0.0219225
Pabpc4	0.235443	0.0017899	0.0220091
Ndufb8	0.341057	0.00178947	0.0220091
Get4	0.272497	0.00179508	0.0220597
Vim	-1.19858	0.00179914	0.0220966
Rpe	0.200174	0.00180054	0.0221007
Polr1d	0.289972	0.00180737	0.0221714
Rnf122	-0.484019	0.00180988	0.0221768
Mzt1	0.241511	0.00180994	0.0221768
Dmd	-0.206972	0.00181171	0.0221855
Snx31	-0.23241	0.00181651	0.0222312
Fiz1	0.216872	0.00181995	0.0222601
Slc10a5	-0.452279	0.00182159	0.0222671
Iffo1	-0.502647	0.00183288	0.0223919
Dnah17	-0.147723	0.0018379	0.0224401
Akr1b8	0.815694	0.0018406	0.0224553
Rtn2	-0.669914	0.00184131	0.0224553
Bnipl	-0.52635	0.00184625	0.0225023
Bace2	-0.374657	0.00185412	0.0225851
Synpo	-0.404003	0.00185631	0.0225986
Naaa	-0.70152	0.00187028	0.0227553
Ccdc120	-0.342092	0.00187248	0.0227687
Trpc4ap	-0.102397	0.00187488	0.0227846
Kif17	-0.224891	0.00187926	0.0228245
Cndp2	0.231355	0.00188887	0.0229277
Pyroxd2	-0.558325	0.00189061	0.0229355
Cep19	-0.229861	0.00190076	0.0230452
Srm	0.499134	0.00190341	0.0230504
Tbc1d16	0.367301	0.00190261	0.0230504
Phka2	-0.323899	0.00190634	0.0230626
Cpox	0.294601	0.00190752	0.0230626
Vldlr	0.646002	0.00190774	0.0230626
Psph	0.525727	0.00190927	0.0230677
Plk5	-0.422351	0.00191154	0.0230816
Slc27a2	-0.443298	0.00191963	0.0231257
Gusb	-0.254136	0.00191944	0.0231257
Mrps34	0.368644	0.00191757	0.0231257
Sardh	0.363543	0.00191958	0.0231257
Cwc27	0.343344	0.00192233	0.0231447
Pigh	0.250425	0.00192575	0.0231668
Actn2	-0.592809	0.00192639	0.0231668
Mn1	-0.130715	0.00192858	0.0231798
Snx14	-0.190794	0.00193162	0.0232029
Crlf2	-0.735017	0.00193326	0.0232092
Timm50	0.238288	0.00193629	0.0232321
Ltk	-0.43744	0.00193864	0.0232469
Entpd4	-0.280077	0.0019402	0.0232522
Sec24c	-0.174379	0.00194425	0.0232874
Fndc3b	0.256855	0.00195499	0.0234025
Ncam1	0.0988255	0.00195701	0.0234132
Ptprb	-0.493474	0.00196331	0.0234509
Serpinb6b	0.330019	0.00196467	0.0234509
Scrt1	-0.0348625	0.0019619	0.0234509
Crb1	-0.170808	0.00196422	0.0234509
Hebp1	0.424484	0.00197216	0.0235109
Zfp788	-0.375144	0.00197139	0.0235109
Prmt3	0.370833	0.00197592	0.0235109
Fam198a	-0.516606	0.00197532	0.0235109
Ptrhd1	0.240232	0.00197875	0.0235109
Pgbd1	-0.358294	0.00197838	0.0235109
Dnajc18	-0.275052	0.00197468	0.0235109
Sapcd2	-0.270379	0.0019785	0.0235109
Rlbp1	-0.481269	0.0019926	0.023662
Upk3a	0.575989	0.00199806	0.0237133
Dicer1	-0.260652	0.00201032	0.0238373
Iqgap2	-0.64315	0.00201082	0.0238373
Cox17	0.316263	0.00201195	0.0238373
Ncoa7	0.4784	0.00201759	0.0238905
Ap1ar	0.38963	0.00201884	0.0238917
Etfb	0.352787	0.00202235	0.0238977
Bola2	0.43864	0.00202279	0.0238977
Tep1	-0.224308	0.00202074	0.0238977
Ralgapa1	-0.272865	0.00202453	0.0239047
Rab22a	0.224994	0.002027	0.0239203
Serhl	0.31905	0.0020291	0.0239314
Abcd1	-0.22464	0.00203152	0.0239463
Snx5	0.202353	0.0020366	0.0239655
Prmt2	-0.303294	0.00203577	0.0239655
Inha	-0.664131	0.0020362	0.0239655
Jag2	-0.3606	0.00203907	0.023981
Chrna10	-0.228072	0.0020415	0.023996
Gm12695	-0.367517	0.00204327	0.0240032
Ebf4	-0.297169	0.00204664	0.0240292
Hmga1b	0.519956	0.00205741	0.0241284
Trerf1	-0.287629	0.00205655	0.0241284
Notch3	-0.577465	0.00206124	0.0241597
Dnaic1	-0.527385	0.00206906	0.0242377
Adprh	-0.256274	0.00207683	0.0243013
Armc3	-0.351337	0.00207645	0.0243013
Defb23	-0.486032	0.0020883	0.0244128
2300009A05Rik	0.418249	0.0020887	0.0244128
Med14	-0.204474	0.00209177	0.0244349
Sh3bgrl2	-0.667358	0.00210483	0.0245737
Fahd1	0.357723	0.00210606	0.0245743
Commd3	0.261206	0.00211173	0.0246266
Chmp6	0.278434	0.00211469	0.0246335
Eci1	0.285379	0.002114	0.0246335
Azgp1	-1.15978	0.00212731	0.0247666
Ap1g2	-0.256102	0.00212851	0.0247667
Gnptab	0.314554	0.00213391	0.0248018
Fzd3	-0.349891	0.00213336	0.0248018
Gpat3	-0.441064	0.0021355	0.0248064
Rassf2	0.413959	0.00214346	0.0248508
Acr	-0.140639	0.00214148	0.0248508
C2	-1.00262	0.00214474	0.0248508
Prrc1	-0.21311	0.0021453	0.0248508
Ccdc181	-0.378207	0.00214388	0.0248508
Spata13	-0.538041	0.00214962	0.024887
Nek1	-0.325923	0.00215476	0.0249202
Eif3e	0.33821	0.00215489	0.0249202
Uqcrb	0.214275	0.00215804	0.0249428
Tppp	0.619234	0.00215986	0.02495
Dab2ip	-0.244171	0.00216285	0.0249706
Nat8l	-0.111554	0.0021649	0.0249805
Reep4	-0.371179	0.00217425	0.0250693
Notch1	-0.347209	0.00217501	0.0250693
Cacna2d4	-0.148291	0.00218992	0.0252271
Glb1	-0.448436	0.00220174	0.0253492
Scnn1g	-0.842085	0.002208	0.0254073
Dsc2	-0.224167	0.00222483	0.0255868
Mrps18b	0.420406	0.0022311	0.0256447
Upf1	-0.250177	0.00224064	0.0257401
Fuca1	0.219559	0.00224402	0.0257577
Tom1l1	0.307898	0.00224465	0.0257577
Rnf150	-0.357158	0.00225291	0.0258383
Kif3b	-0.182383	0.00226126	0.0259015
Tacc1	0.294377	0.00226216	0.0259015
Ctsh	0.484563	0.00225993	0.0259015
Rnf123	-0.161601	0.00226856	0.0259604
Dram2	0.272594	0.00227283	0.0259826
Kxd1	0.259854	0.002273	0.0259826
Cln8	0.194858	0.00227433	0.0259835
Gpr137c	-0.422806	0.00228082	0.0260434
Sox5	-0.212021	0.00228434	0.026055
Slc25a4	0.321827	0.00228416	0.026055
Isg20	-0.42032	0.00228661	0.0260666
Kcnk1	0.656119	0.00229423	0.0261391
Lrrc34	-0.64044	0.00230609	0.0262599
Ager	-0.48508	0.00230869	0.026275
Abca1	-0.751686	0.00232272	0.0264203
Chil4	0.739008	0.00233269	0.0265136
2010300C02Rik	-0.341947	0.0023373	0.0265136
Xpo6	-0.178327	0.00233564	0.0265136
Rasgrf1	-0.410054	0.00233727	0.0265136
Prkar2b	-0.502071	0.00233634	0.0265136
Ric3	-0.428544	0.00234366	0.0265568
Fbxo4	0.412974	0.00234354	0.0265568
Kif6	-0.346565	0.00234946	0.026608
Dnaaf1	-0.414877	0.00235143	0.0266156
Ikbkg	-0.296838	0.00235269	0.0266156
Ogfod3	0.262684	0.00235605	0.0266391
Lrrc27	0.440454	0.00236065	0.0266766
Vav3	0.611212	0.00236297	0.0266883
Gpr161	-0.228941	0.00237108	0.0267654
Sorbs3	-0.394065	0.00237579	0.026804
Ccl3	-1.24742	0.0023788	0.0268234
Traf3ip1	-0.394295	0.00238589	0.0268742
Syt15	-0.17457	0.002385	0.0268742
Araf	-0.199665	0.00240266	0.0270295
Bcorl1	-0.27993	0.00240617	0.0270295
Slc39a11	0.382878	0.00240431	0.0270295
Rnf152	-0.378541	0.00240388	0.0270295
Atp13a4	-0.609694	0.00240597	0.0270295
Pmf1	0.387509	0.002409	0.0270466
Lipa	-0.844417	0.00243031	0.0272712
Xlr5a	0.255851	0.0024419	0.0273864
Mthfs	0.445376	0.00245452	0.0275132
Uhrf1bp1l	0.32749	0.0024601	0.027546
Agpat2	0.490957	0.00245933	0.027546
Atp5h	0.251534	0.00246943	0.0276356
Gatb	0.286752	0.00247162	0.0276452
Fam222b	-0.27991	0.002476	0.0276793
Mmel1	-0.142587	0.00248246	0.0277107
Malsu1	0.320616	0.00248281	0.0277107
Fhod1	-0.384373	0.00248232	0.0277107
H2-T-ps	-2.12808	0.00248565	0.0277275
Caps2	-0.31559	0.00249681	0.0278224
Cnppd1	0.219532	0.00249683	0.0278224
Cfap70	-0.501369	0.00250409	0.0278883
Pik3r4	-0.189789	0.00250819	0.0279041
Pik3c2b	-0.544728	0.00250731	0.0279041
Pkmyt1	0.497618	0.00251244	0.0279364
BC030476	-0.285001	0.00251401	0.027939
1110008P14Rik	0.3265	0.00252347	0.0280291
Nfat5	-0.345688	0.00253447	0.0281326
Atp6v0a1	0.295872	0.00253549	0.0281326
Ttc29	-0.573594	0.00255399	0.0283227
Plagl2	-0.529501	0.00255915	0.0283498
Pdlim7	-0.518817	0.0025582	0.0283498
Arhgap1	-0.242816	0.00256079	0.0283527
Lyar	0.321872	0.00256602	0.0283804
Serping1	-1.41653	0.00256487	0.0283804
Ect2l	-0.411721	0.00257731	0.0284609
Ikbip	-0.486906	0.0025774	0.0284609
Rhou	-0.507042	0.0025772	0.0284609
Klf12	-0.209446	0.00258076	0.0284699
Nsmf	-0.343592	0.00258096	0.0284699
Afap1	-0.247227	0.00258825	0.0285353
Ildr1	-0.214084	0.00259552	0.0286003
Ube2v1	0.171888	0.00260194	0.0286557
Arl4d	1.31348	0.00260573	0.0286823
Aldoa	0.198397	0.00260919	0.0286969
BC030307	-0.396754	0.00261183	0.0286969
Carmil3	-0.235482	0.00261258	0.0286969
Runx1	-0.311105	0.00261108	0.0286969
Slc25a47	-0.553284	0.0026159	0.0287182
Ulk4	-0.540298	0.00262086	0.0287576
Upk3b	-1.11144	0.00262338	0.02877
Aqp11	-0.455894	0.00263171	0.0288462
Sap25	-2.52889	0.0026389	0.0289097
Rxrb	0.209559	0.00264298	0.0289392
Adgrd1	1.2125	0.00265205	0.0290232
Upk1a	-0.782081	0.00266262	0.0291236
Commd10	0.296898	0.00266424	0.0291259
Dnajc4	0.398139	0.00266878	0.0291603
Fjx1	-0.348223	0.00267306	0.0291917
Man2a1	1.02609	0.00267942	0.0292458
Fam217b	-0.202837	0.0026823	0.0292592
Nradd	0.33197	0.00268533	0.0292592
Cavin1	-0.452392	0.00268549	0.0292592
Cutal	-0.412024	0.00268628	0.0292592
Slc35d3	-0.328817	0.00269024	0.029287
Adamts8	-0.135567	0.00270177	0.0293664
Msc	0.15169	0.00269906	0.0293664
Rnls	0.455971	0.00270155	0.0293664
Catsperg1	-0.364547	0.00271269	0.0294543
Mpc2	0.253953	0.00271195	0.0294543
Ltbp4	-0.814286	0.0027149	0.0294629
Smpdl3b	-0.657884	0.00271996	0.0294783
Hps5	-0.259935	0.00272057	0.0294783
Vps8	0.269993	0.00271801	0.0294783
Mfap2	-0.680026	0.00272788	0.0295421
Ss18l2	0.346859	0.00273067	0.0295569
Bola3	0.254371	0.00273472	0.0295853
Acvrl1	-0.71106	0.00274555	0.0296871
Ovca2	-0.213435	0.00275452	0.0297686
Ddrgk1	0.243036	0.00276603	0.0297692
Sla2	0.216008	0.00275655	0.0297692
Rnf115	0.24872	0.00276228	0.0297692
Usp33	0.39837	0.00275762	0.0297692
Sec31a	-0.236378	0.00276515	0.0297692
C1rl	0.516837	0.00276114	0.0297692
Chst9	-0.107983	0.00276355	0.0297692
Cd302	0.553086	0.00276421	0.0297692
Ctbs	0.258996	0.0027698	0.0297944
Trrap	-0.263106	0.00277626	0.0298484
Lmo4	0.239019	0.00278146	0.0298888
Nelfe	0.310206	0.00278788	0.0299423
Son	-0.438765	0.0027895	0.0299443
Sema3e	-0.60444	0.00279157	0.029951
Akna	-0.443317	0.00280405	0.0300227
Rer1	-0.220314	0.00280583	0.0300227
Mat2a	-0.412408	0.00280419	0.0300227
Sdhaf4	0.297594	0.00280333	0.0300227
Lmf1	0.23951	0.00280718	0.0300227
Rpp21	0.417218	0.00280352	0.0300227
BC021614	0.50747	0.00280836	0.0300227
4930467E23Rik	-0.195219	0.00281001	0.0300249
Cth	0.644756	0.00281787	0.0300935
Fbln2	-0.325451	0.00282741	0.0301799
Dmpk	-0.704707	0.00283303	0.0302243
Dpcd	-0.411999	0.00284045	0.030288
Nhsl2	-0.0928964	0.00284245	0.0302937
Eif3a	0.204969	0.00286052	0.0304707
Eif2b5	0.203684	0.00286753	0.0305298
Tm2d3	0.210478	0.00287459	0.0305777
Cox7a2	0.296056	0.00287498	0.0305777
Disp2	-0.273916	0.00288693	0.0306773
Sec22c	-0.243307	0.00288729	0.0306773
Rbbp9	-0.253811	0.00289093	0.0306845
Lrrc40	0.210724	0.00289041	0.0306845
Plod3	0.269609	0.00289494	0.0307115
Srcin1	-0.394866	0.00290188	0.0307694
Lyz2	0.322471	0.0029084	0.0308228
Epha1	-0.262589	0.00291008	0.0308249
Cdc45	0.614049	0.00291221	0.0308317
Nrn1	-1.56099	0.00291948	0.030893
Aph1b	-0.390301	0.00292768	0.0309482
Tnrc6c	-0.212639	0.00292722	0.0309482
Irgm2	-0.500206	0.00293769	0.0310383
Tpp1	0.22374	0.00294391	0.0310883
Ppef2	-0.239743	0.00294868	0.0311219
Ogfrl1	0.551121	0.00295009	0.0311219
Ift74	-0.338068	0.00296728	0.0312874
Ddc	-0.312331	0.00297022	0.0313024
Grin1os	-0.177481	0.00300013	0.0316017
Gstm2	-0.62571	0.00302408	0.0318217
Tmem70	0.267642	0.00302386	0.0318217
Grk4	-0.40425	0.00302793	0.03183
Foxred1	-0.299041	0.00302658	0.03183
Osr1	-0.33007	0.00303	0.0318357
Myo1h	-0.410737	0.00303508	0.0318729
Twnk	0.227997	0.00304772	0.0319896
Coq9	0.17832	0.00304987	0.0319959
Ssh3	-0.228429	0.00305262	0.0320086
Hist1h3c	-0.404618	0.00306396	0.0321113
Hcar1	-0.171393	0.0030775	0.0322371
Tas1r3	0.337281	0.00307914	0.0322379
Ap1g1	-0.196225	0.0030815	0.0322465
Med27	-0.267431	0.00308849	0.0323033
Capza2	0.242966	0.0030943	0.0323478
Mylk3	-0.111442	0.00309768	0.0323669
Cttnbp2	-0.230185	0.00310714	0.0324168
Tmcc2	-0.385151	0.00310441	0.0324168
Dsg2	-0.348296	0.00310704	0.0324168
Chpf2	-0.2819	0.00311248	0.03244
Nudt16	-0.31862	0.00311208	0.03244
Fam180a	-0.286199	0.00311722	0.0324731
Wbp2	0.144136	0.00312355	0.0325227
Foxb1	0.10779	0.00312623	0.0325343
Tomm6	0.272269	0.00312787	0.0325352
[truncated: 430 more rows]

## Sheet: Enriched GO terms
ID	Description	GeneRatio	BgRatio	p-value	adjusted p-value	Up-regulated genes	Down-regulated genes
GO:0006412	translation	158/2236	693/23843	1.15843e-26	6.64709e-23	Eif3m|Eif2s2|Eprs|Rps21|Rpl22l1|Eif5a2|Mrpl47|Eif2a|Rps3a1|Mrpl9|Sars|Rpl34|Aimp1|Rps20|Eif2b3|Rps8|Eif3i|Yars|Rpl11|Mrto4|Rpl22|Mrpl30|Rpl9|Rpl5|Rplp0|Rpl6|Denr|Eif3b|Rpl21|Malsu1|Rpl32|Rpl31|Gapdh|Rps9|Rpl28|Rps5|Rps19|Akt2|Rps16|Eif3k|Rps15|Mex3d|Rps11|Rpl13a|Rpl18|Tarsl2|Rps17|Map2k2|Rps3|Eef2|Eif3f|Rpl27a|Rps13|Eif3c|Rplp2|Mrpl23|Cars|Eif4ebp1|Rpl18a|Aars|Rpl13|Imp3|Rplp1|Map2k1|Rpl4|Eef1a1|…	Iars2|Nfkb1|Nsun4|Aplp1|Eef2k|Upf1|Gspt2|Egfr|Igf2bp1|Erbb2|Casc3|Tnrc6c|Bmp4|Igf2bp2|Cyp1b1|Ighmbp2|Vim
GO:0002181	cytoplasmic translation	47/2236	98/23843	5.99965e-23	1.7213e-19	Eif3m|Rps21|Rpl22l1|Rps3a1|Rps20|Rpl11|Mrto4|Rpl22|Rpl9|Rplp0|Rpl6|Denr|Rpl31|Rpl13a|Rpl18|Rps3|Eef2|Rpl27a|Rplp2|Eif4ebp1|Rpl18a|Aars|Rplp1|Rpl4|Rpl29|Rpl39|Rps26|Rpl19|Rpl38|Rps7|Rps29|Rpl7|Rps23|Rpl15|Rpl8|Eif3d|Eif4b|Rpl35a|Rpl24|Rps2|Rpl10a|Rps28|Rpl36|Rpl17|Eif3a|Zc3h15	Gspt2
GO:0009117	nucleotide metabolic process	117/2236	558/23843	4.90997e-17	9.39114e-14	Pdhx|Idh3b|Atp5f1|Gnai3|Ndufb6|Prkaa2|Cmpk1|Uqcrh|Nmnat1|Slc25a33|Nadk|Pmpcb|Ppargc1a|Paics|Nudt9|Cox6a1|Hkdc1|Cycs|Mif|Chchd10|Tpi1|Gapdh|Apoe|Atp5d|Coq7|Aldoa|Dctpp1|Cox6a2|Atp6v1b2|Coq9|Ldhd|Cox4i1|Atp5l|Dlat|Map2k1|Rora|Cyb5r4|Atp5b|Idh3g|Pdha1|Pank3|Uqcrq|Hint1|Flcn|Ctns|Rpe|Nme2|Atp6v0a1|Dcakd|Atp5h|Hif1a|Adssl1|Uqcrb|Ndufs6|Sdha|Cox7c|Ndufa10|Ndufb9|Cyc1|Atp5g2|Atp5o|Mpc1|Nme4|Ndufv3|Cbs|N…	Bdnf|Samhd1|Mfn1|Flad1|Ampd1|Npr2|Nppa|Nos3|Calcr|Aqp1|Atp2b2|Palm|Adcy7|Cep290|Nt5e|Nudt16|Acpp|Gck|Mdh1b|Fzd2|Prkag3|Cmpk2|Akap6|Akap5|Entpd5|Myh6|Gpd1|Adcy5|Gart|Pde9a|Nudt12|Ndufaf7|Tcirg1|Gpr161|Papss2|Atp1a2|Gpd2|Cacnb4
GO:0006753	nucleoside phosphate metabolic process	118/2236	568/23843	7.47093e-17	1.07171e-13	Pdhx|Idh3b|Atp5f1|Gnai3|Ndufb6|Prkaa2|Cmpk1|Uqcrh|Nmnat1|Slc25a33|Nadk|Pmpcb|Ppargc1a|Paics|Nudt9|Cox6a1|Hkdc1|Cycs|Mif|Chchd10|Tpi1|Gapdh|Apoe|Atp5d|Coq7|Aldoa|Dctpp1|Cox6a2|Atp6v1b2|Coq9|Ldhd|Cox4i1|Atp5l|Dlat|Map2k1|Rora|Cyb5r4|Atp5b|Idh3g|Pdha1|Pank3|Uqcrq|Hint1|Flcn|Ctns|Rpe|Nme2|Atp6v0a1|Dcakd|Atp5h|Hif1a|Adssl1|Uqcrb|Ndufs6|Sdha|Cox7c|Ndufa10|Ndufb9|Cyc1|Atp5g2|Atp5o|Mpc1|Nme4|Ndufv3|Cbs|N…	Bdnf|Samhd1|Mfn1|Flad1|Ampd1|Npr2|Nppa|Nos3|Calcr|Aqp1|Atp2b2|Palm|Adcy7|Cep290|Nt5e|Nudt16|Acpp|Entpd3|Gck|Mdh1b|Fzd2|Prkag3|Cmpk2|Akap6|Akap5|Entpd5|Myh6|Gpd1|Adcy5|Gart|Pde9a|Nudt12|Ndufaf7|Tcirg1|Gpr161|Papss2|Atp1a2|Gpd2|Cacnb4
GO:0009167	purine ribonucleoside monophosphate metabolic process	68/2236	247/23843	1.76016e-16	1.53461e-13	Atp5f1|Ndufb6|Prkaa2|Uqcrh|Nmnat1|Slc25a33|Pmpcb|Ppargc1a|Paics|Nudt9|Cox6a1|Hkdc1|Cycs|Mif|Chchd10|Tpi1|Gapdh|Atp5d|Coq7|Aldoa|Cox6a2|Atp6v1b2|Coq9|Ldhd|Cox4i1|Atp5l|Map2k1|Atp5b|Uqcrq|Flcn|Ctns|Atp6v0a1|Atp5h|Hif1a|Adssl1|Uqcrb|Ndufs6|Sdha|Cox7c|Ndufa10|Ndufb9|Cyc1|Atp5g2|Atp5o|Ndufv3|Ndufa7|Cox7a2l|Atp5a1|Ndufv1|Cox8a|Sdhc|Ndufs2|Ndufb8|Atp5c1|Surf1|Ola1	Bdnf|Ampd1|Nt5e|Gck|Prkag3|Entpd5|Myh6|Gpd1|Gart|Ndufaf7|Tcirg1|Atp1a2
GO:0009150	purine ribonucleotide metabolic process	97/2236	430/23843	1.78894e-16	1.53461e-13	Atp5f1|Gnai3|Ndufb6|Prkaa2|Uqcrh|Nmnat1|Slc25a33|Pmpcb|Ppargc1a|Paics|Nudt9|Cox6a1|Hkdc1|Cycs|Mif|Chchd10|Tpi1|Gapdh|Apoe|Atp5d|Coq7|Aldoa|Cox6a2|Atp6v1b2|Coq9|Ldhd|Cox4i1|Atp5l|Map2k1|Rora|Atp5b|Pank3|Uqcrq|Hint1|Flcn|Ctns|Nme2|Atp6v0a1|Dcakd|Atp5h|Hif1a|Adssl1|Uqcrb|Ndufs6|Sdha|Cox7c|Ndufa10|Ndufb9|Cyc1|Atp5g2|Atp5o|Nme4|Ndufv3|Cbs|Ndufa7|Guca1b|Cox7a2l|Atp5a1|Ndufv1|Cox8a|Sdhc|Ndufs2|Ndufb8|At…	Bdnf|Mfn1|Ampd1|Npr2|Nppa|Nos3|Calcr|Aqp1|Atp2b2|Palm|Adcy7|Cep290|Nt5e|Nudt16|Gck|Fzd2|Prkag3|Akap6|Akap5|Entpd5|Myh6|Gpd1|Adcy5|Gart|Pde9a|Ndufaf7|Tcirg1|Gpr161|Papss2|Atp1a2|Cacnb4
GO:0055086	nucleobase-containing small molecule metabolic process	127/2236	639/23843	1.88834e-16	1.53461e-13	Pdhx|Idh3b|Atp5f1|Gnai3|Dpyd|Ndufb6|Prkaa2|Cmpk1|Uqcrh|Nmnat1|Slc25a33|Nadk|Pmpcb|Ppargc1a|Paics|Nudt9|Cox6a1|Hkdc1|Cycs|Mif|Chchd10|Tpi1|Gapdh|Apoe|Atp5d|Coq7|Aldoa|Dctpp1|Cox6a2|Atp6v1b2|Coq9|Ldhd|Cox4i1|Aprt|Atp5l|Dlat|Map2k1|Rora|Cyb5r4|Atp5b|Idh3g|Pdha1|Pank3|Mgat1|Uqcrq|Hint1|Flcn|Ctns|Rpe|Nme2|Atp6v0a1|Dcakd|Atp5h|Hif1a|Adssl1|B3galnt2|Uqcrb|Mtrr|Ndufs6|Sdha|Cox7c|Ndufa10|Ndufb9|Cyc1|Atp5g…	Bdnf|Samhd1|Mfn1|Flad1|Ampd1|Uox|Npr2|Nppa|Nos3|Calcr|Aqp1|Atp2b2|Palm|Adcy7|Cep290|Nt5e|Nudt16|Acpp|Entpd3|Gck|Aox3|Mdh1b|Fzd2|Prkag3|Cmpk2|Akap6|Akap5|Entpd5|Myh6|Tymp|Gpd1|Adcy5|Gart|Pde9a|Nudt12|Ndufaf7|Tcirg1|Gpr161|Papss2|Atp1a2|Gpd2|Cacnb4
GO:0009126	purine nucleoside monophosphate metabolic process	68/2236	248/23843	2.20664e-16	1.53461e-13	Atp5f1|Ndufb6|Prkaa2|Uqcrh|Nmnat1|Slc25a33|Pmpcb|Ppargc1a|Paics|Nudt9|Cox6a1|Hkdc1|Cycs|Mif|Chchd10|Tpi1|Gapdh|Atp5d|Coq7|Aldoa|Cox6a2|Atp6v1b2|Coq9|Ldhd|Cox4i1|Atp5l|Map2k1|Atp5b|Uqcrq|Flcn|Ctns|Atp6v0a1|Atp5h|Hif1a|Adssl1|Uqcrb|Ndufs6|Sdha|Cox7c|Ndufa10|Ndufb9|Cyc1|Atp5g2|Atp5o|Ndufv3|Ndufa7|Cox7a2l|Atp5a1|Ndufv1|Cox8a|Sdhc|Ndufs2|Ndufb8|Atp5c1|Surf1|Ola1	Bdnf|Ampd1|Nt5e|Gck|Prkag3|Entpd5|Myh6|Gpd1|Gart|Ndufaf7|Tcirg1|Atp1a2
GO:0072521	purine-containing compound metabolic process	105/2236	486/23843	2.40702e-16	1.53461e-13	Atp5f1|Gnai3|Dpyd|Ndufb6|Prkaa2|Uqcrh|Nmnat1|Slc25a33|Pmpcb|Ppargc1a|Paics|Nudt9|Cox6a1|Hkdc1|Cycs|Mif|Chchd10|Tpi1|Gapdh|Apoe|Atp5d|Coq7|Aldoa|Cox6a2|Atp6v1b2|Coq9|Ldhd|Cox4i1|Aprt|Atp5l|Map2k1|Rora|Atp5b|Pank3|Uqcrq|Hint1|Flcn|Ctns|Nme2|Atp6v0a1|Dcakd|Atp5h|Hif1a|Adssl1|Uqcrb|Mtrr|Ndufs6|Sdha|Cox7c|Ndufa10|Ndufb9|Cyc1|Atp5g2|Atp5o|Nme4|Ndufv3|Cbs|Ndufa7|Guca1b|Oard1|Cox7a2l|Atp5a1|Ndufv1|Cox8a|…	Bdnf|Samhd1|Mfn1|Ampd1|Uox|Npr2|Nppa|Nos3|Calcr|Aqp1|Atp2b2|Palm|Adcy7|Cep290|Nt5e|Nudt16|Acpp|Gck|Aox3|Fzd2|Prkag3|Akap6|Akap5|Entpd5|Myh6|Gpd1|Adcy5|Gart|Pde9a|Ndufaf7|Tcirg1|Gpr161|Papss2|Atp1a2|Cacnb4
GO:0009259	ribonucleotide metabolic process	98/2236	440/23843	3.02764e-16	1.73726e-13	Atp5f1|Gnai3|Ndufb6|Prkaa2|Cmpk1|Uqcrh|Nmnat1|Slc25a33|Pmpcb|Ppargc1a|Paics|Nudt9|Cox6a1|Hkdc1|Cycs|Mif|Chchd10|Tpi1|Gapdh|Apoe|Atp5d|Coq7|Aldoa|Cox6a2|Atp6v1b2|Coq9|Ldhd|Cox4i1|Atp5l|Map2k1|Rora|Atp5b|Pank3|Uqcrq|Hint1|Flcn|Ctns|Nme2|Atp6v0a1|Dcakd|Atp5h|Hif1a|Adssl1|Uqcrb|Ndufs6|Sdha|Cox7c|Ndufa10|Ndufb9|Cyc1|Atp5g2|Atp5o|Nme4|Ndufv3|Cbs|Ndufa7|Guca1b|Cox7a2l|Atp5a1|Ndufv1|Cox8a|Sdhc|Ndufs2|Ndu…	Bdnf|Mfn1|Ampd1|Npr2|Nppa|Nos3|Calcr|Aqp1|Atp2b2|Palm|Adcy7|Cep290|Nt5e|Nudt16|Gck|Fzd2|Prkag3|Akap6|Akap5|Entpd5|Myh6|Gpd1|Adcy5|Gart|Pde9a|Ndufaf7|Tcirg1|Gpr161|Papss2|Atp1a2|Cacnb4
GO:0009141	nucleoside triphosphate metabolic process	72/2236	274/23843	3.46603e-16	1.80801e-13	Atp5f1|Gnai3|Ndufb6|Prkaa2|Cmpk1|Uqcrh|Nmnat1|Slc25a33|Pmpcb|Ppargc1a|Cox6a1|Hkdc1|Cycs|Mif|Chchd10|Tpi1|Gapdh|Atp5d|Coq7|Aldoa|Dctpp1|Cox6a2|Atp6v1b2|Coq9|Ldhd|Cox4i1|Atp5l|Map2k1|Atp5b|Uqcrq|Flcn|Ctns|Nme2|Atp6v0a1|Atp5h|Hif1a|Uqcrb|Ndufs6|Sdha|Cox7c|Ndufa10|Ndufb9|Cyc1|Atp5g2|Atp5o|Nme4|Ndufv3|Ndufa7|Cox7a2l|Atp5a1|Ndufv1|Cox8a|Sdhc|Ndufs2|Ndufb8|Atp5c1|Surf1|Ola1	Bdnf|Samhd1|Mfn1|Nudt16|Entpd3|Gck|Prkag3|Cmpk2|Entpd5|Myh6|Gpd1|Ndufaf7|Tcirg1|Atp1a2
GO:0009161	ribonucleoside monophosphate metabolic process	68/2236	251/23843	4.30867e-16	2.06026e-13	Atp5f1|Ndufb6|Prkaa2|Uqcrh|Nmnat1|Slc25a33|Pmpcb|Ppargc1a|Paics|Nudt9|Cox6a1|Hkdc1|Cycs|Mif|Chchd10|Tpi1|Gapdh|Atp5d|Coq7|Aldoa|Cox6a2|Atp6v1b2|Coq9|Ldhd|Cox4i1|Atp5l|Map2k1|Atp5b|Uqcrq|Flcn|Ctns|Atp6v0a1|Atp5h|Hif1a|Adssl1|Uqcrb|Ndufs6|Sdha|Cox7c|Ndufa10|Ndufb9|Cyc1|Atp5g2|Atp5o|Ndufv3|Ndufa7|Cox7a2l|Atp5a1|Ndufv1|Cox8a|Sdhc|Ndufs2|Ndufb8|Atp5c1|Surf1|Ola1	Bdnf|Ampd1|Nt5e|Gck|Prkag3|Entpd5|Myh6|Gpd1|Gart|Ndufaf7|Tcirg1|Atp1a2
GO:0006163	purine nucleotide metabolic process	98/2236	443/23843	4.84059e-16	2.13656e-13	Atp5f1|Gnai3|Ndufb6|Prkaa2|Uqcrh|Nmnat1|Slc25a33|Pmpcb|Ppargc1a|Paics|Nudt9|Cox6a1|Hkdc1|Cycs|Mif|Chchd10|Tpi1|Gapdh|Apoe|Atp5d|Coq7|Aldoa|Cox6a2|Atp6v1b2|Coq9|Ldhd|Cox4i1|Atp5l|Map2k1|Rora|Atp5b|Pank3|Uqcrq|Hint1|Flcn|Ctns|Nme2|Atp6v0a1|Dcakd|Atp5h|Hif1a|Adssl1|Uqcrb|Ndufs6|Sdha|Cox7c|Ndufa10|Ndufb9|Cyc1|Atp5g2|Atp5o|Nme4|Ndufv3|Cbs|Ndufa7|Guca1b|Cox7a2l|Atp5a1|Ndufv1|Cox8a|Sdhc|Ndufs2|Ndufb8|At…	Bdnf|Samhd1|Mfn1|Ampd1|Npr2|Nppa|Nos3|Calcr|Aqp1|Atp2b2|Palm|Adcy7|Cep290|Nt5e|Nudt16|Gck|Fzd2|Prkag3|Akap6|Akap5|Entpd5|Myh6|Gpd1|Adcy5|Gart|Pde9a|Ndufaf7|Tcirg1|Gpr161|Papss2|Atp1a2|Cacnb4
GO:0019693	ribose phosphate metabolic process	99/2236	452/23843	6.82608e-16	2.79772e-13	Atp5f1|Gnai3|Ndufb6|Prkaa2|Cmpk1|Uqcrh|Nmnat1|Slc25a33|Pmpcb|Ppargc1a|Paics|Nudt9|Cox6a1|Hkdc1|Cycs|Mif|Chchd10|Tpi1|Gapdh|Apoe|Atp5d|Coq7|Aldoa|Cox6a2|Atp6v1b2|Coq9|Ldhd|Cox4i1|Atp5l|Map2k1|Rora|Atp5b|Pank3|Uqcrq|Hint1|Flcn|Ctns|Rpe|Nme2|Atp6v0a1|Dcakd|Atp5h|Hif1a|Adssl1|Uqcrb|Ndufs6|Sdha|Cox7c|Ndufa10|Ndufb9|Cyc1|Atp5g2|Atp5o|Nme4|Ndufv3|Cbs|Ndufa7|Guca1b|Cox7a2l|Atp5a1|Ndufv1|Cox8a|Sdhc|Ndufs2…	Bdnf|Mfn1|Ampd1|Npr2|Nppa|Nos3|Calcr|Aqp1|Atp2b2|Palm|Adcy7|Cep290|Nt5e|Nudt16|Gck|Fzd2|Prkag3|Akap6|Akap5|Entpd5|Myh6|Gpd1|Adcy5|Gart|Pde9a|Ndufaf7|Tcirg1|Gpr161|Papss2|Atp1a2|Cacnb4
GO:0009123	nucleoside monophosphate metabolic process	69/2236	261/23843	1.02577e-15	3.92393e-13	Atp5f1|Ndufb6|Prkaa2|Cmpk1|Uqcrh|Nmnat1|Slc25a33|Pmpcb|Ppargc1a|Paics|Nudt9|Cox6a1|Hkdc1|Cycs|Mif|Chchd10|Tpi1|Gapdh|Atp5d|Coq7|Aldoa|Cox6a2|Atp6v1b2|Coq9|Ldhd|Cox4i1|Atp5l|Map2k1|Atp5b|Uqcrq|Flcn|Ctns|Atp6v0a1|Atp5h|Hif1a|Adssl1|Uqcrb|Ndufs6|Sdha|Cox7c|Ndufa10|Ndufb9|Cyc1|Atp5g2|Atp5o|Ndufv3|Ndufa7|Cox7a2l|Atp5a1|Ndufv1|Cox8a|Sdhc|Ndufs2|Ndufb8|Atp5c1|Surf1|Ola1	Bdnf|Ampd1|Nt5e|Gck|Prkag3|Entpd5|Myh6|Gpd1|Gart|Ndufaf7|Tcirg1|Atp1a2
GO:0009144	purine nucleoside triphosphate metabolic process	68/2236	256/23843	1.27635e-15	4.57732e-13	Atp5f1|Gnai3|Ndufb6|Prkaa2|Uqcrh|Nmnat1|Slc25a33|Pmpcb|Ppargc1a|Cox6a1|Hkdc1|Cycs|Mif|Chchd10|Tpi1|Gapdh|Atp5d|Coq7|Aldoa|Cox6a2|Atp6v1b2|Coq9|Ldhd|Cox4i1|Atp5l|Map2k1|Atp5b|Uqcrq|Flcn|Ctns|Nme2|Atp6v0a1|Atp5h|Hif1a|Uqcrb|Ndufs6|Sdha|Cox7c|Ndufa10|Ndufb9|Cyc1|Atp5g2|Atp5o|Nme4|Ndufv3|Ndufa7|Cox7a2l|Atp5a1|Ndufv1|Cox8a|Sdhc|Ndufs2|Ndufb8|Atp5c1|Surf1|Ola1	Bdnf|Samhd1|Mfn1|Nudt16|Gck|Prkag3|Entpd5|Myh6|Gpd1|Ndufaf7|Tcirg1|Atp1a2
GO:0046034	ATP metabolic process	62/2236	221/23843	1.42701e-15	4.81657e-13	Atp5f1|Ndufb6|Prkaa2|Uqcrh|Nmnat1|Slc25a33|Pmpcb|Ppargc1a|Cox6a1|Hkdc1|Cycs|Mif|Chchd10|Tpi1|Gapdh|Atp5d|Coq7|Aldoa|Cox6a2|Atp6v1b2|Coq9|Ldhd|Cox4i1|Atp5l|Map2k1|Atp5b|Uqcrq|Flcn|Ctns|Atp6v0a1|Atp5h|Hif1a|Uqcrb|Ndufs6|Sdha|Cox7c|Ndufa10|Ndufb9|Cyc1|Atp5g2|Atp5o|Ndufv3|Ndufa7|Cox7a2l|Atp5a1|Ndufv1|Cox8a|Sdhc|Ndufs2|Ndufb8|Atp5c1|Surf1|Ola1	Bdnf|Gck|Prkag3|Entpd5|Myh6|Gpd1|Ndufaf7|Tcirg1|Atp1a2
GO:0009205	purine ribonucleoside triphosphate metabolic process	66/2236	247/23843	2.43706e-15	7.7688e-13	Atp5f1|Gnai3|Ndufb6|Prkaa2|Uqcrh|Nmnat1|Slc25a33|Pmpcb|Ppargc1a|Cox6a1|Hkdc1|Cycs|Mif|Chchd10|Tpi1|Gapdh|Atp5d|Coq7|Aldoa|Cox6a2|Atp6v1b2|Coq9|Ldhd|Cox4i1|Atp5l|Map2k1|Atp5b|Uqcrq|Flcn|Ctns|Nme2|Atp6v0a1|Atp5h|Hif1a|Uqcrb|Ndufs6|Sdha|Cox7c|Ndufa10|Ndufb9|Cyc1|Atp5g2|Atp5o|Nme4|Ndufv3|Ndufa7|Cox7a2l|Atp5a1|Ndufv1|Cox8a|Sdhc|Ndufs2|Ndufb8|Atp5c1|Surf1|Ola1	Bdnf|Mfn1|Gck|Prkag3|Entpd5|Myh6|Gpd1|Ndufaf7|Tcirg1|Atp1a2
GO:0009199	ribonucleoside triphosphate metabolic process	66/2236	251/23843	5.70967e-15	1.72432e-12	Atp5f1|Gnai3|Ndufb6|Prkaa2|Uqcrh|Nmnat1|Slc25a33|Pmpcb|Ppargc1a|Cox6a1|Hkdc1|Cycs|Mif|Chchd10|Tpi1|Gapdh|Atp5d|Coq7|Aldoa|Cox6a2|Atp6v1b2|Coq9|Ldhd|Cox4i1|Atp5l|Map2k1|Atp5b|Uqcrq|Flcn|Ctns|Nme2|Atp6v0a1|Atp5h|Hif1a|Uqcrb|Ndufs6|Sdha|Cox7c|Ndufa10|Ndufb9|Cyc1|Atp5g2|Atp5o|Nme4|Ndufv3|Ndufa7|Cox7a2l|Atp5a1|Ndufv1|Cox8a|Sdhc|Ndufs2|Ndufb8|Atp5c1|Surf1|Ola1	Bdnf|Mfn1|Gck|Prkag3|Entpd5|Myh6|Gpd1|Ndufaf7|Tcirg1|Atp1a2
GO:0017144	drug metabolic process	124/2236	679/23843	2.73546e-13	7.84803e-11	Fh1|Apip|Idh3b|Phgdh|Atp5f1|Dpyd|Adh5|Ctbs|Cth|Ndufb6|Prkaa2|Uqcrh|Hmgcl|Sdhb|Nmnat1|Slc25a33|Pmpcb|Ppargc1a|Cox6a1|Pebp1|Hkdc1|Akr1b8|Cycs|Mif|Chchd10|Tpi1|Gapdh|Atp5d|Akt2|Coq7|Aldoa|Cox6a2|Paox|Atp6v1b2|Coq9|Ldhd|Cox4i1|Atp5l|Dlat|Map2k1|Rora|Ctsh|Gpx1|Shmt2|Atp5b|Idh3g|Renbp|Pdha1|Uqcrq|Mapk9|Flcn|Ctns|Pecr|Atp6v0a1|Atp5h|Hif1a|Abcd4|Adssl1|Uqcrb|Mtrr|Ndufs6|Sdha|Ugt1a1|Cox7c|Dhfr|Ndufa10|Cly…	Cat|Bdnf|Ptgis|Adh7|Wnt4|Nos3|Dgkq|Cav1|Mat2a|Epor|Nt5e|Acpp|Amt|Gck|Ddc|Mdh1b|Ovca2|Pipox|Prkag3|Ace|Wdr35|Pxdn|Entpd5|Gstz1|Myh6|Gpd1|Nr1i2|Gart|Cbr1|Npl|Ndufaf7|Cyp1b1|Tcirg1|Atp1a2
GO:0045333	cellular respiration	46/2236	158/23843	1.50492e-12	4.11202e-10	Fh1|Ndufs3|Idh3b|Mtfr1|Ndufb6|Uqcrh|Sdhb|Pmpcb|Ppargc1a|Cox6a1|Ndufa5|Cycs|Chchd4|Coq7|Cox6a2|Coq9|Cox4i1|Dlat|Idh3g|Pdha1|Uqcrq|Flcn|Hif1a|Uqcrb|Ndufs6|Sdha|Cox7c|Ndufa10|Slc1a3|Ndufb9|Cyc1|Trap1|Ndufv3|Ndufa7|Ndufv1|Cox8a|Sdhc|Ndufs2|Ndufb8	Cat|Bdnf|Mtfr1l|Prkaca|Mdh1b|Nfatc4|Gpd1
GO:0006091	generation of precursor metabolites and energy	75/2236	342/23843	2.13471e-12	5.56772e-10	Fh1|Ndufs3|Idh3b|Mtfr1|Epm2a|Adh5|Ndufb6|Prkaa2|Uqcrh|Hmgcl|Sdhb|Slc25a33|Pmpcb|Ppargc1a|Stbd1|Cox6a1|Hkdc1|Ndufa5|Cycs|Mif|Chchd10|Chchd4|Tpi1|Gapdh|Akt2|Coq7|Aldoa|Cox6a2|Coq9|Cox4i1|Dlat|Cyb5r4|Idh3g|Pdha1|Grb10|Uqcrq|Flcn|Acox1|Hif1a|Uqcrb|Ndufs6|Sdha|Cox7c|Ndufa10|Slc1a3|Ndufb9|Cyc1|Trap1|Cox17|Atp5o|Ndufv3|Ndufa7|Cox7a2l|Ndufv1|Cox8a|Sdhc|Ppp1r3c|Ndufs2|Ndufb8|Surf1	Cat|Bdnf|Adh7|Mtfr1l|Phkg1|Hmgb1|Wdr93|Prkaca|Phka2|Gck|Mdh1b|Prkag3|Entpd5|Nfatc4|Gpd1
GO:0120031	plasma membrane bounded cell projection assembly	95/2236	487/23843	3.87658e-12	9.67123e-10	Vav3|Rcc2|Atg5|Brk1|Cdk10|Rdx|Arhgef6|Ntn1|Sept4	Pld1|Tnik|Bbs7|Sclt1|Ccdc39|Spag17|Syne1|Celsr2|Dnaic1|Lpar1|Ift74|Spata6|Wasf2|Crocc|Ift172|Cc2d2a|Wdr19|Arhgap24|Tctn1|Ift81|Tctn2|Cav1|Lrguk|Ttc26|Aqp1|Palm|C2cd3|Arap1|Parva|Gpm6a|Nek1|Rpgrip1l|Hydin|Cdh13|Dnaaf1|Gas8|Cep290|Dync2h1|Bbs9|Cep164|Dzip1l|Map4|Ulk4|Ccdc13|Kif3a|Rp1|Tekt3|Pmp22|Tmem107|Ccdc103|Stk36|Slc9a3r1|Wdr35|Tgfb3|Ttc8|Wdr60|Actn2|Dcdc2a|Traf3ip1|Vcl|Ift88|Spata13|2410089E03…
GO:0030031	cell projection assembly	97/2236	502/23843	4.08459e-12	9.76557e-10	Vav3|Rcc2|Atg5|Brk1|Cdk10|Rdx|Arhgef6|Ntn1|Sept4	Rhov|Pld1|Tnik|Bbs7|Sclt1|Ccdc39|Spag17|Syne1|Celsr2|Dnaic1|Lpar1|Ift74|Spata6|Wasf2|Crocc|Ift172|Cc2d2a|Wdr19|Arhgap24|Tctn1|Ift81|Tctn2|Cav1|Lrguk|Ttc26|Aqp1|Palm|C2cd3|Arap1|Parva|Gpm6a|Nek1|Rpgrip1l|Hydin|Cdh13|Dnaaf1|Gas8|Rhou|Cep290|Dync2h1|Bbs9|Cep164|Dzip1l|Map4|Ulk4|Ccdc13|Kif3a|Rp1|Tekt3|Pmp22|Tmem107|Ccdc103|Stk36|Slc9a3r1|Wdr35|Tgfb3|Ttc8|Wdr60|Actn2|Dcdc2a|Traf3ip1|Vcl|Ift88|Spata13|…
GO:0044782	cilium organization	71/2236	322/23843	6.28511e-12	1.44256e-09	Atg5|Cdk10|Sept4	Bbs7|Sclt1|Ccdc39|Spag17|Syne1|Celsr2|Dnaic1|Ift74|Spata6|Kif17|Crocc|Ift172|Cc2d2a|Wdr19|Tctn1|Ift81|Tctn2|Lrguk|Ttc26|C2cd3|Parva|Nek1|Rpgrip1l|Hydin|Dnaaf1|Gas8|Cep290|Dync2h1|Bbs9|Cep164|Lca5|Dzip1l|Map4|Ulk4|Ccdc13|Kif3a|Rp1|Tekt3|Tmem107|Ccdc103|Stk36|Kif19a|Wdr35|Fam161b|Ttc8|Wdr60|Dcdc2a|Traf3ip1|Ift88|2410089E03Rik|Spef2|Ift27|Kctd17|Ttll8|Rabl2|Sept5|Gmnc|Cep19|Tctex1d2|Iqcg|Cep97|Arl13…
GO:0022904	respiratory electron transport chain	30/2236	80/23843	9.96821e-12	2.19991e-09	Ndufb6|Uqcrh|Sdhb|Pmpcb|Ppargc1a|Cox6a1|Ndufa5|Cycs|Coq7|Cox6a2|Coq9|Cox4i1|Uqcrq|Uqcrb|Ndufs6|Sdha|Cox7c|Ndufa10|Slc1a3|Ndufb9|Cyc1|Ndufv3|Ndufa7|Ndufv1|Cox8a|Sdhc|Ndufs2|Ndufb8	Bdnf|Gpd1
GO:0022900	electron transport chain	31/2236	85/23843	1.05807e-11	2.24859e-09	Ndufb6|Uqcrh|Sdhb|Pmpcb|Ppargc1a|Cox6a1|Ndufa5|Cycs|Coq7|Cox6a2|Coq9|Cox4i1|Uqcrq|Uqcrb|Ndufs6|Sdha|Cox7c|Ndufa10|Slc1a3|Ndufb9|Cyc1|Ndufv3|Ndufa7|Ndufv1|Cox8a|Sdhc|Ndufs2|Ndufb8	Bdnf|Wdr93|Gpd1
GO:0042775	mitochondrial ATP synthesis coupled electron transport	25/2236	58/23843	1.4264e-11	2.92311e-09	Ndufb6|Uqcrh|Pmpcb|Cox6a1|Cycs|Coq7|Cox6a2|Coq9|Cox4i1|Uqcrq|Uqcrb|Ndufs6|Sdha|Cox7c|Ndufa10|Ndufb9|Cyc1|Ndufv3|Ndufa7|Ndufv1|Cox8a|Sdhc|Ndufs2|Ndufb8	Bdnf
GO:0007507	heart development	107/2236	591/23843	2.0822e-11	4.11988e-09	Lefty1|Fdps|Lmo4|Nexn|Anks6|Hdac2|Dhrs3|Atg5|Bicc1|Cacna1c|Map2k2|Tenm4|Gna11|Slc25a4|Ncam1|Map2k1|Naca|Ccm2|Hdac9|Hif1a|Rxrb|Nfatc1|Vegfb|Rnls	Gata5|Sox18|Bbs7|Ccdc39|Frem2|Sfrp2|Notch2|Vcam1|Pdlim5|Dnaic1|Ift74|Tek|Pdpn|Trp73|Ift172|Popdc3|Cc2d2a|Sgcb|Kdr|Hopx|Tgfbr3|Gata2|Lrp6|C2cd3|Ilk|Parva|Sox6|Fgfr1|Sorbs2|Cpe|Mylk3|Rpgrip1l|Dnaaf1|Foxf1|Foxl1|Cep290|Dync2h1|Epor|Scn5a|Med12|Egfr|Meis1|Nprl3|Kif3a|Ap2b1|Tbx2|Nrp2|Erbb2|Med1|Fzd2|Ccdc103|Ace|Osr1|Akap6|Six1|Flrt2|Dicer1|Actn2|Dsp|Jarid2|Traf3ip1|Bmp4|Myh6|Nfatc4|Ift88|Sgcg|2410089E…
GO:0060271	cilium assembly	66/2236	300/23843	3.83607e-11	7.33713e-09	Atg5|Cdk10|Sept4	Bbs7|Sclt1|Ccdc39|Spag17|Syne1|Celsr2|Dnaic1|Ift74|Spata6|Crocc|Ift172|Cc2d2a|Wdr19|Tctn1|Ift81|Tctn2|Lrguk|Ttc26|C2cd3|Parva|Nek1|Rpgrip1l|Hydin|Dnaaf1|Gas8|Cep290|Dync2h1|Bbs9|Cep164|Dzip1l|Map4|Ulk4|Ccdc13|Kif3a|Rp1|Tekt3|Tmem107|Ccdc103|Stk36|Wdr35|Ttc8|Wdr60|Dcdc2a|Traf3ip1|Ift88|2410089E03Rik|Spef2|Kctd17|Ttll8|Rabl2|Sept5|Gmnc|Cep19|Tctex1d2|Iqcg|Cep97|Arl13b|Ift140|Bbs1|Tmem138|Rfx3|Odf2|…
GO:0006119	oxidative phosphorylation	30/2236	86/23843	8.23623e-11	1.48879e-08	Ndufb6|Uqcrh|Slc25a33|Pmpcb|Cox6a1|Cycs|Chchd10|Coq7|Cox6a2|Coq9|Cox4i1|Uqcrq|Uqcrb|Ndufs6|Sdha|Cox7c|Ndufa10|Ndufb9|Cyc1|Atp5o|Ndufv3|Ndufa7|Cox7a2l|Ndufv1|Cox8a|Sdhc|Ndufs2|Ndufb8|Surf1	Bdnf
GO:0042773	ATP synthesis coupled electron transport	25/2236	62/23843	8.30276e-11	1.48879e-08	Ndufb6|Uqcrh|Pmpcb|Cox6a1|Cycs|Coq7|Cox6a2|Coq9|Cox4i1|Uqcrq|Uqcrb|Ndufs6|Sdha|Cox7c|Ndufa10|Ndufb9|Cyc1|Ndufv3|Ndufa7|Ndufv1|Cox8a|Sdhc|Ndufs2|Ndufb8	Bdnf
GO:0051186	cofactor metabolic process	87/2236	465/23843	2.91507e-10	5.06869e-08	Pdhx|Chac1|Idh3b|Acot8|Cth|Prkaa2|Akr1a1|Hmgcl|Ubiad1|Nmnat1|Nadk|Ppargc1a|Hscb|Iscu|Hkdc1|Akr1b8|Cycs|Mif|Mthfd2|Tpi1|Gapdh|Ndufa9|Hebp1|Gpx4|Coq7|Aldh1l2|Aldoa|Coq9|Mlycd|Hmbs|Dlat|Gsta1|Cyb5r4|Mthfs|Gpx1|Shmt2|Idh3g|Pdha1|Pank3|Ctns|Rpe|Slc25a39|Dcakd|Hif1a|Acot2|Abcd4|Eef1e1|Isca1|Mtrr|Dhfr|Clybl|Oplah|Nubp1|Cpox|Mpc1|Hagh|Hspa9|Mpc2|Eef1g|Cox15|Prdx3|Sardh	Cat|Flad1|Gstm2|Gstm1|Ggh|Mthfr|Mat2a|Acsm5|Acsm1|Pdk3|Gck|Mdh1b|Ggt6|Ovca2|Pipox|Prkag3|Pxdn|Sptb|Entpd5|Gstz1|Gpd1|Gart|Cbr3|Nudt12|Gpd2
GO:0015980	energy derivation by oxidation of organic compounds	56/2236	247/23843	3.45592e-10	5.83237e-08	Fh1|Ndufs3|Idh3b|Mtfr1|Epm2a|Ndufb6|Uqcrh|Sdhb|Pmpcb|Ppargc1a|Stbd1|Cox6a1|Ndufa5|Cycs|Chchd4|Akt2|Coq7|Cox6a2|Coq9|Cox4i1|Dlat|Idh3g|Pdha1|Grb10|Uqcrq|Flcn|Hif1a|Uqcrb|Ndufs6|Sdha|Cox7c|Ndufa10|Slc1a3|Ndufb9|Cyc1|Trap1|Ndufv3|Ndufa7|Ndufv1|Cox8a|Sdhc|Ppp1r3c|Ndufs2|Ndufb8	Cat|Bdnf|Mtfr1l|Phkg1|Hmgb1|Prkaca|Phka2|Gck|Mdh1b|Prkag3|Nfatc4|Gpd1
GO:0060627	regulation of vesicle-mediated transport	92/2236	506/23843	4.27418e-10	7.00722e-08	B2m|Adora3|Atg5|Lyar|Rab7|Apoe|Akt2|Map2k2|Gab2|Grtp1|Lamp1|Use1|Rab21|Tbc1d15|Rdx|Ncam1|Map2k1|Atp6ap1|Cd63|Rab5c|Tbc1d16|Mff|Tc2n|Hfe|Dtnbp1|Lgals3|Tbc1d22a|Syt2|Cd47|Rab26|Tbc1d5|Vamp4|Syt7|Atad1	Arhgap1|Prom2|Hck|Kcnb1|Syne1|Dnajc6|Tspan1|Rspo1|Nppa|Magi2|Add1|Pclo|Cav1|Cftr|Gata2|C2cd5|Bicd1|Mfge8|Syt9|Eef2k|Prrt2|Stx1b|Tbc1d9|Ap1g1|Cdh13|Foxf1|Cbl|Trf|Hyal3|Clasp2|Sytl4|Kif3a|Dlg4|Pld2|Abr|Unc13d|Rab40b|Vsnl1|Stxbp6|Ston2|Actn2|Gas1|Syt15|Rab2b|Angpt1|Rims2|Syt10|Ano6|Sept5|Pla2g4a|Tulp1|C2|Ager|Doc2g|Adra2a|Notch1|Ncs1|Rapgef4
GO:0002009	morphogenesis of an epithelium	96/2236	540/23843	6.17749e-10	9.84624e-08	Lgr4|Lmo4|Dvl1|Grsf1|Areg|Plod3|Coq7|Ctsh|Ccm2|Ntn1|Rps7|Hif1a|Irx1|Irx2|Dlg1|Crb3|Nfatc1	Fmn1|Ncoa3|Cyp7b1|Sox2|Ccdc39|Frem2|Sfrp2|Notch2|Sema4c|Wnt2b|Esrp1|Ankrd6|Astn2|Tek|Wnt4|Pdpn|Sema3e|Sema3a|Ift172|Cc2d2a|Kdr|Arhgap24|Tctn1|Stox1|Wnt7a|Tulp3|Lrp6|Syne4|Igf1r|C2cd3|Ilk|Scnn1g|Scnn1b|Tgfb1i1|Fgfr1|Ntn4|Prkaca|Rpgrip1l|Alx1|Dnaaf1|Foxf1|Mst1|Clasp2|Med12|Egfr|Kif3a|Tbx2|Med1|Fzd2|Ccdc103|Slc9a3r1|Osr1|Six1|Six4|Numb|Ttc8|Dicer1|Jag2|Traf3ip1|Vcl|Bmp4|Nfatc4|Fzd3|Zic5|2410089E03Ri…
GO:0060322	head development	111/2236	659/23843	7.62727e-10	1.18284e-07	Hdac2|Chd5|Sdf4|Atf5|Map2k2|Tacc1|Cers1|Aars|Gnpat|Aplp2|Ncam1|Map2k1|Foxb1|Rora|Atp6ap2|Limk2|Uqcrq|Ctns|Sept4|Hif1a|Agtpbp1|Slc4a7|Osr2|Robo2|App|Cbs|Pfdn1|Bmi1	Mdk|Akt3|Tyro3|Sema6d|Sox2|Bbs7|Smad9|Sfrp2|Sema4c|Wnt2b|Celsr2|Dock7|Dmrta2|Trnp1|Wnt4|Trp73|Sema3a|Reln|Ift172|Cckar|Tctn1|Aqp1|Gata2|Wnt7a|Atp2b2|Tulp3|Lrp6|Aplp1|Igf1r|Tsku|C2cd3|Kndc1|Sox1|Fgfr1|Nfix|Rpgrip1l|Atxn1l|Hydin|Gas8|Dync2h1|Epor|Amigo3|Ulk4|Plxna3|Egfr|Otx1|Kif3a|Abr|Nrp2|Igf2bp1|Med1|Stk36|Pax9|Numb|Tgfb3|Ttc8|Dicer1|Eml1|Atxn1|Gas1|Bmp4|Ndrg2|Kif1a|Ift88|Fzd3|Zic5|2410089E03Rik|…
GO:0007005	mitochondrion organization	93/2236	520/23843	8.33018e-10	1.25786e-07	Stard7|Mgme1|Mtfr1|Ndufb5|Ndufb6|Hmgcl|Slc25a33|Pmpcb|Atg5|Ppargc1a|Ndufa5|Ndufb2|Agk|Chchd10|Chchd4|Ndufa9|Timm50|Coq7|Cln8|Slc25a4|Nol3|Tomm20|Gpx1|Ndufb11|Slc25a5|Sqstm1|Mapk9|Flcn|Tmem11|Gabarap|Poldip2|Rhot1|Sept4|Phb|Becn1|Vat1|Wdr45b|Hif1a|Mff|Tmem70|Agtpbp1|Uqcrb|Ndufs6|Ndufa10|Ddhd1|Ndufb9|Pam16|Dnaja3|Clec16a|Cyb5r1|Ndufb4|Cox17|Timm17a|Dpcr1|2410015M20Rik|Lonp1|Man2a1|Cox7a2l|Ndufa2|Gr…	Akt3|Plagl2|Eya2|Mfn1|Oscp1|Sfn|Mtfr1l|Stpg1|Mfn2|Trp73|Kdr|Micall2|Stox1|Slc4a5|Plaur|Rhou|Foxred1|Elmod1|Bcl2a1b|Myo19|Wdr35|Ywhaz|Tymp|Cxadr|Ndufaf7|Ppp2r2b|Fas
GO:0007420	brain development	104/2236	610/23843	1.33292e-09	1.9611e-07	Hdac2|Chd5|Sdf4|Atf5|Tacc1|Cers1|Aars|Gnpat|Aplp2|Ncam1|Map2k1|Foxb1|Rora|Uqcrq|Ctns|Sept4|Hif1a|Agtpbp1|Slc4a7|Robo2|App|Cbs|Pfdn1|Bmi1	Mdk|Akt3|Tyro3|Sema6d|Sox2|Bbs7|Smad9|Sfrp2|Sema4c|Wnt2b|Celsr2|Dock7|Dmrta2|Trnp1|Wnt4|Trp73|Sema3a|Reln|Ift172|Cckar|Tctn1|Aqp1|Gata2|Wnt7a|Atp2b2|Tulp3|Lrp6|Aplp1|Igf1r|Tsku|C2cd3|Kndc1|Sox1|Fgfr1|Nfix|Rpgrip1l|Atxn1l|Hydin|Gas8|Dync2h1|Epor|Amigo3|Ulk4|Plxna3|Egfr|Otx1|Kif3a|Abr|Nrp2|Igf2bp1|Med1|Stk36|Numb|Ttc8|Dicer1|Eml1|Atxn1|Gas1|Bmp4|Ndrg2|Kif1a|Ift88|Fzd3|Zic5|2410089E03Rik|Spef2|Sema5…
GO:0042255	ribosome assembly	25/2236	72/23843	3.39318e-09	4.86751e-07	Eif2a|Rpf1|Rpl11|Mrto4|Rpl5|Rpl6|Rps5|Rps19|Rps15|Rps17|Rps25|Rpsa|Rpl10|C1qbp|Rpl23a|Rpl38|Rpl3|Rpl24|Rpl3l|Rps2|Rps10|Rps28|Rps14|Rpl12	Nsun4
GO:0032990	cell part morphogenesis	113/2236	695/23843	4.30278e-09	6.02179e-07	Usp33|Dvl1|Limk1|Apoe|Prmt3|Map2k2|Coq7|Rab21|Map2k1|Rpl4|Foxb1|Slc9a6|B3gnt2|Ntn1|Poldip2|Mff|Dtnbp1|Ndufs6|Syt2|Rpl24|Robo2|App|Snx2|Coro1b|Vldlr	Bdnf|Fmn1|Map1a|Mfn1|Tnik|Efna4|Sema4c|Syne1|Celsr2|Ugt8a|Bmpr1b|Pdlim5|Dock7|Wasf2|Stmn1|Nbl1|Pdpn|Sema3e|Sema3a|Reln|Cckar|Kdr|Cux2|Tctn1|Actb|Ptprz1|Sema4f|Wnt7a|Klk8|Igf1r|Tsku|Ilk|Eef2k|Taok2|Kndc1|Unc5d|Gpm6a|Myo9b|Sema3f|Lamb2|Plxnb1|Clasp2|L1cam|Plxna3|Nlgn3|Egfr|Kif3a|Ulk2|Dlg4|Pitpna|Sarm1|Nrp2|Srcin1|Erbb2|Cntnap1|Akap5|Numb|Flrt2|Ttc8|Dicer1|Dcdc2a|Nrn1|Ogn|Gas1|Map1b|Vcl|Nfatc4|Atp8a…
GO:0048729	tissue morphogenesis	106/2236	642/23843	5.62421e-09	7.68374e-07	Lgr4|Lmo4|Dvl1|Grsf1|Areg|Plod3|Coq7|Ctsh|Ccm2|Ntn1|Rps7|Hif1a|Irx1|Irx2|Dlg1|Crb3|Nfatc1	Fmn1|Ncoa3|Cyp7b1|Sox2|Ccdc39|Frem2|Sfrp2|Notch2|Sema4c|Wnt2b|Esrp1|Ankrd6|Astn2|Tek|Wnt4|Pdpn|Sema3e|Sema3a|Ift172|Cc2d2a|Kdr|Arhgap24|Tgfbr3|Tctn1|Stox1|Wnt7a|Tulp3|Lrp6|Syne4|Igf1r|C2cd3|Ilk|Scnn1g|Scnn1b|Tgfb1i1|Adam8|Fgfr1|Ntn4|Prkaca|Rpgrip1l|Alx1|Dnaaf1|Foxf1|Foxl1|Epor|Mst1|Clasp2|Med12|Egfr|Kif3a|Tbx2|Nrp2|Med1|Fzd2|Ccdc103|Slc9a3r1|Osr1|Six1|Six4|Numb|Ttc8|Dicer1|Jag2|Dsp|Traf3ip1|Gcnt4…
GO:0120039	plasma membrane bounded cell projection morphogenesis	109/2236	670/23843	7.83952e-09	1.04612e-06	Usp33|Dvl1|Limk1|Apoe|Prmt3|Map2k2|Rab21|Map2k1|Rpl4|Foxb1|Slc9a6|B3gnt2|Ntn1|Dtnbp1|Syt2|Rpl24|Robo2|App|Snx2|Coro1b|Vldlr	Bdnf|Fmn1|Map1a|Mfn1|Tnik|Efna4|Sema4c|Syne1|Celsr2|Ugt8a|Bmpr1b|Pdlim5|Dock7|Wasf2|Stmn1|Nbl1|Pdpn|Sema3e|Sema3a|Reln|Cckar|Kdr|Cux2|Tctn1|Actb|Ptprz1|Sema4f|Wnt7a|Klk8|Igf1r|Tsku|Ilk|Eef2k|Taok2|Kndc1|Unc5d|Gpm6a|Myo9b|Sema3f|Lamb2|Plxnb1|Clasp2|L1cam|Plxna3|Nlgn3|Egfr|Kif3a|Ulk2|Dlg4|Pitpna|Sarm1|Nrp2|Srcin1|Erbb2|Cntnap1|Akap5|Numb|Flrt2|Ttc8|Dicer1|Dcdc2a|Nrn1|Ogn|Gas1|Map1b|Vcl|Nfatc4|Atp8a…
GO:0048858	cell projection morphogenesis	109/2236	674/23843	1.09011e-08	1.4216e-06	Usp33|Dvl1|Limk1|Apoe|Prmt3|Map2k2|Rab21|Map2k1|Rpl4|Foxb1|Slc9a6|B3gnt2|Ntn1|Dtnbp1|Syt2|Rpl24|Robo2|App|Snx2|Coro1b|Vldlr	Bdnf|Fmn1|Map1a|Mfn1|Tnik|Efna4|Sema4c|Syne1|Celsr2|Ugt8a|Bmpr1b|Pdlim5|Dock7|Wasf2|Stmn1|Nbl1|Pdpn|Sema3e|Sema3a|Reln|Cckar|Kdr|Cux2|Tctn1|Actb|Ptprz1|Sema4f|Wnt7a|Klk8|Igf1r|Tsku|Ilk|Eef2k|Taok2|Kndc1|Unc5d|Gpm6a|Myo9b|Sema3f|Lamb2|Plxnb1|Clasp2|L1cam|Plxna3|Nlgn3|Egfr|Kif3a|Ulk2|Dlg4|Pitpna|Sarm1|Nrp2|Srcin1|Erbb2|Cntnap1|Akap5|Numb|Flrt2|Ttc8|Dicer1|Dcdc2a|Nrn1|Ogn|Gas1|Map1b|Vcl|Nfatc4|Atp8a…
GO:1902600	proton transmembrane transport	27/2236	88/23843	1.72446e-08	2.19888e-06	Atp1a1|Atp5f1|Atp6v0b|Atp6v1e1|Atp5d|Slc25a4|Atp6v1b2|Atp6v0d1|Atp5l|Atp5b|Slc9a6|Atp6ap1|Atp6v0a1|Atp5h|Atp6v1c1|Cyc1|Atp5g2|Cox17|Atp5o|Atp5a1|Cox8a|Cox15|Atp5c1	Atp6v1b1|Slc9a3r1|Tcirg1|Atp1a2
GO:0007018	microtubule-based movement	54/2236	260/23843	1.86525e-08	2.3267e-06	Kif18a|Dynlrb1|Lamp1|Rab21|Map2k1|Igbp1|Kif1c|Rhot1|Hif1a|Dtnbp1|Ap3b1|App|Klc2	Fmn2|Kif3b|Ccdc39|Spag17|Celsr2|Dnaic1|Ift74|Kif17|Wdr19|Ift81|Ttc26|Copg1|Bicd1|Hydin|Dnaaf1|Gas8|Dync2h1|Lca5|Kif9|Map4|Ulk4|Kif3a|Tekt3|Ttll6|Ccdc103|Stk36|Kif19a|Wdr35|Wdr60|Traf3ip1|Map1b|Kif1a|Spef2|Sybu|Ift27|Tctex1d2|Ift140|Kif6|Bbs1|Rfx3|Dpcd
GO:0048667	cell morphogenesis involved in neuron differentiation	100/2236	609/23843	2.02141e-08	2.46785e-06	Usp33|Dvl1|Limk1|Apoe|Prmt3|Map2k2|Rab21|Hexa|Map2k1|Rpl4|Foxb1|Slc9a6|B3gnt2|Ntn1|Dtnbp1|Slc1a3|Rpl24|Robo2|App|Vldlr	Bdnf|Fmn1|Map1a|Mfn1|Tnik|Efna4|Sema4c|Syne1|Celsr2|Bmpr1b|Pdlim5|Dock7|Stmn1|Sema3e|Sema3a|Reln|Cckar|Cux2|Tctn1|Actb|Ptprz1|Ttc26|Sema4f|Wnt7a|Atp2b2|Igf1r|Tsku|Ilk|Eef2k|Taok2|Kndc1|Unc5d|Sema3f|Lamb2|Plxnb1|Clasp2|L1cam|Plxna3|Nlgn3|Kif3a|Ulk2|Dlg4|Pitpna|Sarm1|Nrp2|Srcin1|Erbb2|Slc9a3r1|Akap5|Numb|Flrt2|Ttc8|Dcdc2a|Nrn1|Ogn|Gas1|Map1b|Vcl|Nfatc4|Atp8a2|Fzd3|Sema5a|Rabl2|Shank3|Fmod|Kalrn|Boc…
GO:0007264	small GTPase mediated signal transduction	85/2236	495/23843	3.06028e-08	3.65831e-06	Rab22a|Arhgef2|Vav3|Rab7|Brk1|Apoe|Nup62|Dock1|Rab21|Map2k1|Arhgef6|Flcn|Ntn1|Rhot1|Rab5c|Cyth1|Agap1|Dnaja3|Rab26|Rab1b|Garnl3	Arhgap1|Rhov|Cdc42se1|Notch2|Ctnnal1|Abca1|Lpar1|Dock7|Wasf2|Cnksr1|Stmn1|Asap3|Arhgef19|Pdpn|Mfn2|Plekhg5|Reln|Arhgap24|Rasa4|Rab36|Adcyap1r1|Rtkn|Fgd5|Arhgap33|Arhgef17|Arap1|Appl2|Arhgap17|Kndc1|Rfxank|Myo9b|Cdh13|Rhou|Arhgap32|Cgnl1|Rasgrf1|Arhgef25|Iqsec2|Cnksr2|Tnk1|Abr|Itga3|Erbb2|Rapgefl1|Rab40b|Ralgapa1|Rasgrf2|Rab2b|Spata13|Dock9|Ift27|Rabl2|Rnd1|Arhgap31|Kalrn|Robo1|Tiam1|Rgl1|Cdc42ep3…
GO:0009799	specification of symmetry	34/2236	133/23843	4.457e-08	5.21924e-06	Lefty1|Anks6|Bicc1|Ddit3|Hif1a|Daam2	Grem2|Ccdc39|Notch2|Dnaic1|Ift74|Nbl1|Ift172|Cc2d2a|Lrp6|C2cd3|Rpgrip1l|Dnaaf1|Foxf1|Gas8|Cep290|Dync2h1|Kif3a|Tbx2|Ccdc103|Bmp4|Ift88|Tbx1|Arl13b|Ift140|Rfx3|Dpcd|Notch1|Eng
GO:0048812	neuron projection morphogenesis	104/2236	656/23843	6.65067e-08	7.63231e-06	Usp33|Dvl1|Limk1|Apoe|Prmt3|Map2k2|Rab21|Map2k1|Rpl4|Foxb1|Slc9a6|B3gnt2|Ntn1|Dtnbp1|Syt2|Rpl24|Robo2|App|Vldlr	Bdnf|Fmn1|Map1a|Mfn1|Tnik|Efna4|Sema4c|Syne1|Celsr2|Ugt8a|Bmpr1b|Pdlim5|Dock7|Stmn1|Nbl1|Sema3e|Sema3a|Reln|Cckar|Kdr|Cux2|Tctn1|Actb|Ptprz1|Sema4f|Wnt7a|Klk8|Igf1r|Tsku|Ilk|Eef2k|Taok2|Kndc1|Unc5d|Gpm6a|Sema3f|Lamb2|Plxnb1|Clasp2|L1cam|Plxna3|Nlgn3|Egfr|Kif3a|Ulk2|Dlg4|Pitpna|Sarm1|Nrp2|Srcin1|Erbb2|Cntnap1|Akap5|Numb|Flrt2|Ttc8|Dicer1|Dcdc2a|Nrn1|Ogn|Gas1|Map1b|Vcl|Nfatc4|Atp8a2|Fzd3|Sema5a|Rim…
GO:0072522	purine-containing compound biosynthetic process	53/2236	266/23843	1.05841e-07	1.19081e-05	Atp5f1|Prkaa2|Ppargc1a|Paics|Hkdc1|Mif|Chchd10|Tpi1|Gapdh|Apoe|Atp5d|Aldoa|Ldhd|Aprt|Atp5l|Map2k1|Atp5b|Pank3|Flcn|Nme2|Atp6v0a1|Dcakd|Atp5h|Hif1a|Adssl1|Cyc1|Atp5g2|Atp5o|Nme4|Guca1b|Atp5a1|Atp5c1|Surf1	Ampd1|Npr2|Nppa|Nos3|Calcr|Aqp1|Palm|Adcy7|Nt5e|Gck|Prkag3|Akap6|Akap5|Entpd5|Gpd1|Adcy5|Gart|Tcirg1|Gpr161|Papss2
GO:0009855	determination of bilateral symmetry	33/2236	132/23843	1.24067e-07	1.36904e-05	Lefty1|Anks6|Bicc1|Ddit3|Hif1a|Daam2	Grem2|Ccdc39|Notch2|Dnaic1|Ift74|Nbl1|Ift172|Cc2d2a|Lrp6|C2cd3|Rpgrip1l|Dnaaf1|Foxf1|Gas8|Cep290|Dync2h1|Kif3a|Tbx2|Ccdc103|Ift88|Tbx1|Arl13b|Ift140|Rfx3|Dpcd|Notch1|Eng
GO:0006164	purine nucleotide biosynthetic process	52/2236	261/23843	1.39374e-07	1.50793e-05	Atp5f1|Prkaa2|Ppargc1a|Paics|Hkdc1|Mif|Chchd10|Tpi1|Gapdh|Apoe|Atp5d|Aldoa|Ldhd|Atp5l|Map2k1|Atp5b|Pank3|Flcn|Nme2|Atp6v0a1|Dcakd|Atp5h|Hif1a|Adssl1|Cyc1|Atp5g2|Atp5o|Nme4|Guca1b|Atp5a1|Atp5c1|Surf1	Ampd1|Npr2|Nppa|Nos3|Calcr|Aqp1|Palm|Adcy7|Nt5e|Gck|Prkag3|Akap6|Akap5|Entpd5|Gpd1|Adcy5|Gart|Tcirg1|Gpr161|Papss2
GO:0009152	purine ribonucleotide biosynthetic process	51/2236	254/23843	1.4191e-07	1.50793e-05	Atp5f1|Prkaa2|Ppargc1a|Paics|Hkdc1|Mif|Chchd10|Tpi1|Gapdh|Apoe|Atp5d|Aldoa|Ldhd|Atp5l|Map2k1|Atp5b|Pank3|Flcn|Nme2|Atp6v0a1|Dcakd|Atp5h|Hif1a|Adssl1|Cyc1|Atp5g2|Atp5o|Nme4|Guca1b|Atp5a1|Atp5c1|Surf1	Ampd1|Npr2|Nppa|Nos3|Calcr|Aqp1|Palm|Adcy7|Gck|Prkag3|Akap6|Akap5|Entpd5|Gpd1|Adcy5|Gart|Tcirg1|Gpr161|Papss2
GO:0009260	ribonucleotide biosynthetic process	52/2236	263/23843	1.79568e-07	1.87338e-05	Atp5f1|Prkaa2|Cmpk1|Ppargc1a|Paics|Hkdc1|Mif|Chchd10|Tpi1|Gapdh|Apoe|Atp5d|Aldoa|Ldhd|Atp5l|Map2k1|Atp5b|Pank3|Flcn|Nme2|Atp6v0a1|Dcakd|Atp5h|Hif1a|Adssl1|Cyc1|Atp5g2|Atp5o|Nme4|Guca1b|Atp5a1|Atp5c1|Surf1	Ampd1|Npr2|Nppa|Nos3|Calcr|Aqp1|Palm|Adcy7|Gck|Prkag3|Akap6|Akap5|Entpd5|Gpd1|Adcy5|Gart|Tcirg1|Gpr161|Papss2
GO:0010720	positive regulation of cell development	96/2236	607/23843	2.37581e-07	2.43436e-05	Ptk6|Fdps|Arhgef2|S100a10|Hdac2|Dvl1|Scarb2|Limk1|Mif|Apoe|Map2k2|Tenm4|Dock1|Slc25a4|Rab21|Map2k1|Rpl4|Tmem30a|Eef1a1|Atp6ap1|Mapk9|Ntn1|C1qbp|Nme2|Hif1a|Atf1|Syt2|Robo2|App|Neu1|Man2a1|Vldlr	Bdnf|Ltk|Mfn1|Sox2|Lpar1|Dmrta2|Nbl1|Trp73|Sema3a|Magi2|Reln|Add1|Kdr|Cux2|Cftr|Ptprz1|Gata2|Lrp6|Palm|Plk5|Igf1r|Ilk|Eef2k|Fgfr1|Mylk3|Epor|Trf|Plxnb1|L1cam|Plxna3|Dmd|Nlgn3|Kctd11|Itga3|Ace|Unc13d|Akap6|Akap5|Numb|Dicer1|Atxn1|Map1b|Bmp4|Atp8a2|Fzd3|Sema5a|Rims2|Shank3|Kalrn|Robo1|Adamts1|Tiam1|Runx1|Ager|Zeb1|Proc|Sema6a|Mark2|Rfx3|Vim|Anapc2|Nsmf|Notch1|Dab2ip
GO:0046390	ribose phosphate biosynthetic process	52/2236	266/23843	2.60786e-07	2.62524e-05	Atp5f1|Prkaa2|Cmpk1|Ppargc1a|Paics|Hkdc1|Mif|Chchd10|Tpi1|Gapdh|Apoe|Atp5d|Aldoa|Ldhd|Atp5l|Map2k1|Atp5b|Pank3|Flcn|Nme2|Atp6v0a1|Dcakd|Atp5h|Hif1a|Adssl1|Cyc1|Atp5g2|Atp5o|Nme4|Guca1b|Atp5a1|Atp5c1|Surf1	Ampd1|Npr2|Nppa|Nos3|Calcr|Aqp1|Palm|Adcy7|Gck|Prkag3|Akap6|Akap5|Entpd5|Gpd1|Adcy5|Gart|Tcirg1|Gpr161|Papss2
GO:0060562	epithelial tube morphogenesis	66/2236	371/23843	2.81731e-07	2.78719e-05	Lgr4|Lmo4|Dvl1|Areg|Coq7|Ctsh|Ccm2|Ntn1|Rps7|Hif1a|Irx1|Irx2|Dlg1|Nfatc1	Fmn1|Ncoa3|Sox2|Ccdc39|Sfrp2|Notch2|Sema4c|Wnt2b|Esrp1|Tek|Wnt4|Sema3e|Ift172|Cc2d2a|Kdr|Tctn1|Stox1|Tulp3|Lrp6|C2cd3|Ilk|Prkaca|Alx1|Dnaaf1|Foxf1|Mst1|Med12|Kif3a|Tbx2|Med1|Fzd2|Ccdc103|Osr1|Six1|Six4|Dicer1|Bmp4|Nfatc4|Fzd3|Zic5|Sema5a|Angpt1|Shank3|Prickle1|Acvrl1|Tbx1|Kdm5b|Arl13b|Robo1|Fgf1|Notch1|Eng
GO:0042254	ribosome biogenesis	55/2236	289/23843	2.98184e-07	2.89397e-05	Nop10|Rps21|Eif2a|Rpl34|Rpf1|Rps6|Rps8|Rpl11|Mrto4|Lyar|Rpl5|Rplp0|Rpl6|Malsu1|Rps5|Rps19|Rps16|Rps15|Rps17|Rps25|Imp3|Rpsa|Rpl14|Rpl10|Pes1|Npm1|Nhp2|C1qbp|Rpl23a|Utp18|Rpl27|Rpl38|Rps7|Rpl7|Ncl|Nsa2|Rps24|Zfp622|Rpl3|Rpl35a|Rpl24|Rpl3l|Rps2|Rpusd1|Rps10|Rpl10a|Rps28|Rps18|Rps14|Rpl7a|Rpl12|Rpl35	Nsun4|Isg20|Rnasel
GO:1901136	carbohydrate derivative catabolic process	30/2236	118/23843	3.08357e-07	2.89397e-05	Cst3|Fuca2|Dpyd|Ctbs|Fuca1|Fbxo6|Nudt9|Dctpp1|Hexa|Renbp|Mgat1|Hint1|Galc|Naga|Cela1|Amdhd2|Neu1	Edem2|Samhd1|Gba2|Fbxo2|Lyve1|Nt5e|Nudt16|Hyal3|Gpc1|Gpd1|Abhd10|Pde9a|Npl
GO:0009127	purine nucleoside monophosphate biosynthetic process	33/2236	137/23843	3.16035e-07	2.89397e-05	Atp5f1|Prkaa2|Ppargc1a|Paics|Hkdc1|Mif|Chchd10|Tpi1|Gapdh|Atp5d|Aldoa|Ldhd|Atp5l|Map2k1|Atp5b|Flcn|Atp6v0a1|Atp5h|Hif1a|Adssl1|Cyc1|Atp5g2|Atp5o|Atp5a1|Atp5c1|Surf1	Ampd1|Gck|Prkag3|Entpd5|Gpd1|Gart|Tcirg1
GO:0009168	purine ribonucleoside monophosphate biosynthetic process	33/2236	137/23843	3.16035e-07	2.89397e-05	Atp5f1|Prkaa2|Ppargc1a|Paics|Hkdc1|Mif|Chchd10|Tpi1|Gapdh|Atp5d|Aldoa|Ldhd|Atp5l|Map2k1|Atp5b|Flcn|Atp6v0a1|Atp5h|Hif1a|Adssl1|Cyc1|Atp5g2|Atp5o|Atp5a1|Atp5c1|Surf1	Ampd1|Gck|Prkag3|Entpd5|Gpd1|Gart|Tcirg1
GO:0050673	epithelial cell proliferation	70/2236	403/23843	3.17741e-07	2.89397e-05	Lgr4|Aimp1|Rps6ka1|Areg|Strap|Apoe|Map2k2|Map2k1|Gpx1|Npm1|Nme2|Ern1|Osr2|Dlg1|BC004004|Lrg1|Atp5a1|Vegfb	Akt3|Fermt1|Cyp7b1|Sox2|Sfrp2|Ecm1|Notch2|Esrp1|Ift74|Tek|Col8a2|Sfn|Ift172|Kdr|Tgfbr3|Stox1|Hmgb1|Cav1|Wnt7a|Lrp6|Klk8|Fgfr1|Cdh13|Mst1|Scn5a|Wdr13|Egfr|Kif3a|Erbb2|Med1|Osr1|Six1|Six4|Gas1|Bmp4|Ift88|Sema5a|Nov|Wnt10b|Acvrl1|Tbx1|Kdm5b|Col8a1|Robo1|Cxadr|Ager|Lims2|Fgf1|Mcc|Notch1|Eng|Dab2ip
GO:0009165	nucleotide biosynthetic process	57/2236	306/23843	3.83594e-07	3.43916e-05	Atp5f1|Prkaa2|Cmpk1|Nmnat1|Nadk|Ppargc1a|Paics|Hkdc1|Mif|Chchd10|Tpi1|Gapdh|Apoe|Atp5d|Aldoa|Ldhd|Atp5l|Map2k1|Atp5b|Pank3|Flcn|Nme2|Atp6v0a1|Dcakd|Atp5h|Hif1a|Adssl1|Cyc1|Atp5g2|Atp5o|Nme4|Guca1b|Atp5a1|Atp5c1|Surf1	Flad1|Ampd1|Npr2|Nppa|Nos3|Calcr|Aqp1|Palm|Adcy7|Nt5e|Gck|Prkag3|Cmpk2|Akap6|Akap5|Entpd5|Gpd1|Adcy5|Gart|Tcirg1|Gpr161|Papss2
GO:0042273	ribosomal large subunit biogenesis	24/2236	84/23843	4.64305e-07	4.09874e-05	Rpf1|Rpl11|Mrto4|Rpl5|Rpl6|Malsu1|Rpl14|Rpl10|Pes1|Npm1|Nhp2|Rpl23a|Rpl38|Rpl7|Nsa2|Zfp622|Rpl3|Rpl35a|Rpl24|Rpl3l|Rpl10a|Rpl7a|Rpl12|Rpl35
GO:0016358	dendrite development	53/2236	280/23843	5.79046e-07	5.02437e-05	Hdac2|Dvl1|Apoe|Prmt3|Rab21|Slc9a6|Dtnbp1|App|Vldlr	Bdnf|Fmn1|Map1a|Slc12a5|Mfn1|Tnik|Syne1|Celsr2|Pdlim5|Lpar1|Sema3a|Reln|Cux2|Ptprz1|Wnt7a|Palm|Ilk|Eef2k|Taok2|Kndc1|Grip1|Nlgn3|Dlg4|Sarm1|Srcin1|Akap5|Numb|D130043K22Rik|Dcdc2a|Map1b|Arf4|Nfatc4|Shank3|Srgap2|Kalrn|Robo1|Tiam1|Tulp1|Bbs1|Fas|Anapc2|Nsmf|Dab2ip|Rapgef4
GO:0007423	sensory organ development	92/2236	586/23843	5.86673e-07	5.02437e-05	Bfsp1|Hdac2|Gnb1|Dvl1|Atg5|Cacna1c|Cln8|Kcnq1|Limk2|Ccm2|Ntn1|Ctns|Rpl38|Hif1a|Agtpbp1|Slc4a7|Osr2|Pfdn5|Dlg1|Rpl24|Cacna1s|H2-K1|Man2a1	Fjx1|Bdnf|Meis2|Rd3|Sox2|Bbs7|Frem2|Notch2|Bmpr1b|Col8a2|Mfn2|Cc2d2a|Wdr19|Kdr|Stox1|Hmgb1|Aqp1|Slc4a5|Gata2|Atp2b2|Tulp3|Lrp6|Tsku|Chrna10|Sox1|Fgfr1|Gpm6a|Rpgrip1l|Cep290|Col5a2|Mdm1|Lamb2|Egfr|Meis1|Otx1|Kif3a|Rp1|Abr|Rab11fip4|Tbx2|Med1|Fzd2|Slc9a3r1|Osr1|Six1|Six4|Ttc8|Dicer1|Jag2|Gas1|Traf3ip1|Bmp4|Ift88|Atp8a2|Fzd3|Ift27|Wnt10b|Acvrl1|Tbx1|Col8a1|Crb1|Ift140|Tulp1|Clic5|Cyp1b1|Zeb1|Vim|Not…
GO:0015711	organic anion transport	69/2236	402/23843	6.04643e-07	5.10212e-05	Stard7|Slc7a11|Slc16a1|Pla2g12a|Slc6a9|Slc5a6|Atp10d|Slc10a6|Pitpnb|Slc15a4|Slc7a1|Mif|Apoe|Akt2|Arl6ip1|Slc25a22|Cln8|Slc25a4|Slc7a5|Slc17a5|Tmem30a|Slc7a3|Mapk9|Ctns|Pctp|Dtnbp1|Slc4a7|Slc1a3|Slc25a1|Mpc1|Mpc2|Slc3a2	Bdnf|Slc27a2|Slco4a1|Slc10a5|Atp8b2|Abca4|Abca1|Slc2a1|Pitpnm2|Cftr|Slc4a5|Slco1a5|Acsl1|Slc7a6|Abcd1|Slc6a8|Ace2|Slc16a11|Slc16a13|Pitpna|Abcc3|Ace|Slc9a3r1|Slc16a3|Osr1|Slc4a3|Slc25a21|Slc7a8|Atp8a2|Slc25a17|Slc38a1|Slc26a9|Slc4a8|Abcc1|Pla2g4a|Cacnb4|Slc43a1
GO:0009206	purine ribonucleoside triphosphate biosynthetic process	31/2236	128/23843	6.26929e-07	5.2135e-05	Atp5f1|Prkaa2|Ppargc1a|Hkdc1|Mif|Chchd10|Tpi1|Gapdh|Atp5d|Aldoa|Ldhd|Atp5l|Map2k1|Atp5b|Flcn|Nme2|Atp6v0a1|Atp5h|Hif1a|Cyc1|Atp5g2|Atp5o|Nme4|Atp5a1|Atp5c1|Surf1	Gck|Prkag3|Entpd5|Gpd1|Tcirg1
GO:0009156	ribonucleoside monophosphate biosynthetic process	33/2236	141/23843	6.40653e-07	5.25152e-05	Atp5f1|Prkaa2|Ppargc1a|Paics|Hkdc1|Mif|Chchd10|Tpi1|Gapdh|Atp5d|Aldoa|Ldhd|Atp5l|Map2k1|Atp5b|Flcn|Atp6v0a1|Atp5h|Hif1a|Adssl1|Cyc1|Atp5g2|Atp5o|Atp5a1|Atp5c1|Surf1	Ampd1|Gck|Prkag3|Entpd5|Gpd1|Gart|Tcirg1
GO:0009060	aerobic respiration	22/2236	74/23843	6.52822e-07	5.2759e-05	Fh1|Idh3b|Mtfr1|Uqcrh|Sdhb|Pmpcb|Cox6a1|Cycs|Cox6a2|Cox4i1|Dlat|Idh3g|Pdha1|Hif1a|Uqcrb|Sdha|Cox7c|Cox8a|Sdhc	Cat|Mtfr1l|Mdh1b
GO:0032970	regulation of actin filament-based process	66/2236	380/23843	6.85307e-07	5.46152e-05	S100a10|Atp1a1|Ap1ar|Hdac2|Limk1|Capza2|Brk1|Cacna1c|Cdk10|Rdx|Tmod3|Baiap2l2|Dlg1|Coro1b|Arpc5l	Fmn2|Rhov|Fmn1|Hck|Lpar1|Tek|Wasf2|Stmn1|Asap3|Wnt4|Arhgef19|Pdpn|Sema3e|Add1|Arpc1a|Cav1|Epha1|Kcne3|Arap1|Ilk|Swap70|Arhgap17|Taok2|Mylk3|Fhod1|Rhou|Jam3|Hcn4|Clasp2|Scn5a|Ppm1e|Akap6|Sptb|Tgfb3|Ttc8|Actn2|Dsp|Iqgap2|Sorbs3|Sema5a|Shank3|Rnd1|Lmod1|Cdc42ep3|Dsc2|Dsg2|Synpo|Ssh3|Atp1a2|Sptan1|Gsn
GO:0015672	monovalent inorganic cation transport	76/2236	459/23843	7.1291e-07	5.57143e-05	Atp1a1|Atp5f1|Tmem38b|Atp6v0b|Slc5a6|Slc10a6|Mif|Atp6v1e1|Atp5d|Akt2|Slc20a2|Slc25a4|Atp6v1b2|Atp6v0d1|Kcnk1|Atp5l|Fxyd6|Fxyd2|Kcnq1|Atp5b|Slc9a6|Atp6ap1|Cd63|Atp6v0a1|Atp5h|Slc4a7|Slc1a3|Atp6v1c1|Cyc1|Atf4|Atp5g2|Dlg1|Cox17|Cpox|Atp5o|Atp5a1|Cox8a|Cox15|Atp5c1|Commd3	Akt3|Plcb4|Slc12a5|Kcnb1|Slc10a5|Kcnmb2|Nppa|Nos3|Dpp6|Cckar|Cav1|Aqp1|Atp6v1b1|Dmpk|Kcne3|Scnn1g|Scnn1b|Scn3b|Hcn4|Scn5a|Cnga2|Slc6a8|Dmd|Gck|Slc9a3r1|Osr1|Akap6|Akap5|Actn2|Ano6|Slc38a1|Kcnh3|Slc4a8|Ager|Tcirg1|Atp1a2
GO:0006575	cellular modified amino acid metabolic process	35/2236	155/23843	7.37938e-07	5.57143e-05	Chac1|Cth|Plod1|Plod3|Mthfd2|Gpx4|Aldh1l2|Gsta1|Mthfs|Gpx1|Shmt2|Ctns|Eef1e1|Mtrr|Dhfr|Tg|Oplah|Hagh|Eef1g|Sardh	Slco4a1|Iyd|Gstm2|Gstm1|Ggh|Mthfr|Reln|Plod2|Ggt6|Ovca2|Pipox|Med1|Gstz1|Gcnt4|Gart
GO:0009145	purine nucleoside triphosphate biosynthetic process	31/2236	129/23843	7.51869e-07	5.59308e-05	Atp5f1|Prkaa2|Ppargc1a|Hkdc1|Mif|Chchd10|Tpi1|Gapdh|Atp5d|Aldoa|Ldhd|Atp5l|Map2k1|Atp5b|Flcn|Nme2|Atp6v0a1|Atp5h|Hif1a|Cyc1|Atp5g2|Atp5o|Nme4|Atp5a1|Atp5c1|Surf1	Gck|Prkag3|Entpd5|Gpd1|Tcirg1
GO:0009142	nucleoside triphosphate biosynthetic process	33/2236	142/23843	7.603e-07	5.59308e-05	Atp5f1|Prkaa2|Cmpk1|Ppargc1a|Hkdc1|Mif|Chchd10|Tpi1|Gapdh|Atp5d|Aldoa|Ldhd|Atp5l|Map2k1|Atp5b|Flcn|Nme2|Atp6v0a1|Atp5h|Hif1a|Cyc1|Atp5g2|Atp5o|Nme4|Atp5a1|Atp5c1|Surf1	Gck|Prkag3|Cmpk2|Entpd5|Gpd1|Tcirg1
GO:0007368	determination of left/right symmetry	30/2236	123/23843	8.05023e-07	5.84711e-05	Lefty1|Anks6|Bicc1|Hif1a|Daam2	Ccdc39|Notch2|Dnaic1|Ift74|Ift172|Cc2d2a|Lrp6|C2cd3|Rpgrip1l|Dnaaf1|Foxf1|Gas8|Cep290|Dync2h1|Kif3a|Tbx2|Ccdc103|Ift88|Tbx1|Arl13b|Ift140|Rfx3|Dpcd|Notch1|Eng
GO:1901293	nucleoside phosphate biosynthetic process	57/2236	313/23843	8.23116e-07	5.9038e-05	Atp5f1|Prkaa2|Cmpk1|Nmnat1|Nadk|Ppargc1a|Paics|Hkdc1|Mif|Chchd10|Tpi1|Gapdh|Apoe|Atp5d|Aldoa|Ldhd|Atp5l|Map2k1|Atp5b|Pank3|Flcn|Nme2|Atp6v0a1|Dcakd|Atp5h|Hif1a|Adssl1|Cyc1|Atp5g2|Atp5o|Nme4|Guca1b|Atp5a1|Atp5c1|Surf1	Flad1|Ampd1|Npr2|Nppa|Nos3|Calcr|Aqp1|Palm|Adcy7|Nt5e|Gck|Prkag3|Cmpk2|Akap6|Akap5|Entpd5|Gpd1|Adcy5|Gart|Tcirg1|Gpr161|Papss2
GO:0006754	ATP biosynthetic process	29/2236	117/23843	8.53961e-07	6.04942e-05	Atp5f1|Prkaa2|Ppargc1a|Hkdc1|Mif|Chchd10|Tpi1|Gapdh|Atp5d|Aldoa|Ldhd|Atp5l|Map2k1|Atp5b|Flcn|Atp6v0a1|Atp5h|Hif1a|Cyc1|Atp5g2|Atp5o|Atp5a1|Atp5c1|Surf1	Gck|Prkag3|Entpd5|Gpd1|Tcirg1
GO:0010975	regulation of neuron projection development	88/2236	560/23843	9.86116e-07	6.9004e-05	B2m|Ptk6|Katna1|Hdac2|Dvl1|Scarb2|Limk1|Mif|Apoe|Map2k2|Rab21|Map2k1|Rpl4|Tmem30a|Eef1a1|Ntn1|Nme2|Dtnbp1|Atf1|Syt2|Robo2|H2-K1|Neu1|Vldlr	Bdnf|Ltk|Mfn1|Tnik|Sfrp2|Sema4c|Syne1|Pdlim5|Lpar1|Sema3e|Sema3a|Magi2|Reln|Trpv4|Cux2|Ptprz1|Sema4f|Wnt7a|Lrp6|Palm|Plk5|Klk8|Igf1r|Ilk|Eef2k|Kndc1|Fgfr1|Epor|Sema3f|Plxnb1|Clasp2|Ulk4|L1cam|Plxna3|Dmd|Nlgn3|Ulk2|Pmp22|Sarm1|Itga3|Srcin1|Akap5|Numb|D130043K22Rik|Map1b|Bmp4|Nfatc4|Atp8a2|Sema5a|Rims2|Shank3|Kalrn|Robo1|Adamts1|Tiam1|Tnr|Ssh3|Mark2|Vim|Anapc2|Nsmf|Ncs1|Dab2ip|Rapgef4
GO:0009201	ribonucleoside triphosphate biosynthetic process	31/2236	131/23843	1.07365e-06	7.42239e-05	Atp5f1|Prkaa2|Ppargc1a|Hkdc1|Mif|Chchd10|Tpi1|Gapdh|Atp5d|Aldoa|Ldhd|Atp5l|Map2k1|Atp5b|Flcn|Nme2|Atp6v0a1|Atp5h|Hif1a|Cyc1|Atp5g2|Atp5o|Nme4|Atp5a1|Atp5c1|Surf1	Gck|Prkag3|Entpd5|Gpd1|Tcirg1
GO:0006887	exocytosis	58/2236	324/23843	1.17794e-06	8.04647e-05	Adora3|Sdf4|Steap2|Anxa3|Vps33a|Rab7|Cacna1c|Gab2|Lamp1|Rab21|Ncam1|Atp6ap1|Ykt6|Tc2n|Syngr1|Syt2|Rab26|Vamp4|Syt7|Exoc6	Hck|Kcnb1|Nppa|Pclo|Cftr|Scrn1|Exoc6b|Gata2|Mical3|Syt9|Arhgap17|Prrt2|Stx1b|Ap1g1|Foxf1|Hyal3|Clasp2|Sec22c|Sytl4|Pld2|Abr|Srcin1|Unc13d|Rab40b|Vsnl1|Stxbp6|Syt15|Rab2b|Ywhaz|Rims2|Syt10|Sept5|Nrxn1|Doc2g|Adra2a|Notch1|Ncs1|Rapgef4
GO:0010769	regulation of cell morphogenesis involved in differentiation	57/2236	317/23843	1.2536e-06	8.46255e-05	S100a10|Ap1ar|Rcc2|Limk1|Apoe|Map2k2|Dock1|Rab21|Map2k1|Rpl4|Mapk9|Ntn1|C1qbp|Dtnbp1|Robo2	Bdnf|Mfn1|Tnik|Sema4c|Syne1|Pdlim5|Pdpn|Sema3e|Sema3a|Reln|Cux2|Ptprz1|Sema4f|Wnt7a|Ilk|Eef2k|Kndc1|Sema3f|Plxnb1|Clasp2|L1cam|Plxna3|Nlgn3|Ulk2|Sarm1|Srcin1|Unc13d|Akap5|Numb|Map1b|Nfatc4|Sema5a|Shank3|Kalrn|Robo1|Tiam1|Tnr|Ssh3|Mark2|Vim|Anapc2|Nsmf
GO:0016236	macroautophagy	39/2236	187/23843	1.50665e-06	9.93695e-05	Epm2a|Gnai3|Prkaa2|Stx12|Atg5|Stbd1|Vps33a|Rab7|Mcoln1|Pip4k2c|Lamp2|Sqstm1|Gabarap|Emc6|Poldip2|Becn1|Atp6v0a1|Wdr45b|Ubxn2a|Hif1a|Clec16a|Rnf5|Tbc1d5|Npc1|Rab1b|Optn	5330417C22Rik|Mfn2|Kdr|Ulk3|Snx14|Pik3r4|Ikbkg|Nprl3|Irgm2|Ulk2|Ift88|Pik3c2b|Tcirg1
GO:0009124	nucleoside monophosphate biosynthetic process	33/2236	147/23843	1.73536e-06	0.000113153	Atp5f1|Prkaa2|Ppargc1a|Paics|Hkdc1|Mif|Chchd10|Tpi1|Gapdh|Atp5d|Aldoa|Ldhd|Atp5l|Map2k1|Atp5b|Flcn|Atp6v0a1|Atp5h|Hif1a|Adssl1|Cyc1|Atp5g2|Atp5o|Atp5a1|Atp5c1|Surf1	Ampd1|Gck|Prkag3|Entpd5|Gpd1|Gart|Tcirg1
GO:0006732	coenzyme metabolic process	55/2236	306/23843	1.93576e-06	0.00012365	Pdhx|Idh3b|Acot8|Prkaa2|Akr1a1|Hmgcl|Ubiad1|Nmnat1|Nadk|Ppargc1a|Hkdc1|Mif|Mthfd2|Tpi1|Gapdh|Ndufa9|Coq7|Aldh1l2|Aldoa|Coq9|Mlycd|Dlat|Cyb5r4|Mthfs|Shmt2|Idh3g|Pdha1|Pank3|Rpe|Dcakd|Hif1a|Acot2|Mtrr|Dhfr|Mpc1|Mpc2|Sardh	Flad1|Ggh|Mthfr|Mat2a|Acsm5|Acsm1|Pdk3|Gck|Mdh1b|Ovca2|Pipox|Prkag3|Entpd5|Gpd1|Gart|Cbr3|Nudt12|Gpd2
GO:0006790	sulfur compound metabolic process	49/2236	261/23843	1.93944e-06	0.00012365	Apip|Pdhx|Chac1|Acot8|Phgdh|Cth|Hmgcl|Hscb|Iscu|Sult2a1|Gpx4|Mlycd|Dlat|Gsta1|Gpx1|Pdha1|Ctns|Acot2|Eef1e1|Isca1|Mtrr|Oplah|Mpst|Nubp1|Mpc1|Hagh|Cbs|Sult1c2|Hspa9|Mpc2|Eef1g	Gstm2|Gstm1|Mthfr|Spock2|Tpst1|Mat2a|Chst8|Acsm5|Acsm1|Acpp|Bgn|Pdk3|Ggt6|Pipox|Gstz1|Angpt1|Chst9|Papss2
GO:0060560	developmental growth involved in morphogenesis	48/2236	254/23843	2.02851e-06	0.000127907	Dvl1|Areg|Limk1|Apoe|Rab21|Rpl4|Slc9a6|Ntn1|Syt2|App	Bdnf|Fmn1|Sfrp2|Sema4c|Sema3e|Sema3a|Sema4f|Lrp6|Ilk|Sema3f|Mst1|Lamb2|Plxnb1|Clasp2|L1cam|Plxna3|Nlgn3|Med12|Ulk2|Tbx2|Nrp2|Med1|Six1|Six4|Nrn1|Map1b|Vcl|Bmp4|Sema5a|Rims2|Kdm5b|Robo1|Tiam1|Tnr|Tnn|Fgf1|Anapc2|Notch1
GO:0051640	organelle localization	82/2236	522/23843	2.31733e-06	0.000142977	Kif18a|Arhgef2|Adora3|Ap1ar|Stx12|Vps33a|Rps15|Nup62|Gab2|Lamtor1|Lamp1|Tacc1|Kxd1|Cdt1|Ncam1|Map2k1|Polr2m|Atp6ap1|Ykt6|Npm1|Stx8|Ntn1|Rhot1|Becn1|Chmp6|Hif1a|Tc2n|Dtnbp1|Ap3b1|Nubp1|Dlg1|Syt2|Rab26|Syt7|Exoc6	Fmn2|Kcnb1|Mfn1|Syne1|Dock7|Crocc|Nppa|Mfn2|Magi2|Pclo|Cftr|Slc4a5|Ankrd53|Exoc6b|Copg1|Gata2|Bicd1|Ccdc155|Syt9|Prrt2|Stx1b|Fhod1|Foxf1|Map4|Clasp2|Dmd|Nlgn3|Ikbkg|Sytl4|Pld2|Myo19|Slc9a3r1|Unc13d|Rab40b|Map1b|Syt15|Kif1a|Ywhaz|Sybu|Rims2|Cep19|Stx6|Nrxn1|Sema6a|Doc2g|Gbf1|Sapcd2
GO:0032984	protein-containing complex disassembly	40/2236	198/23843	2.57905e-06	0.000157432	Kif18a|Eif5a2|Arhgef2|Vps33a|Denr|Capza2|Cebpg|Mcoln1|Rdx|Tmod3|Lamp2|Eif5a|Rpl23|Clec16a|Etf1|Mrrf	Map1a|Dnajc6|Stmn1|Add1|Trpv4|Mical3|Igf1r|Swap70|Upf1|Snx14|Clasp2|Gspt2|Irgm2|Rp1|Kif19a|Akap5|Sptb|Actn2|Map1b|Sema5a|Nckap5l|Lmod1|Sptan1|Gsn
GO:0030111	regulation of Wnt signaling pathway	51/2236	279/23843	2.72338e-06	0.000164492	Lgr4|Tmem64|Rnf220|Hdac2|Mad2l2|Dvl1|Mdfic|Bicc1|Apoe|Ddit3|Atp6ap2|Grb10|Ctdnep1|Pfdn5|Daam2|Ccny	Fermt1|Sox2|Sfrp2|Wnt2b|Cxxc4|Nfkb1|Ankrd6|Rspo1|Wnt4|Cav1|Wnt7a|Lrp6|Dkkl1|Tsku|Ilk|Fam53b|Foxl1|Amer1|Med12|Egfr|Nxn|Itga3|Slc9a3r1|Dcdc2a|Nfatc4|Scel|Sema5a|Prickle1|Wnt10b|Lgr6|Tiam1|Tnn|Mcc|Notch1|Dab2ip
GO:0001525	angiogenesis	78/2236	492/23843	2.85544e-06	0.000170672	Sars|Vav3|Aimp1|Nus1|Anxa3|Angptl6|Rora|Ctsh|Gpx1|Atp5b|Flcn|Becn1|Hdac9|Hif1a|Ncl|Lgals3|Adm2|Cela1|Lrg1|Vegfb	Akt3|Ptgis|Sox18|Sfrp2|Ecm1|Notch2|Tek|Col8a2|Wasf2|E2f2|Sema3e|Nos3|Add1|Kdr|Arhgap24|Hmgb1|Cav1|Epha1|Aqp1|Gata2|Wnt7a|Mfge8|Anpep|Parva|Adam12|Adam8|Pnpla6|Fgfr1|Cdh13|Jam3|Ptprb|Plcd1|Meis1|Fgf18|Nrp2|Med1|Ace|Dicer1|Arhgap22|Bmp4|Nfatc4|Sema5a|Angpt1|Nov|Acvrl1|Tbx1|Col8a1|Robo1|Adamts1|Runx1|Notch3|Cyp1b1|Nrxn1|Fgf1|Sema6a|Notch1|Eng|Dab2ip
GO:0022604	regulation of cell morphogenesis	79/2236	502/23843	3.28965e-06	0.00018876	S100a10|Ap1ar|Rcc2|Limk1|Apoe|Map2k2|Aldoa|Dock1|Rab21|Rdx|Map2k1|Rpl4|Mapk9|Ntn1|C1qbp|Dtnbp1|Dlg1|Syt2|Robo2|Coro1b	Bdnf|Rhov|Hck|Mfn1|Tnik|Cdc42se1|Sema4c|Syne1|Pdlim5|Lpar1|Pdpn|Sema3e|Sema3a|Reln|Kdr|Cux2|Ptprz1|Sema4f|Wnt7a|Palm|Arap1|Ilk|Parva|Eef2k|Taok2|Kndc1|Rhou|Sema3f|Plxnb1|Clasp2|L1cam|Plxna3|Nlgn3|Kif3a|Ulk2|Sarm1|Ccl3|Srcin1|Slc9a3r1|Unc13d|Akap5|Numb|Syne3|Map1b|Nfatc4|Sema5a|Rims2|Shank3|Rnd1|Kalrn|Robo1|Tiam1|Cdc42ep3|Tnr|Ssh3|Mark2|Vim|Anapc2|Nsmf
GO:1905114	cell surface receptor signaling pathway involved in cell-cell signaling	80/2236	511/23843	3.49655e-06	0.000198646	Lgr4|Tmem64|Prkaa2|Rnf220|Hdac2|Mad2l2|Dvl1|Mdfic|Bicc1|Apoe|Ddit3|Atp6ap2|Grb10|Ctdnep1|Cela1|Pfdn5|App|Daam2|Ccny	Bdnf|Fermt1|Sox2|Tnik|Sfrp2|Syne1|Wnt2b|Celsr2|Cxxc4|Nfkb1|Ankrd6|Rspo1|Wnt4|Reln|Cux2|Cav1|Wnt7a|Lrp6|Dmpk|Paf1|Dkkl1|Tsku|Ilk|Stx1b|Tgfb1i1|Fam53b|Cpe|Foxl1|Tle3|Porcn|Amer1|Nlgn3|Med12|Egfr|Dlg4|Nxn|Itga3|Fzd2|Slc9a3r1|Dcdc2a|Atxn1|Bmp4|Ndrg2|Myh6|Nfatc4|Fzd3|Scel|Sema5a|Rims2|Mgat3|Shank3|Prickle1|Wnt10b|Lgr6|Tiam1|Tnn|Nrxn1|Mcc|Mark2|Notch1|Dab2ip
GO:0051188	cofactor biosynthetic process	42/2236	216/23843	4.09058e-06	0.000230115	Pdhx|Prkaa2|Akr1a1|Ubiad1|Nmnat1|Nadk|Ppargc1a|Hkdc1|Mif|Tpi1|Gapdh|Ndufa9|Coq7|Aldoa|Coq9|Mlycd|Hmbs|Dlat|Mthfs|Pdha1|Pank3|Ctns|Slc25a39|Dcakd|Hif1a|Dhfr|Cpox|Mpc1|Hagh|Mpc2|Cox15	Flad1|Mat2a|Pdk3|Gck|Ggt6|Ovca2|Prkag3|Sptb|Entpd5|Gpd1|Gart
GO:0050808	synapse organization	58/2236	337/23843	4.24415e-06	0.000236436	Rapsn|Dvl1|Apoe|Prmt3|Gnpat|Slc9a6|Dtnbp1|Dnaja3|App|Cacna1s	Bdnf|Mfn1|Pdlim5|Rer1|Sema3e|Magi2|Reln|Pclo|Cux2|Actb|Wnt7a|Atp2b2|Lrtm2|Dmpk|Palm|Klk8|Igf1r|Eef2k|Gpm6a|Ncan|Ky|Amigo3|Lamb2|L1cam|Nlgn3|Col4a5|Chrnb1|Dlg4|Itga3|Srcin1|Cacnb1|Erbb2|Six1|Six4|Flrt2|Nfatc4|Sybu|Shank3|Amigo2|Kalrn|Tiam1|Tnr|Nrxn1|Synpo|Nrxn2|Anapc2|Dab2ip|Cacnb4
GO:0001654	eye development	64/2236	386/23843	4.99083e-06	0.00027536	Bfsp1|Hdac2|Gnb1|Cacna1c|Cln8|Limk2|Ctns|Hif1a|Agtpbp1|Slc4a7|Osr2|Pfdn5|Dlg1|Rpl24|Cacna1s|Man2a1	Fjx1|Bdnf|Meis2|Rd3|Sox2|Bbs7|Frem2|Notch2|Bmpr1b|Col8a2|Mfn2|Cc2d2a|Wdr19|Kdr|Hmgb1|Aqp1|Slc4a5|Tulp3|Lrp6|Tsku|Sox1|Gpm6a|Rpgrip1l|Cep290|Col5a2|Mdm1|Lamb2|Egfr|Meis1|Rp1|Rab11fip4|Tbx2|Med1|Ttc8|Gas1|Traf3ip1|Bmp4|Ift88|Atp8a2|Acvrl1|Col8a1|Crb1|Ift140|Tulp1|Cyp1b1|Zeb1|Vim|Gpd2
GO:0097435	supramolecular fiber organization	96/2236	650/23843	5.08787e-06	0.00027804	Kif18a|Cst3|Arhgef2|Katna1|S100a10|Ap1ar|Hdac2|Mad2l2|Dvl1|Limk1|Plod3|Capza2|Brk1|Apoe|Mybpc2|Rps3|Pawr|Rdx|Tmod3|Tppp|Mzt1|Baiap2l2|Dlg1|App|Msrb1|Tnxb|Coro1b|Arl2|Atad1|Arpc5l	Fmn2|Rhov|Fmn1|Map1a|Sfrp2|Lpar1|Akap2|Wasf2|Stmn1|Asap3|Wnt4|Ift172|Add1|Trpv4|Micall2|Arpc1a|Katnal1|Fry|Cav1|Epha1|Ankrd53|Mical3|Ccdc155|Arap1|Ilk|Swap70|Arhgap17|Sorbs2|Mylk3|Fhod1|Rhou|Col5a2|Cgnl1|Trf|Clasp2|Ccdc13|Rp1|Ppm1e|Kif19a|Obsl1|Six4|Sptb|Tgfb3|Ltbp2|Ttc8|Actn2|Dsp|Espnl|Iqgap2|Map1b|Myh6|Ift88|Sorbs3|Sema5a|Shank3|Rnd1|Nckap5l|Lmod1|Cdc42ep3|Cyp1b1|Synpo|Ssh3|Vim|Sptan1|Gsn|Fign
GO:0043624	cellular protein complex disassembly	29/2236	128/23843	5.93673e-06	0.000321368	Kif18a|Eif5a2|Arhgef2|Capza2|Rdx|Tmod3|Eif5a|Etf1	Map1a|Dnajc6|Stmn1|Add1|Trpv4|Mical3|Swap70|Upf1|Clasp2|Gspt2|Rp1|Kif19a|Akap5|Sptb|Actn2|Map1b|Sema5a|Nckap5l|Lmod1|Sptan1|Gsn
GO:0030036	actin cytoskeleton organization	94/2236	636/23843	6.17413e-06	0.000331095	Arhgef2|S100a10|Ap1ar|Hdac2|Mad2l2|Limk1|Capza2|Antxr1|Brk1|Mybpc2|Cdk10|Pawr|Rdx|Tmod3|Dtnbp1|Baiap2l2|Dlg1|Msrb1|Daam2|Pfdn1|Coro1b|Arpc5l	Fmn2|Rhov|Fmn1|Hck|Tnik|Tln1|Lpar1|Akap2|Tek|Lurap1|Wasf2|Stmn1|Asap3|Wnt4|Arhgef19|Sema3e|Add1|Cckar|Trpv4|Alkbh4|Micall2|Actb|Arpc1a|Fry|Cttnbp2|Rtkn2|Epha1|Aqp1|Rtkn|Mical3|Ccdc155|Arhgef17|Arap1|Ilk|Swap70|Parva|Arhgap17|Taok2|Sorbs2|Mylk3|Fhod1|Rhou|Jam3|Coro2b|Cgnl1|Trf|Clasp2|Iqsec2|Abr|Ppm1e|Slc9a3r1|Obsl1|Six4|Sptb|Tgfb3|Ttc8|Actn2|Pdlim7|Espnl|Iqgap2|Myh6|Sorbs3|Sema5a|Shank3|Rnd1|Cxadr…
GO:0007389	pattern specification process	72/2236	454/23843	6.7013e-06	0.000352771	Lefty1|Anks6|Grsf1|Bicc1|Foxb1|Ddit3|Atp6ap2|Hif1a|Irx1|Irx2|Ets2|Daam2|Bmi1	Grem2|Ccdc39|Sfrp2|Notch2|Wnt2b|Celsr2|Bmpr1b|Dnaic1|Ift74|Dmrta2|Nbl1|Sema3a|Reln|Ift172|Cc2d2a|Wdr19|Tctn1|Wnt7a|Tulp3|Lrp6|C2cd3|Sox1|Fgfr1|Prkaca|Rpgrip1l|Alx1|Dnaaf1|Foxf1|Gas8|Cep290|Dync2h1|Ooep|Sema3f|Med12|Otx1|Kif3a|Tmem107|Tbx2|Nrp2|Ccdc103|Osr1|Six1|Ttc8|Gas1|Traf3ip1|Bmp4|Ift88|Tbx1|Arl13b|Ift140|Tdrd5|Zeb1|Fgf1|Gpr161|Dmrt3|Rfx3|Dpcd|Notch1|Eng
GO:0044283	small molecule biosynthetic process	92/2236	623/23843	7.99736e-06	0.000417171	Apip|Sord|Trib3|Fdps|Phgdh|Cth|Prkaa2|Cmpk1|Akr1a1|Dhdds|Hmgcl|Plod1|Ubiad1|Abhd1|Ppargc1a|Nus1|Nudt9|Psph|Plod3|Hkdc1|Asns|Mif|Tpi1|Gapdh|Ndufa9|Apoe|Coq7|Aldoa|Dctpp1|Sephs2|Coq9|Mlycd|Aprt|Aasdhppt|Elovl5|Mthfs|Shmt2|Asnsd1|Mapk9|Hint1|Nme2|Pecr|Hif1a|Mtrr|Dhfr|Slc1a3|Atf4|Nme4|Cbs|H2-Ke6|Cyp39a1|Enpp5|Psat1|Aldh18a1|Erlin1|Dhrs9	Slc27a2|Samhd1|Ptgis|Cyp7b1|Supt20|P2ry1|Nfkb1|Wnt4|Mthfr|Dgkq|Cftr|Adcyap1r1|Dkkl1|Acsm5|Acsm1|Has3|Nt5e|Plod2|Nudt16|Mst1|Plcd1|Entpd3|Ebp|Gck|Ovca2|Prkag3|Fads6|Entpd5|Gpd1|Gart|Pla2g4a|Pde9a|Nudt12|Abhd3|Fgf1|Gpd2
GO:0016125	sterol metabolic process	29/2236	130/23843	8.18851e-06	0.000423294	Fdps|Prkaa2|Apoe|Lipe|Cln8|Arv1|Aplp2|Cln6|Pctp|Npc2|Soat2|Cyb5r1|App|Lmf1|Cyp39a1|Npc1|Vldlr|Erlin1	Cat|Cyp7b1|Abca1|Dgkq|Cftr|Ebp|Cyp27a1|Thrb|Ebpl|Fgf1|Lipa
GO:0046942	carboxylic acid transport	50/2236	283/23843	9.07913e-06	0.000465143	Slc7a11|Slc16a1|Pla2g12a|Slc6a9|Slc5a6|Slc10a6|Slc15a4|Slc7a1|Mif|Apoe|Akt2|Arl6ip1|Slc25a22|Cln8|Slc7a5|Slc17a5|Slc7a3|Mapk9|Ctns|Dtnbp1|Slc1a3|Slc25a1|Mpc1|Mpc2|Slc3a2	Bdnf|Slc27a2|Slc10a5|Slco1a5|Acsl1|Slc7a6|Abcd1|Slc6a8|Ace2|Slc16a11|Slc16a13|Abcc3|Ace|Slc9a3r1|Slc16a3|Osr1|Slc25a21|Slc7a8|Slc25a17|Slc38a1|Slc26a9|Abcc1|Pla2g4a|Cacnb4|Slc43a1
GO:0006820	anion transport	82/2236	541/23843	9.28955e-06	0.000471712	Stard7|Slc7a11|Slc16a1|Pla2g12a|Slc6a9|Clcnka|Slc5a6|Atp10d|Slc10a6|Pitpnb|Slc15a4|Slc7a1|Mif|Apoe|Akt2|Arl6ip1|Slc25a22|Cln8|Slc20a2|Slc25a4|Slc7a5|Slc17a5|Tmem30a|Slc7a3|Stc2|Mapk9|Ctns|Pctp|Dtnbp1|Slc4a7|Slc1a3|Tg|Slc25a1|Mpc1|Clcn7|Mpc2|Slc3a2	Bdnf|Slc27a2|Slc12a5|Slco4a1|Slc10a5|Atp8b2|Abca4|Abca1|Slc2a1|Pitpnm2|Cftr|Slc4a5|Slco1a5|Slc22a18|Fgfr1|Acsl1|Slc7a6|Best3|Abcd1|Slc6a8|Ace2|Slc16a11|Slc16a13|Pitpna|Abcc3|Ace|Slc9a3r1|Slc16a3|Osr1|Slc4a3|Slc25a21|Slc7a8|Atp8a2|Slc25a17|Ano6|Slc38a1|Slc26a9|Slc4a8|Abcc1|Pla2g4a|Clic5|Best1|Clic3|Cacnb4|Slc43a1
GO:0007265	Ras protein signal transduction	68/2236	426/23843	9.58713e-06	0.000482552	Rab22a|Arhgef2|Vav3|Rab7|Brk1|Apoe|Nup62|Rab21|Map2k1|Arhgef6|Flcn|Ntn1|Rhot1|Rab5c|Cyth1|Agap1|Rab26|Rab1b	Rhov|Notch2|Ctnnal1|Abca1|Lpar1|Wasf2|Cnksr1|Stmn1|Asap3|Arhgef19|Pdpn|Mfn2|Plekhg5|Arhgap24|Rasa4|Rab36|Rtkn|Fgd5|Arhgef17|Arap1|Appl2|Arhgap17|Rfxank|Myo9b|Cdh13|Rhou|Arhgap32|Rasgrf1|Arhgef25|Iqsec2|Cnksr2|Tnk1|Abr|Itga3|Erbb2|Rab40b|Rasgrf2|Rab2b|Spata13|Ift27|Rabl2|Rnd1|Kalrn|Robo1|Tiam1|Cdc42ep3|Gpr17|Notch1|Dab2ip|Ralgps2
GO:0001667	ameboidal-type cell migration	62/2236	378/23843	9.87274e-06	0.000488117	Lefty1|Rcc2|Nus1|Anxa3|Strap|Apoe|Gab2|Dock1|Ctsh|Gpx1|Atp5b|Cd63|Cenpv|C1qbp|Hdac9|Hif1a|Adipor1|Nrtn|Atp5a1|Coro1b|Dpp4	Akt3|Fermt1|Sema4c|Tek|Wasf2|Plekhg5|Sema3e|Sema3a|Nos3|Kdr|Tgfbr3|Hmgb1|Aqp1|Sema4f|Wnt7a|Lrp6|Ilk|Adam8|Fgfr1|Alx1|Cdh13|Sema3f|Clasp2|Fgf18|Fat2|Nrp2|Itga3|Bmp4|Sema5a|Angpt1|Nov|Srgap2|Acvrl1|Tbx1|Robo1|Ager|Cyp1b1|Fgf1|Mcc|Notch1|Dab2ip
GO:0007224	smoothened signaling pathway	30/2236	138/23843	9.93617e-06	0.000488117	Rora	Bbs7|Ift172|Evc|Evc2|Cc2d2a|Wdr19|Tctn1|Tctn2|Ttc26|Tulp3|C2cd3|Prkaca|Rpgrip1l|Foxf1|Dync2h1|Ulk3|Kif3a|Kctd11|Stk36|Dcdc2a|Gas1|Traf3ip1|Ift88|Ift27|Wnt10b|Boc|Arl13b|Ift140|Gpr161
GO:0015849	organic acid transport	50/2236	284/23843	1.00325e-05	0.000488117	Slc7a11|Slc16a1|Pla2g12a|Slc6a9|Slc5a6|Slc10a6|Slc15a4|Slc7a1|Mif|Apoe|Akt2|Arl6ip1|Slc25a22|Cln8|Slc7a5|Slc17a5|Slc7a3|Mapk9|Ctns|Dtnbp1|Slc1a3|Slc25a1|Mpc1|Mpc2|Slc3a2	Bdnf|Slc27a2|Slc10a5|Slco1a5|Acsl1|Slc7a6|Abcd1|Slc6a8|Ace2|Slc16a11|Slc16a13|Abcc3|Ace|Slc9a3r1|Slc16a3|Osr1|Slc25a21|Slc7a8|Slc25a17|Slc38a1|Slc26a9|Abcc1|Pla2g4a|Cacnb4|Slc43a1
GO:0051272	positive regulation of cellular component movement	80/2236	526/23843	1.04678e-05	0.000501063	Ddrgk1|Arhgef2|Adora3|Nus1|Anxa3|Mif|Akt2|Map2k2|Gab2|Aldoa|Dock1|Pawr|Rdx|Map2k1|Ctsh|Atp5b|Ntn1|C1qbp|Hdac9|Hif1a|Lgals3|App|Atp5a1|Fam89b|Vegfb	Akt3|Sema6d|Pld1|Sema4c|Lpar1|Tek|Dock7|Stmn1|Pdpn|Sema3e|Sema3a|Reln|Nos3|Kdr|Trpv4|Hmgb1|Ptprz1|Epha1|Aqp1|Sema4f|Wnt7a|Igf1r|Ilk|Swap70|Adam8|Fgfr1|Cdh13|Foxf1|Trf|Sema3f|Clasp2|Egfr|Fgf18|Kif3a|Pld2|Itga3|Ttll6|Numb|Bmp4|Sema5a|Angpt1|Ano6|Abcc1|Mylk|Lgr6|Tiam1|Ager|Cyp1b1|Fgf1|Sema6a|Adra2a|Nsmf|Notch1|Dab2ip|Rapgef4
GO:0061564	axon development	76/2236	493/23843	1.06535e-05	0.000501063	Usp33|Dvl1|Limk1|Mif|Apoe|Map2k2|Rab21|Ncam1|Map2k1|Rpl4|Foxb1|Slc9a6|B3gnt2|Ntn1|Dhfr|Rpl24|Robo2|App	Bdnf|Map1a|Efna4|Sema4c|Bmpr1b|Dock7|Stmn1|Sema3e|Sema3a|Reln|Cckar|Tctn1|Actb|Ptprz1|Sema4f|Wnt7a|Klk8|Igf1r|Tsku|Ilk|Taok2|Unc5d|Sema3f|Lamb2|Plxnb1|Clasp2|L1cam|Plxna3|Nlgn3|Kif3a|Ulk2|Pitpna|Nrp2|Erbb2|Numb|Flrt2|Ttc8|Nrn1|Ogn|Gas1|Map1b|Vcl|Atp8a2|Fzd3|Sema5a|Fmod|Kalrn|Boc|Robo1|Tiam1|Tnr|Tnn|Sema6a|Ssh3|Mark2|Vim|Anapc2|Notch1
GO:0050769	positive regulation of neurogenesis	81/2236	535/23843	1.09536e-05	0.000510989	Ptk6|Arhgef2|Hdac2|Dvl1|Scarb2|Limk1|Mif|Apoe|Map2k2|Tenm4|Rab21|Map2k1|Rpl4|Tmem30a|Eef1a1|Ntn1|Nme2|Hif1a|Atf1|Syt2|Robo2|App|Neu1|Man2a1|Vldlr	Bdnf|Ltk|Mfn1|Sox2|Lpar1|Dmrta2|Nbl1|Trp73|Sema3a|Magi2|Reln|Kdr|Cux2|Ptprz1|Gata2|Lrp6|Palm|Plk5|Igf1r|Ilk|Eef2k|Fgfr1|Epor|Trf|Plxnb1|L1cam|Plxna3|Dmd|Nlgn3|Kctd11|Itga3|Ace|Akap5|Numb|Dicer1|Atxn1|Map1b|Bmp4|Atp8a2|Fzd3|Sema5a|Rims2|Shank3|Kalrn|Robo1|Adamts1|Tiam1|Ager|Zeb1|Sema6a|Mark2|Vim|Anapc2|Nsmf|Notch1|Dab2ip
GO:0007409	axonogenesis	72/2236	461/23843	1.14727e-05	0.000530892	Usp33|Dvl1|Limk1|Apoe|Map2k2|Rab21|Map2k1|Rpl4|Foxb1|Slc9a6|B3gnt2|Ntn1|Rpl24|Robo2|App	Bdnf|Map1a|Efna4|Sema4c|Bmpr1b|Dock7|Stmn1|Sema3e|Sema3a|Reln|Cckar|Tctn1|Actb|Ptprz1|Sema4f|Wnt7a|Igf1r|Tsku|Ilk|Taok2|Unc5d|Sema3f|Lamb2|Plxnb1|Clasp2|L1cam|Plxna3|Nlgn3|Kif3a|Ulk2|Pitpna|Nrp2|Erbb2|Numb|Flrt2|Ttc8|Nrn1|Ogn|Gas1|Map1b|Vcl|Atp8a2|Fzd3|Sema5a|Fmod|Kalrn|Boc|Robo1|Tiam1|Tnr|Tnn|Sema6a|Ssh3|Mark2|Vim|Anapc2|Notch1
GO:0048514	blood vessel morphogenesis	88/2236	595/23843	1.17709e-05	0.000536043	Sars|Vav3|Aimp1|Nus1|Anxa3|Apoe|Angptl6|Rora|Ctsh|Gpx1|Atp5b|Ccm2|Flcn|Becn1|Hdac9|Hif1a|Ncl|Lgals3|Adm2|Cela1|Lrg1|Vegfb	Akt3|Ptgis|Sox18|Sfrp2|Ecm1|Notch2|Tek|Col8a2|Wasf2|E2f2|Wnt4|Sema3e|Nos3|Add1|Kdr|Arhgap24|Tgfbr3|Hmgb1|Cav1|Epha1|Aqp1|Gata2|Wnt7a|Mfge8|Anpep|Parva|Adam12|Adam8|Pnpla6|Fgfr1|Cdh13|Foxf1|Epor|Jam3|Ptprb|Plcd1|Meis1|Nprl3|Fgf18|Tbx2|Nrp2|Med1|Ace|Six1|Dicer1|Arhgap22|Bmp4|Nfatc4|Sema5a|Angpt1|Nov|Acvrl1|Tbx1|Mylk|Col8a1|Robo1|Adamts1|Runx1|Notch3|Cyp1b1|Nrxn1|Fgf1|Sema6a|Notch1|Eng|Dab2ip
GO:0090174	organelle membrane fusion	32/2236	153/23843	1.19015e-05	0.000537725	Gnai3|Vav3|Stx12|Rab7|Akt2|Grtp1|Tbc1d15|Ykt6|Stx8|Tbc1d16|Vti1b|Tc2n|Tbc1d22a|Vps8|Syt2|Tbc1d5|Vamp4|Syt7	Mfn1|C2cd5|Syt9|Prrt2|Stx1b|Tbc1d9|Sec22c|Sytl4|Stxbp6|Syt15|Syt10|Pla2g4a|Stx6|Doc2g
GO:0017157	regulation of exocytosis	38/2236	196/23843	1.23327e-05	0.000552852	Adora3|Rab7|Gab2|Lamp1|Rab21|Ncam1|Atp6ap1|Tc2n|Syt2|Rab26|Syt7	Kcnb1|Nppa|Pclo|Cftr|Gata2|Syt9|Stx1b|Ap1g1|Foxf1|Hyal3|Clasp2|Sytl4|Pld2|Abr|Unc13d|Rab40b|Vsnl1|Syt15|Rab2b|Rims2|Syt10|Sept5|Doc2g|Adra2a|Notch1|Ncs1|Rapgef4
GO:0022613	ribonucleoprotein complex biogenesis	67/2236	422/23843	1.32885e-05	0.00059108	Nop10|Rps21|Eif2a|Rpl34|Rpf1|Rps6|Rps8|Rpl11|Mrto4|Lyar|Rpl5|Rplp0|Rpl6|Denr|Malsu1|Strap|Rps5|Rps19|Rps16|Rps15|Rpl13a|Rps17|Snrpf|Nol3|Rps25|Imp3|Usp4|Rpsa|Rpl14|Rpl10|Pes1|Npm1|Nhp2|C1qbp|Rpl23a|Utp18|Rpl27|Rpl38|Rps7|Rpl7|Ncl|Rps23|Nsa2|Rps24|Zfp622|Eif3d|Rpl3|Eif4b|Rpl35a|Rpl24|Rpl3l|Rps2|Rpusd1|Rps10|Rpl10a|Rps28|Rps18|Rps14|Eif3a|Rpl7a|Rpl12|Rpl35	Nsun4|Bicd1|Isg20|Dicer1|Rnasel
GO:0000226	microtubule cytoskeleton organization	81/2236	538/23843	1.34809e-05	0.000593167	Kif18a|Arhgef2|Katna1|Slc16a1|Usp33|Rcc1|Dvl1|Gadd45a|Tuba8|Gapdh|Atf5|Nup62|Rps3|Tacc1|Haus7|Npm1|Gabarap|Tppp|Haus4|Mzt1|Nubp1|Dlg1|Vamp4|Arl2|Atad1	Sdccag8|Fmn2|Map1a|Kif3b|Ccdc39|Cgn|Spag17|Dnaic1|Dock7|Cep85|Stmn1|Crocc|Ift172|Cc2d2a|Trpv4|Katnal1|Cav1|Lrguk|Ankrd53|Bicd1|Ccdc155|C2cd3|Ap1g1|Hydin|Dnaaf1|Gas8|Mdm1|Map4|Clasp2|Ulk4|Ccdc13|Ccdc120|Kif3a|Rp1|4933427D14Rik|Ttll6|Ccdc103|Kif19a|Dicer1|Eml1|Traf3ip1|Map1b|Ift88|Spef2|Nckap5l|Srgap2|Cep19|Iqcg|Cep97|Son|Bbs1|Mark2|Tubb4b|Sapcd2|Odf2|Fign
GO:0009108	coenzyme biosynthetic process	34/2236	168/23843	1.35422e-05	0.000593167	Pdhx|Prkaa2|Akr1a1|Ubiad1|Nmnat1|Nadk|Ppargc1a|Hkdc1|Mif|Tpi1|Gapdh|Ndufa9|Coq7|Aldoa|Coq9|Mlycd|Dlat|Mthfs|Pdha1|Pank3|Dcakd|Hif1a|Dhfr|Mpc1|Mpc2	Flad1|Mat2a|Pdk3|Gck|Ovca2|Prkag3|Entpd5|Gpd1|Gart
GO:0043010	camera-type eye development	56/2236	335/23843	1.48766e-05	0.000642392	Bfsp1|Hdac2|Gnb1|Cacna1c|Cln8|Limk2|Ctns|Hif1a|Agtpbp1|Slc4a7|Osr2|Pfdn5|Dlg1|Rpl24|Cacna1s|Man2a1	Fjx1|Rd3|Sox2|Notch2|Bmpr1b|Col8a2|Mfn2|Cc2d2a|Wdr19|Kdr|Aqp1|Slc4a5|Tulp3|Lrp6|Tsku|Sox1|Gpm6a|Rpgrip1l|Cep290|Mdm1|Lamb2|Egfr|Meis1|Rp1|Rab11fip4|Tbx2|Med1|Ttc8|Gas1|Traf3ip1|Bmp4|Atp8a2|Acvrl1|Col8a1|Ift140|Tulp1|Cyp1b1|Zeb1|Vim|Gpd2
GO:0090130	tissue migration	47/2236	265/23843	1.4987e-05	0.000642392	Nus1|Anxa3|Strap|Apoe|Gab2|Dock1|Ctsh|Gpx1|Atp5b|Cd63|Hdac9|Hif1a|Adipor1|Atp5a1|Coro1b|Dpp4	Akt3|Fermt1|Tek|Plekhg5|Sema3a|Nos3|Kdr|Tgfbr3|Hmgb1|Aqp1|Wnt7a|Adam8|Fgfr1|Cdh13|Foxf1|Clasp2|Fgf18|Fat2|Itga3|Bmp4|Sema5a|Angpt1|Nov|Acvrl1|Robo1|Ager|Cyp1b1|Fgf1|Mcc|Notch1|Dab2ip
GO:0048813	dendrite morphogenesis	34/2236	169/23843	1.54464e-05	0.000656531	Dvl1|Prmt3|Rab21|Dtnbp1|Vldlr	Fmn1|Mfn1|Tnik|Syne1|Celsr2|Pdlim5|Sema3a|Reln|Cux2|Ptprz1|Wnt7a|Ilk|Eef2k|Taok2|Kndc1|Nlgn3|Dlg4|Sarm1|Srcin1|Akap5|Numb|Dcdc2a|Nfatc4|Shank3|Kalrn|Robo1|Tiam1|Anapc2|Nsmf
GO:0006906	vesicle fusion	31/2236	148/23843	1.56836e-05	0.00066171	Gnai3|Vav3|Stx12|Rab7|Akt2|Grtp1|Tbc1d15|Ykt6|Stx8|Tbc1d16|Vti1b|Tc2n|Tbc1d22a|Vps8|Syt2|Tbc1d5|Vamp4|Syt7	C2cd5|Syt9|Prrt2|Stx1b|Tbc1d9|Sec22c|Sytl4|Stxbp6|Syt15|Syt10|Pla2g4a|Stx6|Doc2g
GO:0016042	lipid catabolic process	51/2236	297/23843	1.66993e-05	0.000696178	Acot8|Pla2g12a|Decr1|Hadha|Abhd1|Hsd17b11|Plbd2|Akr1b8|Rab7|Apoe|Akt2|Lipe|Etfb|Pnpla2|Mlycd|Hexa|Hibch|Pccb|Acox1|Acot2|Galc|Eci2|Ddhd1|Naga|Eci1|Neu1|Cyp39a1|Bscl2	Slc27a2|Pld1|Plch1|Gba2|Smpdl3b|Pafah2|Plch2|Pnpla6|Ces1b|Ces1f|Ces1e|Ces2g|Plcd1|Abcd1|Pld2|Slc25a17|Smpd4|Pla2g4a|Cyp1b1|Abhd3|Pla2g16|Lipa|Adra2a
GO:0051493	regulation of cytoskeleton organization	78/2236	516/23843	1.67432e-05	0.000696178	Kif18a|Arhgef2|S100a10|Ap1ar|Nexn|Hdac2|Limk1|Capza2|Brk1|Atf5|Nup62|Rps3|Cdk10|Rdx|Tmod3|Npm1|Baiap2l2|Nubp1|Dlg1|Coro1b|Arl2|Arpc5l	Fmn2|Rhov|Fmn1|Map1a|Hck|Lpar1|Tek|Wasf2|Cep85|Stmn1|Asap3|Wnt4|Arhgef19|Sema3e|Add1|Afap1|Trpv4|Arpc1a|Cav1|Epha1|Ankrd53|Bicd1|Arap1|Ilk|Swap70|Arhgap17|Taok2|Mylk3|Fhod1|Rhou|Jam3|Mdm1|Plxnb1|Clasp2|Plxna3|Rp1|Ppm1e|Sptb|Tgfb3|Ttc8|Actn2|Traf3ip1|Iqgap2|Map1b|Sorbs3|Sema5a|Shank3|Rnd1|Cep97|Lmod1|Cdc42ep3|Synpo|Ssh3|Mark2|Sptan1|Gsn
GO:0016055	Wnt signaling pathway	66/2236	417/23843	1.70031e-05	0.000701897	Lgr4|Tmem64|Prkaa2|Rnf220|Hdac2|Mad2l2|Dvl1|Mdfic|Bicc1|Apoe|Ddit3|Atp6ap2|Grb10|Ctdnep1|Cela1|Pfdn5|Daam2|Ccny	Fermt1|Sox2|Tnik|Sfrp2|Wnt2b|Celsr2|Cxxc4|Nfkb1|Ankrd6|Rspo1|Wnt4|Cav1|Wnt7a|Lrp6|Paf1|Dkkl1|Tsku|Ilk|Tgfb1i1|Fam53b|Cpe|Foxl1|Tle3|Porcn|Amer1|Med12|Egfr|Nxn|Itga3|Fzd2|Slc9a3r1|Dcdc2a|Ndrg2|Myh6|Nfatc4|Fzd3|Scel|Sema5a|Mgat3|Prickle1|Wnt10b|Lgr6|Tiam1|Tnn|Mcc|Mark2|Notch1|Dab2ip
GO:0010976	positive regulation of neuron projection development	56/2236	337/23843	1.7743e-05	0.000726845	Ptk6|Dvl1|Scarb2|Limk1|Mif|Apoe|Map2k2|Rab21|Map2k1|Rpl4|Tmem30a|Eef1a1|Ntn1|Nme2|Atf1|Syt2|Robo2|Neu1|Vldlr	Bdnf|Ltk|Mfn1|Lpar1|Magi2|Reln|Cux2|Ptprz1|Lrp6|Palm|Plk5|Igf1r|Ilk|Eef2k|Fgfr1|Epor|Plxnb1|L1cam|Plxna3|Dmd|Nlgn3|Itga3|Akap5|Numb|Map1b|Bmp4|Atp8a2|Sema5a|Rims2|Shank3|Kalrn|Robo1|Adamts1|Tiam1|Mark2|Anapc2|Dab2ip
GO:0031346	positive regulation of cell projection organization	68/2236	434/23843	1.78608e-05	0.000726845	Ptk6|Dvl1|Scarb2|Limk1|Mif|Brk1|Apoe|Map2k2|Rab21|Map2k1|Rpl4|Tmem30a|Eef1a1|Ntn1|Nme2|Atf1|Syt2|Robo2|Neu1|Coro1b|Vldlr	Bdnf|Ltk|Prom2|Mfn1|Lpar1|Wasf2|Crocc|Magi2|Reln|Cux2|Ptprz1|Aqp1|Lrp6|Palm|Plk5|Igf1r|Arap1|Ilk|Eef2k|Fgfr1|Gpm6a|Epor|Plxnb1|L1cam|Plxna3|Dmd|Nlgn3|Rp1|Itga3|Akap5|Numb|Tgfb3|Map1b|Bmp4|Atp8a2|Sema5a|Rims2|Kctd17|Shank3|Kalrn|Robo1|Adamts1|Tiam1|Cdc42ep3|Mark2|Anapc2|Dab2ip
GO:0031589	cell-substrate adhesion	52/2236	306/23843	1.86484e-05	0.000753552	Fndc3b|S100a10|Ap1ar|Rcc2|Antxr1|Dock1|Rpl29|Cd63|C1qbp|Abi3bp|Mslnl|Tnxb	Tyro3|Fmn1|Fermt1|Vcam1|Tek|Wnt4|Pdpn|Sema3e|Kdr|Spock2|Micall2|Ptprz1|Epha1|Fbln2|Vwf|Mia|Ilk|Parva|Taok2|Adam8|Cdh13|Foxf1|Jam3|Clasp2|L1cam|Dmd|Itga3|Srcin1|Unc13d|Actn2|Sned1|Sorbs3|Angpt1|Srgap2|Acvrl1|Col8a1|Tiam1|Tnn|Notch1|Itgb6
GO:0030900	forebrain development	60/2236	370/23843	1.93632e-05	0.000776965	Hdac2|Chd5|Atf5|Tacc1|Aplp2|Ncam1|Foxb1|Uqcrq|Hif1a|Agtpbp1|Robo2|App|Pfdn1	Mdk|Tyro3|Sox2|Wnt2b|Dock7|Dmrta2|Wnt4|Trp73|Sema3a|Reln|Cckar|Tctn1|Aqp1|Gata2|Wnt7a|Lrp6|Aplp1|Tsku|Sox1|Fgfr1|Rpgrip1l|Dync2h1|Ulk4|Plxna3|Egfr|Otx1|Kif3a|Nrp2|Igf2bp1|Numb|Ttc8|Dicer1|Bmp4|Kif1a|Ift88|Zic5|Sema5a|Shank3|Srgap2|Arl13b|Robo1|Notch3|Tnr|Bbs1|Dpcd|Notch1|Dab2ip
GO:0051962	positive regulation of nervous system development	88/2236	603/23843	1.97047e-05	0.000780311	Ptk6|Arhgef2|Hdac2|Dvl1|Scarb2|Limk1|Mif|Apoe|Map2k2|Tenm4|Rab21|Map2k1|Rpl4|Tmem30a|Eef1a1|Ntn1|Nme2|Hif1a|Atf1|Syt2|Robo2|App|Neu1|Man2a1|Vldlr	Bdnf|Ltk|Mfn1|Sox2|Lpar1|Dmrta2|Nbl1|Trp73|Sema3a|Magi2|Reln|Kdr|Cux2|Ptprz1|Gata2|Wnt7a|Lrtm2|Lrp6|Palm|Plk5|Igf1r|Ilk|Eef2k|Fgfr1|Epor|Trf|Amigo3|Plxnb1|L1cam|Plxna3|Dmd|Nlgn3|Kctd11|Itga3|Ace|Akap5|Numb|Flrt2|Dicer1|Atxn1|Map1b|Bmp4|Atp8a2|Fzd3|Sema5a|Rims2|Shank3|Amigo2|Kalrn|Robo1|Adamts1|Tiam1|Ager|Zeb1|Nrxn1|Sema6a|Mark2|Myrf|Vim|Anapc2|Nsmf|Notch1|Dab2ip
GO:0051453	regulation of intracellular pH	20/2236	77/23843	1.97342e-05	0.000780311	Atp6v0b|Vps33a|Rab7|Atp6v0d1|Cln6|Atp5b|Slc9a6|Tmem199|Atp6v0a1|Slc4a7|Cln5	Slc12a5|Cftr|Slc4a5|Aqp11|Dmxl2|Slc4a3|Slc26a9|Slc4a8|Tcirg1
GO:0198738	cell-cell signaling by wnt	66/2236	419/23843	1.98545e-05	0.000780311	Lgr4|Tmem64|Prkaa2|Rnf220|Hdac2|Mad2l2|Dvl1|Mdfic|Bicc1|Apoe|Ddit3|Atp6ap2|Grb10|Ctdnep1|Cela1|Pfdn5|Daam2|Ccny	Fermt1|Sox2|Tnik|Sfrp2|Wnt2b|Celsr2|Cxxc4|Nfkb1|Ankrd6|Rspo1|Wnt4|Cav1|Wnt7a|Lrp6|Paf1|Dkkl1|Tsku|Ilk|Tgfb1i1|Fam53b|Cpe|Foxl1|Tle3|Porcn|Amer1|Med12|Egfr|Nxn|Itga3|Fzd2|Slc9a3r1|Dcdc2a|Ndrg2|Myh6|Nfatc4|Fzd3|Scel|Sema5a|Mgat3|Prickle1|Wnt10b|Lgr6|Tiam1|Tnn|Mcc|Mark2|Notch1|Dab2ip
GO:0010817	regulation of hormone levels	79/2236	527/23843	2.00339e-05	0.000782002	Atp1a1|Slc16a1|Adora3|Aimp1|Dhrs3|Ppargc1a|Corin|Hsd17b11|Pebp1|Trpv6|Retsat|Cacna1c|C2cd2l|Cyb5r4|Kcnq1|Atp6ap2|Stc2|Hif1a|Hfe|Tg|H2-Ke6|Mpc2|Arl2|Syt7|Cpn1|Dhrs9	Kcnb1|Slco4a1|P2ry1|Iyd|Nfkb1|Adh7|Bmpr1b|Wnt4|Nppa|Reln|Pclo|Cckar|Dgkq|Trpv4|Cftr|Aqp1|Tm7sf3|Ltbp4|Chst8|Dkkl1|Igf1r|Syt9|Fgfr1|Cpe|Sytl4|Serpina7|Gck|Egfr|Med1|Ace|C1qtnf1|Inha|Vsnl1|Gcnt4|Oit1|Ywhaz|Sybu|Nov|Rims2|Ly6e|Adcy5|Ildr1|Kalrn|Kdm5b|Tiam1|Runx1|Cyp1b1|Nrxn1|Bbs1|Rfx3|Adra2a|Fam129b|Rapgef4
GO:0022411	cellular component disassembly	57/2236	347/23843	2.11554e-05	0.000820199	Kif18a|Eif5a2|Arhgef2|Atg5|Vps33a|Denr|Capza2|Cebpg|Mcoln1|Rdx|Tmod3|Lamp2|Sqstm1|Gabarap|Eif5a|Rpl23|Becn1|Wdr45b|Hif1a|Pam16|Clec16a|Etf1|Optn|Mrrf|Dpp4	Map1a|Dnajc6|Stmn1|Pdpn|Mfn2|Add1|Trpv4|Mical3|Igf1r|Swap70|Ern2|Upf1|Snx14|Kif9|Clasp2|Gspt2|Irgm2|Rp1|Kif19a|Akap5|Sptb|Tgfb3|Dicer1|Actn2|Map1b|Sema5a|Nckap5l|Lmod1|Gbf1|Sptan1|Eng|Gsn
GO:0010631	epithelial cell migration	46/2236	261/23843	2.16607e-05	0.000834155	Nus1|Anxa3|Strap|Apoe|Gab2|Dock1|Ctsh|Gpx1|Atp5b|Cd63|Hdac9|Hif1a|Adipor1|Atp5a1|Coro1b|Dpp4	Akt3|Fermt1|Tek|Plekhg5|Sema3a|Nos3|Kdr|Tgfbr3|Hmgb1|Aqp1|Wnt7a|Adam8|Fgfr1|Cdh13|Clasp2|Fgf18|Fat2|Itga3|Bmp4|Sema5a|Angpt1|Nov|Acvrl1|Robo1|Ager|Cyp1b1|Fgf1|Mcc|Notch1|Dab2ip
GO:1901615	organic hydroxy compound metabolic process	68/2236	437/23843	2.23961e-05	0.000845454	Sord|Fdps|Adh5|Prkaa2|Dhdds|Dhrs3|Nus1|Akr1b8|Ddt|Retsat|Tpi1|Apoe|Lipe|Gde1|Cln8|Arv1|Aplp2|Cln6|Ctns|Pctp|Pecr|Hif1a|Npc2|Dhfr|Tg|Soat2|Cyb5r1|App|Hagh|Lmf1|Cyp39a1|Npc1|Rnls|Vldlr|Erlin1	Cat|Slc27a2|Slco4a1|Cyp7b1|P2ry1|Iyd|Nfkb1|Adh7|Gba2|Abca1|Wnt4|Reln|Dgkq|Cftr|Adcyap1r1|Atp2b2|Dkkl1|Fgfr1|Mtmr7|Trpc1|Plcd1|Ebp|Ddc|Med1|Aoc2|Cyp27a1|Gcnt4|Thrb|Ebpl|Ly6e|Cyp1b1|Fgf1|Lipa
GO:2000147	positive regulation of cell motility	77/2236	512/23843	2.26533e-05	0.000849571	Ddrgk1|Arhgef2|Adora3|Nus1|Anxa3|Mif|Akt2|Map2k2|Gab2|Aldoa|Dock1|Pawr|Rdx|Map2k1|Ctsh|Atp5b|Ntn1|C1qbp|Hdac9|Hif1a|Lgals3|App|Atp5a1|Fam89b|Vegfb	Akt3|Sema6d|Pld1|Sema4c|Lpar1|Tek|Dock7|Pdpn|Sema3e|Sema3a|Reln|Nos3|Kdr|Trpv4|Hmgb1|Ptprz1|Epha1|Aqp1|Sema4f|Wnt7a|Igf1r|Ilk|Swap70|Adam8|Fgfr1|Cdh13|Foxf1|Trf|Sema3f|Clasp2|Egfr|Fgf18|Pld2|Itga3|Numb|Bmp4|Sema5a|Angpt1|Ano6|Abcc1|Mylk|Lgr6|Tiam1|Ager|Cyp1b1|Fgf1|Sema6a|Adra2a|Nsmf|Notch1|Dab2ip|Rapgef4
GO:0050678	regulation of epithelial cell proliferation	56/2236	340/23843	2.30101e-05	0.000857349	Aimp1|Strap|Apoe|Gpx1|Npm1|Nme2|Osr2|Dlg1|Lrg1|Atp5a1|Vegfb	Akt3|Cyp7b1|Sox2|Sfrp2|Ecm1|Esrp1|Ift74|Tek|Sfn|Ift172|Kdr|Tgfbr3|Stox1|Cav1|Wnt7a|Lrp6|Fgfr1|Cdh13|Mst1|Scn5a|Wdr13|Egfr|Kif3a|Erbb2|Med1|Osr1|Six1|Six4|Gas1|Bmp4|Ift88|Sema5a|Wnt10b|Acvrl1|Tbx1|Kdm5b|Robo1|Cxadr|Ager|Lims2|Fgf1|Mcc|Notch1|Eng|Dab2ip
GO:0048598	embryonic morphogenesis	91/2236	632/23843	2.41906e-05	0.000895519	Lefty1|Lmo4|Rps6|Hdac2|Dvl1|Grsf1|Cacna1c|Tenm4|Coq7|Dusp4|Ntn1|Rpl38|Rps7|Hif1a|Irx1|Irx2|Osr2|Dlg1|Ets2|Bmi1	Grem2|Ncoa3|Sox2|Ccdc39|Supt20|Frem2|Sfrp2|Notch2|Sema4c|Wnt2b|Vcam1|Wnt4|Ift172|Cc2d2a|Wdr19|Tctn1|Stox1|Gata2|Wnt7a|Atp2b2|Tulp3|Lrp6|Paf1|C2cd3|Chrna10|Tgfb1i1|Fgfr1|Prkaca|Rpgrip1l|Alx1|Dnaaf1|Foxf1|Dync2h1|Col5a2|Clasp2|Med12|Otx1|Kif3a|Tmem107|Abr|Tbx2|Med1|Fzd2|Ccdc103|Slc9a3r1|Tnrc6c|Osr1|Six1|Six4|Tgfb3|Dicer1|Jag2|Wdr60|Gas1|Traf3ip1|Bmp4|Ift88|Atp8a2|Fzd3|Zic5|2410089E03Rik|Shank3|Pric…
GO:0006520	cellular amino acid metabolic process	47/2236	270/23843	2.46078e-05	0.00090122	Apip|Eprs|Phgdh|Sars|Aimp1|Cth|Yars|Hmgcl|Plod1|Nmnat1|Psph|Plod3|Asns|Bckdha|Tarsl2|Sephs2|Cars|Aars|Aasdhppt|Hibch|Acy1|Mars|Shmt2|Asnsd1|Aarsd1|Adssl1|Mtrr|Dhfr|Slc1a3|Tars|Mpst|Cpox|Cbs|Nars|Psat1|Aldh18a1|Sardh	Iars2|Iyd|Mthfr|Nos3|Plod2|Amt|Ddc|Pipox|Gstz1|Gart
GO:0060541	respiratory system development	44/2236	247/23843	2.47275e-05	0.00090122	Fndc3b|Wwp1|Plod3|Rpl13a|Map2k2|Map2k1|Ctsh|Msc|Man2a1	Sox2|Ccdc39|Wnt2b|Esrp1|Pdpn|Nos3|Kdr|Hopx|Hmgb1|Cftr|Tulp3|Lrp6|Fgfr1|Rpgrip1l|Atxn1l|Hydin|Dnaaf1|Foxf1|Fgf18|Itga3|Ace|Six1|Six4|Numb|Tgfb3|Dicer1|Atxn1|Thrb|Bmp4|Ift88|Spef2|Spdef|Fgf1|Lipa|Notch1
GO:0048284	organelle fusion	35/2236	180/23843	2.50212e-05	0.000902967	Gnai3|Vav3|Stx12|Rab7|Akt2|Grtp1|Tbc1d15|Ykt6|Stx8|Vat1|Tbc1d16|Vti1b|Tc2n|Tbc1d22a|Vps8|Syt2|Tbc1d5|Vamp4|Syt7	Mfn1|Mfn2|C2cd5|Syt9|Prrt2|Stx1b|Tbc1d9|Bcl2a1b|Sec22c|Sytl4|Stxbp6|Syt15|Syt10|Pla2g4a|Stx6|Doc2g
GO:1902652	secondary alcohol metabolic process	27/2236	124/23843	2.62397e-05	0.00094102	Fdps|Prkaa2|Apoe|Lipe|Cln8|Arv1|Aplp2|Cln6|Pctp|Npc2|Soat2|App|Lmf1|Cyp39a1|Npc1|Vldlr|Erlin1	Cat|Cyp7b1|Abca1|Dgkq|Cftr|Fgfr1|Ebp|Cyp27a1|Thrb|Fgf1
GO:0090132	epithelium migration	46/2236	263/23843	2.64069e-05	0.000941134	Nus1|Anxa3|Strap|Apoe|Gab2|Dock1|Ctsh|Gpx1|Atp5b|Cd63|Hdac9|Hif1a|Adipor1|Atp5a1|Coro1b|Dpp4	Akt3|Fermt1|Tek|Plekhg5|Sema3a|Nos3|Kdr|Tgfbr3|Hmgb1|Aqp1|Wnt7a|Adam8|Fgfr1|Cdh13|Clasp2|Fgf18|Fat2|Itga3|Bmp4|Sema5a|Angpt1|Nov|Acvrl1|Robo1|Ager|Cyp1b1|Fgf1|Mcc|Notch1|Dab2ip
GO:0007033	vacuole organization	32/2236	159/23843	2.68984e-05	0.000952736	Stx12|Atg5|Vps33a|Rab7|Lamtor1|Tpp1|Gnptab|Cln8|Hexa|Cln6|Pip4k2c|Gabarap|Emc6|Tmem199|Becn1|Wdr45b|Ubxn2a|Cln5|Laptm4b|Rnf5|Man2a1|Rab1b|Syt7	5330417C22Rik|Abca1|Mfn2|Ulk3|Nprl3|Irgm2|Ulk2|Ift88|Pik3c2b
GO:0055067	monovalent inorganic cation homeostasis	31/2236	152/23843	2.72243e-05	0.000953446	Atp1a1|Atp6v0b|Corin|Vps33a|Rab7|Atp6v0d1|Cln6|Atp5b|Slc9a6|Atp6ap1|Tmem199|Atp6v0a1|Slc4a7|Cln5|Upk3a	Slc12a5|Cftr|Slc4a5|Atp6v1b1|Anpep|Aqp11|Scnn1g|Scnn1b|Dmxl2|Avpr2|Ace|Slc4a3|Slc26a9|Slc4a8|Tcirg1|Atp1a2
GO:0021915	neural tube development	36/2236	188/23843	2.72508e-05	0.000953446	Phgdh|Lmo4|Dvl1|Plod3|Coq7|Foxb1|Atp6ap2|Rps7|Hif1a|Bmi1	Sfrp2|Sema4c|Ift172|Cc2d2a|Wdr19|Tctn1|Tulp3|Lrp6|C2cd3|Prkaca|Rpgrip1l|Alx1|Med12|Kif3a|Tmem107|Fzd2|Gas1|Traf3ip1|Bmp4|Fzd3|Zic5|Prickle1|Arl13b|Ift140|Gpr161|Notch1
