# Supplementary material for: Mitofusins regulate lipid metabolism to mediate the development of lung fibrosis
Source: Nat Commun. 2019 Jul 29;10:3390. doi: 10.1038/s41467-019-11327-1 (PMC6662701; doi:10.1038/s41467-019-11327-1)
Supplement: Supplementary file 8 — Source Data File [file 41467_2019_11327_MOESM8_ESM.xlsx]

## Sheet: Contents
	Contents
	Source data for main figures
	Figure 1c/2e/3d	Mitochondrial number/cytosolic area (in each AEC2 cell) (#/mm^2)
	Figure 1d/2f/3e	Mitochondrial area (in each AEC2 cell) (mm^2)
	Figure 2c	Immunoblots for MFN1 and MFN2 in control, Mfn1(-/-) or Mfn2(-/-) AEC2 cells
	Figure 3c	Mitochondrial area of each mitochondrion after bleomycin (mm^2)
	Figure 4a	Mouse body weight (% of baseline) after bleomcyin treatment
	Figure 4b	Survival after bleomycin treatment
	Figure 4d	Sircol assay at 14 days after bleomycin treatment
	Figure 5c	Immunoblots for MFN1 and MFN2 in control and Mfn1/2(-/-) AEC2 cells
	Figure 5e	Survival of Mfn1/2(iDAEC2 mice)
	Figure 7b	Lamellar bodies with disorganized lipid lamellae (%)
	Figure 7c,d	Targetted lipidomic analysis in AEC2 cells with or without bleomycin treatment (unit: mM)
	Figure 7e	Targetted lipidomic analysis in control and Mfn1/2(-/-) AEC2 cells (unit: mM)
	Figure 8b	Immunoblots in control and Fasn(-/-) AEC2 cells
	Figure 8c	Survival after bleomycin treatment
	Figure 8d	Body weight (% of baseline) at 14 days after bleomycin treatment
	Figure 8e	Sircol assay at 14 days after bleomycin treatment
	Source data file for supplementary figures
	Supplementary Figure 1c-e	Purity of AEC2 cells isolated through MACS® separation
	Supplementary Figure 2c	Immunoblots for AEC2 cells in bleomycin-induced lung fibrosis model
	Supplementary Figure 2d	Quantification of protein expression in isolated AEC2 cells after bleomycin treatment
	Supplementary Figure 4a	Immunoblots for shRNA knock-down efficacy in MLE12 cells
	Supplementary Figure 4b	Quantification of mitochondrial morphology in MLE 12 cells after Mfn1 or Mfn2 knock-down
	Supplementary Figure 4c	Immunoblots for siRNA knock-down efficacy in A549 cells
	Supplementary Figure 4f	Mitophagy intensity after oligomycin/antimycin A (OA) treatment in MLE 12 cells
	Supplementary Figure 5g	mtDNA/gDNA ratio in AEC2 cells after PBS or bleomycin treatment
	Supplementary Figure 6a	Total BALF proteins (mg/mL) at day 5 after PBS or bleomycin administration
	Supplementary Figure 6b	Total BALF cells (x10^5/mL) at day 5 after PBS or bleomycin administration
	Supplementary Figure 6c	Total BALF macrophages (x10^5/mL) at day 5 after PBS or bleomycin administration
	Supplementary Figure 7a	Mitochondrial area (mm^2) of each mitochondrion in control and Mfn1/2(-/-) AEC2 cells
	Supplementary Figure 7b, c	Mitochondrial number/cytosolic area (#/mm^2) and mitochondrial area (mm^2) in each AEC2 cell
	Supplementary Figure 7d	mtDNA/gDNA ratio in control and Mfn1/2(-/-) AEC2 cells
	Supplementary Figure 10c	tdTomato positivity in AEC2 (SP-C(+)) cells
	Supplementary Figure 11b	Percentage of TUNEL staining positivity in tdTomato-labeled cells after bleomycin treatment
	Supplementary Figure 11d	Percentage of non-viable cells in tdTomato(+) cells after bleomycin treatment
	Note
	1. Supplementary Figure 2b, 3b, 5a-f: please refer to source data of Figure 1c/2e/3d and Figure 1d/2f/3e in the source data for main figures
	2. Supplementary Figure 13, 14a-c, 15a-c: please refer to source data of targetted lipidomic analyses in Figure 6c,d in the source data for main figures
	3. For all RNA-seq data, please refer to supplementary table 1-4 and the data deposited under the accession code GSE115730 in Gene Expression Omnibus
	4. For all microscopic images (TEM or confocal microscopy), please refer to online Mendeley data deposition (doi:10.17632/29v5w97mx4.1)

## Sheet: Figure 1c_2e_3d
Figure 1c/2e/3d		Mitochondrial number/cytosolic area (in each AEC2 cell) (#/mm^2)
	Control		Mfn1(-/-)		Mfn2(-/-)
	No bleomycin	Bleomycin	No bleomycin	Bleomycin	No bleomycin	Bleomycin
1	1.16159	0.245034	1.19435	0.644942	0.755059	0.445406
2	0.455949	0.349895	1.01895	0.788916	0.637263	0.11458
3	0.967762	0.464399	1.1627	0.538372	0.637684	0.305663
4	0.67659	0.478784	1.6894	0.332831	0.792749	0.324825
5	0.813484	0.501379	1.22904	0.48866	0.859106	0.160668
6	0.416544	0.445813	1.0043	0.573952	0.284625	0.195093
7	0.761642	0.352768	0.562825	0.461731	0.458632	0.0525155
8	0.515828	0.551094	0.968907	0.553526	0.286031	0.175242
9	0.76091	0.337875	1.30755	0.607632	1.33294	0.215088
10	0.674439	0.449035	0.896915	0.326584	0.163586	0.250363
11	0.518538	0.375056	0.879223	0.950248	0.190064	0.155279
12	0.533333	0.359852	1.55723	0.690283	0.301614	0.140123
13	0.59755	0.448264	1.46459	0.937362	0.144431	0.141646
14	0.701669	0.738671	1.44092	0.457582	0.197135	0.181678
15	0.81903	0.451943		0.951022		0.29616
16		0.398841		0.435402		0.165636
17		0.373626		0.484557
18		0.227635		0.361241
19		0.440448		0.460903
20		0.229815		0.183448
21		0.608537		0.59448
22		0.512511
23		0.332523
24		0.406921
25		0.888763
26		0.416624

## Sheet: Figure 1d_2f_3e
Figure 1d/2f/3e		Mitochondrial area (in each AEC2 cell) (mm^2)
	Control		Mfn1(-/-)		Mfn2(-/-)
	No bleomycin	Bleomycin	No bleomycin	Bleomycin	No bleomycin	Bleomycin
1	0.18	0.277529	0.236525	0.0698421	0.272828	0.250857
2	0.409355	0.130333	0.270225	0.0968125	0.512368	0.439
3	0.170687	0.190214	0.178516	0.138976	0.318	0.617789
4	0.228071	0.134625	0.157045	0.148059	0.213167	0.724667
5	0.15004	0.220812	0.12936	0.108118	0.315571	0.266667
6	0.452083	0.18693	0.190554	0.153163	0.3938	0.994875
7	0.267095	0.264389	0.205625	0.146905	0.1801	0.8205
8	0.392684	0.429429	0.0630909	0.126667	0.277375	0.756
9	0.303486	0.181529	0.103424	0.243067	0.169556	0.7735
10	0.269071	0.1215	0.171967	0.126429	0.646	0.254
11	0.2417	0.181333	0.207674	0.0402857	0.937538	0.770167
12	0.288133	0.175769	0.122722	0.119727	0.541056	0.860857
13	0.263	0.220341	0.135	0.129176	0.456454	0.748667
14	0.209304	0.147826	0.142309	0.1216	0.565333	0.386917
15	0.150391	0.1745		0.246375		0.487333
16		0.178267		0.123182		0.5885
17		0.238905		0.128304
18		0.251125		0.233667
19		0.0913333		0.187577
20		0.243		0.1655
21		0.157762		0.0823572
22		0.190294
23		0.223231
24		0.224391
25		0.2078
26		0.222135

## Sheet: Figure 2c
Figure 2c	Immunoblots for MFN1 and MFN2 in control, Mfn1(-/-) or Mfn2(-/-) AEC2 cells

## Sheet: Figure 3c
Figure 3c	Mitochondrial area of each mitochondrion after bleomycin (mm^2)
	Control	Mfn1(-/-)	Mfn2(-/-)
1	0.882	0.218	0.468
2	0.191	0.052	0.172
3	0.406	0.102	0.118
4	0.186	0.106	0.674
5	0.285	0.085	0.133
6	0.304	0.046	0.131
7	0.252	0.105	0.06
8	0.156	0.054	1.081
9	0.229	0.046	0.286
10	0.246	0.044	0.298
11	0.149	0.085	0.091
12	0.048	0.039	0.9
13	0.473	0.034	0.995
14	0.639	0.059	1.347
15	0.04	0.049	0.293
16	0.123	0.038	0.733
17	0.109	0.087	0.171
18	0.289	0.026	0.27
19	0.046	0.052	0.084
20	0.149	0.147	2.066
21	0.116	0.101	0.359
22	0.106	0.055	0.36
23	0.076	0.117	0.551
24	0.285	0.109	0.1
25	0.145	0.14	0.107
26	0.105	0.133	0.621
27	0.345	0.145	0.438
28	0.288	0.09	1.187
29	0.157	0.03	0.543
30	0.082	0.061	0.613
31	0.239	0.094	0.379
32	0.645	0.09	0.83
33	0.406	0.038	1.633
34	0.092	0.113	2.286
35	0.222	0.086	0.495
36	0.121	0.098	0.446
37	0.07	0.113	0.329
38	0.134	0.109	0.149
39	0.385	0.23	0.307
40	0.141	0.233	0.393
41	0.11	0.055	1.207
42	0.145	0.086	0.242
43	0.165	0.145	0.144
44	0.203	0.109	0.38
45	0.075	0.112	0.276
46	0.162	0.246	0.245
47	0.099	0.149	0.215
48	0.209	0.11	0.837
49	0.082	0.162	0.704
50	0.167	0.222	2.02
51	0.047	0.136	1.71
52	0.091	0.081	1.297
53	0.099	0.108	0.931
54	0.134	0.11	1.231
55	0.061	0.049	0.41
56	0.078	0.114	0.773
57	0.147	0.08	0.205
58	0.071	0.085	0.826
59	0.106	0.169	1.728
60	0.102	0.073	0.248
61	0.04	0.106	0.293
62	0.262	0.197	0.628
63	0.202	0.106	0.406
64	0.089	0.088	1.748
65	0.038	0.177	0.968
66	0.127	0.22	0.932
67	0.123	0.11	0.165
68	0.239	0.145	1.048
69	0.238	0.083	0.442
70	0.378	0.168	0.182
71	0.101	0.174	0.16
72	0.16	0.394	0.227
73	0.121	0.121	0.259
74	0.126	0.128	1.965
75	0.098	0.129	1.083
76	0.334	0.113	0.751
77	0.163	0.194	0.416
78	0.331	0.106	0.245
79	0.142	0.124	0.161
80	0.318	0.215	0.305
81	0.111	0.056	0.278
82	0.07	0.409	1.137
83	0.349	0.094	0.279
84	0.07	0.111	1.447
85	0.125	0.078	0.679
86	0.365	0.118	1.901
87	0.089	0.052	1.246
88	0.662	0.205	0.835
89	0.19	0.343	0.99
90	0.081	0.164	0.353
91	0.133	0.159	0.969
92	0.107	0.096	0.099
93	0.131	0.098	0.49
94	0.13	0.089	0.355
95	0.177	0.104	0.364
96	0.055	0.151	0.4
97	0.085	0.07	0.571
98	0.037	0.149	0.357
99	0.165	0.039	0.501
100	0.336	0.043	0.374
101	0.131	0.108	0.318
102	0.541	0.147	0.293
103	0.16	0.107	0.448
104	0.282	0.171	0.172
105	0.081	0.051	0.451
106	0.168	0.103	0.304
107	0.066	0.046	1.203
108	0.242	0.115	1.61
109	0.287	0.309	0.18
110	0.124	0.076	0.225
111	0.057	0.049	0.164
112	0.048	0.176	0.186
113	0.183	0.195	0.063
114	0.071	0.174	0.834
115	0.084	0.201	0.409
116	0.086	0.064	0.13
117	0.949	0.029	0.194
118	0.236	0.071	0.148
119	0.186	0.102	1.816
120	0.139	0.076
121	0.255	0.084
122	0.223	0.2
123	0.077	0.231
124	0.149	0.126
125	0.235	0.09
126	0.251	0.134
127	0.193	0.292
128	0.062	0.211
129	0.167	0.1
130	0.482	0.15
131	0.15	0.149
132	0.101	0.434
133	0.263	0.158
134	0.086	0.136
135	0.248	0.095
136	0.281	0.164
137	0.284	0.136
138	0.428	0.155
139	0.249	0.309
140	0.36	0.103
141	0.448	0.058
142	0.245	0.11
143	0.345	0.194
144	0.31	0.123
145	0.192	0.131
146	0.374	0.248
147	0.142	0.265
148	0.136	0.187
149	0.213	0.112
150	0.142	0.179
151	0.181	0.067
152	0.181	0.085
153	0.589	0.109
154	0.467	0.12
155	0.492	0.157
156	0.273	0.117
157	0.392	0.11
158	0.26	0.117
159	0.533	0.213
160	0.41	0.258
161	0.193	0.071
162	0.092	0.104
163	0.12	0.153
164	0.382	0.136
165	0.394	0.155
166	0.082	0.246
167	0.415	0.093
168	0.271	0.249
169	0.32	0.12
170	0.042	0.177
171	0.056	0.231
172	0.114	0.243
173	0.141	0.077
174	0.214	0.154
175	0.125	0.178
176	0.522	0.124
177	0.159	0.111
178	0.177	0.107
179	0.177	0.104
180	0.155	0.21
181	0.14	0.042
182	0.171	0.332
183	0.086	0.141
184	0.116	0.29
185	0.14	0.075
186	0.35	0.218
187	0.07	0.104
188	0.302	0.071
189	0.041	0.094
190	0.072	0.365
191	0.035	0.228
192	0.038	0.071
193	0.05	0.089
194	0.234	0.05
195	0.128	0.078
196	0.175	0.067
197	0.235	0.036
198	0.107	0.041
199	0.089	0.114
200	0.089	0.199
201	0.245	0.15
202	0.081	0.179
203	0.095	0.087
204	0.09	0.13
205	0.049	0.221
206	0.035	0.145
207	0.049	0.055
208	0.543	0.069
209	0.337	0.19
210	0.091	0.079
211	0.2	0.12
212	0.177	0.14
213	0.16	0.19
214	0.434	0.079
215	0.105	0.033
216	0.131	0.06
217	0.077	0.146
218	0.121	0.181
219	0.04	0.125
220	0.145	0.273
221	0.107	0.145
222	0.053	0.015
223	0.09	0.054
224	0.208	0.06
225	0.524	0.054
226	0.172	0.057
227	0.38	0.48
228	0.285	0.257
229	0.073	0.141
230	0.081	0.37
231	0.07	0.17
232	0.075	0.367
233	0.197	0.14
234	0.172	0.328
235	0.091	0.21
236	0.175	0.033
237	0.126	0.171
238	0.192	0.182
239	0.308	0.242
240	0.132	0.318
241	0.258	0.237
242	0.174	0.167
243	0.266	0.13
244	0.111	0.184
245	0.119	0.134
246	0.102	0.211
247	0.189	0.177
248	0.289	0.108
249	0.063	0.193
250	0.082	0.095
251	0.431	0.112
252	0.149	0.084
253	0.184	0.073
254	0.461	0.061
255	0.15	0.041
256	0.238	0.025
257	0.116	0.149
258	0.2	0.035
259	0.49	0.063
260	0.084	0.051
261	0.033	0.014
262	0.951	0.031
263	0.081	0.112
264	0.125	0.035
265	0.088	0.036
266	0.076	0.055
267	0.038	0.031
268	0.049	0.065
269	0.303	0.025
270	0.208	0.025
271	0.041	0.026
272	0.1	0.013
273	0.108	0.033
274	0.442	0.039
275	0.807	0.045
276	0.493	0.034
277	0.101	0.022
278	0.319	0.032
279	0.103	0.044
280	0.255	0.026
281	0.068	0.021
282	0.082	0.028
283	0.134	0.013
284	0.096	0.298
285	0.079	0.091
286	0.237	0.062
287	0.139	0.083
288	0.153	0.024
289	0.207	0.021
290	0.442	0.06
291	0.173	0.014
292	0.199	0.193
293	0.714	0.085
294	0.141	0.15
295	0.088	0.275
296	0.185	0.066
297	0.147	0.053
298	0.037	0.092
299	0.263	0.192
300	0.142	0.364
301	0.34	0.09
302	0.021	0.13
303	0.059	0.167
304	0.141	0.088
305	0.184	0.036
306	0.128	0.188
307	0.07	0.18
308	0.09	0.198
309	0.126	0.331
310	0.051	0.15
311	0.052	0.085
312	0.073	0.252
313	0.129	0.084
314	0.02	0.221
315	0.167	0.125
316	0.27	0.046
317	0.071	0.038
318	0.105	0.042
319	0.059	0.031
320	0.291	0.016
321	0.424	0.095
322	0.252	0.114
323	0.055	0.347
324	0.166	0.06
325	0.118	0.033
326	0.116	0.042
327	0.368	0.126
328	0.185	0.167
329	0.138	0.37
330	0.035	0.401
331	0.183	0.04
332	0.232	0.091
333	0.234	0.186
334	0.322	0.307
335	0.192	0.409
336	0.081	0.302
337	0.079	0.143
338	0.189	0.272
339	0.102	0.134
340	0.177	0.176
341	0.157	0.111
342	0.207	0.062
343	0.365	0.079
344	0.203	0.088
345	0.256	0.175
346	0.171	0.06
347	0.372	0.131
348	0.073	0.088
349	0.437	0.208
350	0.315	0.143
351	0.151	0.169
352	0.254	0.05
353	0.25	0.07
354	0.279	0.071
355	0.129	0.07
356	0.305	0.049
357	0.328	0.059
358	0.131	0.06
359	0.185	0.26
360	0.049	0.033
361	0.188	0.177
362	0.369	0.079
363	0.422	0.168
364	0.13	0.086
365	0.176	0.093
366	0.473	0.078
367	0.211	0.033
368	0.235	0.112
369	0.275	0.109
370	0.087	0.113
371	0.122	0.212
372	0.078	0.164
373	0.079	0.191
374	0.081	0.247
375	0.104	0.243
376	0.123	0.105
377	0.089	0.078
378	0.089	0.085
379	0.105	0.16
380	0.081	0.065
381	0.038	0.308
382	0.107	0.098
383	0.342	0.194
384	0.172	0.104
385	0.215	0.47
386	0.235	0.156
387	0.143	0.425
388	0.541	0.259
389	0.064	0.266
390	0.055	0.217
391	0.08	0.098
392	0.074	0.198
393	0.023	0.197
394	0.138	0.699
395	0.129	0.233
396	0.097	0.047
397	0.062	0.088
398	0.111	0.196
399	0.048	0.378
400	0.336	0.308
401	0.304	0.201
402	0.086	0.24
403	0.243	0.148
404	0.178	0.173
405	0.196	0.182
406	0.17	0.262
407	0.538	0.105
408	0.587	0.352
409	0.239	0.323
410	0.134	0.085
411	0.264	0.132
412	0.078	0.085
413	0.128	0.273
414	0.112	0.238
415	0.147	0.417
416	0.124	0.174
417	0.159	0.13
418	0.102	0.146
419	0.066	0.151
420	0.159	0.146
421	0.2	0.053
422	0.162	0.061
423	0.036	0.29
424	0.219	0.092
425	0.154	0.235
426	0.746	0.073
427	0.324	0.146
428	0.462	0.129
429	0.184	0.194
430	0.169	0.571
431	0.082	0.194
432	0.156	0.143
433	0.036	0.231
434	0.064	0.028
435	0.033	0.284
436	0.273	0.261
437	0.195	0.137
438	0.194	0.216
439	0.212	0.144
440	0.21	0.107
441	0.11	0.119
442	0.356	0.313
443	0.096	0.045
444	0.12	0.374
445	0.314	0.234
446	0.99	0.054
447	0.135	0.259
448	0.122	0.061
449	0.139	0.06
450	0.18	0.194
451	0.188	0.11
452	0.654	0.109
453	0.098	0.089
454	0.106	0.162
455	0.117	0.078
456	0.136	0.115
457	0.192	0.039
458	0.094	0.072
459	0.203	0.089
460	0.145	0.035
461	0.077	0.054
462	0.482	0.046
463	0.183	0.092
464	0.201	0.063
465	0.083
466	0.153
467	0.083
468	0.184
469	0.231
470	0.184
471	0.052
472	0.185
473	0.158
474	0.222
475	0.257
476	0.328
477	0.135
478	0.399
479	0.207
480	0.175
481	0.535
482	0.067
483	0.149
484	0.32
485	0.172
486	0.126
487	0.087
488	0.193
489	0.859
490	0.294
491	0.22
492	0.299
493	0.231
494	0.155
495	0.232
496	0.235
497	0.281
498	0.222
499	0.577
500	0.161
501	0.091
502	0.084
503	0.278
504	0.125
505	0.123
506	0.262
507	0.178
508	0.233
509	0.153
510	0.255
511	0.147
512	0.245
513	0.051
514	0.156
515	0.685
516	0.215
517	0.052
518	0.218
519	0.176
520	0.058
521	0.09

## Sheet: Figure 4a
Figure 4a	Mouse body weight (% of baseline) after bleomcyin treatment
Days after bleomycin	Control
	1	2	3	4	5	6	7	8	9	10	11	12	13	14	15	16	17	18
0	100	100	100	100	100	100	100	100	100	100	100	100	100	100	100	100	100	100
2	100.37	101.481	100.343	99.3103	101.02	100	100.974	95.3901	96.8641	88.3871	97.01	97.5089	99.2337	98.9399	98.9474	100.746	101.656	105.515
4	100	99.2593	98.6301	98.6207	96.9388	97.491	100	95.7447	95.8188	94.5161	97.01	98.9324	100	96.8198	97.5439	97.0149	97.6821	98.5294
6	92.5926	97.037	96.5753	95.1724	87.415	94.6237	95.4545	90.0709	89.8955	92.5806	97.6744	95.7295	88.1226	95.4064	94.7368	93.2836	96.3576	88.9706
8	90	95.1852	96.5753	96.2069	87.0748	94.6237	97.0779	83.3333	88.8502	89.3548	97.3422	95.0178	84.2912	93.2862	95.0877	94.0298	96.3576	87.8676
10	91.4815	96.6667	97.6027	97.2414	90.8163	95.6989	97.7273	82.6241	88.8502	90.9677	98.3389	93.9502	87.3563	91.5194	95.7895	94.0298	96.3576	90.4412
12	87.7778	97.037	95.5479	96.8966	91.4966	94.2652	98.052	86.5248	90.5923	94.5161	99.0033	93.2384	90.0383	91.1661	96.8421	97.0149	97.6821	91.9118
14	90.3704	98.8889	97.2603	98.9655	94.2177	94.9821	97.7273	91.1347	89.547	96.7742	100.332	90.7473	93.1034	91.5194	97.5439	96.2686	95.6954	80.5147
Days after bleomycin	Mfn1(iDAEC2)
	1	2	3	4	5	6	7	8	9	10	11	12	13
0	100	100	100	100	100	100	100	100	100	100	100	100	100
2	99.0798	104.981	96.1661	103.061	103.306	100.658	100.962	99.6825	100	99.67	100.376	103.929	102.951
4	92.0245	104.215	92.3323	97.6191	101.24	98.0263	96.4744	95.5556	99.6282	96.3696	97.3684	102.5	99.0164
6	86.8098	96.1686	85.9425	90.4762	95.8678	94.079	91.9872	92.0635	96.6543	95.7096	90.9774	92.5	94.4262
8	83.7423	90.0383	84.3451	89.7959	92.562	92.7632	90.3846	92.6984	95.9108	94.3894	83.4587	87.8571	90.8197
10	79.1411	87.7395	81.4697	84.0136	92.9752	93.75	88.782	93.9682	95.539	92.7393	75.188	85.7143	91.4754
12	74.8466	88.8889	78.2748	80.9524	96.281	93.75	87.1795	93.9682	97.7695	90.7591	70.6767	85.3571	93.1148
14	70.2454	90.4215	77.3163	81.6326	95.0413	91.4474	84.9359	92.3809	95.9108	70.6271	68.421	85	94.0984
Days after bleomycin	Mfn2(iDAEC2)
	1	2	3	4	5	6	7	8	9	10	11	12	13	14	15	16
0	100	100	100	100	100	100	100	100	100	100	100	100	100	100	100	100
2	99.6337	98.3713	100	99.2982	95.7746	100	84.2809	96.1539	99.6479	98.6842	96.0396	99.0476	98.4127	98.9474	101.608	101.351
4	98.1685	94.4625	96.31	91.579	93.3099	98.0769	78.2609	94.6154	91.9014	98.3553	99.3399	99.6825	97.4603	97.193	96.463	92.5676
6	88.6447	88.5994	88.1919	83.8597	90.1409	89.2308	83.2776	86.1539	86.6197	89.8026	96.0396	92.3809	97.7778	94.386	97.1061	85.1351
8	83.1502	87.9479	87.0849	82.807	89.7887	84.2308	85.9532	82.3077	86.6197	86.5132	90.099	88.5714	90.1587	88.0702	95.1769	84.1216
10	76.9231	87.2964	73.0627	77.8947	89.4366	80.7692	89.2977	76.5385	84.507	83.5526	84.8185	84.127	88.5714	83.1579	95.8199	82.4324
12	72.5275	87.6222	71.5867	79.2982	89.4366	78.0769	91.3043	73.4615	87.6761	82.2368	81.8482	79.6825	82.2222	84.5614	97.1061	78.3784
14	67.033	86.3192	69.3727	80.3509	87.6761	74.2308	93.311	70.7692	88.3803	75	78.8779	77.7778	76.8254	84.2105	97.7492	72.973

## Sheet: Figure 4b
Figure 4b	Survival after bleomycin treatment
	Control				Mfn1(iDAEC2)				Mfn2(iDAEC2)
	Survival days	Outcome (1: death; 0: censor)			Survival days	Outcome (1: death; 0: censor)			Survival days	Outcome (1: death; 0: censor)
1	14	0		1	14	0		1	14	0
2	14	0		2	14	0		2	14	0
3	14	0		3	14	0		3	14	0
4	14	0		4	14	0		4	14	0
5	14	0		5	14	0		5	10	1
6	14	0		6	14	0		6	12	1
7	14	0		7	14	0		7	8	1
8	14	0		8	13	1		8	14	0
9	14	0		9	14	0		9	10	1
10	14	0		10	14	0		10	14	0
11	14	0		11	14	0		11	14	0
12	14	0		12	12	1		12	6	1
13	14	0		13	12	1		13	13	1
14	14	0		14	12	1		14	14	0
15	14	0		15	14	1		15	14	0
16	14	0		16	14	0		16	14	0
17	14	0		17	14	0		17	14	0
18	14	0		18	14	0		18	14	0
19	14	0		19	14	0		19	11	1
20	14	0		20	14	0		20	14	0
21	14	0		21	14	0		21	14	0
22	14	0		22	14	0		22	14	0
23	14	0		23	14	0		23	14	1
24	14	0		24	14	0		24	14	1
25	14	0		25	14	1		25	14	0
26	14	0		26	14	0		26	14	0
27	14	0		27	14	0
28	14	0		28	14	0
29	14	0		29	14	0
30	14	0		30	14	0
31	14	0		31	14	1
32	14	0		32	14	0
				33	14	0

## Sheet: Figure 4d
Figure 4d	Sircol assay at 14 days after bleomycin treatment
	Collagen (mg/right lung)
	Control		Mfn1(iDAEC2)		Mfn2(iDAEC2)
	No bleomycin	Bleomycin	No bleomycin	Bleomycin	No bleomycin	Bleomycin
1	146.263	811.14	324.93	884.364	488.953	1270.99
2	430.373	702.768	298.569	937.086	538.745	1071.82
3	290.369	978.091	583.856	1517.02	529.266	1522.88
4	546.317	746.702	474.651	1259.27	467.84	1086.46
5	566.803	591.467		1209.48	573.629	928.299
6	474.665	412.799		1303.92		1358.86
7		1405.72		1447.25		1477.95
8		894.405		1515.5		1624.69
9		1054.8		1406.3		1402.87
10		1310.75		1303.92		1481.36
11		1109.4		1222.02		1611.04
12		1351.7		1262.97		1498.42
13		1010.43		1283.44		1754.36
14		1167.41				1532.55
15		1433.59				1638.34
16		1126.46				1382.4
17		860.281

## Sheet: Figure 5c
Figure 5c	Immunoblots for MFN1 and MFN2 in control and Mfn1/2(-/-) AEC2 cells

## Sheet: Figure 5e
Figure 5e	Survival of Mfn1/2(iDAEC2 mice)
	Sftpc(CreERT2+/+)				Mfn1/2(iDAEC2)
	Survival days	Outcome (1: death; 0: censor)			Survival days	Outcome (1: death; 0: censor)
1	16	0		1	16	0
2	16	0		2	16	0
3	16	0		3	16	0
4	16	0		4	12	1
5	16	0		5	16	1
6	16	0		6	16	1
7	13	0		7	15	0
8	13	0		8	15	0
9	13	0		9	15	0
10	17	0		10	16	1
11	17	0		11	17	0
12	17	0		12	17	0
13	17	0		13	14	1
14	17	0		14	14	1
15	17	0		15	17	0
16	17	0		16	17	0
17	17	0		17	17	0
18	17	0		18	13	1
19	17	0		19	14	1
20	17	0		20	16	0
21	17	0		21	16	0
22	17	0		22	15	0
23	17	0

[truncated: 24 more sheets: Figure 7b, Figure 7c,d Lipidomics, Figure 7e Lipidomics, Figure 8b, Figure 8c, Figure 8d, Figure 7e, Supplementary Figure 1c-e, Supplementary Figure 2c, Supplementary Figure 2d, Supplementary Figure 4a, Supplementary Figure 4b, Supplementary Figure 4c, Supplementary Figure 4f, Supplementary Figure 5g, Supplementary Figure 6a, Supplementary Figure 6b, Supplementary Figure 6c, Supplementary Figure 7a, Supplementary Figure 7b, c …]
